# Supplementary material for: A Comparative Metagenomics Study on Gastrointestinal Microbiota in Amphibious Mudskippers and Other Vertebrate Animals
Source: Animals (Basel). 2019 Sep 6;9(9):660. doi: 10.3390/ani9090660 (PMC6769816; doi:10.3390/ani9090660)
Supplement: Supplementary file 1 [file animals-09-00660-s001.zip]

Archive with 10 entries (10 files):
- Table 1.xlsx
- Table 10.xlsx
- Table 2.xlsx
- Table 3.xlsx
- Table 4.xlsx
- Table 5.xlsx
- Table 6.xlsx
- Table 7.xlsx
- Table 8.xlsx
- Table 9.xlsx
