# Supplementary material for: A Comparative Metagenomics Study on Gastrointestinal Microbiota in Amphibious Mudskippers and Other Vertebrate Animals
Source: Animals (Basel). 2019 Sep 6;9(9):660. doi: 10.3390/ani9090660 (PMC6769816; doi:10.3390/ani9090660)
Supplement: Supplementary file 1 [file animals-09-00660-s001.zip › Table 1.xlsx]

## Sheet: 16S
Table 1. Summary of the achieved data from 16S rDNA amplicon and metagenome sequencing
Species	Common Name	16S Accession NO	group	Feeding	Sample Notes	Instrument	Library Layout	ReadsLength(bp)	RawData(Mbp)	Adapter(%)	NBase(%)	PloyBase(%)	LowQuality(%)	CleanData(Mbp)	DataUtilization Ratio(%)	RawReads	CleanReads	ReadUtilizationRatio(%)	Tag number	OTU number
Boleophthalmus pectinirostris	Great blue spotted mudskipper	CNS0048605	mudskipper	herbivorous	wild-caught from Island Qi’ao (Zhuhai, Guangdong, China)	Illumina HiSeq 2500	PAIRED	250:250	41.83	0	0	0.876	22.019	25.24	60.35	83651*2	55379*2	66.2	49367	264
Boleophthalmus pectinirostris	Great blue spotted mudskipper	CNS0048626	mudskipper	herbivorous	wild-caught from Island Qi’ao (Zhuhai, Guangdong, China)	Illumina HiSeq 2500	PAIRED	250:250	26.58	0	0	0.812	40.636	9.8	36.89	53153*2	21560*2	40.56	20197	418
Boleophthalmus pectinirostris	Great blue spotted mudskipper	CNS0048635	mudskipper	herbivorous	wild-caught from Island Qi’ao (Zhuhai, Guangdong, China)	Illumina HiSeq 2500	PAIRED	250:250	52.19	0	0	0.943	29.216	26.74	51.24	104377*2	58671*2	56.21	49285	452
Boleophthalmus pectinirostris	Great blue spotted mudskipper	CNS0048604	mudskipper	herbivorous	wild-caught from Island Qi’ao (Zhuhai, Guangdong, China)	Illumina HiSeq 2500	PAIRED	250:250	63.57	0	0	0.121	11.886	47.67	74.99	127142*2	102769*2	80.83	97198	397
Boleophthalmus pectinirostris	Great blue spotted mudskipper	CNS0048603	mudskipper	herbivorous	wild-caught from Island Qi’ao (Zhuhai, Guangdong, China)	Illumina HiSeq 2500	PAIRED	250:250	40.75	0	0	0.413	18.311	26.84	65.86	81496*2	58754*2	72.09	55614	515
Boleophthalmus pectinirostris	Great blue spotted mudskipper	CNS0048622	mudskipper	herbivorous	wild-caught from Island Qi’ao (Zhuhai, Guangdong, China)	Illumina HiSeq 2500	PAIRED	250:250	69.63	0	0	0.944	27.36	37.7	54.14	139262*2	82563*2	59.29	73921	513
Boleophthalmus pectinirostris	Great blue spotted mudskipper	CNS0048602	mudskipper	herbivorous	wild-caught from Island Qi’ao (Zhuhai, Guangdong, China)	Illumina HiSeq 2500	PAIRED	250:250	57.47	0	0	0.394	20.312	36.25	63.08	114944*2	79606*2	69.26	74730	445
Boleophthalmus pectinirostris	Great blue spotted mudskipper	CNS0048618	mudskipper	herbivorous	wild-caught from Island Qi’ao (Zhuhai, Guangdong, China)	Illumina HiSeq 2500	PAIRED	250:250	47.96	0	0	0.237	18.906	31.36	65.39	95928*2	68875*2	71.8	65062	469
Boleophthalmus pectinirostris	Great blue spotted mudskipper	CNS0048638	mudskipper	herbivorous	wild-caught from Island Qi’ao (Zhuhai, Guangdong, China)	Illumina HiSeq 2500	PAIRED	250:250	52.84	0	0	0.764	29.72	27.18	51.43	105676*2	59682*2	56.48	57726	304
Boleophthalmus pectinirostris	Great blue spotted mudskipper	CNS0048601	mudskipper	herbivorous	wild-caught from Island Qi’ao (Zhuhai, Guangdong, China)	Illumina HiSeq 2500	PAIRED	250:250	40.29	0	0	0.749	33.19	18.77	46.58	80582*2	41125*2	51.03	39167	772
Boleophthalmus pectinirostris	Great blue spotted mudskipper	CNS0048615	mudskipper	herbivorous	wild-caught from Island Qi’ao (Zhuhai, Guangdong, China)	Illumina HiSeq 2500	PAIRED	250:250	56.83	0	0	0.427	22.688	34.17	60.13	113659*2	75197*2	66.16	69716	551
Boleophthalmus pectinirostris	Great blue spotted mudskipper	CNS0048630	mudskipper	herbivorous	wild-caught from Island Qi’ao (Zhuhai, Guangdong, China)	Illumina HiSeq 2500	PAIRED	250:250	42.63	0	0	0.767	41.623	15.31	35.9	85255*2	33593*2	39.4	31688	599
Boleophthalmus pectinirostris	Great blue spotted mudskipper	CNS0048624	mudskipper	herbivorous	wild-caught from Island Qi’ao (Zhuhai, Guangdong, China)	Illumina HiSeq 2500	PAIRED	250:250	56.75	0	0	0.005	3.762	52.72	92.9	113502*2	105747*2	93.17	84307	861
Periophthalmus magnuspinnatus	Giant fin mudskipper	CNS0048640	mudskipper	omnivorous	wild-caught from Island Qi’ao (Zhuhai, Guangdong, China)	Illumina HiSeq 2500	PAIRED	250:250	86.64	0	0.181	0.05	0	86.35	99.66	173284*2	172697*2	99.66	157121	448
Ctenopharyngodon idellus	Grass carp	CNS0048631	freshwater	herbivorous	pond-cultured from Pearl River Fisheries Research Institute (Guangzhou, Guangdong, China)	Illumina HiSeq 2500	PAIRED	250:250	35.71	0	0	0.842	35.629	15.58	43.62	71423*2	34334*2	48.07	32431	501
Ctenopharyngodon idellus	Grass carp	CNS0048608	freshwater	herbivorous	pond-cultured from Pearl River Fisheries Research Institute (Guangzhou, Guangdong, China)	Illumina HiSeq 2500	PAIRED	250:250	42.1	0	0	1.333	33.31	19.58	46.5	84195*2	42999*2	51.07	29569	486
Ctenopharyngodon idellus	Grass carp	CNS0048620	freshwater	herbivorous	pond-cultured from Pearl River Fisheries Research Institute (Guangzhou, Guangdong, China)	Illumina HiSeq 2500	PAIRED	250:250	26.98	0	0	0.644	35.609	12.04	44.62	53952*2	26454*2	49.03	25468	273
Ctenopharyngodon idellus	Grass carp	CNS0048637	freshwater	herbivorous	pond-cultured from Pearl River Fisheries Research Institute (Guangzhou, Guangdong, China)	Illumina HiSeq 2500	PAIRED	250:250	59.9	0	0	1.109	33.614	27.87	46.53	119804*2	61048*2	50.96	45086	318
Ctenopharyngodon idellus	Grass carp	CNS0048621	freshwater	herbivorous	pond-cultured from Pearl River Fisheries Research Institute (Guangzhou, Guangdong, China)	Illumina HiSeq 2500	PAIRED	250:250	45.22	0	0	1.175	34.204	20.6	45.55	90440*2	45237*2	50.02	34476	430
Ctenopharyngodon idellus	Grass carp	CNS0048629	freshwater	herbivorous	pond-cultured from Pearl River Fisheries Research Institute (Guangzhou, Guangdong, China)	Illumina HiSeq 2500	PAIRED	250:250	63.04	0	0	0.617	34.435	28.57	45.32	126089*2	62400*2	49.49	52355	419
Ctenopharyngodon idellus	Grass carp	CNS0048642	freshwater	herbivorous	pond-cultured from Pearl River Fisheries Research Institute (Guangzhou, Guangdong, China)	Illumina HiSeq 2500	PAIRED	250:250	48.08	0	0	1.022	35.306	21.24	44.18	96161*2	46713*2	48.58	36353	311
Ctenopharyngodon idellus	Grass carp	CNS0048600	freshwater	herbivorous	pond-cultured from Pearl River Fisheries Research Institute (Guangzhou, Guangdong, China)	Illumina HiSeq 2500	PAIRED	250:250	47.48	0	0	0.797	32.214	22.84	48.1	94957*2	49913*2	52.56	45538	262
Ctenopharyngodon idellus	Grass carp	CNS0048632	freshwater	herbivorous	pond-cultured from Pearl River Fisheries Research Institute (Guangzhou, Guangdong, China)	Illumina HiSeq 2500	PAIRED	250:250	54.58	0	0	0.765	36.027	23.69	43.4	109157*2	52107*2	47.74	45064	418
Ctenopharyngodon idellus	Grass carp	CNS0048636	freshwater	herbivorous	pond-cultured from Pearl River Fisheries Research Institute (Guangzhou, Guangdong, China)	Illumina HiSeq 2500	PAIRED	250:250	51.93	0	0	0.564	36.098	23.02	44.33	103859*2	50678*2	48.8	47094	310
Ietalurus punetaus	Channel catfish	CNS0048628	freshwater	omnivorous	pond-cultured from Pearl River Fisheries Research Institute (Guangzhou, Guangdong, China)	Illumina HiSeq 2500	PAIRED	250:250	60.9	0	0	0.068	14.686	44.62	73.26	121804*2	93579*2	76.83	89386	49
Ietalurus punetaus	Channel catfish	CNS0048612	freshwater	omnivorous	pond-cultured from Pearl River Fisheries Research Institute (Guangzhou, Guangdong, China)	Illumina HiSeq 2500	PAIRED	250:250	62.34	0	0	0.02	9.328	49.78	79.86	124679*2	104005*2	83.42	103047	52
Ietalurus punetaus	Channel catfish	CNS0048633	freshwater	omnivorous	pond-cultured from Pearl River Fisheries Research Institute (Guangzhou, Guangdong, China)	Illumina HiSeq 2500	PAIRED	250:250	59.97	0	0	0.074	13.491	44.92	74.91	119933*2	94049*2	78.42	90133	33
Ietalurus punetaus	Channel catfish	CNS0048617	freshwater	omnivorous	pond-cultured from Pearl River Fisheries Research Institute (Guangzhou, Guangdong, China)	Illumina HiSeq 2500	PAIRED	250:250	61.05	0	0	0.063	13.946	44.28	72.53	122107*2	93014*2	76.17	89789	746
Ietalurus punetaus	Channel catfish	CNS0048610	freshwater	omnivorous	pond-cultured from Pearl River Fisheries Research Institute (Guangzhou, Guangdong, China)	Illumina HiSeq 2500	PAIRED	250:250	50.64	0	0	0.056	12.854	37.34	73.73	101286*2	78082*2	77.09	76315	593
Ietalurus punetaus	Channel catfish	CNS0048607	freshwater	omnivorous	pond-cultured from Pearl River Fisheries Research Institute (Guangzhou, Guangdong, China)	Illumina HiSeq 2500	PAIRED	250:250	32.29	0	0	0.018	10.273	24.96	77.31	64584*2	52054*2	80.6	50941	166
Ietalurus punetaus	Channel catfish	CNS0048611	freshwater	omnivorous	pond-cultured from Pearl River Fisheries Research Institute (Guangzhou, Guangdong, China)	Illumina HiSeq 2500	PAIRED	250:250	39.29	0	0	0.016	11.792	29.57	75.26	78574*2	63614*2	80.96	61955	297
Ietalurus punetaus	Channel catfish	CNS0048616	freshwater	omnivorous	pond-cultured from Pearl River Fisheries Research Institute (Guangzhou, Guangdong, China)	Illumina HiSeq 2500	PAIRED	250:250	41.35	0.001	0	0.085	14.481	28.95	70	82706*2	60543*2	73.2	58619	815
Ietalurus punetaus	Channel catfish	CNS0048627	freshwater	omnivorous	pond-cultured from Pearl River Fisheries Research Institute (Guangzhou, Guangdong, China)	Illumina HiSeq 2500	PAIRED	250:250	45.38	0	0	0.018	9.58	35.71	78.7	90763*2	74608*2	82.2	73267	356
Ietalurus punetaus	Channel catfish	CNS0048613	freshwater	omnivorous	pond-cultured from Pearl River Fisheries Research Institute (Guangzhou, Guangdong, China)	Illumina HiSeq 2500	PAIRED	250:250	37.32	0	0	0.014	12.586	27.07	72.54	74633*2	56686*2	75.95	55881	210
Epinephelus coioides	Orange-spotted grouper	CNS0048634	marine	carnivorous	cage-cultured from Baguang Aquaculture Base of BGI Marine (Shenzhen, Guangdong, China)	Illumina HiSeq 2500	PAIRED	250:250	58.42	0.002	0.005	0.011	3.055	54.79	93.8	116834*2	110569*2	94.64	107904	257
Epinephelus coioides	Orange-spotted grouper	CNS0048623	marine	carnivorous	cage-cultured from Baguang Aquaculture Base of BGI Marine (Shenzhen, Guangdong, China)	Illumina HiSeq 2500	PAIRED	250:250	63.9	0.003	0.006	0.017	4.229	58.85	92.1	127794*2	119029*2	93.14	115920	230
Epinephelus coioides	Orange-spotted grouper	CNS0048619	marine	carnivorous	cage-cultured from Baguang Aquaculture Base of BGI Marine (Shenzhen, Guangdong, China)	Illumina HiSeq 2500	PAIRED	250:250	65.51	0.003	0.007	0.011	4.004	60.44	92.26	131022*2	122257*2	93.31	115465	313
Hippocampus erectus	Lined seahorse	CNS0048609	marine	carnivorous	cage-cultured from Baguang Aquaculture Base of BGI Marine (Shenzhen, Guangdong, China)	Illumina HiSeq 2500	PAIRED	250:250	40.78	0.003	0.003	0.024	5.189	36.32	89.06	81563*2	73824*2	90.51	70773	390
Hippocampus erectus	Lined seahorse	CNS0048643	marine	carnivorous	cage-cultured from Baguang Aquaculture Base of BGI Marine (Shenzhen, Guangdong, China)	Illumina HiSeq 2500	PAIRED	250:250	49.07	0.001	0.007	0.013	3.753	45.26	92.24	98133*2	91498*2	93.24	88357	294
Siganus guttatus	Golden rabbitfish	CNS0048625	marine	omnivorous	cage-cultured from Baguang Aquaculture Base of BGI Marine (Shenzhen, Guangdong, China)	Illumina HiSeq 2500	PAIRED	250:250	39.75	0	0	0.01	2.164	37.96	95.48	79505*2	76269*2	95.93	71301	136
Siganus guttatus	Golden rabbitfish	CNS0048641	marine	omnivorous	cage-cultured from Baguang Aquaculture Base of BGI Marine (Shenzhen, Guangdong, China)	Illumina HiSeq 2500	PAIRED	250:250	48.51	0	0.001	0.01	2.585	46.03	94.87	97028*2	92446*2	95.28	85069	203
Siganus guttatus	Golden rabbitfish	CNS0048606	marine	omnivorous	cage-cultured from Baguang Aquaculture Base of BGI Marine (Shenzhen, Guangdong, China)	Illumina HiSeq 2500	PAIRED	250:250	34.38	0	0.001	0.013	2.641	32.56	94.71	68751*2	65400*2	95.13	63606	796
Siganus guttatus	Golden rabbitfish	CNS0048614	marine	omnivorous	cage-cultured from Baguang Aquaculture Base of BGI Marine (Shenzhen, Guangdong, China)	Illumina HiSeq 2500	PAIRED	250:250	53.29	0	0	0.01	2.889	50.21	94.22	106579*2	100902*2	94.67	90871	228
Siganus guttatus	Golden rabbitfish	CNS0048639	marine	omnivorous	cage-cultured from Baguang Aquaculture Base of BGI Marine (Shenzhen, Guangdong, China)	Illumina HiSeq 2500	PAIRED	250:250	22.45	0	0.002	0.016	3.411	20.89	93.07	44900*2	42047*2	93.65	41237	220
Siganus guttatus	Golden rabbitfish	CNS0048644	marine	omnivorous	cage-cultured from Baguang Aquaculture Base of BGI Marine (Shenzhen, Guangdong, China)	Illumina HiSeq 2500	PAIRED	250:250	44.24	0	0	0.011	3.435	41.26	93.26	88478*2	82926*2	93.72	73136	465
Boophis marojezensis	Mantellid frog	SRR3145295	amphibious	omnivorous	Ranomafana National Park in Madagascar (21.24828 S 47.42948 E) tadpole	Illumina MiSeq	PAIRED	251:250	24.13	0	0.009	0.117	31.484	9.51	39.43	48167.6347305389*2	19977*2	41.47	18185	503
Boophis narinsi	Mantellid frog	SRR3145303	amphibious	omnivorous	Ranomafana National Park in Madagascar (21.24828 S 47.42948 E) tadpole	Illumina MiSeq	PAIRED	251:251	14.59	0	0.004	0.082	31.171	6.11	41.86	29064.280876494*2	12892*2	44.36	10874	655
Boophis reticulatus	Mantellid frog	SRR3145300	amphibious	omnivorous	Ranomafana National Park in Madagascar (21.24828 S 47.42948 E) tadpole	Illumina MiSeq	PAIRED	250:250	38.06	0	0.007	0.085	32.564	14.98	39.36	76112.174*2	31492*2	41.38	26445	747
Cycloramphus boraceiensis	Boraceia button frog	SRR3145185	amphibious	omnivorous	Brazil: Sao Paulo, Ubatuba, Picinguaba, km5ofhighway (23.365265 S 44.800907 W) adult	Illumina MiSeq	PAIRED	251:251	7.4	0	0	0.013	31.794	2.86	38.61	14742*2	6188*2	41.98	4982	192
Dendropsophus minutus	Lesser treefrog	SRR3145151	amphibious	omnivorous	Brazil: Sao Paulo, Rio Claro, Itape (22.32618 S 47.712576 W) tadpole	Illumina MiSeq	PAIRED	251:251	16.97	0	0	0.009	28.797	7.44	43.85	33795*2	16108*2	47.66	12776	485
Dendropsophus sanborni	Sanborn´s treefrog	SRR3145164	amphibious	omnivorous	Brazil: Sao Paulo, Rio Claro, Itape (22.32618 S 47.712576 W) tadpole	Illumina MiSeq	PAIRED	251:251	12.56	0	0	0.016	24.487	6.41	51.02	25015*2	13859*2	55.4	11327	112
Hylodes asper	Brazilian torrent frog	SRR3145217	amphibious	omnivorous	Brazil: Sao Paulo, Ubatuba, Picinguaba, km5ofhighway (23.365265 S 44.800907 W) tadpole	Illumina MiSeq	PAIRED	251:251	16.69	0	0	0.016	7.414	13.95	83.61	33239*2	28831*2	86.74	22851	504
Hylodes phyllodes	Brazilian frog	SRR3145240	amphibious	omnivorous	Brazil: Sao Paulo, Ubatuba, Picinguaba, km5ofhighway (23.365265 S 44.800907 W) tadpole	Illumina MiSeq	PAIRED	251:251	37.05	0	0	0.016	7.13	31.04	83.78	73797*2	64176*2	86.96	44621	1031
Hypsiboas albomarginatus	White-edged treefrog	SRR3145228	amphibious	omnivorous	Brazil: Sao Paulo, Ubatuba, Itagua (23.457134 S 45.051457 W) tadpole	Illumina MiSeq	PAIRED	251:251	7	0	0	0.021	4.881	6.17	88.19	13942*2	12713*2	91.18	10449	324
Hypsiboas albopunctatus	White-spotted treefrog	SRR3145267	amphibious	omnivorous	Brazil: Sao Paulo, Rio Claro, Itape (22.32618 S 47.712576 W) tadpole, not fed	Illumina MiSeq	PAIRED	251:251	10.36	0	0	0.018	9.055	8.26	79.69	20645*2	17196*2	83.29	15441	312
Hypsiboas faber	Blacksmith treefrog	SRR3145269	amphibious	omnivorous	Brazil: Sao Paulo, Rio Claro, Itape (22.32618 S 47.712576 W) tadpole, not fed	Illumina MiSeq	PAIRED	251:251	13.43	0	0	0.002	5.426	11.7	87.15	26749*2	24119*2	90.17	21001	118
Phasmahyla cruzi	Treefrog	SRR3145204	amphibious	omnivorous	Brazil: Sao Paulo, Ubatuba, Picinguaba, km5ofhighway (23.365265 S 44.800907 W) tadpole	Illumina MiSeq	PAIRED	251:251	11.26	0	0	0.016	7.11	9.48	84.22	22426*2	19576*2	87.29	16158	423
Phasmahyla cruzi	Treefrog	SRR3145208	amphibious	omnivorous	Brazil: Sao Paulo, Ubatuba, Picinguaba, km5ofhighway (23.365265 S 44.800907 W) tadpole	Illumina MiSeq	PAIRED	251:251	22.06	0	0	0.018	6.478	18.84	85.41	43939*2	38827*2	88.37	31989	380
Physalaemus cuvieri	Cuvier's weeping frog	SRR3145175	amphibious	omnivorous	Brazil: Sao Paulo, Rio Claro, Itape (22.32618 S 47.712576 W) tadpole	Illumina MiSeq	PAIRED	251:251	14.82	0	0	0.007	26.125	7.39	49.87	29531*2	15980*2	54.11	11154	600
Salamandra salamandra	Fire salamander	SRR3492889	amphibious	carnivorous	Germany: Bonn, Kottenforst (56.2333 N 4.05 E)	Illumina MiSeq	PAIRED	251:250	23.71	0	0.007	0.025	41.325	6.07	25.59	47321.0598802395*2	12855*2	27.17	11694	139
Salamandra salamandra	Fire salamander	SRR3492895	amphibious	carnivorous	Germany: Bonn, Kottenforst (56.2333 N 4.05 E)	Illumina MiSeq	PAIRED	251:251	28.32	0	0.003	0.052	41.124	7.74	27.33	56416.2470119522*2	16433*2	29.13	14341	230
Salamandra salamandra	Fire salamander	SRR3492927	amphibious	carnivorous	Germany: Bonn, Kottenforst (56.2333 N 4.05 E)	Illumina MiSeq	PAIRED	251:250	27.35	0	0.011	0.022	40.411	7.39	27.01	54597.2035928144*2	15721*2	28.79	12801	124
Salamandra salamandra	Fire salamander	SRR3493029	amphibious	carnivorous	Germany: Bonn, Kottenforst (56.2333 N 4.05 E)	Illumina MiSeq	PAIRED	250:250	27.86	0	0.009	0.014	26.214	15.3	54.91	55710.89*2	32758*2	58.8	29047	308
Salamandra salamandra	Fire salamander	SRR3493035	amphibious	carnivorous	Germany: Bonn, Kottenforst (56.2333 N 4.05 E)	Illumina MiSeq	PAIRED	251:248	46.94	0	0.011	0.012	20.602	28.63	60.99	94064.3186372746*2	61475*2	65.35	58987	79
Salamandra salamandra	Fire salamander	SRR3493087	amphibious	carnivorous	Germany: Bonn, Kottenforst (56.2333 N 4.05 E)	Illumina MiSeq	PAIRED	251:251	22.27	0	0.005	0.023	32.502	10.23	45.94	44360.8824701195*2	22234*2	50.12	20905	174
Thoropa taophora	Rock frog	SRR3145194	amphibious	omnivorous	Brazil: Sao Paulo, Ubatuba, Itagua (23.457134 S 45.051457 W) juvenile	Illumina MiSeq	PAIRED	251:251	10.31	0	0	0.019	6.771	8.78	85.16	20543*2	18029*2	87.76	15547	220
Scinax fuscovarius	Snouted treefrog	SRR3145139	amphibious	omnivorous	Brazil: Sao Paulo, Rio Claro, Itape (22.32618 S 47.712576 W) tadpole	Illumina MiSeq	PAIRED	251:251	20.11	0	0	0.01	31.712	7.87	39.14	40061*2	16990*2	42.41	15052	464
Scinax hayii	Treefrog	SRR3145257	amphibious	omnivorous	Brazil: Sao Paulo, Ubatuba, Itagua (23.457134 S 45.051457 W) tadpole	Illumina MiSeq	PAIRED	251:251	3.54	0	0	0.027	8.993	2.85	80.66	7050*2	5912*2	83.86	5177	283
Scinax littoralis	Treefrog	SRR3145244	amphibious	omnivorous	Brazil: Sao Paulo, Ubatuba, Itagua (23.457134 S 45.051457 W) male	Illumina MiSeq	PAIRED	251:251	7.06	0	0	0	4.144	6.35	89.91	14070*2	13027*2	92.59	12010	106
Scinax trapicheroi	Treefrog	SRR3145246	amphibious	omnivorous	Brazil: Sao Paulo, Ubatuba, Picinguaba, km5ofhighway (23.365265 S 44.800907 W) female	Illumina MiSeq	PAIRED	251:251	13.26	0	0	0.009	6.861	11.29	85.17	26411*2	23117*2	87.53	18908	195
Carassius auratus	Goldfish	SRR2872302	freshwater	omnivorous	Russia: Chany Lake, Novosibirsk (54.37 N 78.13 E) intestine content	Illumina MiSeq	PAIRED	151:151	216.71	0	0.304	0.043	0.445	213.59	98.56	717573*2	708145*2	98.69	421	22
Carassius auratus	Goldfish	SRR3228584	freshwater	omnivorous	Laboratory-housed fecal sample	Illumina HiSeq 2500	PAIRED	251:251	12.03	0	0.505	0.05	9.581	9.83	81.75	23964.328685259*2	19916*2	83.11	14936	152
Aplodinotus grunniens	Freshwater drum	SRR3228600	freshwater	carnivorous	Illinois River in USA (41.35 N 88.43 W) fecal	Illumina HiSeq 2500	PAIRED	151:151	245.81	0	0.234	0.033	1.177	239.14	97.29	813924*2	793546*2	97.5	53	22
Cyprinus carpio	European carp	SRR3228591	freshwater	omnivorous	Lake Susan in USA (44.85 N 93.53 W) fecal	Illumina HiSeq 2500	PAIRED	251:251	10.78	0	0.611	0.047	8.697	8.93	82.83	21479.3864541833*2	18127*2	84.39	13371	257
Cyprinus carpio	European carp	SRR2872306	freshwater	omnivorous	Russia: Chany Lake, Novosibirsk (54.37 N 78.13 E) intestine content	Illumina MiSeq	PAIRED	151:151	261.6	0	0.225	0.01	0.934	255.59	97.7	866219*2	848394*2	97.94	27	17
Danio rerio	Zebrafish	SRR1581768	freshwater	omnivorous	aquarium from Oregon of USA, adult male	Illumina HiSeq 2000	PAIRED	129:131	40.09	0	6.294	0.001	27.298	17.3	43.15	154190*2	69483*2	45.06	24702	4
Danio rerio	Zebrafish	SRR1581776	freshwater	omnivorous	aquarium from Oregon of USA, adult female	Illumina HiSeq 2000	PAIRED	129:131	39.85	0	6.443	0.002	26.411	17.98	45.13	153266*2	72474*2	47.29	15462	1
Danio rerio	Zebrafish	SRR1581992	freshwater	omnivorous	aquarium from Oregon of USA, adult male	Illumina HiSeq 2000	PAIRED	145:145	46.06	0	0.032	0.006	4.837	41.89	90.94	158841*2	146448*2	92.2	123988	2
Danio rerio	Zebrafish	SRR1581989	freshwater	omnivorous	aquarium from Oregon of USA, adult female	Illumina HiSeq 2000	PAIRED	145:145	45.12	0	0.033	0.045	4.956	40.99	90.84	155580*2	143227*2	92.06	122124	1
Hypophthalmichthys molitrix	Silver carp_lianyu	SRR3228615	freshwater	omnivorous	Illinois River in USA (41.35 N 88.43 W) fecal	Illumina HiSeq 2500	PAIRED	151:151	233.8	0	2.051	0.007	1.129	219.62	93.94	774160*2	728205*2	94.06	53	21
Hypophthalmichthys nobilis	Bighead carp_yongyu	SRR3228628	freshwater	omnivorous	Illinois River in USA (41.35 N 88.43 W) fecal	Illumina HiSeq 2500	PAIRED	151:151	258.22	0	2.047	0.005	0.713	244.76	94.79	855030*2	811381*2	94.9	24	16
Ictalurus furcatus	Blue catfish	SRR6222217	freshwater	omnivorous	farmed Rio Grande River blue catfish juvenile	Illumina MiSeq	PAIRED	308:308	37.26	0	0	0.111	13.258	29.5	79.16	60490.2272727273*2	70029*2	115.77	1663	12
Ictalurus furcatus	Blue catfish	SRR6222196	freshwater	omnivorous	farmed Rio Grande River blue catfish juvenile	Illumina MiSeq	PAIRED	308:308	42.74	0	0	1.882	15.992	28.68	67.1	69391.0227272727*2	64634*2	93.14	1669	10
Ictalurus furcatus	Blue catfish	SRR6222177	freshwater	omnivorous	farmed Rio Grande River blue catfish juvenile	Illumina MiSeq	PAIRED	308:308	85.31	0	0	0.052	8.601	71.92	84.31	138485.454545455*2	170295*2	122.97	3365	7
Ictalurus punctatus	Channel catfish	SRR3939166	freshwater	omnivorous	farmed Delta Select (USA: Mississippi) channel catfish juvenile	Illumina MiSeq	PAIRED	308:308	85.38	0	0	0.029	6.251	74.41	87.15	138609.204545455*2	177358*2	127.96	3914	15
Ictalurus punctatus	Channel catfish	SRR6222224	freshwater	omnivorous	farmed in tank (USA: Illinois) fed a corn germ meal based diet juvenile	Illumina MiSeq	PAIRED	308:308	70.54	0	0.001	0.043	41.749	21.43	30.37	114513.75*2	45802*2	40	9240	24
Ictalurus punctatus	Channel catfish	SRR6222214	freshwater	omnivorous	farmed in tank (USA: Illinois) fed a fishmeal based control diet juvenile	Illumina MiSeq	PAIRED	308:308	66.51	0	0.007	0.01	41.011	21.48	32.3	107977.5*2	46825*2	43.37	11409	35
Ictalurus punctatus	Channel catfish	SRR6222212	freshwater	omnivorous	farmed in tank (USA: Illinois) fed a fishmeal based control diet juvenile	Illumina MiSeq	PAIRED	308:308	34.38	0	0.004	0.012	44.688	9.21	26.8	55806.1363636364*2	19945*2	35.74	5972	19
Ictalurus punctatus	Channel catfish	SRR6222210	freshwater	omnivorous	farmed in tank (USA: Illinois) fed a soybean meal based diet juvenile	Illumina MiSeq	PAIRED	308:308	41.71	0	0.004	0.012	43.21	12.24	29.35	67716.8181818182*2	26456*2	39.07	6288	29
Ictalurus punctatus	Channel catfish	SRR6222181	freshwater	omnivorous	farmed Delta Select (USA: Mississippi) channel catfish juvenile	Illumina MiSeq	PAIRED	308:308	90.34	0	0	0.042	7.246	77.51	85.79	146660.113636364*2	184966*2	126.12	4265	15
Leuciscus idus	Ide	SRR2872273	freshwater	omnivorous	Russia: Chany Lake, Novosibirsk (54.37 N 78.13 E) intestine content	Illumina MiSeq	PAIRED	251:251	10.08	0	0.561	0.121	11.551	7.97	79.1	20071.515936255*2	16196*2	80.69	12154	161
Leuciscus leuciscus	Common dace	SRR2872304	freshwater	omnivorous	Russia: Chany Lake, Novosibirsk (54.37 N 78.13 E) intestine content	Illumina MiSeq	PAIRED	251:251	18.99	0	0.498	0.045	11.301	14.99	78.92	37829.1673306773*2	30387*2	80.33	25383	150
Oreochromis niloticus	Nile tilapia	SRR4242265	freshwater	omnivorous	farmed in Jiangnan University of China	Illumina MiSeq	PAIRED	251:251	41.46	0	0.002	0	0.005	40.29	97.18	82590*2	82579*2	99.99	71626	190
Oreochromis niloticus	Nile tilapia	SRR4242269	freshwater	omnivorous	farmed in Jiangnan University of China	Illumina MiSeq	PAIRED	251:251	47.33	0	0.001	0.002	0.011	46.85	98.97	94292*2	94266*2	99.97	88215	184
Oreochromis niloticus	Nile tilapia	DRR119256	freshwater	omnivorous	Khor Kalabsha Nasser Lake of Egypt	Illumina MiSeq	PAIRED	301:300	59.46	0	0	0.005	55.113	0.33	0.56	98928.8918469218*2	702*2	0.71	429	61
Oreochromis niloticus	Nile tilapia	DRR119259	freshwater	omnivorous	Khor Kalabsha Nasser Lake of Egypt	Illumina MiSeq	PAIRED	301:300	52.22	0	0	0.002	55.352	0.23	0.43	86888.5207986689*2	490*2	0.56	265	43
Oncorhynchus mykiss	Rainbow trout	SRR6053821	freshwater	carnivorous	Sweden: Uppsala: Swedish University of Agricultural Sciences, fed yeast in warm water	Illumina MiSeq	PAIRED	301:301	52.6	0	0.007	8.411	6.444	35.8	68.06	87372*2	63836*2	73.06	2708	21
Oncorhynchus mykiss	Rainbow trout	SRR6053805	freshwater	carnivorous	Sweden: Uppsala: Swedish University of Agricultural Sciences, fed fishmeal in cold water	Illumina MiSeq	PAIRED	301:301	87.74	0	0.004	1.759	7.853	67.06	76.43	145750*2	120198*2	82.47	3203	30
Oncorhynchus mykiss	Rainbow trout	SRR6053781	freshwater	carnivorous	Sweden: Uppsala: Swedish University of Agricultural Sciences, fed fishmeal in warm water	Illumina MiSeq	PAIRED	301:301	44.9	0	0.005	0.397	6.712	36.73	81.81	74579*2	65134*2	87.34	1613	21
Oncorhynchus mykiss	Rainbow trout	SRR6053771	freshwater	carnivorous	Sweden: Uppsala: Swedish University of Agricultural Sciences, fed fishmeal in warm water	Illumina MiSeq	PAIRED	301:301	67.55	0	0.005	6.478	5.569	49.64	73.48	112212*2	87792*2	78.24	1830	5
Oncorhynchus mykiss	Rainbow trout	SRR6053750	freshwater	carnivorous	Sweden: Uppsala: Swedish University of Agricultural Sciences, fed yeast in cold water	Illumina MiSeq	PAIRED	301:301	73.47	0	0.004	0.213	6.349	61	83.03	122050*2	108186*2	88.64	2492	28
Oncorhynchus mykiss	Rainbow trout	SRR6053738	freshwater	carnivorous	Sweden: Uppsala: Swedish University of Agricultural Sciences, fed yeast in cold water	Illumina MiSeq	PAIRED	301:301	65.84	0	0.006	9.127	8.213	42.3	64.24	109376*2	75774*2	69.28	2361	47
Rutilus rutilus	Common roach	SRR2872308	freshwater	omnivorous	Russia: Chany Lake, Novosibirsk (54.37 N 78.13 E) intestine content	Illumina MiSeq	PAIRED	248:251	16.64	0	0.583	0.025	7.856	14.01	84.19	33345.2224448898*2	28480*2	85.41	23012	173
Sander lucioperca	Zander/European pike perch	SRR2872297	freshwater	omnivorous	Russia: Chany Lake, Novosibirsk (54.37 N 78.13 E) intestine content	Illumina MiSeq	PAIRED	251:251	17.49	0	0.44	0.046	16.443	12.36	70.66	34850.4780876494*2	25714*2	73.78	21004	78
Atule mate	Yellowtail scad	SRR2075953	marine	omnivorous	Indonesia Cilacap	Illumina MiSeq	PAIRED	251:251	573.53	0	0.46	1.054	17.429	452.08	78.82	1142482*2	901659*2	78.92	823801	362
Epinepehlus fuscoguttatus	Tiger grouper	SRR2075958	marine	carnivorous	Indonesia:Pulau Seribu free-living	Illumina MiSeq	PAIRED	251:251	1473.02	0	0.455	1.142	18.397	1146.15	77.81	2934304*2	2285624*2	77.89	2111160	807
Epinephelus sexfasciatus	Sixbar grouper	SRR2075956	marine	carnivorous	Indonesia Cilacap	Illumina MiSeq	PAIRED	251:251	843.32	0	0.47	0.927	15.572	681.52	80.81	1679927*2	1359386*2	80.92	1163051	532
Gadus morhua	Atlantic cod	ERR2112602	marine	omnivorous	University of Oslo	Illumina MiSeq	PAIRED	301:301	112.62	0	0.025	0.009	20.283	65.85	58.47	187082*2	121076*2	64.72	5328	43
Gadus morhua	Atlantic cod	ERR2112617	marine	omnivorous	University of Oslo	Illumina MiSeq	PAIRED	301:301	139.06	0	0.025	0.011	22.567	75.57	54.34	231003*2	139556*2	60.41	6338	69
Gadus morhua	Atlantic cod	ERR2112642	marine	omnivorous	University of Oslo	Illumina MiSeq	PAIRED	301:301	109.01	0	0.024	0.012	21.257	61.62	56.53	181088*2	113538*2	62.7	5914	57
Gadus morhua	Atlantic cod	ERR2112645	marine	omnivorous	University of Oslo	Illumina MiSeq	PAIRED	301:301	119.2	0	0.026	0.008	22.354	64.78	54.35	197999*2	119818*2	60.51	5247	59
Gadus morhua	Atlantic cod	ERR2112649	marine	omnivorous	University of Oslo	Illumina MiSeq	PAIRED	301:301	155.81	0	0.03	0.011	20.908	88.67	56.91	258822*2	163606*2	63.21	7218	69
Gadus morhua	Atlantic cod	ERR2112652	marine	omnivorous	University of Oslo	Illumina MiSeq	PAIRED	301:301	100.51	0	0.031	0.008	23.468	52.66	52.39	166954*2	97388*2	58.33	3658	66
Siganus fuscescens	Black rabbitfish	SRR5097443	marine	omnivorous	Australia: Great Barrier Reef, Hind gut	Illumina MiSeq	PAIRED	298:299	46.72	0	0.145	0.013	2.811	41.61	89.07	78257.5393634841*2	75217*2	96.11	65797	322
Siganus fuscescens	Black rabbitfish	SRR5097450	marine	omnivorous	Australia: Great Barrier Reef, Mid gut	Illumina MiSeq	PAIRED	301:301	42.44	0	0.146	0.008	2.612	38.4	90.48	70504.5448504983*2	67567*2	95.83	64264	233
Siganus fuscescens	Black rabbitfish	SRR5097460	marine	omnivorous	Australia: Great Barrier Reef, Hind gut	Illumina MiSeq	PAIRED	291:301	51.66	0	0.168	0.013	3.338	45.43	87.94	87257.0456081081*2	82260*2	94.27	70437	327
Gulosus aristotelis	European shag/parrot	ERR1019446	terrestrial	omnivorous	European Shag Microbiome CENTRE FOR ECOLOGY AND HYDROLOGY	Illumina MiSeq	PAIRED	300:300	41.96	0	0.011	0.017	25.057	20.29	48.36	69933.755*2	36925*2	52.8	33620	164
Gulosus aristotelis	European shag/parrot	ERR1019447	terrestrial	omnivorous	European Shag Microbiome CENTRE FOR ECOLOGY AND HYDROLOGY	Illumina MiSeq	PAIRED	300:300	42.97	0	0.013	0.008	21.45	23.41	54.48	71617.21*2	42463*2	59.29	40284	143
Homo sapiens	human	ERR1223582	terrestrial	omnivorous	Denmark Research Group for Genomic Epidemiology, feces	Illumina MiSeq	PAIRED	251:251	41.99	0	0	0.003	3.84	38.93	92.7	83650*2	77700*2	92.89	57980	232
Homo sapiens	human	ERR1223656	terrestrial	omnivorous	Denmark Research Group for Genomic Epidemiology, feces	Illumina MiSeq	PAIRED	251:251	92.34	0	0.003	0.005	5.778	82.62	89.47	183944*2	164981*2	89.69	115916	441
Homo sapiens	human	ERR1223675	terrestrial	omnivorous	Denmark Research Group for Genomic Epidemiology, feces	Illumina MiSeq	PAIRED	251:251	99	0	0.002	0.007	4.975	89.78	90.69	197209*2	179399*2	90.97	87735	387
Homo sapiens	human	ERR1223694	terrestrial	omnivorous	Denmark Research Group for Genomic Epidemiology, feces	Illumina MiSeq	PAIRED	251:251	55.01	0	0.002	0.003	3.029	51.8	94.16	109581*2	103410*2	94.37	50877	287
Macaca mulatta	Rhesus monkey	SRR5933274	terrestrial	herbivorous	USA: New Orleans monkey chow	Illumina MiSeq	PAIRED	251:251	77.37	0	0	0.569	12.109	61.8	79.87	154118*2	123540*2	80.16	17494	53
Macaca mulatta	Rhesus monkey	SRR5933268	terrestrial	herbivorous	USA: New Orleans monkey chow	Illumina MiSeq	PAIRED	251:251	64.56	0	0	0.249	12.209	52.06	80.64	128611*2	104084*2	80.93	15016	33
Mus musculus	Mice	SRR1919531	terrestrial	omnivorous	USA: Columbia, MO white female LabDiet 5058	Illumina MiSeq	PAIRED	251:251	114.26	0	2.905	0.013	5.748	99.59	87.16	227602.328685259*2	199372*2	87.6	154762	483
Mus musculus	Mice	SRR1919519	terrestrial	omnivorous	USA: Columbia, MO black female LabDiet 5058	Illumina MiSeq	PAIRED	251:251	130.23	0	2.569	0.012	16.775	90.56	69.53	259430.814741036*2	182280*2	70.26	149439	366
Mus musculus	Mice	SRR1919448	terrestrial	omnivorous	USA: Columbia, MO white female LabDiet 5058	Illumina MiSeq	PAIRED	251:251	81.48	0	1.653	0.039	10.581	65.39	80.25	162314*2	131433*2	80.97	100603	428
Mus musculus	Mice	SRR1919439	terrestrial	omnivorous	USA: Columbia, MO white female LabDiet 5058	Illumina MiSeq	PAIRED	251:251	88.5	0	0	0.01	4.65	81.09	91.64	176286.601593625*2	162176*2	92	131232	492
Mus musculus	Mice	SRR1919391	terrestrial	omnivorous	USA: Columbia, MO white female LabDiet 5058	Illumina MiSeq	PAIRED	251:251	87.25	0	0	0.006	4.3	80.43	92.18	173813.023904382*2	160783*2	92.5	130837	472
Mus musculus	Mice	SRR1919356	terrestrial	omnivorous	USA: Columbia, MO black female LabDiet 5058	Illumina MiSeq	PAIRED	251:251	91.45	0	0	0.022	10.069	75.09	82.11	182167.368525896*2	150420*2	82.57	118217	475
Sus scrofa	Pig	ERR1223719	terrestrial	omnivorous	Denmark Research Group for Genomic Epidemiology Pig faeces	Illumina MiSeq	PAIRED	251:251	81.69	0	0.002	0.008	4.106	75.69	92.66	162735*2	151104*2	92.85	104010	978
Sus scrofa	Pig	ERR1223745	terrestrial	omnivorous	Denmark Research Group for Genomic Epidemiology Pig faeces	Illumina MiSeq	PAIRED	251:251	51.21	0	0.001	0.004	5.825	45.84	89.53	102003*2	91633*2	89.83	64085	911
Sus scrofa	Pig	ERR1223759	terrestrial	omnivorous	Denmark Research Group for Genomic Epidemiology Pig faeces	Illumina MiSeq	PAIRED	251:251	71.9	0	0.001	0.005	6.506	63.3	88.05	143221*2	126541*2	88.35	76068	896
Sus scrofa	Pig	ERR1223770	terrestrial	omnivorous	Denmark Research Group for Genomic Epidemiology Pig faeces	Illumina MiSeq	PAIRED	251:251	88.49	0	0.003	0.005	6.622	77.97	88.1	176284*2	155856*2	88.41	85150	977
Colobus guereza	Colobus monkey	SRR5190032	terrestrial	herbivorous	USA: Wisconsin, feces	Illumina MiSeq	PAIRED	249:249	32.56	0	0.002	0.019	9.932	25.86	79.43	65373.1506024096*2	53663*2	82.09	43342	563
Colobus guereza	Colobus monkey	SRR5190031	terrestrial	herbivorous	USA: Wisconsin, feces	Illumina MiSeq	PAIRED	250:249	48.23	0	0.001	0.032	12.453	36.31	75.28	96655.0180360721*2	75429*2	78.04	62300	651

## Sheet: Metagenome
Species	Sample name	Accession number	Raw Reads	Clean Reads	Clean/Raw (%)	Preprocessed Reads	Preprocessed/Raw (%)	Kmer (bp)	Contig Number	Assembly Length (bp)	N50 (bp)	N90 (bp)	Max (bp)	Min (bp)	Average Size (bp)	Mapping Rate (%)	Total Gene Number	Annotated Gene Number	Annotated Kingdom Number	Annotated Phylum Number	Annotated Class Number	Annotated Order Number	Annotated Family Number	Annotated Genus Number	Annotated Species Number
Great blue spotted mudskipper	BP11B	CNA0002465	86207188	76436638	88.67	28085036	32.58	55	9663	11039635	1261	579	50463	500	1142	8.72	24416	21412	5	32	62	125	230	521	1016
Great blue spotted mudskipper	BP4B	CNA0002466	102842880	89423038	86.95	31289418	30.42	75	1049	1221407	1218	582	26823	500	1164	4.16	22127	19922	4	29	55	105	201	438	849
Great blue spotted mudskipper	BP5B	CNA0002467	91573292	80038086	87.4	20383514	22.26	73	1132	1190334	1083	566	15671	500	1051	4.13	13302	11055	5	32	58	119	214	451	822
Great blue spotted mudskipper	BP8B	CNA0002468	90080004	77236190	85.74	43623824	48.43	73	1790	2370852	1591	596	62496	500	1324	6	12816	9972	5	36	66	130	231	490	896
Giant fin mudskipper	PMB	CNA0002481	63600732	54160098	85.16	7132900	11.22	75	605	489583	796	542	9674	500	809	4.55	2486	2176	4	11	18	28	45	59	106
Channel catfish	CG3B	CNA0002469	99537456	85839936	86.24	78282648	78.65	55	7761	16177088	4326	743	149982	500	2084	61.83	16310	13836	5	29	53	103	181	379	752
Channel catfish	CG8B	CNA0002470	83999584	74261098	88.41	4556506	5.42	57	1256	992745	776	530	16492	500	790	5.64	2601	2183	5	24	43	69	103	157	249
Grass carp	CI10B	CNA0002471	100411818	88682970	88.32	4692562	4.67	49	8288	9678859	1286	578	30278	500	1167	20.05	34698	30802	5	36	63	139	272	667	1481
Grass carp	CI1B	CNA0002472	91320096	79765792	87.35	1932850	2.12	49	3854	3393442	894	544	5986	500	880	13.86	7652	5902	5	28	51	102	182	339	639
Grass carp	CI2B	CNA0002473	90853372	79919994	87.97	9111336	10.03	55	8339	11475905	1714	606	62500	500	1376	19.24	47844	41097	5	40	79	170	314	835	1978
Grass carp	CI3B	CNA0002474	107555360	94535166	87.89	2507646	2.33	49	5236	4822059	954	552	5787	500	920	17.74	10142	7928	5	28	55	114	205	405	770
Grass carp	CI4B	CNA0002475	104928504	92710876	88.36	9262960	8.83	57	10796	13828130	1518	603	51383	500	1280	26.55	63968	56804	5	39	75	161	308	855	2111
Grass carp	CI5B	CNA0002476	99447676	87710178	88.2	4246660	4.27	49	6638	7277286	1181	568	45426	500	1096	15.46	49051	43223	5	38	68	151	295	781	1874
Grass carp	CI6B	CNA0002477	95375480	84637548	88.74	22178254	23.25	55	33181	50009625	2015	625	262461	500	1507	31.73	83996	74301	5	41	82	173	339	970	2432
Grass carp	CI7B	CNA0002478	90057872	80251570	89.11	40557218	45.03	55	37207	64869848	2826	672	172925	500	1743	36.74	94605	84409	5	41	80	170	334	981	2562
Grass carp	CI8B	CNA0002479	114674224	100334808	87.5	4863896	4.24	49	11386	11340173	1065	568	14402	500	995	19.68	47505	42483	5	38	71	151	292	761	1722
Grass carp	CI9B	CNA0002480	104533790	91940306	87.95	4771686	4.56	49	8701	8002599	952	552	19897	500	919	13.9	37021	33346	5	36	62	132	262	640	1499
Golden rabbitfish	SgI2B	CNA0002482	117368120	76307398	65.02	7225966	6.16	49	7877	7135544	924	550	18984	500	905	8.21	17456	15036	5	25	49	109	198	340	591
Golden rabbitfish	SgI4B	CNA0002483	133793488	91106176	68.09	28623566	21.39	65	13592	26241822	3456	683	218588	500	1930	32.34	25478	22171	5	28	56	122	225	444	791
