# Supplementary material for: A Comparative Metagenomics Study on Gastrointestinal Microbiota in Amphibious Mudskippers and Other Vertebrate Animals
Source: Animals (Basel). 2019 Sep 6;9(9):660. doi: 10.3390/ani9090660 (PMC6769816; doi:10.3390/ani9090660)
Supplement: Supplementary file 1 [file animals-09-00660-s001.zip › Table 10.xlsx]

## Sheet: all.COG.catalog
Table 10. Significant analysis of functional pathways (via COG and KEGG) between BP and grass carp, and identification of bacteriocin related genes in five fish species
level	Class_description	BP4	BP5	BP8	BP11	PM	CI1	CI2	CI3	CI4	CI5	CI6	CI7	CI8	CI9	CI10	IP3	IP8	SG2	SG4
A	RNA processing and modification	2.8093e-05	8.13847e-06	2.61576e-06	6.78606e-05	0	0	1.19739e-05	4.54617e-05	5.30348e-05	1.1631e-05	9.73667e-05	0.00010024	0.000116391	0.000141683	7.72128e-05	7.06647e-07	0	0.000109548	0.000173432
B	Chromatin structure and dynamics	4.17712e-05	3.56491e-05	9.56995e-06	0.00015972	2.16767e-05	0.0001753	0.000106999	0.000118342	0.000111194	0.000133618	0.000111056	0.000156933	7.70099e-05	0.00017976	0.00029405	0.000328315	0.00893906	9.56663e-05	0.000121416
C	Energy production and conversion	0.042066	0.0343108	0.0466023	0.0629703	0.004057	0.017901	0.0327598	0.0142439	0.0406883	0.0361772	0.0469615	0.049889	0.045612	0.0545651	0.0498392	0.0456031	0.0159966	0.0400869	0.0476277
D	Cell cycle control, cell division, chromosome partitioning	0.00119878	0.00050142	0.00012619	0.00259345	0.000632384	0.0027287	0.00737556	0.00172586	0.00737974	0.00677258	0.00671478	0.00775786	0.0067411	0.0076548	0.00750512	0.00823164	0.00112573	0.00466681	0.00600216
E	Amino acid transport and metabolism	0.012981	0.00464492	0.000866708	0.0217614	0.00517475	0.0206678	0.0520904	0.0191129	0.0624382	0.0550853	0.0733312	0.0771923	0.0759595	0.0852346	0.0723851	0.0652284	0.0072092	0.0512582	0.0686546
F	Nucleotide transport and metabolism	0.00372039	0.00215118	0.000375865	0.00750827	0.00118166	0.00682246	0.0314529	0.00683586	0.0300322	0.0274842	0.0225929	0.0269189	0.02218	0.0247274	0.0264415	0.0249903	0.00420437	0.0151997	0.0189382
G	Carbohydrate transport and metabolism	0.013023	0.00968639	0.0123695	0.0212667	0.00268028	0.0175049	0.060725	0.0138523	0.0567001	0.0546527	0.0444851	0.0586472	0.0472192	0.0555123	0.0626479	0.0516524	0.00697814	0.0332361	0.0477081
H	Coenzyme transport and metabolism	0.0118179	0.00956906	0.0126766	0.0197856	0.0020981	0.0106596	0.0201253	0.00753708	0.0248707	0.0219442	0.0318551	0.032466	0.0326684	0.0352343	0.0306952	0.0337113	0.00524347	0.0256876	0.0321676
I	Lipid transport and metabolism	0.00340773	0.00214627	0.000456863	0.00830039	0.00136947	0.00598255	0.0178198	0.00522774	0.0193052	0.0172245	0.018141	0.0204443	0.0170729	0.018825	0.0189399	0.0184156	0.00206429	0.0161448	0.0197144
J	Translation, ribosomal structure and biogenesis	0.043197	0.0395888	0.061528	0.0712143	0.00358756	0.0194099	0.05938	0.0162159	0.0544052	0.0540854	0.0447742	0.0499307	0.0442449	0.047127	0.052923	0.0487623	0.122908	0.0305472	0.0352159
K	Transcription	0.0169813	0.0121838	0.0199237	0.0280258	0.00209773	0.0115688	0.0288241	0.0104493	0.0322733	0.0293688	0.0329838	0.0373726	0.034295	0.0399673	0.032827	0.030396	0.00549768	0.0305253	0.0394485
L	Replication, recombination and repair	0.00843963	0.00541609	0.00477999	0.0244609	0.00232333	0.0129442	0.0463561	0.0117372	0.0437152	0.0428766	0.0427493	0.043779	0.0433512	0.0422066	0.0408444	0.0386156	0.00543219	0.0287626	0.0356839
M	Cell wall/membrane/envelope biogenesis	0.0083526	0.00534504	0.00497625	0.0143469	0.00224752	0.0101622	0.0286614	0.00847182	0.0314924	0.0285331	0.0319931	0.037888	0.031803	0.0371804	0.0346824	0.0459977	0.00495652	0.0256876	0.0344476
N	Cell motility	0.00262887	0.000441145	9.40836e-05	0.00331798	0.000859034	0.00424941	0.00412134	0.00307136	0.00934503	0.00689572	0.0142242	0.013222	0.015656	0.0180271	0.00837319	0.00690759	0.000573807	0.0196716	0.023836
O	Posttranslational modification, protein turnover, chaperones	0.0377724	0.0341827	0.0593354	0.0556967	0.00170648	0.0101163	0.0225542	0.00968793	0.0244729	0.0224498	0.0239616	0.0265216	0.0240468	0.0272713	0.0235062	0.0221856	0.0384631	0.0246709	0.0278167
P	Inorganic ion transport and metabolism	0.007379	0.00266924	0.00167682	0.0124858	0.00220285	0.0115583	0.032187	0.00889657	0.0349913	0.0319438	0.0327963	0.0371489	0.0333612	0.0385492	0.034622	0.0292671	0.00398801	0.0280561	0.0355689
Q	Secondary metabolites biosynthesis, transport and catabolism	0.00144585	0.000913749	0.000168234	0.00394106	0.000636686	0.00254499	0.00580279	0.00240871	0.00712533	0.00613371	0.00810311	0.0087964	0.00715449	0.00837157	0.00774223	0.00742166	0.00089204	0.00888609	0.0118115
R	General function prediction only	0.0117051	0.00627077	0.00344221	0.0221867	0.00429622	0.0202372	0.0608427	0.019349	0.06502	0.0593459	0.0606093	0.0700982	0.0621384	0.0689608	0.067089	0.0669749	0.00987241	0.0501578	0.0671991
S	Function unknown	0.00688519	0.0047649	0.00530559	0.0128811	0.00225216	0.00854347	0.0215849	0.0083803	0.0240713	0.0212416	0.0243555	0.0285531	0.0261788	0.0303988	0.0264776	0.0284022	0.00353937	0.0225242	0.029068
T	Signal transduction mechanisms	0.00591541	0.00154105	0.000274047	0.00938022	0.00208238	0.00898014	0.0150194	0.00663251	0.0229729	0.0185663	0.0299153	0.0301908	0.031301	0.0376524	0.0225224	0.0193897	0.00206402	0.0353929	0.0429374
U	Intracellular trafficking, secretion, and vesicular transport	0.0107927	0.00779554	0.00940332	0.0127948	0.00127905	0.00516644	0.00941327	0.00399088	0.0112442	0.0101349	0.0131293	0.0137662	0.0144009	0.0168074	0.0119137	0.0128593	0.00100529	0.0156526	0.0191235
V	Defense mechanisms	0.00169921	0.000886751	0.000270439	0.00350735	0.00065709	0.00327903	0.0131933	0.00289109	0.0133114	0.012809	0.0116089	0.0127096	0.0106378	0.0121003	0.0113461	0.0112721	0.000930473	0.00955152	0.0119691
W	Extracellular structures	0	0	0	0	0	0	9.34115e-06	0	0	1.31597e-05	5.88694e-07	3.66416e-06	0	0	0	0	0	0	0
Z	Cytoskeleton	0	0	0	0	0	0	0	0	0	0	0	2.58097e-06	0	0	0	0	0	6.02805e-05	2.04121e-05

## Sheet: BP-CI-COG.wilcox.test
ID	Class_description	mean(BP)	sd(BP)	mean-rank (BP)	occ-rate (BP)	mean(CI)	sd(CI)	mean-rank (CI)	occ-rate (CI)	enriched	pvalue	qvalue
A	RNA processing and modification	2.6677e-05	2.9556e-05	5	1	6.55e-05	4.8725e-05	8	0.9	CI	0.187812	0.225375
B	Chromatin structure and dynamics	6.1678e-05	6.6836e-05	4	1	0.000146426	6.1161e-05	9	1	CI	0.0759241	0.107187
C	Energy production and conversion	0.0464873	0.012104	8	1	0.0388637	0.0137155	7	1	BP	0.635365	0.635365
D	Cell cycle control, cell division, chromosome partitioning	0.00110496	0.0010873	3	1	0.00623561	0.00215925	9	1	CI	0.003996	0.0127872
E	Amino acid transport and metabolism	0.0100635	0.00929686	3	1	0.0593497	0.023155	9	1	CI	0.00799201	0.0127872
F	Nucleotide transport and metabolism	0.00343893	0.00303751	3	1	0.0225488	0.00877492	9	1	CI	0.00799201	0.0127872
G	Carbohydrate transport and metabolism	0.0140864	0.00499984	3	1	0.0471947	0.0175396	9	1	CI	0.00799201	0.0127872
H	Coenzyme transport and metabolism	0.0134623	0.00441449	4	1	0.0248056	0.00967272	9	1	CI	0.0759241	0.107187
I	Lipid transport and metabolism	0.00357781	0.0033725	3	1	0.0158983	0.005519	9	1	CI	0.00799201	0.0127872
J	Translation, ribosomal structure and biogenesis	0.053882	0.0150259	8	1	0.0442496	0.0147112	7	1	BP	0.635365	0.635365
K	Transcription	0.0192787	0.00664689	4	1	0.028993	0.0100432	9	1	CI	0.105894	0.141192
L	Replication, recombination and repair	0.0107741	0.00926311	3	1	0.037056	0.0131033	9	1	CI	0.00799201	0.0127872
M	Cell wall/membrane/envelope biogenesis	0.00825521	0.00433356	3	1	0.0280868	0.0103789	9	1	CI	0.00799201	0.0127872
N	Cell motility	0.00162052	0.00159364	3	1	0.00971853	0.00529363	9	1	CI	0.003996	0.0127872
O	Posttranslational modification, protein turnover, chaperones	0.0467468	0.0126091	12	1	0.0214589	0.00628085	6	1	BP	0.001998	0.0127872
P	Inorganic ion transport and metabolism	0.00605271	0.00495781	3	1	0.0296055	0.0104459	9	1	CI	0.00799201	0.0127872
Q	Secondary metabolites biosynthesis, transport and catabolism	0.00161722	0.00163545	3	1	0.00641833	0.00227653	9	1	CI	0.00799201	0.0127872
R	General function prediction only	0.0109012	0.00826813	3	1	0.0553691	0.019099	9	1	CI	0.00799201	0.0127872
S	Function unknown	0.00745921	0.00372488	3	1	0.0219785	0.00766051	9	1	CI	0.00799201	0.0127872
T	Signal transduction mechanisms	0.00427768	0.00417278	3	1	0.0223753	0.0101503	9	1	CI	0.00799201	0.0127872
U	Intracellular trafficking, secretion, and vesicular transport	0.0101966	0.00212136	6	1	0.0109967	0.00401104	8	1	CI	0.453546	0.518339
V	Defense mechanisms	0.00159094	0.00140522	3	1	0.0103887	0.00394139	9	1	CI	0.00799201	0.0127872
W	Extracellular structures	0	0	6	0	2.675e-06	4.745e-06	8	0.4	CI	0.183991	0.225375
Z	Cytoskeleton	0	0	7	0	2.58e-07	8.16e-07	8	0.1	CI	0.635256	0.635365

## Sheet: all.KEGG.catalog
level	Pathway_level2	BP4	BP5	BP8	BP11	PM	CI1	CI2	CI3	CI4	CI5	CI6	CI7	CI8	CI9	CI10	IP31	IP81	SG2	SG4
A	Cell growth and death	0.00501043	0.00367164	0.00440419	0.00701696	0.00174694	0.0059592	0.00693019	0.00361426	0.00709905	0.00662618	0.00627413	0.00678415	0.00593165	0.00688133	0.00651714	0.00802768	0.00776183	0.0047255	0.00519191
B	Cell motility	0.00291144	0.000454583	0.000116994	0.00358731	0.000933348	0.00523233	0.00366652	0.00327767	0.0100014	0.00713623	0.0158293	0.0150953	0.0165866	0.0196402	0.0091832	0.00987121	0.00951555	0.0213096	0.023453
C	Cellular community - eukaryotes	0.000232676	0.000556402	6.36603e-05	0.0001901	0.00133055	8.35768e-05	2.71545e-06	0.000292363	4.97321e-06	4.00706e-05	3.50413e-06	7.14858e-07	3.01043e-05	9.86057e-06	0	1.87616e-05	0.00764364	0.00357567	0.000347887
D	Cellular community - prokaryotes	0.0124176	0.00772816	0.0125245	0.0192625	0.00254316	0.00960316	0.0222762	0.00853509	0.0277139	0.0243351	0.0305079	0.0316469	0.0327414	0.0371325	0.0282846	0.0287086	0.00303455	0.0277983	0.0356319
E	Transport and catabolism	0.000671791	0.000377227	9.59272e-05	0.00175799	0.00645896	0.00189777	0.00233247	0.00205549	0.0037501	0.0032027	0.00545297	0.00435672	0.00476436	0.00434829	0.00435861	0.00514317	0.0335471	0.00400866	0.00457397
F	Membrane transport	0.0150798	0.00936256	0.01462	0.0227712	0.00258527	0.0164518	0.0533822	0.0123262	0.0496797	0.0480919	0.0396507	0.0506512	0.0429623	0.049762	0.0530651	0.0412286	0.00516309	0.0269965	0.0375186
G	Signal transduction	0.00914594	0.0041115	0.00270691	0.0153698	0.00283017	0.0143797	0.0243881	0.0120391	0.0316528	0.0276495	0.0370187	0.0376411	0.0365334	0.0434516	0.0306885	0.0279411	0.069874	0.0459931	0.0442393
H	Signaling molecules and interaction	1.68719e-05	2.89554e-05	2.01724e-06	3.84971e-05	0.00489438	0.00173622	8.03041e-05	0.00183551	4.52001e-05	0.000222786	2.17738e-05	8.8758e-06	0.000126646	0.000139321	0.000128073	3.91562e-06	0.00240284	0.0037214	0.000426541
I	Folding, sorting and degradation	0.0184736	0.0160531	0.02854	0.0297727	0.00140228	0.0069283	0.0224261	0.0062855	0.0206754	0.0202252	0.0176404	0.0187496	0.0169852	0.0169727	0.0194489	0.0189378	0.0427844	0.0123423	0.0144579
J	Replication and repair	0.00476882	0.00334176	0.00307151	0.00957361	0.000689915	0.00701968	0.0272943	0.00658746	0.0251142	0.0231655	0.0192842	0.0219711	0.0187086	0.0185273	0.0201285	0.0194879	0.00286655	0.0105701	0.0136564
K	Transcription	0.00940289	0.00919453	0.0186941	0.0155597	0.00248219	0.00171082	0.00349796	0.00113552	0.00277884	0.0029345	0.00218012	0.00241102	0.00206049	0.00203344	0.00267129	0.0018707	0.0308509	0.00175228	0.00166978
L	Translation	0.0361861	0.0338884	0.0540623	0.0596103	0.00187215	0.0112717	0.0308073	0.0101297	0.0266482	0.0275389	0.0221553	0.0236002	0.0220002	0.0222953	0.0262474	0.0232958	0.125045	0.013179	0.0146333
M	Cancers: Overview	0.000978353	0.00121548	0.000186225	0.00179807	0.00502139	0.00439124	0.00383368	0.00470836	0.00389642	0.00415466	0.00374082	0.00396622	0.00376459	0.00395579	0.00397799	0.00299409	0.017748	0.00373561	0.00366559
N	Cancers: Specific types	0.000434955	0.000765862	9.33915e-05	0.000710935	0.000102202	0.00228066	0.00087497	0.00301011	0.000864783	0.000962174	0.00082736	0.00087532	0.00103413	0.00115135	0.00103317	0.000531868	0.0116959	0.00102499	0.000940603
O	Cardiovascular diseases	0.000534108	0.000740693	9.36178e-05	0.000870943	0.00503449	0.000993312	0.00111259	0.0015241	0.0012065	0.00118466	0.00147163	0.00140753	0.00126467	0.00158126	0.00134271	0.00066232	0.0169479	0.00172091	0.00156843
P	Drug resistance: Antimicrobial	0.00260995	0.00136126	0.000261388	0.00432635	0.000982721	0.00340056	0.0128728	0.00366281	0.0143855	0.0130573	0.0137646	0.0142554	0.0134955	0.0142311	0.0125821	0.012941	0.00193196	0.00969217	0.0112372
Q	Drug resistance: Antineoplastic	0.000612463	0.000471741	7.16423e-05	0.00144603	0.000116773	0.000920283	0.00361961	0.000978435	0.00351141	0.00333216	0.00283241	0.0030747	0.002557	0.00254967	0.00289894	0.00186632	0.00379506	0.00209485	0.00242154
R	Endocrine and metabolic diseases	0.0190909	0.0146198	0.0202349	0.0224799	0.0051724	0.00275183	0.00343189	0.00238338	0.00344136	0.00330131	0.00331781	0.00342795	0.00352548	0.0035568	0.00343778	0.00286731	0.00533616	0.00212422	0.00277102
S	Immune diseases	0	0	0	0	0	0.000840656	7.34651e-05	5.26398e-05	1.37013e-05	5.49513e-05	2.24448e-07	1.29386e-05	1.69099e-05	0	9.91566e-05	1.34736e-05	0.00937324	0	1.4607e-05
T	Infectious diseases: Bacterial	0.00808464	0.00753454	0.0141673	0.012996	0.00167184	0.00337684	0.00584859	0.0025772	0.00595687	0.00560899	0.00604105	0.00581552	0.00619602	0.00760823	0.00589394	0.00642507	0.0498272	0.00711451	0.00767767
U	Infectious diseases: Parasitic	0.0001239	7.43471e-05	3.35045e-05	0.000411049	1.4484e-05	0.000666287	0.000201688	0.000447359	0.000328991	0.000299066	0.000434345	0.000468553	0.000442872	0.000565692	0.000563768	0.00129232	0.0515513	0.000717498	0.000613628
W	Infectious diseases: Viral	4.69476e-05	6.1015e-05	2.85888e-05	0.000228583	0.00489438	0.00062432	4.46254e-05	0.000962934	2.85163e-05	0.000130971	2.16333e-05	1.83352e-05	8.41127e-05	8.73409e-05	4.34169e-05	8.44265e-05	0.0404174	0.000968004	0.000725394
V	Neurodegenerative diseases	0.0212198	0.0136419	0.0179407	0.0252836	0.000212429	0.00169178	0.00114012	0.00128985	0.00153246	0.00139039	0.00193312	0.00187023	0.00209326	0.00239078	0.00158988	0.00125021	0.0552387	0.00253282	0.00244856
X	Substance dependence	0	0	0	0	0	0.000840656	7.34651e-05	5.26398e-05	1.37013e-05	5.49513e-05	2.24448e-07	1.29386e-05	1.69099e-05	0	9.91566e-05	1.34736e-05	0.00937324	0	1.4607e-05
Y	Amino acid metabolism	0.0120429	0.00758149	0.00139364	0.0243841	0.00890392	0.0187187	0.046977	0.0181208	0.0545331	0.0493891	0.0641841	0.0617401	0.0621779	0.0640445	0.0563555	0.04863	0.012266	0.0458087	0.0544369
Z	Biosynthesis of other secondary metabolites	0.00151991	0.00100458	0.000184201	0.00315133	0.000589212	0.00284953	0.00951235	0.00229954	0.0101386	0.00885808	0.0101835	0.0101443	0.0101476	0.00927358	0.00960109	0.00689276	0.000506221	0.00729059	0.00818373
AA	Carbohydrate metabolism	0.0167595	0.0127692	0.0105353	0.0321182	0.00463692	0.0238169	0.0861824	0.0232026	0.0842231	0.0795177	0.0753994	0.0838759	0.0733889	0.0795024	0.0880478	0.0743203	0.00968355	0.050289	0.0632732
AB	Energy metabolism	0.086621	0.0871406	0.131541	0.132434	0.00330209	0.0197261	0.0390366	0.0160325	0.0403043	0.0383	0.0403316	0.0418481	0.0380239	0.0415093	0.0427794	0.0388248	0.0468266	0.0311361	0.0358245
AC	Global and overview maps	0.129777	0.119412	0.165363	0.213819	0.0133368	0.0727164	0.201642	0.0642578	0.210455	0.193667	0.209884	0.220095	0.201918	0.212782	0.213999	0.202282	0.0741645	0.143251	0.174469
AD	Glycan biosynthesis and metabolism	0.00272705	0.00177702	0.000333909	0.00541363	0.00118398	0.00643624	0.01761	0.00539869	0.0189825	0.0175023	0.0201958	0.0197166	0.0181195	0.0179014	0.0190466	0.0233119	0.00268792	0.00925255	0.0129743
AE	Lipid metabolism	0.00366838	0.00195035	0.000384877	0.00743401	0.00135814	0.00673404	0.0223396	0.0066221	0.0233646	0.0214769	0.021622	0.0233187	0.0203528	0.0225732	0.023895	0.0230247	0.00262594	0.0142964	0.0178371
AF	Metabolism of cofactors and vitamins	0.0138486	0.0111722	0.0129622	0.025844	0.0030237	0.0148357	0.0337552	0.0123026	0.038642	0.0341656	0.0450228	0.0451002	0.044093	0.0460024	0.0421141	0.0456166	0.00652072	0.034113	0.0416342
AG	Metabolism of other amino acids	0.00359276	0.00175468	0.000319633	0.00635324	0.00128012	0.0049859	0.015382	0.00508732	0.0180791	0.0163013	0.0196292	0.0199927	0.0194449	0.0207591	0.0187958	0.016211	0.00160442	0.0135223	0.0154625
AH	Metabolism of terpenoids and polyketides	0.00149856	0.00114522	0.000227378	0.00367074	0.000456919	0.00342462	0.0124837	0.00313649	0.011687	0.0108266	0.00957465	0.0106079	0.00892099	0.00929417	0.0110605	0.00890256	0.000830821	0.00692955	0.00787963
AI	Nucleotide metabolism	0.0147759	0.0127189	0.019312	0.026719	0.00214638	0.0119445	0.0487652	0.0117435	0.0455191	0.0426596	0.0352684	0.0404985	0.0348755	0.0360753	0.0405486	0.0404109	0.00577893	0.020556	0.0262419
AJ	Xenobiotics biodegradation and metabolism	0.00186228	0.001051	0.000191089	0.00380821	0.000943157	0.00243376	0.00755852	0.00236733	0.00832929	0.00760377	0.00858769	0.00945385	0.00884706	0.0103211	0.00945433	0.00952462	0.00110765	0.0108951	0.0100319
AK	Aging	0.00755047	0.00736907	0.0141426	0.0120445	8.05597e-05	0.00154866	0.00259586	0.00166572	0.00277943	0.00259288	0.0028781	0.00288256	0.00265717	0.00332803	0.00304075	0.00314911	0.030752	0.00224299	0.00248441
AL	Circulatory system	0.0111903	0.0082492	0.00867485	0.0111928	0.000132849	0.000663723	0.000246227	0.000427623	0.00034566	0.000403685	0.000424652	0.000419129	0.000508623	0.000622243	0.000241528	0.000389879	0.0110557	0.000482574	0.000642427
AM	Development	1.57756e-06	0	0	1.33926e-06	0	0.00207839	0.000106053	0.00231782	8.61691e-05	0.000277623	4.02563e-05	2.82805e-05	0.000218927	0.000173234	0.00024512	6.96258e-05	0.00119367	4.907e-05	4.80776e-05
AN	Digestive system	0.0001245	0.000101268	1.46894e-05	0.000211555	1.89108e-05	0.000391411	0.00068989	0.000140244	0.000795813	0.000695669	0.000714851	0.000732825	0.000691123	0.000611691	0.000463095	0.000222512	0.0280267	0.00387693	0.000936754
AO	Endocrine system	0.00126371	0.001195	0.000214351	0.0025807	0.000397275	0.00218115	0.00585059	0.00152766	0.006033	0.00566952	0.00559992	0.00611488	0.00508463	0.00580161	0.00594331	0.00521923	0.0673605	0.00789519	0.00707499
AP	Environmental adaptation	0.000286264	0.000161102	3.28401e-05	0.000696145	7.33594e-05	0.000763022	0.00165181	0.000681235	0.00165698	0.00153751	0.00163577	0.00163998	0.00179634	0.00185306	0.0017641	0.0017316	0.0111368	0.00254724	0.0026083
AQ	Excretory system	0.000124361	9.59379e-05	1.92258e-05	0.000345296	6.08401e-05	8.67451e-05	0.00036473	6.04508e-05	0.000375306	0.000308317	0.000366927	0.000352491	0.000255875	0.000375186	0.000318334	0.000538739	0.00183308	0.000917275	0.000691694
AR	Immune system	0.000142348	0.000124525	4.73846e-05	0.000640958	0.0049333	0.010108	0.00134389	0.00571918	0.00105067	0.0016445	0.000953372	0.000957101	0.00166592	0.00173086	0.00162573	0.00078082	0.0455739	0.00265928	0.00218211
AS	Nervous system	0.000352409	0.000170744	3.62097e-05	0.000772612	0.000115818	0.00149627	0.00118962	0.00137368	0.00133232	0.00125343	0.00156758	0.00142689	0.00137231	0.00173232	0.00133456	0.00110741	0.0032612	0.00183485	0.00174099
AT	Sensory system	0.000100864	0.000171508	3.27455e-05	6.30939e-05	0	0	0	0	0	0	0	0	0	0	0	6.3019e-06	0.00318475	0	0

## Sheet: BP-CI-KEGG.wilcox.test
ID	Pathway_level2	mean(BP)	sd(BP)	mean-rank(BP)	occ-rate(BP)	mean(CI)	sd(CI)	mean-rank(CI)	occ-rate(CI)	enriched	pvalue	qvalue
B	Cell motility	0.00176758	0.0017386	3	1	0.0105649	0.00586865	9	1	CI	0.003996	0.00967454
C	Cellular community - eukaryotes	0.00026071	0.000209789	12	1	4.6788e-05	9.02e-05	6	0.9	BP	0.023976	0.0290236
E	Transport and catabolism	0.000725733	0.000727225	2	1	0.00365195	0.00122658	10	1	CI	0.001998	0.00656486
F	Membrane transport	0.0154584	0.00552215	4	1	0.0416023	0.0149862	9	1	CI	0.023976	0.0290236
G	Signal transduction	0.00783354	0.0057345	3	1	0.0295442	0.0101981	9	1	CI	0.00799201	0.0114885
H	Signaling molecules and interaction	2.1585e-05	1.5763e-05	4	1	0.000434471	0.00071542	9	1	CI	0.035964	0.0424191
J	Replication and repair	0.00518892	0.00301648	3	1	0.0187801	0.00692126	9	1	CI	0.00799201	0.0114885
K	Transcription	0.0132128	0.00469802	12	1	0.0023414	0.000670486	6	1	BP	0.001998	0.00656486
L	Translation	0.0459368	0.0128222	12	1	0.0222694	0.00671518	6	1	BP	0.001998	0.00656486
M	Cancers: Overview	0.00104453	0.000667861	2	1	0.00403898	0.000303339	10	1	CI	0.001998	0.00656486
N	Cancers: Specific types	0.000501286	0.000308075	2	1	0.0012914	0.000740673	10	1	CI	0.001998	0.00656486
O	Cardiovascular diseases	0.00055984	0.000340352	2	1	0.0013089	0.000189694	10	1	CI	0.001998	0.00656486
P	Drug resistance: Antimicrobial	0.00213974	0.00174514	3	1	0.0115708	0.00428097	9	1	CI	0.00799201	0.0114885
Q	Drug resistance: Antineoplastic	0.00065047	0.00057774	3	1	0.00262746	0.000955849	9	1	CI	0.00799201	0.0114885
R	Endocrine and metabolic diseases	0.0191064	0.00330573	12	1	0.00325756	0.000381882	6	1	BP	0.001998	0.00656486
S	Immune diseases	0	0	3	0	0.000116464	0.000256628	9	0.9	CI	0.0113696	0.0153824
T	Infectious diseases: Bacterial	0.0106956	0.00337412	12	1	0.00549233	0.00144794	6	1	BP	0.003996	0.00967454
U	Infectious diseases: Parasitic	0.0001607	0.000170943	3	1	0.000441862	0.000138314	9	1	CI	0.013986	0.0183816
V	Neurodegenerative diseases	0.0195215	0.00493809	12	1	0.00169219	0.000384759	6	1	BP	0.001998	0.00656486
X	Substance dependence	0	0	3	0	0.000116464	0.000256628	9	0.9	CI	0.0113696	0.0153824
Y	Amino acid metabolism	0.0113505	0.00972454	3	1	0.0496241	0.0174751	9	1	CI	0.00799201	0.0114885
Z	Biosynthesis of other secondary metabolites	0.001465	0.00125155	3	1	0.00830082	0.00305283	9	1	CI	0.00799201	0.0114885
AA	Carbohydrate metabolism	0.0180456	0.00972858	3	1	0.0697157	0.0247791	9	1	CI	0.00799201	0.0114885
AB	Energy metabolism	0.109434	0.0260459	12	1	0.0357892	0.00960039	6	1	BP	0.001998	0.00656486
AD	Global and overview maps	0.0025629	0.00214006	3	1	0.016091	0.00543979	9	1	CI	0.003996	0.00967454
AE	Lipid metabolism	0.00335941	0.00302937	3	1	0.0192299	0.00669628	9	1	CI	0.00799201	0.0114885
AF	Metabolism of cofactors and vitamins	0.0159567	0.00668485	4	1	0.0356034	0.0124296	9	1	CI	0.023976	0.0290236
AG	Metabolism of other amino acids	0.00300508	0.00260325	3	1	0.0158457	0.00592922	9	1	CI	0.00799201	0.0114885
AH	Metabolism of terpenoids and polyketides	0.00163548	0.00145878	3	1	0.00910166	0.0032542	9	1	CI	0.00799201	0.0114885
AJ	Xenobiotics biodegradation and metabolism	0.00172815	0.0015455	3	1	0.00749566	0.00281476	9	1	CI	0.00799201	0.0114885
AK	Aging	0.0102767	0.00336437	12	1	0.00259691	0.000567168	6	1	BP	0.001998	0.00656486
AL	Circulatory system	0.00982677	0.00158542	12	1	0.000430309	0.00013945	6	1	BP	0.001998	0.00656486
AM	Development	7.29e-07	8.48e-07	2	0.5	0.000557187	0.000870735	10	1	CI	0.00576685	0.0114885
AN	Digestive system	0.000113003	8.0928e-05	3	1	0.000592661	0.000202193	9	1	CI	0.003996	0.00967454
AO	Endocrine system	0.00131344	0.000971329	3	1	0.00498063	0.00167931	9	1	CI	0.00799201	0.0114885
AP	Environmental adaptation	0.000294088	0.000287313	3	1	0.00149798	0.000419366	9	1	CI	0.003996	0.00967454
AR	Immune system	0.000238804	0.000271252	2	1	0.00267992	0.00296112	10	1	CI	0.001998	0.00656486
AS	Nervous system	0.000332994	0.000320441	2	1	0.0014079	0.000157747	10	1	CI	0.001998	0.00656486
AT	Sensory system	9.2053e-05	5.9852e-05	12	1	0	0	6	0	BP	0.000551784	0.00656486

## Sheet: bacteriocin related genes
Group	Gene_ID	NR	KEGG	COG	NOG	SwissProt	GO	BP4	BP5	BP8	BP11	PM	SG2	SG4	IP3	IP8	CI1	CI2	CI3	CI4	CI5	CI6	CI7	CI8	CI9	CI10
BP	[denovogenes]_4291	{ABC transporter-like protein [Shewanella sp. MR-4]}	{K12541 lapB ATP-binding cassette, subfamily C, bacterial LapB -- Environmental Information Processing--Membrane transport--ABC transporters}	{COG2274 ABC-type bacteriocin/lantibiotic exporters, contain an N-terminal double-glycine peptidase domain V Defense mechanisms ;}	{gproNOG04850 Protein involved in protein secretion by the type I secretion system V}	{NA}	{type i secretion system atpase}	5.64e-06	4.34e-06	1e-06	3.83e-05	0	0	0	0	0	0	0	0	0	0	0	0	0	0	0
BP	[denovogenes]_35968	{membrane protein TolA [Shewanella sp. MR-4]}	{K03646 tolA colicin import membrane protein -- --}	{NA}	{gproNOG07755 Protein involved in bacteriocin transport M}	{NA}	{ref}	7.36e-06	1.13e-05	1.4e-06	5.75e-05	0	0	0	0	0	0	0	0	0	0	0	0	0	0	0
BP	[denovogenes]_119162	{biopolymer transporter TolR [Vibrio furnissii]}	{K03646 tolA colicin import membrane protein -- --}	{COG3064 Membrane protein involved in colicin uptake M Cell wall/membrane/envelope biogenesis ;}	{gproNOG07755 Protein involved in bacteriocin transport M}	{NA}	{ref}	0	0	1.49e-06	1.86e-05	0	0	0	0	0	0	0	0	0	0	0	0	0	0	0
BP_CI	[denovogenes]_8738	{peptide ABC transporter substrate-binding protein [Aeromonas veronii]}	{K13893 yejA microcin C transport system substrate-binding protein -- Environmental Information Processing--Membrane transport--ABC transporters}	{NA}	{bactNOG02299 -- E}	{NA}	{ref}	1.49e-05	0	0	0	0	0	0	0	0	2.52e-05	1.47e-05	0	6.11e-05	4.44e-05	0.000109697	0.000106684	0.000110144	0.000177577	9.26e-05
BP_CI	[denovogenes]_71156	{peptide ABC transporter substrate-binding protein [Aeromonas veronii]}	{K13893 yejA microcin C transport system substrate-binding protein -- Environmental Information Processing--Membrane transport--ABC transporters}	{NA}	{COG0747 ABC-type dipeptide transport system, periplasmic component E}	{NA}	{ref}	2.12e-06	0	0	3.59e-06	0	0	0	0	0	0	0	0	1.61e-05	9.72e-06	3.56e-05	3e-05	3.97e-05	6.44e-05	8e-05
BP_CI	[denovogenes]_64923	{microcin-processing peptidase 2 [Shewanella xiamenensis]}	{K03568 tldD TldD protein -- --}	{COG0312 Predicted Zn-dependent proteases and their inactivated homologs R General function prediction only ;}	{COG0312 Predicted Zn-dependent proteases and their inactivated homologs R}	{TLDD_HAEIN Metalloprotease TldD homolog OS=Haemophilus influenzae (strain ATCC 51907 / DSM 11121 / KW20 / Rd) GN=tldD PE=3 SV=1}	{peptidase u62 modulator of dna gyrase}	2e-06	3.07e-06	0	2.21e-05	0	0	0	0	0	0	0	0	4.35e-06	4.59e-06	2.05e-05	1.77e-06	0	0	0
BP_CI	[denovogenes]_64545	{peptide ABC transporter permease [Aeromonas veronii]}	{K13895 yejE microcin C transport system permease protein -- Environmental Information Processing--Membrane transport--ABC transporters}	{COG4239 ABC-type uncharacterized transport system, permease component R General function prediction only ;}	{bactNOG00191 Part of a binding-protein-dependent transport system. responsible for the translocation of the substrate across the membrane (By similarity) E}	{NA}	{ref}	7.96e-06	0	1.89e-06	0	0	0	0	0	0	0	2.41e-05	7.14e-05	5.3e-05	1.83e-05	7.6e-05	8.55e-05	0.00010614	8.55e-05	0.000106864
BP_CI	[denovogenes]_60555	{bacteriocin [Fusobacterium ulcerans]}	{NA}	{NA}	{bactNOG17269 Protein involved in defense response to bacterium R}	{NA}	{NA}	1.91e-06	2.95e-06	0	0	0	0	0	0	0	0	1.78e-06	0	7.29e-06	1.76e-05	2.36e-06	8.1e-06	0	0	7.61e-06
BP_CI	[denovogenes]_54860	{peptidase S66 [Aeromonas veronii]}	{K01297 ldcA muramoyltetrapeptide carboxypeptidase 3.4.17.13 --}	{COG1619 Uncharacterized proteins, homologs of microcin C7 resistance protein MccF V Defense mechanisms ;}	{COG1619 Uncharacterized proteins, homologs of microcin C7 resistance protein MccF V}	{Y3137_VIBCH Putative carboxypeptidase VC_A0337 OS=Vibrio cholerae serotype O1 (strain ATCC 39315 / El Tor Inaba N16961) GN=VC_A0337 PE=3 SV=2}	{NA}	1.81e-06	0	0	1.54e-06	0	0	0	0	0	0	0	3.25e-05	2.17e-05	2.91e-05	5.84e-05	6.36e-05	7.31e-05	8.75e-05	0
BP_CI	[denovogenes]_53466	{microcin-processing peptidase 2 [Shewanella sp. MR-4]}	{K03568 tldD TldD protein -- --}	{COG0312 Predicted Zn-dependent proteases and their inactivated homologs R General function prediction only ;}	{COG0312 Predicted Zn-dependent proteases and their inactivated homologs R}	{TLDD_HAEIN Metalloprotease TldD homolog OS=Haemophilus influenzae (strain ATCC 51907 / DSM 11121 / KW20 / Rd) GN=tldD PE=3 SV=1}	{peptidase u62 modulator of dna gyrase}	0	5.49e-06	1.69e-06	7.27e-05	0	0	0	0	0	0	0	0	0	4.1e-06	0	1.4e-06	0	0	0
BP_CI	[denovogenes]_48350	{ABC-type oligopeptide transport system, periplasmic component [Aeromonas veronii B565]}	{K13893 yejA microcin C transport system substrate-binding protein -- Environmental Information Processing--Membrane transport--ABC transporters}	{NA}	{COG0747 ABC-type dipeptide transport system, periplasmic component E}	{NA}	{ref}	0	0	8.01e-07	0	0	0	0	0	0	0	0	3.03e-05	7.35e-06	7.75e-06	1.42e-05	1.4e-05	9.74e-06	0	6.72e-06
BP_CI	[denovogenes]_44345	{peptidase U61 [Fusobacterium ulcerans]}	{K01297 ldcA muramoyltetrapeptide carboxypeptidase 3.4.17.13 --}	{COG1619 Uncharacterized proteins, homologs of microcin C7 resistance protein MccF V Defense mechanisms ;}	{bactNOG21638 Carboxypeptidase V}	{NA}	{NA}	1.62e-06	0	0	0	0	0	0	0	0	0	1.36e-05	0	5.28e-06	0	1.66e-06	9.39e-06	0	0	6.43e-06
BP_CI	[denovogenes]_42953	{microcin-processing peptidase TldE [Shewanella oneidensis MR-1]}	{K03592 pmbA PmbA protein -- --}	{COG0312 Predicted Zn-dependent proteases and their inactivated homologs R General function prediction only ;}	{COG0312 Predicted Zn-dependent proteases and their inactivated homologs R}	{PMBA_ECOLI Metalloprotease PmbA OS=Escherichia coli (strain K12) GN=pmbA PE=1 SV=1}	{peptidase u62 modulator of dna gyrase}	0	2.45e-06	0	1.22e-05	0	0	0	0	0	0	0	0	3.46e-06	0	1.44e-05	3.91e-06	0	0	0
BP_CI	[denovogenes]_41762	{peptide ABC transporter substrate-binding protein [Aeromonas veronii]}	{K13893 yejA microcin C transport system substrate-binding protein -- Environmental Information Processing--Membrane transport--ABC transporters}	{NA}	{proNOG00219 -- E}	{NA}	{ref}	3.15e-06	0	0	0	0	0	0	0	0	0	0	0	5.13e-06	0	1.16e-05	8.97e-06	1.36e-05	0	9.38e-06
BP_CI	[denovogenes]_4155	{transport/processing ATP-binding protein ComA [Streptococcus equi subsp. zooepidemicus MGCS10565]}	{K12292 comA ATP-binding cassette, subfamily C, bacterial, competence factor transporting protein 3.4.22.- Environmental Information Processing--Membrane transport--ABC transporters|Environmental Information Processing--Signal transduction--Two-component system|Cellular Processes--Cellular community - prokaryotes--Quorum sensing}	{COG2274 ABC-type bacteriocin/lantibiotic exporters, contain an N-terminal double-glycine peptidase domain V Defense mechanisms ;}	{proNOG00071 ABC transporter protein V}	{COMA_STRR6 Transport/processing ATP-binding protein ComA OS=Streptococcus pneumoniae (strain ATCC BAA-255 / R6) GN=comA PE=3 SV=1}	{ref}	0	1.07e-06	0	0	0	0	0	0	0	0	1.95e-06	0	4.94e-06	4.81e-06	8.61e-07	1.04e-05	0	0	1.39e-06
BP_CI	[denovogenes]_3971	{type I protein secretion system bifunctional ATPase and permease component AggC [Shewanella oneidensis MR-1]}	{K12541 lapB ATP-binding cassette, subfamily C, bacterial LapB -- Environmental Information Processing--Membrane transport--ABC transporters}	{COG2274 ABC-type bacteriocin/lantibiotic exporters, contain an N-terminal double-glycine peptidase domain V Defense mechanisms ;}	{proNOG00071 ABC transporter protein V}	{NA}	{type i secretion system atpase}	1.38e-06	0	0	5.28e-06	0	0	0	0	0	0	6.43e-07	0	4.13e-06	7.93e-06	2.07e-05	2.58e-06	1.99e-06	2.47e-06	0
BP_CI	[denovogenes]_3828	{ABC-type oligopeptide transport system, periplasmic component [Lentisphaera araneosa]}	{K13893 yejA microcin C transport system substrate-binding protein -- Environmental Information Processing--Membrane transport--ABC transporters}	{NA}	{proNOG02407 Nickel ABC transporter, periplasmic nickel-binding protein E}	{NA}	{NA}	0	1.05e-06	3.25e-07	0	0	0	0	0	0	0	0	0	0	0	2.52e-05	0	1.78e-05	0	0
BP_CI	[denovogenes]_38053	{Toxin secretion ATP-binding protein [Aeromonas veronii B565]}	{K12541 lapB ATP-binding cassette, subfamily C, bacterial LapB -- Environmental Information Processing--Membrane transport--ABC transporters}	{COG2274 ABC-type bacteriocin/lantibiotic exporters, contain an N-terminal double-glycine peptidase domain V Defense mechanisms ;}	{COG2274 ABC-type bacteriocin/lantibiotic exporters, contain an N-terminal double-glycine peptidase domain V}	{NA}	{ref}	4.52e-06	2.32e-06	0	2.56e-06	0	0	0	0	0	0	0	2.7e-05	4.42e-05	1.73e-05	7.86e-05	8e-05	6.73e-05	8.89e-05	3.29e-05
BP_CI	[denovogenes]_37903	{ABC-type transporter, integral membrane subunit [Desulfococcus multivorans]}	{K13894 yejB microcin C transport system permease protein -- Environmental Information Processing--Membrane transport--ABC transporters}	{NA}	{proNOG00119 Part of a binding-protein-dependent transport system. responsible for the translocation of the substrate across the membrane (By similarity) E}	{NA}	{ref}	0	0	7.13e-07	0	0	0	0	0	0	4.3e-05	0	0	0	0	2.68e-05	0	1.3e-05	0	0
BP_CI	[denovogenes]_35130	{membrane protein TolA [Shewanella putrefaciens]}	{K03646 tolA colicin import membrane protein -- --}	{NA}	{gproNOG07755 Protein involved in bacteriocin transport M}	{NA}	{ref}	0	0	6.9e-07	0	0	0	0	0	0	0	0	0	4.74e-06	3.34e-06	1.67e-05	2e-06	4.19e-06	2.6e-06	0
BP_CI	[denovogenes]_34916	{peptidase C39 [Aeromonas hydrophila]}	{K12530 rtxB, fitA ATP-binding cassette, subfamily B, bacterial RtxB -- Environmental Information Processing--Signal transduction--Two-component system}	{COG2274 ABC-type bacteriocin/lantibiotic exporters, contain an N-terminal double-glycine peptidase domain V Defense mechanisms ;}	{COG2274 ABC-type bacteriocin/lantibiotic exporters, contain an N-terminal double-glycine peptidase domain V}	{CYAB_BORPE Cyclolysin secretion/processing ATP-binding protein CyaB OS=Bordetella pertussis (strain Tohama I / ATCC BAA-589 / NCTC 13251) GN=cyaB PE=3 SV=1}	{rtx toxin transporter}	2.17e-05	0	0	0	0	0	0	0	0	0	0	0	2.36e-06	1.33e-05	1.34e-05	4.28e-07	2.09e-06	2.07e-05	0
BP_CI	[denovogenes]_32765	{hypothetical protein [Aeromonas veronii]}	{K13894 yejB microcin C transport system permease protein -- Environmental Information Processing--Membrane transport--ABC transporters}	{COG4174 ABC-type uncharacterized transport system, permease component R General function prediction only ;}	{proNOG00119 Part of a binding-protein-dependent transport system. responsible for the translocation of the substrate across the membrane (By similarity) E}	{NA}	{ref}	2.54e-05	2.17e-06	6.69e-07	2.39e-06	0	0	0	0	0	0	1.05e-05	2.53e-05	7.35e-05	4.85e-05	0.000115465	0.000113337	0.000101531	0.000168876	0.000103662
BP_CI	[denovogenes]_26604	{secretion protein HlyD family protein [Bacteroides salanitronis]}	{K20345 blpB membrane fusion protein, peptide pheromone/bacteriocin exporter -- Cellular Processes--Cellular community - prokaryotes--Quorum sensing}	{NA}	{bactNOG13943 Type I secretion membrane fusion protein U}	{NA}	{ref}	0	0	6.1e-07	0	0	0	0	0	0	3.69e-05	0	2.31e-05	2.1e-06	0	1.9e-05	1.14e-06	1.3e-05	0	2.56e-06
BP_CI	[denovogenes]_16365	{peptide ABC transporter substrate-binding protein [Aeromonas veronii]}	{K13893 yejA microcin C transport system substrate-binding protein -- Environmental Information Processing--Membrane transport--ABC transporters}	{NA}	{COG4166 ABC-type oligopeptide transport system, periplasmic component E}	{NA}	{ref}	2.18e-05	0	1.03e-06	9.24e-07	0	0	0	0	0	9.35e-05	1.52e-05	1.95e-05	8.1e-05	3.75e-05	0.000127604	0.000117803	0.000119177	0.00017518	6.06e-05
BP_CI	[denovogenes]_140384	{bacteriocin production protein [Aeromonas hydrophila]}	{K03558 cvpA membrane protein required for colicin V production -- --}	{COG1286 Uncharacterized membrane protein, required for colicin V production R General function prediction only ;}	{aproNOG21064 Colicin V production S}	{CVPA_ECOLI Colicin V production protein OS=Escherichia coli (strain K12) GN=cvpA PE=1 SV=1}	{bacteriocin production protein}	1.21e-05	0	0	3.43e-06	0	0	0	0	0	0	0	0	0	0	4.15e-06	0	0	0	0
BP_CI	[denovogenes]_124945	{hemolysin secretion protein HlyB [Aggregatibacter actinomycetemcomitans serotype e str. SCC393]}	{NA}	{NA}	{COG2274 ABC-type bacteriocin/lantibiotic exporters, contain an N-terminal double-glycine peptidase domain V}	{NA}	{hemolysin secretion protein}	3.32e-06	0	0	0	0	0	0	0	0	0	0	0	1.81e-06	7.63e-06	2.05e-06	1.44e-05	0	0	0
BP_CI	[denovogenes]_120379	{peptide ABC transporter permease [Aeromonas veronii]}	{K13895 yejE microcin C transport system permease protein -- Environmental Information Processing--Membrane transport--ABC transporters}	{COG4239 ABC-type uncharacterized transport system, permease component R General function prediction only ;}	{aproNOG02088 Part of a binding-protein-dependent transport system. responsible for the translocation of the substrate across the membrane (By similarity) E}	{YEJE_ECOLI Inner membrane ABC transporter permease protein YejE OS=Escherichia coli (strain K12) GN=yejE PE=1 SV=1}	{ref}	1.27e-05	0	0	0	0	0	0	0	0	9.1e-05	2.96e-06	0	2.93e-05	0	4.3e-05	4.46e-05	6.41e-05	2.84e-05	3.16e-05
BP_CI	[denovogenes]_10533	{type I secretion system ATPase [Aeromonas veronii AER39]}	{K12541 lapB ATP-binding cassette, subfamily C, bacterial LapB -- Environmental Information Processing--Membrane transport--ABC transporters}	{COG2274 ABC-type bacteriocin/lantibiotic exporters, contain an N-terminal double-glycine peptidase domain V Defense mechanisms ;}	{COG2274 ABC-type bacteriocin/lantibiotic exporters, contain an N-terminal double-glycine peptidase domain V}	{NA}	{ref}	0	0	0	7.93e-07	0	0	0	0	0	0	2.61e-06	0	1.63e-05	1.5e-05	9.98e-06	1.07e-05	1.88e-05	2.51e-05	4.83e-05
BP_CI	[denovogenes]_101978	{microcin-processing peptidase 1 [Shewanella sp. MR-7]}	{K03592 pmbA PmbA protein -- --}	{NA}	{COG0312 Predicted Zn-dependent proteases and their inactivated homologs R}	{NA}	{peptidase u62 modulator of dna gyrase}	2.74e-06	1.27e-05	0	3.72e-05	0	0	0	0	0	0	0	0	0	0	0	8.09e-07	0	0	0
BP_CI_IP	[denovogenes]_60501	{putative maritimacin [Cetobacterium somerae]}	{NA}	{NA}	{bactNOG17269 Protein involved in defense response to bacterium R}	{NA}	{linocin_m18 bacteriocin protein}	0	0	0	8.13e-06	0	0	0	5.18e-06	0	0	0	0	0	4.39e-06	0	1.88e-07	0	0	0
BP_CI_IP	[denovogenes]_47338	{hypothetical protein [Cetobacterium somerae]}	{K01297 ldcA muramoyltetrapeptide carboxypeptidase 3.4.17.13 --}	{COG1619 Uncharacterized proteins, homologs of microcin C7 resistance protein MccF V Defense mechanisms ;}	{firmNOG12045 Identified by match to protein family HMM PF02016 V}	{NA}	{NA}	0	0	0	1.42e-06	0	0	0	3.02e-06	0	0	0	0	0	0	0	3.29e-07	0	0	0
BP_CI_IP	[denovogenes]_40032	{hypothetical protein [Cetobacterium somerae]}	{NA}	{COG1619 Uncharacterized proteins, homologs of microcin C7 resistance protein MccF V Defense mechanisms ;}	{gproNOG00572 Carboxypeptidase V}	{NA}	{NA}	0	0	0	6.53e-06	0	0	0	3.82e-06	0	0	1.15e-05	2.76e-05	2.51e-06	0	0	9.08e-07	0	0	1.53e-05
BP_CI_IP	[denovogenes]_39520	{LD-carboxypeptidase [Cetobacterium somerae]}	{K01297 ldcA muramoyltetrapeptide carboxypeptidase 3.4.17.13 --}	{COG1619 Uncharacterized proteins, homologs of microcin C7 resistance protein MccF V Defense mechanisms ;}	{firmNOG04612 Carboxypeptidase V}	{Y3137_VIBCH Putative carboxypeptidase VC_A0337 OS=Vibrio cholerae serotype O1 (strain ATCC 39315 / El Tor Inaba N16961) GN=VC_A0337 PE=3 SV=2}	{ref}	0	0	0	1.3e-06	0	0	0	5.65e-06	0	0	1.42e-06	0	0	0	0	4.51e-07	0	0	0
BP_CI_PM	[denovogenes]_71308	{microcin-processing peptidase 2 [Shewanella sp. MR-4]}	{K03568 tldD TldD protein -- --}	{COG0312 Predicted Zn-dependent proteases and their inactivated homologs R General function prediction only ;}	{COG0312 Predicted Zn-dependent proteases and their inactivated homologs R}	{TLDD_SHIFL Metalloprotease TldD homolog OS=Shigella flexneri GN=tldD PE=3 SV=1}	{peptidase u62 modulator of dna gyrase}	8.5e-06	1.31e-05	1.01e-06	5.77e-05	5.4e-05	0	0	0	0	0	0	0	3.47e-06	4.88e-06	0	1.67e-06	0	0	0
BP_CI_PM	[denovogenes]_46760	{ABC transporter [Aeromonas veronii]}	{K12541 lapB ATP-binding cassette, subfamily C, bacterial LapB -- Environmental Information Processing--Membrane transport--ABC transporters}	{COG2274 ABC-type bacteriocin/lantibiotic exporters, contain an N-terminal double-glycine peptidase domain V Defense mechanisms ;}	{proNOG00071 ABC transporter protein V}	{NA}	{ref}	9.97e-06	0	0	0	2.11e-05	0	0	0	0	4.76e-05	6.19e-06	2.98e-05	2.8e-05	2.29e-05	5.32e-05	5.13e-05	4.55e-05	9.51e-05	3.3e-05
BP_CI_PM	[denovogenes]_117568	{MULTISPECIES: bacteriocin production protein [Aeromonas|Aeromonas veronii]}	{K03558 cvpA membrane protein required for colicin V production -- --}	{COG1286 Uncharacterized membrane protein, required for colicin V production R General function prediction only ;}	{COG1286 Uncharacterized membrane protein, required for colicin V production R}	{CVPA_ECOLI Colicin V production protein OS=Escherichia coli (strain K12) GN=cvpA PE=1 SV=1}	{bacteriocin production protein}	6.16e-06	0	0	0	3.91e-05	0	0	0	0	0	2.87e-06	0	3.18e-05	7.06e-06	3.22e-05	3.87e-05	3.55e-05	6.06e-05	1.84e-05
BP_SG	[denovogenes]_93930	{peptide ABC transporter permease [Vibrio vulnificus]}	{K13894 yejB microcin C transport system permease protein -- Environmental Information Processing--Membrane transport--ABC transporters}	{COG4174 ABC-type uncharacterized transport system, permease component R General function prediction only ;}	{proNOG00119 Part of a binding-protein-dependent transport system. responsible for the translocation of the substrate across the membrane (By similarity) E}	{NA}	{binding--dependent transport system inner membrane component family protein}	2.57e-06	0	0	2.18e-06	0	8.76e-05	5.52e-05	0	0	0	0	0	0	0	0	0	0	0	0
BP_SG	[denovogenes]_82364	{oligopeptide transport system permease protein OppB [Vibrio vulnificus MO6-24/O]}	{K13894 yejB microcin C transport system permease protein -- Environmental Information Processing--Membrane transport--ABC transporters}	{COG4174 ABC-type uncharacterized transport system, permease component R General function prediction only ;}	{proNOG00119 Part of a binding-protein-dependent transport system. responsible for the translocation of the substrate across the membrane (By similarity) E}	{NA}	{binding--dependent transport system inner membrane component family protein}	0	0	0	3.98e-06	0	4.66e-05	5.24e-05	0	0	0	0	0	0	0	0	0	0	0	0
BP_SG	[denovogenes]_73712	{oligopeptide transport system permease protein OppC [Photobacterium damselae subsp. damselae CIP 102761]}	{K13895 yejE microcin C transport system permease protein -- Environmental Information Processing--Membrane transport--ABC transporters}	{NA}	{COG4239 ABC-type uncharacterized transport system, permease component R}	{NA}	{peptide abc transporter permease}	4.34e-06	0	0	0	0	0	3.34e-05	0	0	0	0	0	0	0	0	0	0	0	0
BP_SG	[denovogenes]_7174	{ABC-type dipeptide transport system component [Photobacterium damselae subsp. damselae CIP 102761]}	{K13893 yejA microcin C transport system substrate-binding protein -- Environmental Information Processing--Membrane transport--ABC transporters}	{NA}	{aproNOG01114 Extracellular solute-binding protein E}	{NA}	{ref}	6.59e-06	0	0	0	0	2.34e-06	4.15e-05	0	0	0	0	0	0	0	0	0	0	0	0
BP_SG	[denovogenes]_7083	{diguanylate cyclase [Vibrio vulnificus]}	{K13893 yejA microcin C transport system substrate-binding protein -- Environmental Information Processing--Membrane transport--ABC transporters}	{NA}	{proNOG00219 -- E}	{NA}	{bacterial extracellular solute-binding 5 middle family protein}	0	0	0	3.49e-06	0	8.39e-05	0.000125324	0	0	0	0	0	0	0	0	0	0	0	0
BP_SG	[denovogenes]_6982	{ABC-type dipeptide transport system, periplasmic component [Vibrio vulnificus CMCP6]}	{K13893 yejA microcin C transport system substrate-binding protein -- Environmental Information Processing--Membrane transport--ABC transporters}	{NA}	{COG0747 ABC-type dipeptide transport system, periplasmic component E}	{NA}	{ref}	0	1.26e-06	0	0	0	6.96e-05	9.04e-05	0	0	0	0	0	0	0	0	0	0	0	0
BP_SG	[denovogenes]_63519	{oligopeptide transport system permease protein OppB [Vibrio vulnificus MO6-24/O]}	{K13894 yejB microcin C transport system permease protein -- Environmental Information Processing--Membrane transport--ABC transporters}	{COG4174 ABC-type uncharacterized transport system, permease component R General function prediction only ;}	{proNOG00119 Part of a binding-protein-dependent transport system. responsible for the translocation of the substrate across the membrane (By similarity) E}	{YEJB_ECOLI Inner membrane ABC transporter permease protein YejB OS=Escherichia coli (strain K12) GN=yejB PE=1 SV=1}	{binding--dependent transport system inner membrane component family protein}	0	0	0	1.68e-06	0	1.68e-05	5.15e-05	0	0	0	0	0	0	0	0	0	0	0	0
BP_SG	[denovogenes]_59248	{peptide ABC transporter permease [Photobacterium damselae]}	{K13894 yejB microcin C transport system permease protein -- Environmental Information Processing--Membrane transport--ABC transporters}	{COG4174 ABC-type uncharacterized transport system, permease component R General function prediction only ;}	{proNOG00119 Part of a binding-protein-dependent transport system. responsible for the translocation of the substrate across the membrane (By similarity) E}	{NA}	{binding--dependent transport system inner membrane component family protein}	3.79e-06	0	0	0	0	0	2.65e-05	0	0	0	0	0	0	0	0	0	0	0	0
BP_SG	[denovogenes]_4510	{RTX toxin transporter [Vibrio vulnificus]}	{K12530 rtxB, fitA ATP-binding cassette, subfamily B, bacterial RtxB -- Environmental Information Processing--Signal transduction--Two-component system}	{COG2274 ABC-type bacteriocin/lantibiotic exporters, contain an N-terminal double-glycine peptidase domain V Defense mechanisms ;}	{bactNOG00025 ABC transporter protein V}	{CYAB_BORPE Cyclolysin secretion/processing ATP-binding protein CyaB OS=Bordetella pertussis (strain Tohama I / ATCC BAA-589 / NCTC 13251) GN=cyaB PE=3 SV=1}	{rtx toxin transporter}	0	1.1e-06	0	3.03e-06	0	5.88e-05	8.89e-05	0	0	0	0	0	0	0	0	0	0	0	0
BP_SG	[denovogenes]_4424	{toxin secretion ABC transporter ATP-binding subunit [Vibrio vulnificus]}	{K12541 lapB ATP-binding cassette, subfamily C, bacterial LapB -- Environmental Information Processing--Membrane transport--ABC transporters}	{COG2274 ABC-type bacteriocin/lantibiotic exporters, contain an N-terminal double-glycine peptidase domain V Defense mechanisms ;}	{bproNOG03817 ABC transporter protein V}	{NA}	{abc transporter}	7.12e-07	0	0	4.23e-06	0	9.9e-05	0.000107951	0	0	0	0	0	0	0	0	0	0	0	0
BP_SG	[denovogenes]_42331	{ABC transporter transmembrane region [Photobacterium damselae]}	{K12541 lapB ATP-binding cassette, subfamily C, bacterial LapB -- Environmental Information Processing--Membrane transport--ABC transporters}	{COG2274 ABC-type bacteriocin/lantibiotic exporters, contain an N-terminal double-glycine peptidase domain V Defense mechanisms ;}	{COG1132 ABC-type multidrug transport system, ATPase and permease components V}	{NA}	{ref}	6.33e-06	0	0	0	0	0	4.39e-05	0	0	0	0	0	0	0	0	0	0	0	0
BP_SG	[denovogenes]_4129	{toxin secretion ATP-binding protein [Vibrio vulnificus MO6-24/O]}	{K06147 ABCB-BAC ATP-binding cassette, subfamily B, bacterial -- --}	{NA}	{COG2274 ABC-type bacteriocin/lantibiotic exporters, contain an N-terminal double-glycine peptidase domain V}	{NA}	{ref}	0	0	0	1.19e-06	0	8.53e-05	0.000120813	0	0	0	0	0	0	0	0	0	0	0	0
BP_SG	[denovogenes]_4039	{RTX toxin secretion ATP-binding protein [Vibrio vulnificus YJ016]}	{K12531 rtxE, fitC ATP-binding cassette, subfamily B, bacterial RtxE -- Environmental Information Processing--Signal transduction--Two-component system}	{COG2274 ABC-type bacteriocin/lantibiotic exporters, contain an N-terminal double-glycine peptidase domain V Defense mechanisms ;}	{COG2274 ABC-type bacteriocin/lantibiotic exporters, contain an N-terminal double-glycine peptidase domain V}	{RTX1B_ACTPL Toxin RTX-I translocation ATP-binding protein OS=Actinobacillus pleuropneumoniae GN=apxIB PE=1 SV=2}	{ref}	0	0	0	4.12e-06	0	6.11e-05	0.000119331	0	0	0	0	0	0	0	0	0	0	0	0
BP_SG	[denovogenes]_3962	{ABC transporter transmembrane region [Photobacterium damselae]}	{K12541 lapB ATP-binding cassette, subfamily C, bacterial LapB -- Environmental Information Processing--Membrane transport--ABC transporters}	{COG2274 ABC-type bacteriocin/lantibiotic exporters, contain an N-terminal double-glycine peptidase domain V Defense mechanisms ;}	{COG2274 ABC-type bacteriocin/lantibiotic exporters, contain an N-terminal double-glycine peptidase domain V}	{NA}	{ref}	2.76e-06	1.06e-06	0	1.17e-06	0	1.96e-06	2.11e-05	0	0	0	0	0	0	0	0	0	0	0	0
BP_SG	[denovogenes]_38632	{muramoyltetrapeptide carboxypeptidase [Vibrio vulnificus MO6-24/O]}	{K01297 ldcA muramoyltetrapeptide carboxypeptidase 3.4.17.13 --}	{COG1619 Uncharacterized proteins, homologs of microcin C7 resistance protein MccF V Defense mechanisms ;}	{gproNOG00572 Carboxypeptidase V}	{Y3137_VIBCH Putative carboxypeptidase VC_A0337 OS=Vibrio cholerae serotype O1 (strain ATCC 39315 / El Tor Inaba N16961) GN=VC_A0337 PE=3 SV=2}	{ref}	0	0	0	1.29e-06	0	5.59e-05	8.62e-05	0	0	0	0	0	0	0	0	0	0	0	0
BP_SG	[denovogenes]_34431	{ABC-type uncharacterized transport system, permease component [Vibrio vulnificus YJ016]}	{K13895 yejE microcin C transport system permease protein -- Environmental Information Processing--Membrane transport--ABC transporters}	{COG4239 ABC-type uncharacterized transport system, permease component R General function prediction only ;}	{COG4239 ABC-type uncharacterized transport system, permease component R}	{YEJE_ECOLI Inner membrane ABC transporter permease protein YejE OS=Escherichia coli (strain K12) GN=yejE PE=1 SV=1}	{peptide abc transporter permease}	0	0	0	2.45e-06	0	4.5e-05	7.02e-05	0	0	0	0	0	0	0	0	0	0	0	0
BP_SG	[denovogenes]_23154	{ABC transporter transmembrane region [Photobacterium damselae]}	{K12541 lapB ATP-binding cassette, subfamily C, bacterial LapB -- Environmental Information Processing--Membrane transport--ABC transporters}	{COG2274 ABC-type bacteriocin/lantibiotic exporters, contain an N-terminal double-glycine peptidase domain V Defense mechanisms ;}	{aproNOG00102 ABC transporter protein V}	{NA}	{ref}	0	0	0	1.04e-06	0	0	1.91e-05	0	0	0	0	0	0	0	0	0	0	0	0
BP_SG	[denovogenes]_117037	{bacteriocin production protein [Vibrio vulnificus]}	{K03558 cvpA membrane protein required for colicin V production -- --}	{COG1286 Uncharacterized membrane protein, required for colicin V production R General function prediction only ;}	{bproNOG06643 Colicin V production protein R}	{CVPA_ECOLI Colicin V production protein OS=Escherichia coli (strain K12) GN=cvpA PE=1 SV=1}	{bacteriocin production protein}	0	0	0	2.6e-06	0	1.74e-05	3.49e-05	0	0	0	0	0	0	0	0	0	0	0	0
CI	[denovogenes]_99743	{ABC transporter ATP-binding protein, partial [Vibrio cyclitrophicus]}	{K13896 yejF microcin C transport system ATP-binding protein -- Environmental Information Processing--Membrane transport--ABC transporters}	{COG0444 ABC-type dipeptide/oligopeptide/nickel transport system, ATPase component EP Amino acid transport and metabolism ; Inorganic ion transport and metabolism ;}	{COG0444 ABC-type dipeptide/oligopeptide/nickel transport system, ATPase component EP}	{Y4TR_RHISN Probable peptide ABC transporter ATP-binding protein y4tR OS=Rhizobium sp. (strain NGR234) GN=NGR_a01410 PE=3 SV=1}	{abc transporter family protein}	0	0	0	0	0	0	0	0	0	0	0	0	1.47e-06	0	5.54e-07	2.39e-06	4.28e-05	2.41e-05	0
CI	[denovogenes]_97448	{lactococcin-G-processing and transport ATP-binding protein lagD [Desulfosporosinus sp. OT]}	{K20344 blpA, lagD ATP-binding cassette, subfamily C, bacteriocin exporter -- Environmental Information Processing--Membrane transport--ABC transporters|Cellular Processes--Cellular community - prokaryotes--Quorum sensing}	{NA}	{proNOG00071 ABC transporter protein V}	{NA}	{ref}	0	0	0	0	0	0	0	0	0	0	0	0	0	0	0	2.34e-06	0	0	0
CI	[denovogenes]_95861	{cell envelope protein TolA [Aeromonas salmonicida]}	{NA}	{NA}	{gproNOG07755 Protein involved in bacteriocin transport M}	{NA}	{ref}	0	0	0	0	0	0	0	0	0	0	2.43e-06	0	9.94e-06	0	8.59e-06	3.85e-06	0	1.4e-05	2.08e-05
CI	[denovogenes]_94081	{ABC-type uncharacterized transport system, duplicated ATPase component [Herbaspirillum sp. CF444]}	{K13896 yejF microcin C transport system ATP-binding protein -- Environmental Information Processing--Membrane transport--ABC transporters}	{COG0444 ABC-type dipeptide/oligopeptide/nickel transport system, ATPase component EP Amino acid transport and metabolism ; Inorganic ion transport and metabolism ;}	{COG4172 ABC-type uncharacterized transport system, duplicated ATPase component R}	{OPPD_BACSU Oligopeptide transport ATP-binding protein OppD OS=Bacillus subtilis (strain 168) GN=oppD PE=2 SV=2}	{ref}	0	0	0	0	0	0	0	0	0	0	0	0	0	0	0	2.78e-06	0	0	0
CI	[denovogenes]_88745	{ABC transporter ATP-binding protein [Bacteroides vulgatus]}	{K06147 ABCB-BAC ATP-binding cassette, subfamily B, bacterial -- --}	{NA}	{COG2274 ABC-type bacteriocin/lantibiotic exporters, contain an N-terminal double-glycine peptidase domain V}	{NA}	{ref}	0	0	0	0	0	0	0	0	0	0	0	0	1.34e-06	0	3.55e-06	0	7.12e-06	0	0
CI	[denovogenes]_88213	{ABC-type bacteriocin transporter [Bacteroides salanitronis DSM 18170]}	{K20344 blpA, lagD ATP-binding cassette, subfamily C, bacteriocin exporter -- Environmental Information Processing--Membrane transport--ABC transporters|Cellular Processes--Cellular community - prokaryotes--Quorum sensing}	{NA}	{firmNOG02937 Toxin transporter protein V}	{NA}	{ref}	0	0	0	0	0	0	0	0	0	0	0	0	0	5.64e-06	8.59e-06	0	1.06e-05	0	0
CI	[denovogenes]_87222	{peptidase U61, LD-carboxypeptidase A [Clostridium saccharoperbutylacetonicum]}	{K01297 ldcA muramoyltetrapeptide carboxypeptidase 3.4.17.13 --}	{COG1619 Uncharacterized proteins, homologs of microcin C7 resistance protein MccF V Defense mechanisms ;}	{COG1619 Uncharacterized proteins, homologs of microcin C7 resistance protein MccF V}	{NA}	{ref}	0	0	0	0	0	0	0	0	0	0	9.07e-06	0	1.32e-05	0	5.5e-06	1.08e-05	0	0	0
CI	[denovogenes]_86720	{ABC transporter related protein [Ruminococcus albus]}	{K01990 ABC-2.A ABC-2 type transport system ATP-binding protein -- --}	{COG1131 ABC-type multidrug transport system, ATPase component V Defense mechanisms ;}	{COG1131 ABC-type multidrug transport system, ATPase component V}	{SRTF_STRPY Lantibiotic transport ATP-binding protein SrtF OS=Streptococcus pyogenes GN=srtF PE=3 SV=1}	{NA}	0	0	0	0	0	0	0	0	0	0	0	0	1.32e-06	0	0	2.38e-06	0	0	0
CI	[denovogenes]_85368	{LD-carboxypeptidase [Bacteroides finegoldii DSM 17565]}	{K01297 ldcA muramoyltetrapeptide carboxypeptidase 3.4.17.13 --}	{COG1619 Uncharacterized proteins, homologs of microcin C7 resistance protein MccF V Defense mechanisms ;}	{COG1619 Uncharacterized proteins, homologs of microcin C7 resistance protein MccF V}	{NA}	{ref}	0	0	0	0	0	0	0	0	0	0	0	0	0	0	8.87e-06	0	3.46e-06	0	0
CI	[denovogenes]_84371	{ABC-type transport system, permease component [Luminiphilus syltensis NOR5-1B]}	{K13894 yejB microcin C transport system permease protein -- Environmental Information Processing--Membrane transport--ABC transporters}	{NA}	{COG4174 ABC-type uncharacterized transport system, permease component R}	{NA}	{ref}	0	0	0	0	0	0	0	0	0	0	2.21e-06	0	6.46e-06	0	5.86e-06	5.38e-06	0	0	0
CI	[denovogenes]_83164	{ABC-type bacteriocin transporter [Streptococcus sp. AS20]}	{K20344 blpA, lagD ATP-binding cassette, subfamily C, bacteriocin exporter -- Environmental Information Processing--Membrane transport--ABC transporters|Cellular Processes--Cellular community - prokaryotes--Quorum sensing}	{NA}	{gproNOG03701 -- V}	{NA}	{ref}	0	0	0	0	0	0	0	0	0	0	2.41e-05	0	0	1.62e-05	0	0	0	4.21e-06	0
CI	[denovogenes]_78528	{L, D-carboxypeptidase A [Citrobacter farmeri GTC 1319]}	{K01297 ldcA muramoyltetrapeptide carboxypeptidase 3.4.17.13 --}	{COG1619 Uncharacterized proteins, homologs of microcin C7 resistance protein MccF V Defense mechanisms ;}	{bactNOG18057 Carboxypeptidase V}	{LDCA_ECO57 Murein tetrapeptide carboxypeptidase OS=Escherichia coli O157:H7 GN=ldcA PE=3 SV=1}	{murein tetrapeptide carboxypeptidase}	0	0	0	0	0	0	0	0	0	0	2.1e-06	0	0	0	0	2.22e-06	0	0	0
CI	[denovogenes]_72162	{muramoyltetrapeptide carboxypeptidase [Neisseria sp. oral taxon 014]}	{K01297 ldcA muramoyltetrapeptide carboxypeptidase 3.4.17.13 --}	{COG1619 Uncharacterized proteins, homologs of microcin C7 resistance protein MccF V Defense mechanisms ;}	{COG1619 Uncharacterized proteins, homologs of microcin C7 resistance protein MccF V}	{NA}	{ref}	0	0	0	0	0	0	0	0	0	0	5.96e-06	0	1.16e-06	4.9e-06	4.38e-07	3.15e-06	0	0	0
CI	[denovogenes]_69014	{oligopeptide transport system permease protein OppB [Vibrio cholerae MS6]}	{K13894 yejB microcin C transport system permease protein -- Environmental Information Processing--Membrane transport--ABC transporters}	{COG4174 ABC-type uncharacterized transport system, permease component R General function prediction only ;}	{proNOG00119 Part of a binding-protein-dependent transport system. responsible for the translocation of the substrate across the membrane (By similarity) E}	{YEJB_ECOLI Inner membrane ABC transporter permease protein YejB OS=Escherichia coli (strain K12) GN=yejB PE=1 SV=1}	{inner membrane abc transporter permease protein yejb}	0	0	0	0	0	0	0	0	0	0	0	0	0	0	2.14e-06	2.05e-06	5.7e-05	1.49e-05	4.14e-06
CI	[denovogenes]_68744	{Uncharacterized protein conserved in bacteria [Roseburia intestinalis M50/1]}	{K20460 nukE, mcdE, sboE lantibiotic transport system permease protein -- Environmental Information Processing--Membrane transport--ABC transporters}	{NA}	{NA}	{NA}	{ref}	0	0	0	0	0	0	0	0	0	0	5.79e-06	0	0	0	9.37e-06	0	2.69e-05	0	0
CI	[denovogenes]_68433	{ABC transporter, ATP-binding protein [Bifidobacterium bombi DSM 19703]}	{K20490 nisF, spaF, cprA, epiF lantibiotic transport system ATP-binding protein -- Environmental Information Processing--Membrane transport--ABC transporters|Environmental Information Processing--Signal transduction--Two-component system|Cellular Processes--Cellular community - prokaryotes--Quorum sensing}	{COG1131 ABC-type multidrug transport system, ATPase component V Defense mechanisms ;}	{COG1131 ABC-type multidrug transport system, ATPase component V}	{BCRA_BACLI Bacitracin transport ATP-binding protein BcrA OS=Bacillus licheniformis GN=bcrA PE=3 SV=1}	{NA}	0	0	0	0	0	0	0	0	0	0	0	0	1.12e-06	4.74e-06	0	3.45e-06	0	0	0
CI	[denovogenes]_67134	{ABC-2 family transporter protein [Streptococcus pyogenes]}	{K20461 nukG, mcdG, sboG lantibiotic transport system permease protein -- Environmental Information Processing--Membrane transport--ABC transporters}	{NA}	{firmNOG12168 -- S}	{NA}	{ref}	0	0	0	0	0	0	0	0	0	0	0	0	2.22e-06	4.68e-06	4.19e-07	5.21e-06	0	0	0
CI	[denovogenes]_66299	{LD-carboxypeptidase [Cetobacterium somerae]}	{K01297 ldcA muramoyltetrapeptide carboxypeptidase 3.4.17.13 --}	{COG1619 Uncharacterized proteins, homologs of microcin C7 resistance protein MccF V Defense mechanisms ;}	{COG1619 Uncharacterized proteins, homologs of microcin C7 resistance protein MccF V}	{Y3137_VIBCH Putative carboxypeptidase VC_A0337 OS=Vibrio cholerae serotype O1 (strain ATCC 39315 / El Tor Inaba N16961) GN=VC_A0337 PE=3 SV=2}	{ref}	0	0	0	0	0	0	0	0	0	0	3.77e-06	0	3.3e-06	9.29e-06	3.32e-06	6.56e-06	0	0	0
CI	[denovogenes]_64136	{bacteriocin ABC transporter ATP-binding protein [Streptococcus intermedius]}	{K02003 ABC.CD.A putative ABC transport system ATP-binding protein -- --}	{COG1136 ABC-type antimicrobial peptide transport system, ATPase component V Defense mechanisms ;}	{COG1136 ABC-type antimicrobial peptide transport system, ATPase component V}	{BCEA_BACSU Bacitracin export ATP-binding protein BceA OS=Bacillus subtilis (strain 168) GN=bceA PE=2 SV=1}	{abc superfamily atp binding cassette abc protein}	0	0	0	0	0	0	0	0	0	0	5.54e-06	0	2.16e-06	0	0	7.21e-06	0	0	0
CI	[denovogenes]_63742	{bacteriocin [Streptococcus agalactiae]}	{K20460 nukE, mcdE, sboE lantibiotic transport system permease protein -- Environmental Information Processing--Membrane transport--ABC transporters}	{NA}	{NOG138681 -- S}	{NA}	{ref}	0	0	0	0	0	0	0	0	0	0	0	0	1.07e-06	0	8.11e-07	3.5e-06	0	0	0
CI	[denovogenes]_63187	{ABC-type multidrug transport system, ATPase component [Roseburia intestinalis]}	{K20459 nukF, mcdF, sboF lantibiotic transport system ATP-binding protein -- Environmental Information Processing--Membrane transport--ABC transporters}	{COG1131 ABC-type multidrug transport system, ATPase component V Defense mechanisms ;}	{COG1131 ABC-type multidrug transport system, ATPase component V}	{YCBN_BACSU Uncharacterized ABC transporter ATP-binding protein YcbN OS=Bacillus subtilis (strain 168) GN=ycbN PE=3 SV=4}	{ref}	0	0	0	0	0	0	0	0	0	0	3.66e-06	0	0	0	7.68e-06	3.87e-07	5.67e-06	0	0
CI	[denovogenes]_62161	{inner membrane ABC transporter permease yejE [Citrobacter sp. MGH 55]}	{K13895 yejE microcin C transport system permease protein -- Environmental Information Processing--Membrane transport--ABC transporters}	{COG4239 ABC-type uncharacterized transport system, permease component R General function prediction only ;}	{COG4239 ABC-type uncharacterized transport system, permease component R}	{YEJE_ECOLI Inner membrane ABC transporter permease protein YejE OS=Escherichia coli (strain K12) GN=yejE PE=1 SV=1}	{inner membrane abc transporter permease yeje}	0	0	0	0	0	0	0	0	0	0	0	0	0	0	0	3.25e-06	0	0	0
CI	[denovogenes]_6180	{NA}	{K13893 yejA microcin C transport system substrate-binding protein -- Environmental Information Processing--Membrane transport--ABC transporters}	{NA}	{COG4166 ABC-type oligopeptide transport system, periplasmic component E}	{NA}	{NA}	0	0	0	0	0	0	0	0	0	0	3.66e-06	0	8.55e-07	3.61e-06	2.36e-05	0	0	1.41e-06	0
CI	[denovogenes]_60911	{bacteriocin [Fusobacterium ulcerans]}	{NA}	{NA}	{eurNOG04064 Linocin_M18 bacteriocin protein S}	{NA}	{NA}	0	0	0	0	0	0	0	0	0	0	2.15e-05	0	1.99e-05	8.82e-06	3.95e-06	1.89e-05	0	0	0
CI	[denovogenes]_60634	{Linocin_M18 bacteriocin protein [Ilyobacter polytropus]}	{NA}	{NA}	{bactNOG17269 Protein involved in defense response to bacterium R}	{NA}	{NA}	0	0	0	0	0	0	0	0	0	0	1.07e-05	0	5.2e-06	0	7.86e-07	7.53e-06	0	0	7.61e-06
CI	[denovogenes]_60303	{putative maritimacin [Cetobacterium somerae]}	{NA}	{NA}	{aquiNOG04179 Linocin_M18 bacteriocin protein S}	{NA}	{ref}	0	0	0	0	0	0	0	0	0	0	6.24e-05	0	3.12e-05	1.76e-05	1.18e-05	3.71e-05	4.97e-05	3.42e-05	9.9e-05
CI	[denovogenes]_59798	{uncharacterized proteins homologs of microcin C7 resistance protein MccF [Tannerella sp. CAG:118]}	{K01297 ldcA muramoyltetrapeptide carboxypeptidase 3.4.17.13 --}	{COG1619 Uncharacterized proteins, homologs of microcin C7 resistance protein MccF V Defense mechanisms ;}	{COG1619 Uncharacterized proteins, homologs of microcin C7 resistance protein MccF V}	{NA}	{NA}	0	0	0	0	0	0	0	0	0	0	0	3.41e-05	4.13e-06	8.72e-06	3.12e-06	9.53e-06	5.48e-06	0	0
CI	[denovogenes]_59465	{lactococcin 972 immunity protein [Lactococcus lactis]}	{NA}	{NA}	{firmNOG07132 -- S}	{NA}	{bacteriocin-associated integral membrane protein}	0	0	0	0	0	0	0	0	0	0	3.52e-06	0	2.06e-06	0	1.17e-06	4.47e-06	0	0	0
CI	[denovogenes]_59438	{uncharacterized protein BN523_02677 [Bacteroides sp. CAG:189]}	{K20488 nisR, spaR two-component system, OmpR family, lantibiotic biosynthesis response regulator NisR/SpaR -- Environmental Information Processing--Signal transduction--Two-component system|Cellular Processes--Cellular community - prokaryotes--Quorum sensing}	{COG0784 FOG: CheY-like receiver T Signal transduction mechanisms ;}	{COG0784 FOG: CheY-like receiver T}	{NA}	{ref}	0	0	0	0	0	0	0	0	0	0	1.76e-06	0	2.06e-06	0	1.17e-06	4.65e-06	2.73e-06	6.77e-06	7.53e-06
CI	[denovogenes]_54608	{lD-carboxypeptidase [Firmicutes bacterium CAG:646]}	{NA}	{COG1619 Uncharacterized proteins, homologs of microcin C7 resistance protein MccF V Defense mechanisms ;}	{bactNOG18057 Carboxypeptidase V}	{NA}	{ref}	0	0	0	0	0	0	0	0	0	0	0	0	0	4.14e-06	7.04e-06	1.77e-07	0	0	0
CI	[denovogenes]_54474	{ABC transporter [Neisseria sp. oral taxon 014]}	{K13896 yejF microcin C transport system ATP-binding protein -- Environmental Information Processing--Membrane transport--ABC transporters}	{COG4172 ABC-type uncharacterized transport system, duplicated ATPase component R General function prediction only ;}	{COG0444 ABC-type dipeptide/oligopeptide/nickel transport system, ATPase component EP}	{OPPD_BACSU Oligopeptide transport ATP-binding protein OppD OS=Bacillus subtilis (strain 168) GN=oppD PE=2 SV=2}	{ref}	0	0	0	0	0	0	0	0	0	0	1.67e-06	0	1.96e-06	0	0	2.83e-06	5.18e-06	9.65e-06	0
CI	[denovogenes]_5312	{membrane protein [Streptococcus equi]}	{NA}	{NA}	{firmNOG07132 -- S}	{NA}	{bacteriocin-associated integral membrane protein}	0	0	0	0	0	0	0	0	0	0	1.39e-06	0	4.48e-06	1.72e-06	6.15e-07	8.83e-06	0	1.34e-06	7.44e-06
CI	[denovogenes]_49041	{carboxypeptidase [Treponema pedis]}	{NA}	{COG1619 Uncharacterized proteins, homologs of microcin C7 resistance protein MccF V Defense mechanisms ;}	{COG1619 Uncharacterized proteins, homologs of microcin C7 resistance protein MccF V}	{NA}	{NA}	0	0	0	0	0	0	0	0	0	0	1.42e-05	0	1.11e-05	7.81e-06	2.79e-06	4.85e-06	0	0	0
CI	[denovogenes]_46788	{bacitracin ABC transporter, ATP-binding protein BcrA [Actinomyces sp.]}	{K20459 nukF, mcdF, sboF lantibiotic transport system ATP-binding protein -- Environmental Information Processing--Membrane transport--ABC transporters}	{COG1131 ABC-type multidrug transport system, ATPase component V Defense mechanisms ;}	{COG1131 ABC-type multidrug transport system, ATPase component V}	{BCRA_BACLI Bacitracin transport ATP-binding protein BcrA OS=Bacillus licheniformis GN=bcrA PE=3 SV=1}	{abc transporter family protein}	0	0	0	0	0	0	0	0	0	0	0	0	1.81e-06	3.81e-06	0	3.76e-06	0	0	0
CI	[denovogenes]_46754	{hypothetical protein [Cetobacterium somerae]}	{K01297 ldcA muramoyltetrapeptide carboxypeptidase 3.4.17.13 --}	{COG1619 Uncharacterized proteins, homologs of microcin C7 resistance protein MccF V Defense mechanisms ;}	{gproNOG00572 Carboxypeptidase V}	{NA}	{NA}	0	0	0	0	0	0	0	0	0	4.76e-05	4.48e-05	0	1.63e-05	6.86e-05	1.06e-05	2.94e-05	2.63e-05	3.86e-05	9.91e-05
CI	[denovogenes]_4668	{amino acid ABC transporter [Streptococcus parasanguinis]}	{NA}	{NA}	{NOG319016 -- -}	{NA}	{bacteriocin-associated integral membrane family protein}	0	0	0	0	0	0	0	0	0	0	6.71e-07	0	7.84e-07	1.65e-06	4.44e-07	6.59e-06	0	0	0
CI	[denovogenes]_46525	{MULTISPECIES: peptidase S66 [Actinomyces]}	{NA}	{NA}	{COG1619 Uncharacterized proteins, homologs of microcin C7 resistance protein MccF V}	{NA}	{ref}	0	0	0	0	0	0	0	0	0	0	4.62e-06	0	1.8e-06	3.8e-06	0	4.88e-06	0	0	0
CI	[denovogenes]_46522	{ABC transporter related protein [Streptococcus sp. DORA_10]}	{K20459 nukF, mcdF, sboF lantibiotic transport system ATP-binding protein -- Environmental Information Processing--Membrane transport--ABC transporters}	{COG1131 ABC-type multidrug transport system, ATPase component V Defense mechanisms ;}	{COG1131 ABC-type multidrug transport system, ATPase component V}	{BCRA_BACLI Bacitracin transport ATP-binding protein BcrA OS=Bacillus licheniformis GN=bcrA PE=3 SV=1}	{ref}	0	0	0	0	0	0	0	0	0	0	4.62e-06	0	1.8e-06	3.8e-06	3.4e-07	6.51e-06	0	0	0
CI	[denovogenes]_46511	{Muramoyltetrapeptide carboxypeptidase [Bacteroides pyogenes JCM 6292]}	{K01297 ldcA muramoyltetrapeptide carboxypeptidase 3.4.17.13 --}	{NA}	{COG1619 Uncharacterized proteins, homologs of microcin C7 resistance protein MccF V}	{NA}	{NA}	0	0	0	0	0	0	0	0	0	0	1.54e-06	0	9.9e-06	0	3.06e-06	5.7e-06	2.39e-06	0	6.58e-06
CI	[denovogenes]_4617	{ABC transporter ATP-binding protein [Proteiniphilum acetatigenes]}	{K06147 ABCB-BAC ATP-binding cassette, subfamily B, bacterial -- --}	{NA}	{COG2274 ABC-type bacteriocin/lantibiotic exporters, contain an N-terminal double-glycine peptidase domain V}	{NA}	{ref}	0	0	0	0	0	0	0	0	0	0	0	0	3.52e-06	1.65e-06	1.77e-06	8.9e-06	2.07e-06	5.14e-06	2e-05
CI	[denovogenes]_4283	{extracellular solute-binding protein family 5 [Akkermansia muciniphila ATCC BAA-835]}	{K13893 yejA microcin C transport system substrate-binding protein -- Environmental Information Processing--Membrane transport--ABC transporters}	{NA}	{COG0747 ABC-type dipeptide transport system, periplasmic component E}	{NA}	{NA}	0	0	0	0	0	0	0	0	0	0	4.59e-06	0	0	0	2.95e-05	0	0	0	1.4e-06
CI	[denovogenes]_4153	{peptide ABC transporter ATP-binding protein [Streptococcus suis]}	{K20344 blpA, lagD ATP-binding cassette, subfamily C, bacteriocin exporter -- Environmental Information Processing--Membrane transport--ABC transporters|Cellular Processes--Cellular community - prokaryotes--Quorum sensing}	{COG2274 ABC-type bacteriocin/lantibiotic exporters, contain an N-terminal double-glycine peptidase domain V Defense mechanisms ;}	{COG2274 ABC-type bacteriocin/lantibiotic exporters, contain an N-terminal double-glycine peptidase domain V}	{COMA_STRR6 Transport/processing ATP-binding protein ComA OS=Streptococcus pneumoniae (strain ATCC BAA-255 / R6) GN=comA PE=3 SV=1}	{ref}	0	0	0	0	0	0	0	0	0	0	6.5e-07	0	1.14e-06	0	1.43e-07	6.25e-06	0	0	0
CI	[denovogenes]_40642	{ABC transporter ATP-binding protein [Citrobacter amalonaticus]}	{K13409 raxB, cvaB ATP-binding cassette, subfamily B, bacterial RaxB -- Environmental Information Processing--Membrane transport--ABC transporters|Organismal Systems--Environmental adaptation--Plant-pathogen interaction}	{NA}	{COG2274 ABC-type bacteriocin/lantibiotic exporters, contain an N-terminal double-glycine peptidase domain V}	{NA}	{ref}	0	0	0	0	0	0	0	0	0	0	0	0	0	0	0	3.5e-06	0	0	0
CI	[denovogenes]_3991	{type I protein secretion system bifunctional ATPase and permease component AggC [Shewanella oneidensis MR-1]}	{K12541 lapB ATP-binding cassette, subfamily C, bacterial LapB -- Environmental Information Processing--Membrane transport--ABC transporters}	{COG2274 ABC-type bacteriocin/lantibiotic exporters, contain an N-terminal double-glycine peptidase domain V Defense mechanisms ;}	{gproNOG04850 Protein involved in protein secretion by the type I secretion system V}	{NA}	{type i secretion system atpase}	0	0	0	0	0	0	0	0	0	0	0	2.48e-05	1.47e-05	9.53e-06	3.08e-05	2.74e-05	9.97e-06	1.24e-06	0
CI	[denovogenes]_37712	{NA}	{NA}	{NA}	{NOG13523 Lantibiotic dehydratase domain protein S}	{NA}	{NA}	0	0	0	0	0	0	0	0	0	0	0	0	0	0	0	3.98e-06	0	0	0
CI	[denovogenes]_37528	{peptidase S66 [Clostridium sp. Ade.TY]}	{K01297 ldcA muramoyltetrapeptide carboxypeptidase 3.4.17.13 --}	{COG1619 Uncharacterized proteins, homologs of microcin C7 resistance protein MccF V Defense mechanisms ;}	{bctoNOG00743 Peptidase U61 LD-carboxypeptidase A E}	{Y3137_VIBCH Putative carboxypeptidase VC_A0337 OS=Vibrio cholerae serotype O1 (strain ATCC 39315 / El Tor Inaba N16961) GN=VC_A0337 PE=3 SV=2}	{ref}	0	0	0	0	0	0	0	0	0	0	6.27e-05	0	5.45e-05	4.47e-05	1.85e-06	2.58e-05	0	2.14e-05	5.95e-06
CI	[denovogenes]_36694	{peptide ABC transporter, periplasmic peptide-binding protein [Neisseria weaveri ATCC 51223]}	{K13893 yejA microcin C transport system substrate-binding protein -- Environmental Information Processing--Membrane transport--ABC transporters}	{COG4166 ABC-type oligopeptide transport system, periplasmic component E Amino acid transport and metabolism ;}	{proNOG00219 -- E}	{NA}	{ref}	0	0	0	0	0	0	0	0	0	0	6.89e-06	0	8.04e-07	0	3.04e-07	4.07e-06	2.13e-06	5.29e-06	1.18e-05
CI	[denovogenes]_36436	{LD-carboxypeptidase [Cetobacterium somerae]}	{K01297 ldcA muramoyltetrapeptide carboxypeptidase 3.4.17.13 --}	{COG1619 Uncharacterized proteins, homologs of microcin C7 resistance protein MccF V Defense mechanisms ;}	{proNOG05665 L,D-Carboxypeptidase A; catalyzes the release of D-alanine from L-alanyl-D-glutamyl-meso-diaminopimelyl-D-alanine V}	{Y3137_VIBCH Putative carboxypeptidase VC_A0337 OS=Vibrio cholerae serotype O1 (strain ATCC 39315 / El Tor Inaba N16961) GN=VC_A0337 PE=3 SV=2}	{ref}	0	0	0	0	0	0	0	0	0	0	5.49e-06	0	4.81e-06	0	9.09e-07	4.93e-06	0	0	0
CI	[denovogenes]_34223	{ABC transporter permease [Streptococcus suis]}	{K20344 blpA, lagD ATP-binding cassette, subfamily C, bacteriocin exporter -- Environmental Information Processing--Membrane transport--ABC transporters|Cellular Processes--Cellular community - prokaryotes--Quorum sensing}	{NA}	{KOG0058 Peptide exporter, ABC superfamily U}	{NA}	{ref}	0	0	0	0	0	0	0	0	0	0	0	0	0	3.3e-06	8.56e-06	0	1.66e-05	0	0
CI	[denovogenes]_31717	{lactococcin 972 immunity protein [Lactococcus lactis]}	{NA}	{NA}	{COG4652 Uncharacterized protein conserved in bacteria S}	{NA}	{bacteriocin-associated integral membrane protein}	0	0	0	0	0	0	0	0	0	0	0	0	2.26e-06	0	2.85e-07	6.81e-06	0	2.48e-06	0
CI	[denovogenes]_31009	{toxin secretion ABC transporter protein [Shewanella xiamenensis]}	{NA}	{NA}	{COG2274 ABC-type bacteriocin/lantibiotic exporters, contain an N-terminal double-glycine peptidase domain V}	{NA}	{ref}	0	0	0	0	0	0	0	0	0	0	2.56e-06	0	4.48e-06	0	1.52e-05	2.03e-06	0	0	0
CI	[denovogenes]_28056	{putative ATP-binding/permease component of an ABC superfamily toxin transporter [Leminorella grimontii ATCC 33999 = DSM 5078]}	{K13409 raxB, cvaB ATP-binding cassette, subfamily B, bacterial RaxB -- Environmental Information Processing--Membrane transport--ABC transporters|Organismal Systems--Environmental adaptation--Plant-pathogen interaction}	{COG2274 ABC-type bacteriocin/lantibiotic exporters, contain an N-terminal double-glycine peptidase domain V Defense mechanisms ;}	{COG2274 ABC-type bacteriocin/lantibiotic exporters, contain an N-terminal double-glycine peptidase domain V}	{MCHF_ECOLX Probable microcin-H47 secretion/processing ATP-binding protein MchF OS=Escherichia coli GN=mchF PE=3 SV=1}	{ref}	0	0	0	0	0	0	0	0	0	0	0	0	0	0	0	3.74e-06	0	0	0
CI	[denovogenes]_27286	{ABC-type bacteriocin transporter [Bacteroides salanitronis DSM 18170]}	{K20344 blpA, lagD ATP-binding cassette, subfamily C, bacteriocin exporter -- Environmental Information Processing--Membrane transport--ABC transporters|Cellular Processes--Cellular community - prokaryotes--Quorum sensing}	{COG2274 ABC-type bacteriocin/lantibiotic exporters, contain an N-terminal double-glycine peptidase domain V Defense mechanisms ;}	{COG2274 ABC-type bacteriocin/lantibiotic exporters, contain an N-terminal double-glycine peptidase domain V}	{LKTB_MANGL Leukotoxin translocation ATP-binding protein LktB OS=Mannheimia glucosida GN=lktB PE=3 SV=1}	{ref}	0	0	0	0	0	0	0	0	0	0	0	0	0	0	1.41e-05	8.94e-07	3.18e-05	2.32e-06	0
CI	[denovogenes]_24329	{ABC-type uncharacterized transport system, permease component [Lentisphaera araneosa]}	{K13895 yejE microcin C transport system permease protein -- Environmental Information Processing--Membrane transport--ABC transporters}	{COG4239 ABC-type uncharacterized transport system, permease component R General function prediction only ;}	{COG4239 ABC-type uncharacterized transport system, permease component R}	{NA}	{ref}	0	0	0	0	0	0	0	0	0	0	0	0	0	0	2.65e-05	1.22e-07	1.43e-05	0	0
CI	[denovogenes]_20425	{hypothetical protein, partial [Akkermansia muciniphila]}	{K13893 yejA microcin C transport system substrate-binding protein -- Environmental Information Processing--Membrane transport--ABC transporters}	{NA}	{proNOG02407 Nickel ABC transporter, periplasmic nickel-binding protein E}	{NA}	{NA}	0	0	0	0	0	0	0	0	0	0	8.67e-06	0	3.8e-06	0	9.32e-06	9.5e-06	1.68e-06	0	0
CI	[denovogenes]_19468	{ABC transporter, periplasmic substrate-binding protein [Vibrio cholerae LMA3984-4]}	{K13893 yejA microcin C transport system substrate-binding protein -- Environmental Information Processing--Membrane transport--ABC transporters}	{COG4166 ABC-type oligopeptide transport system, periplasmic component E Amino acid transport and metabolism ;}	{COG4166 ABC-type oligopeptide transport system, periplasmic component E}	{YEJA_ECOLI Uncharacterized protein YejA OS=Escherichia coli (strain K12) GN=yejA PE=3 SV=3}	{bacterial extracellular solute-binding 5 middle family protein}	0	0	0	0	0	0	0	0	0	0	0	0	6.24e-07	0	1.18e-06	3.05e-06	7.11e-05	2.26e-05	4.56e-06
CI	[denovogenes]_19242	{MULTISPECIES: binding-protein-dependent transporters inner membrane component [Akkermansia|Akkermansia muciniphila]}	{K13894 yejB microcin C transport system permease protein -- Environmental Information Processing--Membrane transport--ABC transporters}	{NA}	{proNOG00119 Part of a binding-protein-dependent transport system. responsible for the translocation of the substrate across the membrane (By similarity) E}	{NA}	{ref}	0	0	0	0	0	0	0	0	0	0	3.19e-06	0	0	0	1.92e-05	0	0	0	0
CI	[denovogenes]_17436	{bacteriocin ABC transporter ATP-binding protein [Streptococcus anginosus]}	{K20345 blpB membrane fusion protein, peptide pheromone/bacteriocin exporter -- Cellular Processes--Cellular community - prokaryotes--Quorum sensing}	{NA}	{bactNOG100890 -- U}	{NA}	{bacteriocin secretion accessory protein}	0	0	0	0	0	0	0	0	0	0	1.03e-06	0	1.81e-06	0	2.27e-07	6.53e-06	0	0	0
CI	[denovogenes]_17085	{competence protein ComB [Streptococcus equi]}	{K12293 comB competence factor transport accessory protein ComB -- Environmental Information Processing--Signal transduction--Two-component system|Cellular Processes--Cellular community - prokaryotes--Quorum sensing}	{NA}	{firmNOG06480 Protein involved in protein secretion U}	{COMB_STRR6 Transport protein ComB OS=Streptococcus pneumoniae (strain ATCC BAA-255 / R6) GN=comB PE=3 SV=1}	{bacteriocin secretion accessory family protein}	0	0	0	0	0	0	0	0	0	0	0	0	2.39e-06	2.53e-06	6.78e-07	1.14e-05	0	0	0
CI	[denovogenes]_16459	{microcin-processing peptidase 2 [Ilyobacter polytropus]}	{K03568 tldD TldD protein -- --}	{COG0312 Predicted Zn-dependent proteases and their inactivated homologs R General function prediction only ;}	{proNOG00165 Peptidase U62, modulator of DNA gyrase R}	{NA}	{ref}	0	0	0	0	0	0	0	0	0	0	1.22e-05	0	6.51e-06	0	2.23e-07	6.74e-06	0	0	8.65e-06
CI	[denovogenes]_160233	{bacteriocin piscicolin-126 [Streptococcus equinus]}	{NA}	{NA}	{NA}	{UBAA_STRUB Bacteriocin ubericin-A OS=Streptococcus uberis GN=ubaA PE=1 SV=1}	{ref}	0	0	0	0	0	0	0	0	0	0	0	0	0	0	0	5.36e-07	0	0	0
CI	[denovogenes]_158269	{Microcin C7 self-immunity protein mccF [Bacillus cereus BDRD-ST26]}	{NA}	{NA}	{bactNOG18057 Carboxypeptidase V}	{NA}	{ref}	0	0	0	0	0	0	0	0	0	0	0	0	0	0	0	5.19e-07	0	0	0
CI	[denovogenes]_144350	{microcin ABC transporter permease [Citrobacter amalonaticus]}	{K13894 yejB microcin C transport system permease protein -- Environmental Information Processing--Membrane transport--ABC transporters}	{NA}	{proNOG00119 Part of a binding-protein-dependent transport system. responsible for the translocation of the substrate across the membrane (By similarity) E}	{NA}	{inner membrane abc transporter permease yejb}	0	0	0	0	0	0	0	0	0	0	0	0	0	0	0	4.18e-07	0	0	0
CI	[denovogenes]_14246	{microcin-processing peptidase 2 [Shewanella xiamenensis]}	{K03568 tldD TldD protein -- --}	{COG0312 Predicted Zn-dependent proteases and their inactivated homologs R General function prediction only ;}	{proNOG00165 Peptidase U62, modulator of DNA gyrase R}	{TLDD_HAEIN Metalloprotease TldD homolog OS=Haemophilus influenzae (strain ATCC 51907 / DSM 11121 / KW20 / Rd) GN=tldD PE=3 SV=1}	{peptidase u62 modulator of dna gyrase}	0	0	0	0	0	0	0	0	0	0	9.67e-07	9.32e-05	1.69e-05	1.43e-05	3.52e-05	3.2e-05	8.98e-06	0	0
CI	[denovogenes]_139314	{ABC transporter ATP-binding protein [Bacteroides pyogenes]}	{K06147 ABCB-BAC ATP-binding cassette, subfamily B, bacterial -- --}	{NA}	{COG2274 ABC-type bacteriocin/lantibiotic exporters, contain an N-terminal double-glycine peptidase domain V}	{NA}	{ref}	0	0	0	0	0	0	0	0	0	0	0	0	0	0	2.45e-06	0	5.74e-06	0	0
CI	[denovogenes]_139227	{toxin secretion ATP-binding protein [Aeromonas hydrophila]}	{NA}	{NA}	{COG2274 ABC-type bacteriocin/lantibiotic exporters, contain an N-terminal double-glycine peptidase domain V}	{NA}	{ref}	0	0	0	0	0	0	0	0	0	0	0	0	0	0	3.27e-06	0	0	0	0
CI	[denovogenes]_136151	{ABC transporter transmembrane region [Vibrio cholerae]}	{NA}	{NA}	{COG2274 ABC-type bacteriocin/lantibiotic exporters, contain an N-terminal double-glycine peptidase domain V}	{NA}	{toxin secretion atp-binding protein}	0	0	0	0	0	0	0	0	0	0	0	0	0	0	0	1.51e-06	1.1e-05	2.05e-05	0
CI	[denovogenes]_135134	{putative bacteriocin transport accessory protein [Holdemania filiformis DSM 12042]}	{NA}	{NA}	{NOG275800 -- -}	{NA}	{NA}	0	0	0	0	0	0	0	0	0	0	0	0	0	0	2.32e-06	0	0	0	0
CI	[denovogenes]_128296	{peptidase S66 [Aeromonas veronii]}	{K01297 ldcA muramoyltetrapeptide carboxypeptidase 3.4.17.13 --}	{COG1619 Uncharacterized proteins, homologs of microcin C7 resistance protein MccF V Defense mechanisms ;}	{COG1619 Uncharacterized proteins, homologs of microcin C7 resistance protein MccF V}	{Y3137_VIBCH Putative carboxypeptidase VC_A0337 OS=Vibrio cholerae serotype O1 (strain ATCC 39315 / El Tor Inaba N16961) GN=VC_A0337 PE=3 SV=2}	{NA}	0	0	0	0	0	0	0	0	0	0	3.22e-06	0	0	0	6.39e-06	6.12e-06	0	0	0
CI	[denovogenes]_125999	{ABC transporter ATP-binding protein [Bacteroides dorei]}	{K06147 ABCB-BAC ATP-binding cassette, subfamily B, bacterial -- --}	{NA}	{COG2274 ABC-type bacteriocin/lantibiotic exporters, contain an N-terminal double-glycine peptidase domain V}	{NA}	{ref}	0	0	0	0	0	0	0	0	0	0	0	0	0	0	1.11e-05	9.93e-07	2.43e-05	0	6.69e-06
CI	[denovogenes]_124970	{peptidase, C39 family [Tannerella forsythia ATCC 43037]}	{K06147 ABCB-BAC ATP-binding cassette, subfamily B, bacterial -- --}	{NA}	{COG2274 ABC-type bacteriocin/lantibiotic exporters, contain an N-terminal double-glycine peptidase domain V}	{NA}	{abc transporter family protein}	0	0	0	0	0	0	0	0	0	0	0	0	0	0	6.82e-07	2.61e-06	0	0	0
CI	[denovogenes]_122754	{peptidase U61, LD-carboxypeptidase A [Clostridium saccharoperbutylacetonicum]}	{K01297 ldcA muramoyltetrapeptide carboxypeptidase 3.4.17.13 --}	{COG1619 Uncharacterized proteins, homologs of microcin C7 resistance protein MccF V Defense mechanisms ;}	{gproNOG00572 Carboxypeptidase V}	{NA}	{ref}	0	0	0	0	0	0	0	0	0	0	3.01e-06	0	0	0	5.32e-06	6.36e-06	0	0	0
CI	[denovogenes]_121527	{bacteriocin [Enterococcus faecalis]}	{NA}	{NA}	{NOG77119 -- -}	{NA}	{NA}	0	0	0	0	0	0	0	0	0	0	0	0	1.74e-06	0	0	1.89e-06	0	0	0
CI	[denovogenes]_119546	{lantibiotic biosynthesis protein, partial [Streptomyces sp. NRRL B-24720]}	{NA}	{NA}	{bactNOG48462 -- S}	{NA}	{NA}	0	0	0	0	0	0	0	0	0	0	0	0	0	0	0	1.85e-06	0	0	0
CI	[denovogenes]_117699	{bacteriocin production protein [Shewanella sp. HN-41]}	{K03558 cvpA membrane protein required for colicin V production -- --}	{COG1286 Uncharacterized membrane protein, required for colicin V production R General function prediction only ;}	{NOG125473 Colicin V production protein R}	{CVPA_ECOLI Colicin V production protein OS=Escherichia coli (strain K12) GN=cvpA PE=1 SV=1}	{colicin v production protein}	0	0	0	0	0	0	0	0	0	0	0	0	3.35e-06	0	1.07e-05	8.78e-06	4.43e-06	0	0
CI	[denovogenes]_117002	{bacteriocin production protein [Vibrio sp. RC586]}	{K03558 cvpA membrane protein required for colicin V production -- --}	{COG1286 Uncharacterized membrane protein, required for colicin V production R General function prediction only ;}	{proNOG61374 Protein involved in toxin biosynthetic process S}	{CVPA_ECOLI Colicin V production protein OS=Escherichia coli (strain K12) GN=cvpA PE=1 SV=1}	{colicin v production protein}	0	0	0	0	0	0	0	0	0	0	0	0	0	0	2.51e-06	6.02e-07	1.32e-05	0	0
CI	[denovogenes]_115647	{cysteine/glutathione ABC transporter membrane/ATP-binding component, partial [Pasteurella multocida]}	{NA}	{NA}	{COG2274 ABC-type bacteriocin/lantibiotic exporters, contain an N-terminal double-glycine peptidase domain V}	{NA}	{ref}	0	0	0	0	0	0	0	0	0	0	0	0	6.53e-06	6.9e-06	3.7e-06	2.07e-05	0	0	0
CI	[denovogenes]_115465	{MULTISPECIES: binding-protein-dependent transporters inner membrane component [Akkermansia|Akkermansia muciniphila]}	{K13894 yejB microcin C transport system permease protein -- Environmental Information Processing--Membrane transport--ABC transporters}	{COG4174 ABC-type uncharacterized transport system, permease component R General function prediction only ;}	{proNOG00119 Part of a binding-protein-dependent transport system. responsible for the translocation of the substrate across the membrane (By similarity) E}	{YEJB_ECOLI Inner membrane ABC transporter permease protein YejB OS=Escherichia coli (strain K12) GN=yejB PE=1 SV=1}	{ref}	0	0	0	0	0	0	0	0	0	0	0	0	3.27e-06	0	3.08e-06	4.14e-06	0	0	0
CI	[denovogenes]_11452	{binding-protein-dependent transport systems inner membrane component [Akkermansia sp. CAG:344]}	{K13895 yejE microcin C transport system permease protein -- Environmental Information Processing--Membrane transport--ABC transporters}	{COG4239 ABC-type uncharacterized transport system, permease component R General function prediction only ;}	{proNOG01298 Part of a binding-protein-dependent transport system. responsible for the translocation of the substrate across the membrane (By similarity) E}	{NA}	{ref}	0	0	0	0	0	0	0	0	0	0	6.3e-06	0	5.25e-07	0	2.82e-05	0	0	0	0
CI	[denovogenes]_110496	{putative Granaticin polyketide synthase ketoacyl reductase 2 [Tetrasphaera jenkinsii Ben 74]}	{K00059 fabG 3-oxoacyl-[acyl-carrier protein] reductase 1.1.1.100 Metabolism--Lipid metabolism--Fatty acid biosynthesis|Metabolism--Metabolism of cofactors and vitamins--Biotin metabolism|Metabolism--Lipid metabolism--Biosynthesis of unsaturated fatty acids|Metabolism--Global and overview maps--Metabolic pathways|Metabolism--Global and overview maps--Fatty acid metabolism}	{NA}	{actNOG05927 3-Ketoacyl-(Acyl-Carrier-Protein) reductase C}	{NA}	{NA}	0	0	0	0	0	0	0	0	0	0	0	0	0	0	0	2.28e-06	0	0	0
CI	[denovogenes]_109817	{ABC-type bacteriocin transporter [Streptococcus pyogenes]}	{K20344 blpA, lagD ATP-binding cassette, subfamily C, bacteriocin exporter -- Environmental Information Processing--Membrane transport--ABC transporters|Cellular Processes--Cellular community - prokaryotes--Quorum sensing}	{NA}	{COG2274 ABC-type bacteriocin/lantibiotic exporters, contain an N-terminal double-glycine peptidase domain V}	{NA}	{ref}	0	0	0	0	0	0	0	0	0	0	2.68e-06	0	0	0	5.92e-07	3.4e-06	0	0	0
CI	[denovogenes]_109564	{ABC transporter permease [Vibrio mimicus]}	{K13895 yejE microcin C transport system permease protein -- Environmental Information Processing--Membrane transport--ABC transporters}	{COG4239 ABC-type uncharacterized transport system, permease component R General function prediction only ;}	{COG4239 ABC-type uncharacterized transport system, permease component R}	{YEJE_ECOLI Inner membrane ABC transporter permease protein YejE OS=Escherichia coli (strain K12) GN=yejE PE=1 SV=1}	{ref}	0	0	0	0	0	0	0	0	0	0	0	0	1.57e-06	0	0	1.7e-06	1.66e-05	3.09e-05	0
CI	[denovogenes]_109530	{hypothetical protein [Streptococcus agalactiae]}	{K20461 nukG, mcdG, sboG lantibiotic transport system permease protein -- Environmental Information Processing--Membrane transport--ABC transporters}	{NA}	{NOG137984 -- S}	{NA}	{ref}	0	0	0	0	0	0	0	0	0	0	2.42e-05	0	0	6.62e-06	5.92e-07	0	0	0	0
CI	[denovogenes]_10592	{ABC transporter transmembrane region [Vibrio sp. RC586]}	{K12541 lapB ATP-binding cassette, subfamily C, bacterial LapB -- Environmental Information Processing--Membrane transport--ABC transporters}	{COG2274 ABC-type bacteriocin/lantibiotic exporters, contain an N-terminal double-glycine peptidase domain V Defense mechanisms ;}	{proNOG00071 ABC transporter protein V}	{NA}	{toxin secretion atp-binding protein}	0	0	0	0	0	0	0	0	0	5.37e-05	8.73e-07	0	1.02e-06	4.3e-06	2.5e-06	4.15e-06	7.3e-05	3.02e-05	0
CI	[denovogenes]_10529	{hypothetical protein [Nocardiopsis xinjiangensis]}	{NA}	{NA}	{actNOG02996 Lantibiotic dehydratase domain protein S}	{NA}	{NA}	0	0	0	0	0	0	0	0	0	0	0	0	5.08e-07	0	5.76e-07	4.87e-06	0	0	0
CI	[denovogenes]_104943	{muramoyltetrapeptide carboxypeptidase [Neisseria wadsworthii]}	{K01297 ldcA muramoyltetrapeptide carboxypeptidase 3.4.17.13 --}	{COG1619 Uncharacterized proteins, homologs of microcin C7 resistance protein MccF V Defense mechanisms ;}	{firmNOG03155 Peptidase U61 LD-carboxypeptidase A V}	{LDCA_ECOL6 Murein tetrapeptide carboxypeptidase OS=Escherichia coli O6:H1 (strain CFT073 / ATCC 700928 / UPEC) GN=ldcA PE=3 SV=1}	{tat (twin-arginine translocation) pathway signal sequence domain protein}	0	0	0	0	0	0	0	0	0	0	2.59e-06	0	0	0	0	3.01e-06	0	0	5.54e-06
CI	[denovogenes]_103256	{putative lantibiotic biosynthesis protein [Verrucosispora maris]}	{NA}	{NA}	{bactNOG48462 -- S}	{NA}	{NA}	0	0	0	0	0	0	0	0	0	0	0	0	0	0	0	3.52e-06	0	0	0
CI	[denovogenes]_10247	{ABC transporter ATP-binding protein [Prevotella enoeca]}	{K06147 ABCB-BAC ATP-binding cassette, subfamily B, bacterial -- --}	{COG1132 ABC-type multidrug transport system, ATPase and permease components V Defense mechanisms ;}	{COG2274 ABC-type bacteriocin/lantibiotic exporters, contain an N-terminal double-glycine peptidase domain V}	{Y4GM_RHISN Uncharacterized ABC transporter ATP-binding protein y4gM OS=Rhizobium sp. (strain NGR234) GN=NGR_a03510 PE=3 SV=1}	{abc transporter family protein}	0	0	0	0	0	0	0	0	0	0	8.62e-07	0	8.05e-06	6.37e-06	2.66e-06	5.92e-06	6.67e-06	4.97e-06	1.84e-06
CI	[denovogenes]_101404	{oligopeptide transport system permease OppB [Aeromonas diversa]}	{K13894 yejB microcin C transport system permease protein -- Environmental Information Processing--Membrane transport--ABC transporters}	{COG4174 ABC-type uncharacterized transport system, permease component R General function prediction only ;}	{COG0601 ABC-type dipeptide/oligopeptide/nickel transport systems, permease components EP}	{YEJB_ECOLI Inner membrane ABC transporter permease protein YejB OS=Escherichia coli (strain K12) GN=yejB PE=1 SV=1}	{ref}	0	0	0	0	0	0	0	0	0	0	0	0	0	0	2.8e-06	2.68e-07	0	0	0
CI	[denovogenes]_10129	{binding-protein-dependent transport systems inner membrane component [Akkermansia sp. CAG:344]}	{K13895 yejE microcin C transport system permease protein -- Environmental Information Processing--Membrane transport--ABC transporters}	{COG4239 ABC-type uncharacterized transport system, permease component R General function prediction only ;}	{proNOG01298 Part of a binding-protein-dependent transport system. responsible for the translocation of the substrate across the membrane (By similarity) E}	{NA}	{ref}	0	0	0	0	0	0	0	0	0	0	6.87e-06	0	3.51e-06	0	6.25e-06	7.53e-06	3.99e-06	0	0
IP	[denovogenes]_98674	{bacteriocin [Fusobacterium ulcerans]}	{NA}	{NA}	{COG1659 Uncharacterized protein, linocin/CFP29 homolog S}	{NA}	{NA}	0	0	0	0	0	0	0	9.62e-07	0	0	0	0	0	0	0	0	0	0	0
IP	[denovogenes]_76371	{ABC transporter ATP-binding protein [Rikenellaceae bacterium M3]}	{K06147 ABCB-BAC ATP-binding cassette, subfamily B, bacterial -- --}	{NA}	{COG2274 ABC-type bacteriocin/lantibiotic exporters, contain an N-terminal double-glycine peptidase domain V}	{NA}	{ref}	0	0	0	0	0	0	0	1.4e-06	0	0	0	0	0	0	0	0	0	0	0
IP	[denovogenes]_59342	{Linocin_M18 bacteriocin protein [Ilyobacter polytropus]}	{NA}	{NA}	{aquiNOG04179 Linocin_M18 bacteriocin protein S}	{NA}	{NA}	0	0	0	0	0	0	0	0.000287992	4.19e-05	0	0	0	0	0	0	0	0	0	0
IP	[denovogenes]_47955	{peptidase U61 [Bacteroides salyersiae]}	{K01297 ldcA muramoyltetrapeptide carboxypeptidase 3.4.17.13 --}	{NA}	{COG1619 Uncharacterized proteins, homologs of microcin C7 resistance protein MccF V}	{NA}	{NA}	0	0	0	0	0	0	0	3.64e-06	0	0	0	0	0	0	0	0	0	0	0
IP	[denovogenes]_38745	{microcin C7 self-immunity protein MccF [ [[Clostridium] acidurici 9a]}	{K01297 ldcA muramoyltetrapeptide carboxypeptidase 3.4.17.13 --}	{COG1619 Uncharacterized proteins, homologs of microcin C7 resistance protein MccF V Defense mechanisms ;}	{bactNOG18057 Carboxypeptidase V}	{MCCF_ECOLX Microcin C7 self-immunity protein MccF OS=Escherichia coli GN=mccF PE=1 SV=1}	{microcin immunity protein}	0	0	0	0	0	0	0	0.000171474	0	0	0	0	0	0	0	0	0	0	0
IP	[denovogenes]_168502	{hypothetical protein [Plesiomonas shigelloides]}	{NA}	{NA}	{NA}	{NA}	{bacteriocin}	0	0	0	0	0	0	0	8.59e-07	0	0	0	0	0	0	0	0	0	0	0
IP	[denovogenes]_115322	{microcin C ABC transporter permease YejB [Plesiomonas shigelloides]}	{K13894 yejB microcin C transport system permease protein -- Environmental Information Processing--Membrane transport--ABC transporters}	{COG4174 ABC-type uncharacterized transport system, permease component R General function prediction only ;}	{proNOG00119 Part of a binding-protein-dependent transport system. responsible for the translocation of the substrate across the membrane (By similarity) E}	{YEJB_ECOLI Inner membrane ABC transporter permease protein YejB OS=Escherichia coli (strain K12) GN=yejB PE=1 SV=1}	{ref}	0	0	0	0	0	0	0	6.95e-05	0	0	0	0	0	0	0	0	0	0	0
IP_CI	[denovogenes]_96585	{Oligopeptide transport system permease OppC [Plesiomonas shigelloides]}	{K13895 yejE microcin C transport system permease protein -- Environmental Information Processing--Membrane transport--ABC transporters}	{COG4239 ABC-type uncharacterized transport system, permease component R General function prediction only ;}	{proNOG01298 Part of a binding-protein-dependent transport system. responsible for the translocation of the substrate across the membrane (By similarity) E}	{YEJE_ECOLI Inner membrane ABC transporter permease protein YejE OS=Escherichia coli (strain K12) GN=yejE PE=1 SV=1}	{ref}	0	0	0	0	0	0	0	8.78e-05	0.000116242	0	0	0	0	6.03e-06	0	5.16e-07	0	0	0
IP_CI	[denovogenes]_74393	{microcin C ABC transporter periplasmic binding protein YejA [Plesiomonas shigelloides]}	{K13893 yejA microcin C transport system substrate-binding protein -- Environmental Information Processing--Membrane transport--ABC transporters}	{NA}	{bactNOG04104 -- E}	{NA}	{abc-type oligopeptide dipeptide transport periplasmic component}	0	0	0	0	0	0	0	0.000127516	4.83e-05	0	0	0	0	0	8.96e-07	1.5e-06	0	7.8e-06	0
IP_CI	[denovogenes]_65392	{putative alkaline protease secretion ATP-binding protein [Plesiomonas shigelloides]}	{K12536 hasD, prtD, aprD ATP-binding cassette, subfamily C, bacterial exporter for protease/lipase -- Environmental Information Processing--Membrane transport--ABC transporters}	{COG4618 ABC-type protease/lipase transport system, ATPase and permease components R General function prediction only ;}	{COG2274 ABC-type bacteriocin/lantibiotic exporters, contain an N-terminal double-glycine peptidase domain V}	{PRSD_RHIME Type I secretion system ATP-binding protein PrsD OS=Rhizobium meliloti (strain 1021) GN=prsD PE=1 SV=2}	{ref}	0	0	0	0	0	0	0	0.000154128	0	0	0	0	0	0	0	5.92e-07	0	0	0
IP_CI	[denovogenes]_60457	{bacteriocin [Fusobacterium ulcerans]}	{NA}	{NA}	{bactNOG17269 Protein involved in defense response to bacterium R}	{NA}	{NA}	0	0	0	0	0	0	0	2.4e-05	0	0	1.78e-06	3.44e-05	7.29e-06	4.39e-06	5.9e-06	5.84e-06	0	0	0
IP_CI	[denovogenes]_127805	{MULTISPECIES: peptidase U61 [Bacteroides|Bacteroides fragilis]}	{K01297 ldcA muramoyltetrapeptide carboxypeptidase 3.4.17.13 --}	{NA}	{COG1619 Uncharacterized proteins, homologs of microcin C7 resistance protein MccF V}	{NA}	{NA}	0	0	0	0	0	0	0	1.83e-05	0	0	6.4e-06	0	0	0	3.53e-06	6.76e-07	0	0	2.05e-05
IP_CI_PM	[denovogenes]_27144	{microcin C ABC transporter ATP-binding protein YejF [Plesiomonas shigelloides]}	{K13896 yejF microcin C transport system ATP-binding protein -- Environmental Information Processing--Membrane transport--ABC transporters}	{COG4172 ABC-type uncharacterized transport system, duplicated ATPase component R General function prediction only ;}	{COG4172 ABC-type uncharacterized transport system, duplicated ATPase component R}	{YEJF_ECOLI Uncharacterized ABC transporter ATP-binding protein YejF OS=Escherichia coli (strain K12) GN=yejF PE=3 SV=1}	{ref}	0	0	0	0	1.65e-05	0	0	0.000170267	5.74e-05	0	1.21e-06	0	7.05e-07	5.95e-06	0	8.92e-07	0	0	0
SG	[denovogenes]_99463	{MarR family transcriptional regulator [Neptunomonas japonica]}	{NA}	{COG1846 Transcriptional regulators K Transcription ;}	{bactNOG25235 Transcriptional repressor MprA; DNA-binding transcriptional repressor of microcin B17 synthesis and multidrug efflux; negative regulator of the multidrug operon emrAB protein K}	{NA}	{NA}	0	0	0	0	0	5.33e-05	5.44e-05	0	0	0	0	0	0	0	0	0	0	0	0
SG	[denovogenes]_99202	{microcin ABC transporter ATP-binding protein, partial [Pseudomonas amygdali]}	{K02031 ABC.PE.A peptide/nickel transport system ATP-binding protein -- Cellular Processes--Cellular community - prokaryotes--Quorum sensing}	{COG0444 ABC-type dipeptide/oligopeptide/nickel transport system, ATPase component EP Amino acid transport and metabolism ; Inorganic ion transport and metabolism ;}	{COG0444 ABC-type dipeptide/oligopeptide/nickel transport system, ATPase component EP}	{OPPD_BACSU Oligopeptide transport ATP-binding protein OppD OS=Bacillus subtilis (strain 168) GN=oppD PE=2 SV=2}	{ref}	0	0	0	0	0	0	1.06e-05	0	0	0	0	0	0	0	0	0	0	0	0
SG	[denovogenes]_81329	{ABC transporter periplasmic substrate-binding protein [Vibrio ponticus]}	{K13893 yejA microcin C transport system substrate-binding protein -- Environmental Information Processing--Membrane transport--ABC transporters}	{NA}	{COG4166 ABC-type oligopeptide transport system, periplasmic component E}	{NA}	{ref}	0	0	0	0	0	3.96e-05	1.46e-05	0	0	0	0	0	0	0	0	0	0	0	0
SG	[denovogenes]_79431	{Peptidase C39, bacteriocin processing [Vibrio sp. AND4]}	{NA}	{NA}	{COG3209 Rhs family protein M}	{NA}	{NA}	0	0	0	0	0	8.42e-05	6.91e-06	0	0	0	0	0	0	0	0	0	0	0	0
SG	[denovogenes]_7299	{ABC transporter: substrate binding protein precursor [Vibrio scophthalmi LMG 19158]}	{K13893 yejA microcin C transport system substrate-binding protein -- Environmental Information Processing--Membrane transport--ABC transporters}	{COG4166 ABC-type oligopeptide transport system, periplasmic component E Amino acid transport and metabolism ;}	{COG4166 ABC-type oligopeptide transport system, periplasmic component E}	{YEJA_ECOLI Uncharacterized protein YejA OS=Escherichia coli (strain K12) GN=yejA PE=3 SV=3}	{ref}	0	0	0	0	0	1.18e-05	3.74e-05	0	0	0	0	0	0	0	0	0	0	0	0
SG	[denovogenes]_69096	{ABC transporter-like protein [Shewanella woodyi]}	{K13409 raxB, cvaB ATP-binding cassette, subfamily B, bacterial RaxB -- Environmental Information Processing--Membrane transport--ABC transporters|Organismal Systems--Environmental adaptation--Plant-pathogen interaction}	{NA}	{COG2274 ABC-type bacteriocin/lantibiotic exporters, contain an N-terminal double-glycine peptidase domain V}	{NA}	{ref}	0	0	0	0	0	7.68e-05	5e-05	0	0	0	0	0	0	0	0	0	0	0	0
SG	[denovogenes]_63539	{peptidase U61 [Photobacterium damselae]}	{K01297 ldcA muramoyltetrapeptide carboxypeptidase 3.4.17.13 --}	{NA}	{COG1619 Uncharacterized proteins, homologs of microcin C7 resistance protein MccF V}	{NA}	{NA}	0	0	0	0	0	0	2.99e-05	0	0	0	0	0	0	0	0	0	0	0	0
SG	[denovogenes]_60120	{ABC transporter-like protein [Shewanella woodyi]}	{K13409 raxB, cvaB ATP-binding cassette, subfamily B, bacterial RaxB -- Environmental Information Processing--Membrane transport--ABC transporters|Organismal Systems--Environmental adaptation--Plant-pathogen interaction}	{NA}	{COG2274 ABC-type bacteriocin/lantibiotic exporters, contain an N-terminal double-glycine peptidase domain V}	{NA}	{ref}	0	0	0	0	0	0.000108299	3.69e-05	0	0	0	0	0	0	0	0	0	0	0	0
SG	[denovogenes]_59010	{ABC transporter, transmembrane region: ABC transporter: Peptidase C39, bacteriocin processing [Shewanella sp. HN-41]}	{K12541 lapB ATP-binding cassette, subfamily C, bacterial LapB -- Environmental Information Processing--Membrane transport--ABC transporters}	{NA}	{proNOG00071 ABC transporter protein V}	{NA}	{ref}	0	0	0	0	0	0.000149908	6.77e-05	0	0	0	0	0	0	0	0	0	0	0	0
SG	[denovogenes]_4404	{toxin secretion ATP-binding protein [Vibrio sinaloensis DSM 21326]}	{K12541 lapB ATP-binding cassette, subfamily C, bacterial LapB -- Environmental Information Processing--Membrane transport--ABC transporters}	{COG2274 ABC-type bacteriocin/lantibiotic exporters, contain an N-terminal double-glycine peptidase domain V Defense mechanisms ;}	{proNOG00071 ABC transporter protein V}	{NA}	{ref}	0	0	0	0	0	1.41e-05	4.47e-05	0	0	0	0	0	0	0	0	0	0	0	0
SG	[denovogenes]_4035	{ABC transporter ATP-binding protein [Shewanella haliotis]}	{K13409 raxB, cvaB ATP-binding cassette, subfamily B, bacterial RaxB -- Environmental Information Processing--Membrane transport--ABC transporters|Organismal Systems--Environmental adaptation--Plant-pathogen interaction}	{COG2274 ABC-type bacteriocin/lantibiotic exporters, contain an N-terminal double-glycine peptidase domain V Defense mechanisms ;}	{COG2274 ABC-type bacteriocin/lantibiotic exporters, contain an N-terminal double-glycine peptidase domain V}	{MCHF_ECOLX Probable microcin-H47 secretion/processing ATP-binding protein MchF OS=Escherichia coli GN=mchF PE=3 SV=1}	{ref}	0	0	0	0	0	1.97e-05	3.59e-05	0	0	0	0	0	0	0	0	0	0	0	0
SG	[denovogenes]_38363	{toxin secretion ATP-binding protein [Photobacterium leiognathi subsp. mandapamensis svers.1.1.]}	{K12541 lapB ATP-binding cassette, subfamily C, bacterial LapB -- Environmental Information Processing--Membrane transport--ABC transporters}	{COG2274 ABC-type bacteriocin/lantibiotic exporters, contain an N-terminal double-glycine peptidase domain V Defense mechanisms ;}	{COG1132 ABC-type multidrug transport system, ATPase and permease components V}	{NA}	{ref}	0	0	0	0	0	0	1.83e-05	0	0	0	0	0	0	0	0	0	0	0	0
SG	[denovogenes]_34650	{ABC transporter permease [Vibrio sp. B183]}	{K13895 yejE microcin C transport system permease protein -- Environmental Information Processing--Membrane transport--ABC transporters}	{COG4239 ABC-type uncharacterized transport system, permease component R General function prediction only ;}	{bactNOG00191 Part of a binding-protein-dependent transport system. responsible for the translocation of the substrate across the membrane (By similarity) E}	{YEJE_ECOLI Inner membrane ABC transporter permease protein YejE OS=Escherichia coli (strain K12) GN=yejE PE=1 SV=1}	{ref}	0	0	0	0	0	1.23e-05	3.37e-05	0	0	0	0	0	0	0	0	0	0	0	0
SG	[denovogenes]_34421	{oligopeptide transport system permease protein OppC [Vibrio vulnificus MO6-24/O]}	{K13895 yejE microcin C transport system permease protein -- Environmental Information Processing--Membrane transport--ABC transporters}	{COG4239 ABC-type uncharacterized transport system, permease component R General function prediction only ;}	{proNOG01298 Part of a binding-protein-dependent transport system. responsible for the translocation of the substrate across the membrane (By similarity) E}	{YEJE_ECOLI Inner membrane ABC transporter permease protein YejE OS=Escherichia coli (strain K12) GN=yejE PE=1 SV=1}	{peptide abc transporter permease}	0	0	0	0	0	4.91e-05	0.000116234	0	0	0	0	0	0	0	0	0	0	0	0
SG	[denovogenes]_33808	{toxin secretion ATP-binding protein [Photobacterium leiognathi subsp. mandapamensis svers.1.1.]}	{K12541 lapB ATP-binding cassette, subfamily C, bacterial LapB -- Environmental Information Processing--Membrane transport--ABC transporters}	{COG2274 ABC-type bacteriocin/lantibiotic exporters, contain an N-terminal double-glycine peptidase domain V Defense mechanisms ;}	{COG2274 ABC-type bacteriocin/lantibiotic exporters, contain an N-terminal double-glycine peptidase domain V}	{NA}	{ref}	0	0	0	0	0	0	1.57e-05	0	0	0	0	0	0	0	0	0	0	0	0
SG	[denovogenes]_33429	{ABC transporter-like protein [Shewanella woodyi]}	{K13409 raxB, cvaB ATP-binding cassette, subfamily B, bacterial RaxB -- Environmental Information Processing--Membrane transport--ABC transporters|Organismal Systems--Environmental adaptation--Plant-pathogen interaction}	{COG2274 ABC-type bacteriocin/lantibiotic exporters, contain an N-terminal double-glycine peptidase domain V Defense mechanisms ;}	{COG2274 ABC-type bacteriocin/lantibiotic exporters, contain an N-terminal double-glycine peptidase domain V}	{MCHF_ECOLX Probable microcin-H47 secretion/processing ATP-binding protein MchF OS=Escherichia coli GN=mchF PE=3 SV=1}	{ref}	0	0	0	0	0	8.07e-05	4.97e-05	0	0	0	0	0	0	0	0	0	0	0	0
SG	[denovogenes]_31364	{microcin C ABC transporter permease YejB [Vibrio coralliilyticus]}	{K13894 yejB microcin C transport system permease protein -- Environmental Information Processing--Membrane transport--ABC transporters}	{COG4174 ABC-type uncharacterized transport system, permease component R General function prediction only ;}	{proNOG00119 Part of a binding-protein-dependent transport system. responsible for the translocation of the substrate across the membrane (By similarity) E}	{YEJB_ECOLI Inner membrane ABC transporter permease protein YejB OS=Escherichia coli (strain K12) GN=yejB PE=1 SV=1}	{ref}	0	0	0	0	0	3.92e-06	3.09e-05	0	0	0	0	0	0	0	0	0	0	0	0
SG	[denovogenes]_25923	{ABC transporter ATP-binding protein [Vibrio scophthalmi]}	{K06148 ABCC-BAC ATP-binding cassette, subfamily C, bacterial -- --}	{NA}	{COG2274 ABC-type bacteriocin/lantibiotic exporters, contain an N-terminal double-glycine peptidase domain V}	{NA}	{ref}	0	0	0	0	0	1.08e-05	3.35e-05	0	0	0	0	0	0	0	0	0	0	0	0
SG	[denovogenes]_25575	{toxin secretion ATP-binding protein [Shewanella violacea DSS12]}	{K12541 lapB ATP-binding cassette, subfamily C, bacterial LapB -- Environmental Information Processing--Membrane transport--ABC transporters}	{COG2274 ABC-type bacteriocin/lantibiotic exporters, contain an N-terminal double-glycine peptidase domain V Defense mechanisms ;}	{COG1132 ABC-type multidrug transport system, ATPase and permease components V}	{NA}	{ref}	0	0	0	0	0	0.000104292	9.45e-05	0	0	0	0	0	0	0	0	0	0	0	0
SG	[denovogenes]_22882	{ABC transporter transmembrane region [Photobacterium damselae]}	{K12541 lapB ATP-binding cassette, subfamily C, bacterial LapB -- Environmental Information Processing--Membrane transport--ABC transporters}	{COG2274 ABC-type bacteriocin/lantibiotic exporters, contain an N-terminal double-glycine peptidase domain V Defense mechanisms ;}	{COG2274 ABC-type bacteriocin/lantibiotic exporters, contain an N-terminal double-glycine peptidase domain V}	{NA}	{ref}	0	0	0	0	0	0	2.09e-05	0	0	0	0	0	0	0	0	0	0	0	0
SG	[denovogenes]_135248	{peptidase C39 bacteriocin processing [Shewanella woodyi]}	{K06992 K06992 uncharacterized protein -- --}	{COG3271 Predicted double-glycine peptidase R General function prediction only ;}	{COG3271 Predicted double-glycine peptidase R}	{NA}	{NA}	0	0	0	0	0	3.21e-05	2.2e-05	0	0	0	0	0	0	0	0	0	0	0	0
SG	[denovogenes]_131114	{peptidase S66 family protein [Caldisericum exile]}	{K01297 ldcA muramoyltetrapeptide carboxypeptidase 3.4.17.13 --}	{COG1619 Uncharacterized proteins, homologs of microcin C7 resistance protein MccF V Defense mechanisms ;}	{COG1619 Uncharacterized proteins, homologs of microcin C7 resistance protein MccF V}	{NA}	{NA}	0	0	0	0	0	0	7.52e-06	0	0	0	0	0	0	0	0	0	0	0	0
SG	[denovogenes]_12992	{lantibiotic ABC transporter permease [Brenneria sp. EniD312]}	{K10441 rbsA ribose transport system ATP-binding protein 3.6.3.17 Environmental Information Processing--Membrane transport--ABC transporters}	{COG1129 ABC-type sugar transport system, ATPase component G Carbohydrate transport and metabolism ;}	{proNOG01495 ABC transporter protein G}	{RBSA3_RHIME Ribose import ATP-binding protein RbsA 3 OS=Rhizobium meliloti (strain 1021) GN=rbsA3 PE=3 SV=1}	{abc transporter family protein}	0	0	0	0	0	1.43e-05	3e-05	0	0	0	0	0	0	0	0	0	0	0	0
SG	[denovogenes]_129618	{bacteriocin production protein [Shewanella baltica]}	{K03558 cvpA membrane protein required for colicin V production -- --}	{COG1286 Uncharacterized membrane protein, required for colicin V production R General function prediction only ;}	{aproNOG07914 Colicin V production protein R}	{CVPA_HAEIN Colicin V production protein homolog OS=Haemophilus influenzae (strain ATCC 51907 / DSM 11121 / KW20 / Rd) GN=cvpA PE=4 SV=1}	{colicin v production protein}	0	0	0	0	0	8.96e-05	2.53e-05	0	0	0	0	0	0	0	0	0	0	0	0
SG	[denovogenes]_119276	{microcin C7 self-immunity protein mccF [Bacillus cereus ATCC 14579]}	{NA}	{NA}	{COG1619 Uncharacterized proteins, homologs of microcin C7 resistance protein MccF V}	{NA}	{NA}	0	0	0	0	0	0	5.11e-06	0	0	0	0	0	0	0	0	0	0	0	0
SG	[denovogenes]_10898	{microcin C ABC transporter ATP-binding protein YejF [Vibrio scophthalmi]}	{K13896 yejF microcin C transport system ATP-binding protein -- Environmental Information Processing--Membrane transport--ABC transporters}	{COG4172 ABC-type uncharacterized transport system, duplicated ATPase component R General function prediction only ;}	{proNOG00684 ABC transporter protein E}	{YEJF_ECOLI Uncharacterized ABC transporter ATP-binding protein YejF OS=Escherichia coli (strain K12) GN=yejF PE=3 SV=1}	{ref}	0	0	0	0	0	1.08e-05	3.47e-05	0	0	0	0	0	0	0	0	0	0	0	0
