# Supplementary material for: A Comparative Metagenomics Study on Gastrointestinal Microbiota in Amphibious Mudskippers and Other Vertebrate Animals
Source: Animals (Basel). 2019 Sep 6;9(9):660. doi: 10.3390/ani9090660 (PMC6769816; doi:10.3390/ani9090660)
Supplement: Supplementary file 1 [file animals-09-00660-s001.zip › Table 2.xlsx]

## Sheet: OTU_taxa_abundance
Table 2. OTU abundance, taxonomy and comparisons among different vertebrate groups
OTU ID	Abundance	Taxonomy	PM	BP1	BP2	BP3	BP4	BP5	BP6	BP7	BP8	BP9	BP10	BP11	BP12	BP13	IP1	IP2	IP3	IP4	IP5	IP6	IP7	IP8	IP9	IP10	CI1	CI2	CI3	CI4	CI5	CI6	CI7	CI8	CI9	CI10	Grouper1	Grouper3	Grouper5	HE1	HE2	SG1	SG2	SG3	SG4	SG5	SG6	Siganus fuscescens	Atule mate
Otu1	1554572	Bacteria;Proteobacteria;Gammaproteobacteria;Vibrionales;Vibrionaceae;Photobacterium;Photobacterium_damselae	60	219	12	975	765	29	545	12	0	56	34	59	0	0	0	0	0	0	0	0	0	1	0	0	6	0	0	0	0	0	0	0	0	0	23500	45569	12350	0	24	19	287	148	18920	53	41	0	4270
Otu2	875490	Bacteria;Proteobacteria;Betaproteobacteria;Burkholderiales;Comamonadaceae;Pelomonas	7	0	0	7	0	0	0	0	0	0	0	0	0	0	0	0	0	4	4	1	0	9	0	2	2	0	0	0	0	5	0	0	1	0	0	0	0	0	0	0	0	1	0	27	1	0	437938
Otu4255	454717	Bacteria;Fusobacteria;Fusobacteriia;Fusobacteriales;Fusobacteriaceae;Cetobacterium;Cetobacterium_somerae	68952	5209	258	4281	0	191	3910	1688	9	31687	2569	2711	1155	25	1847	63523	701	1705	728	1067	17	4253	5045	391	16266	8992	9258	10318	11015	9066	11603	12434	20768	27812	364	502	113	0	0	0	0	0	1	0	1	0	0
Otu7193	307562	Bacteria;Proteobacteria;Betaproteobacteria;Burkholderiales;Comamonadaceae	212	0	4	1	0	0	0	0	0	0	0	0	1	2	0	0	0	1	24	0	0	3	0	0	0	1	5	0	0	5	1	0	1	0	1	0	0	0	0	0	1	17	0	14	0	0	170802
Otu8	293136	Bacteria;Firmicutes;Clostridia;Clostridiales;Clostridiaceae;Clostridium;Clostridium_perfringens	2	0	0	0	0	0	1	0	0	0	0	0	0	0	1	2856	57	23816	41868	45743	58511	17081	34242	54583	0	0	0	0	0	0	1	0	0	0	0	0	0	0	0	0	0	0	0	0	0	0	1103
Otu15	286247	Bacteria;Proteobacteria	0	0	0	0	0	0	0	0	0	0	0	0	0	0	0	0	0	0	0	0	0	0	0	0	0	0	0	0	0	0	0	0	0	0	0	0	0	0	0	0	0	0	0	0	0	0	0
Otu7	282894	Bacteria;Cyanobacteria;Chloroplast;Stramenopiles	0	3836	328	30	65968	39277	8342	54179	50297	251	5439	49769	416	701	0	1	3	187	475	0	4	2198	74	2	150	3	24	19	161	32	0	31	94	2	0	0	0	1	0	0	0	0	0	0	0	0	0
Otu11	253059	Bacteria;Proteobacteria;Gammaproteobacteria;Vibrionales;Vibrionaceae;Vibrio	6	288	2	308	121	15	395	97	3	44	78	159	10	0	0	0	0	0	0	0	0	0	0	0	4	0	1	0	0	1	0	1	1	0	18420	9906	10057	1089	32393	8240	15230	22478	14730	2122	17888	3	1024
Otu3	199570	Bacteria;Proteobacteria;Gammaproteobacteria;Aeromonadales;Aeromonadaceae	12197	32	76	1087	2450	7	385	8	2	59	190	33	318	886	0	0	0	13	3	0	0	40	0	0	2445	191	1183	2414	1181	4319	2763	4487	5106	1923	0	0	0	0	0	0	0	1	1	0	0	0	680
Otu6	182535	Bacteria;Proteobacteria;Alphaproteobacteria;Rhizobiales;Bradyrhizobiaceae;Bradyrhizobium	2	1	2947	60	3	3	15	1	3	90	1956	1	1403	2	0	1	1	473	704	11	89	1081	269	31	66	10	42	0	2	3	1	9	1	5	1	0	0	0	2	1	13	103	2	289	0	0	64943
Otu9	166049	Bacteria;Fusobacteria;Fusobacteriia;Fusobacteriales;Fusobacteriaceae;Cetobacterium	2	0	0	4	0	0	0	0	0	0	1	0	0	0	61477	14	48072	25396	10190	99	131	1649	1130	21	0	0	0	0	0	0	0	0	0	0	1	948	63	0	0	0	0	0	0	0	0	0	74
Otu4649	118977	Bacteria;Proteobacteria;Gammaproteobacteria;Vibrionales;Vibrionaceae;Vibrio;Vibrio_rumoiensis	144	1485	115	1965	674	154	2727	864	27	423	835	1610	142	0	0	0	0	0	0	0	0	0	0	0	10	0	1	0	0	0	0	0	4	0	3368	4523	2369	13	910	12932	17044	6745	18777	1231	4803	0	182
Otu5	106188	Bacteria;Spirochaetes;Brevinematae;Brevinematales;Brevinemataceae	0	0	0	0	0	0	0	0	0	0	0	0	0	0	0	0	0	0	0	0	0	0	0	0	0	0	0	0	0	0	0	0	0	0	0	0	0	0	0	0	0	0	0	0	0	0	75
Otu48	100442	Bacteria;Bacteroidetes;Bacteroidia;Bacteroidales;Prevotellaceae;Prevotella;Prevotella_copri	29	0	2	0	0	0	0	0	0	0	6	0	3	0	2	7	12	6241	1597	5	1168	298	390	18	0	0	0	0	0	0	0	0	0	0	113	37	234	0	0	4	34	557	5	178	346	0	0
Otu22	89832	Bacteria;Proteobacteria;Gammaproteobacteria;Enterobacteriales;Enterobacteriaceae;Plesiomonas;Plesiomonas_shigelloides	5154	4	18	40	10	4	15	4	0	9	21	19	14	214	7948	3	23729	14798	7317	24	43	1711	387	3	1267	71	849	34	336	72	98	174	426	154	2	2	5	0	1	0	0	3	0	0	0	0	1
Otu28	71035	Bacteria;Bacteroidetes;Bacteroidia;Bacteroidales;Bacteroidaceae	8	72	15	10	0	0	0	12	2	7	223	2	352	0	12241	2	15653	2984	1069	16	48	265	108	5	792	500	5316	5173	1710	3751	3540	1428	2802	3917	0	64	23	0	0	0	0	0	0	0	0	0	0
Otu3085	66566	Bacteria;Proteobacteria;Gammaproteobacteria;Vibrionales	35	629	9	510	311	22	1282	86	12	154	185	318	32	0	0	0	0	0	0	0	0	0	0	0	4	0	0	0	0	0	0	0	0	0	18030	7321	11893	100	11400	1335	1044	187	1518	20	501	0	38
Otu18	65915	Bacteria;Proteobacteria;Gammaproteobacteria;Alteromonadales;Shewanellaceae;Shewanella	477	133	0	122	23	6	248	35	1	29	48	40	1	1	0	0	0	0	0	0	0	1	0	0	1	1	14	0	0	3	0	0	0	0	6	265	235	0	0	3265	21579	6392	10235	7987	6960	0	28
Otu611	65659	Bacteria;Fusobacteria;Fusobacteriia;Fusobacteriales;Fusobacteriaceae;Cetobacterium	0	0	0	0	0	0	0	0	0	0	0	0	0	0	0	0	0	0	0	0	0	0	0	0	0	0	0	0	0	0	0	0	0	0	2544	31533	21469	0	0	0	0	0	0	0	0	19	40
Otu20	63133	Bacteria;Bacteroidetes;Flavobacteriia;Flavobacteriales;Flavobacteriaceae;Flavobacterium;Flavobacterium_gelidilacus	8	6160	1496	11876	2083	2050	22510	2597	282	359	10838	1798	936	0	0	0	0	0	0	0	0	0	0	0	93	0	32	3	7	0	0	1	0	2	0	0	0	0	0	0	0	0	0	0	0	0	0
Otu10	59758	Bacteria;Proteobacteria;Gammaproteobacteria;Pseudomonadales;Pseudomonadaceae;Pseudomonas;Pseudomonas_fragi	227	5	7	41	11	4	38	1	1	6	21	2	19	277	0	0	0	28	3	0	3	11	2	0	0	0	1	0	0	0	0	1	3	1	152	63	325	34	66	0	1	6	0	0	0	0	59
Otu16	57855	Bacteria;Proteobacteria;Gammaproteobacteria;Pseudomonadales;Moraxellaceae;Acinetobacter	31	0	8	4	0	0	0	0	0	0	3	0	4	359	0	0	0	1	0	0	0	1	1	0	1	1	0	0	0	1	0	0	8	0	1	0	1	1	3	0	0	8	0	0	0	0	374
Otu2092	56816	Bacteria;Bacteroidetes;Bacteroidia;Bacteroidales;Bacteroidaceae;Bacteroides	19	0	20	0	0	0	0	0	1	0	29	0	61	223	0	1	3	362	35	1	30	71	36	4	12	0	0	0	0	0	1	0	2	0	53	20	115	20	7	5	0	178	0	0	184	0	0
Otu5576	55646	Bacteria;Fusobacteria;Fusobacteriia;Fusobacteriales;Fusobacteriaceae;Cetobacterium;Cetobacterium_somerae	58	38	0	99	2	1	75	69	2	53	13	25	0	0	3	29673	37	2752	473	187	21	1267	20535	191	0	2	1	3	4	0	9	4	10	2	0	0	0	0	0	0	1	0	1	0	0	0	0
Otu14	54570	Bacteria;Firmicutes;Clostridia;Clostridiales;Peptostreptococcaceae;Clostridium;Clostridium_sordellii	0	10	18	1	0	21	24	0	5	516	3	22	4	5	0	0	0	4	125	2	7	13	4	3	2	18	0	17	0	0	12	0	3	10	4	1	2	0	0	0	0	0	0	2	5	0	289
Otu31	53730	Bacteria;Firmicutes;Erysipelotrichi;Erysipelotrichales;Erysipelotrichaceae	0	0	139	1	2	0	8	44	1	8	617	4	839	0	0	0	0	0	0	0	0	15	3	0	1077	9637	1544	14631	8324	4478	5284	1592	412	5065	0	0	0	0	0	0	0	0	0	0	0	0	0
Otu35	52331	Bacteria;Proteobacteria;Gammaproteobacteria;Pseudomonadales;Moraxellaceae;Acinetobacter	2515	75	267	2856	57	20	308	27	7	49	245	26	89	5605	0	0	0	77	372	0	4	163	10	0	269	191	184	40	255	236	23	10	596	2	25	11	37	6	21	1	15	128	6	704	5	0	609
Otu151	52317	Bacteria;Bacteroidetes;Bacteroidia;Bacteroidales;S24-7	0	0	0	0	0	0	0	0	0	0	0	0	0	28	0	0	0	0	0	0	0	0	0	0	2	0	0	0	0	0	0	0	0	0	0	0	0	0	0	0	0	0	0	0	0	0	0
Otu7038	47681	Bacteria;Proteobacteria;Deltaproteobacteria;Desulfovibrionales;Desulfovibrionaceae;Desulfovibrio	0	0	0	0	0	0	0	0	0	0	0	0	0	0	0	0	0	0	0	0	0	0	0	0	0	0	0	0	0	0	0	0	0	0	0	0	0	0	0	0	0	0	0	0	0	18090	0
Otu518	47195	Bacteria;Proteobacteria;Betaproteobacteria;Burkholderiales;Comamonadaceae	178	0	2	2	0	0	1	1	0	0	1	0	0	0	0	0	0	0	15	0	0	8	1	0	1	0	2	0	1	6	1	0	1	0	0	0	0	0	0	0	0	3	0	6	0	0	29346
Otu3980	44079	Bacteria;Proteobacteria;Gammaproteobacteria;Vibrionales;Vibrionaceae;Vibrio	14	91	0	193	200	0	176	10	1	8	3	41	0	0	0	0	0	0	0	0	0	0	0	0	0	0	0	0	0	0	0	1	1	0	1831	1667	1218	2	35	105	234	28	3931	0	117	2	161
Otu12	43287	Bacteria;Proteobacteria;Epsilonproteobacteria;Campylobacterales;Campylobacteraceae;Arcobacter	0	0	0	1	0	2	0	0	0	0	0	0	0	0	0	0	0	0	0	0	0	0	0	0	0	0	0	0	0	0	0	0	0	0	0	0	0	0	0	34314	5741	1241	1051	5	886	35	0
Otu33	42542	Bacteria;Firmicutes;Bacilli;Bacillales;Bacillaceae;Bacillus;Bacillus_cereus	328	0	89	3	0	0	0	0	0	1	11	1	3	7870	0	0	0	0	12	0	0	0	0	0	1	2	0	0	1	0	0	0	0	0	9001	3304	12999	1459	4214	0	0	33	0	24	0	0	2076
Otu141	40587	Bacteria;Proteobacteria;Alphaproteobacteria;Rickettsiales;mitochondria	0	0	0	0	0	0	0	0	0	0	0	0	0	0	0	0	0	0	0	0	0	0	0	0	0	0	0	0	0	0	0	0	0	0	0	0	0	0	0	0	0	0	0	0	0	80	0
Otu827	39802	Bacteria;Proteobacteria;Gammaproteobacteria;Vibrionales	68	395	0	817	118	12	1100	77	1	10	4	254	1	0	0	0	0	0	0	0	0	0	0	0	3	0	0	0	0	0	0	0	0	0	166	863	344	0	22	703	1767	53	2038	7	673	0	118
Otu13	39576	Bacteria;Spirochaetes;Brevinematae;Brevinematales;Brevinemataceae	1	0	222	0	0	0	0	0	0	0	1	0	0	0	0	0	0	0	0	0	0	0	0	0	0	0	0	0	0	0	0	0	0	0	0	0	0	32247	7105	0	0	0	0	0	0	0	0
Otu8995	38039	Bacteria;Proteobacteria;Betaproteobacteria;Burkholderiales;Comamonadaceae;Pelomonas	0	0	0	0	0	0	0	0	0	0	0	0	0	0	0	0	0	0	0	0	0	0	0	0	0	0	0	0	0	0	0	0	0	0	0	0	0	0	0	0	0	0	0	0	0	0	18052
Otu111	34345	Bacteria;Bacteroidetes;Bacteroidia;Bacteroidales;S24-7	0	0	0	0	0	0	0	0	0	0	0	0	1	0	0	0	0	0	0	0	0	0	0	0	0	0	0	0	0	0	0	0	0	0	0	0	0	0	0	0	0	0	0	0	0	0	0
Otu1487	34029	Bacteria;Proteobacteria;Betaproteobacteria;Burkholderiales;Comamonadaceae	407	0	7	2	2	0	1	1	0	1	3	1	3	0	0	0	0	0	25	0	0	4	0	0	3	0	5	0	0	2	0	1	2	0	1	0	0	0	0	0	0	14	0	27	0	0	18705
Otu58	33322	Bacteria;Proteobacteria;Gammaproteobacteria;Vibrionales;Pseudoalteromonadaceae	910	22	17	69	17	7	503	128	65	179	49	27	63	0	0	0	0	11	6	7	0	5	0	0	4263	26	719	51	141	172	111	4351	2593	111	130	14	22	0	7	4	8	2	7	1	5	0	2
Otu7891	32325	Bacteria;Proteobacteria;Gammaproteobacteria;Alteromonadales;Shewanellaceae;Shewanella	1435	1281	170	4798	606	390	9820	282	59	324	657	1262	127	12	0	0	0	2	9	0	1	17	0	0	197	79	532	631	560	2174	1030	315	69	10	0	0	4	0	0	1	8	18	2	19	6	0	71
Otu26	31663	Bacteria;Proteobacteria;Gammaproteobacteria;Vibrionales;Vibrionaceae	1	26	7	23	28	1	16	20	1	1	11	39	1	0	0	0	0	0	0	0	0	0	0	0	0	0	0	0	0	0	0	0	0	0	24447	1232	677	3	9	142	185	37	25	29	268	0	24
Otu66	30656	Bacteria;Proteobacteria;Gammaproteobacteria;Pseudomonadales;Moraxellaceae;Acinetobacter;Acinetobacter_venetianus	2157	39	359	1831	73	18	807	70	5	39	149	39	24	8646	0	0	0	28	97	1	2	84	1	2	66	19	63	4	30	40	0	1	49	0	23	3	32	5	21	0	1	26	0	166	5	0	202
Otu7800	30261	Bacteria;Proteobacteria;Gammaproteobacteria;Enterobacteriales;Enterobacteriaceae	3090	12	7	347	6469	2	461	9	2	41	54	714	4	1442	6	0	33	297	49	0	0	16	4	3	13	283	5	9	27	51	162	7	50	22	26	26	88	8	36	2	5	20	2	34	0	0	161
Otu49	30038	Bacteria;Fusobacteria;Fusobacteriia;Fusobacteriales;Fusobacteriaceae;u114	0	0	10	0	0	1	2	3	1	3	118	1	333	0	1	1	3	85	113	0	5	294	20	9	10	834	13	3120	1277	3210	1466	18	27	167	0	0	0	0	0	0	0	0	0	0	0	0	0
Otu17	27794	Bacteria;Proteobacteria;Betaproteobacteria;Burkholderiales;Comamonadaceae;Comamonas	26499	0	41	23	0	0	2	0	1	1	6	0	18	4	0	0	0	5	37	1	1	10	0	0	14	3	0	1	26	29	1	0	40	1	3	1	2	2	2	0	0	1	0	4	0	0	337
Otu19	25190	Bacteria;Actinobacteria;Actinobacteria;Actinomycetales;Mycobacteriaceae;Mycobacterium	1	0	0	0	0	0	0	0	0	0	0	0	0	0	0	0	0	0	2	0	0	0	0	0	0	0	0	0	0	0	0	0	0	0	1	1	0	17744	7424	0	0	1	0	0	0	0	1
Otu197	25017	Bacteria;Proteobacteria;Deltaproteobacteria;Desulfovibrionales;Desulfovibrionaceae;Desulfovibrio	0	0	0	0	0	0	0	0	0	0	0	0	0	0	0	0	0	0	0	0	0	0	0	0	0	0	0	0	0	0	0	0	0	0	0	0	0	0	0	0	0	0	0	0	0	10532	0
Otu25	24262	Bacteria;Proteobacteria;Gammaproteobacteria;Pseudomonadales;Moraxellaceae;Acinetobacter	1	1	0	10	0	2	0	0	0	0	1	0	0	2	0	0	0	0	0	0	0	0	0	0	0	0	0	0	0	0	0	0	0	0	0	0	0	0	0	0	0	0	0	0	0	0	31
Otu5527	24212	Bacteria;Firmicutes;Clostridia;Clostridiales	0	0	0	0	0	0	0	0	0	0	0	0	1	2	0	0	0	0	0	0	0	0	0	0	0	0	0	0	0	0	0	0	0	0	0	0	0	0	0	0	0	0	0	0	0	0	0
Otu27	22194	Bacteria;Firmicutes;Clostridia;Clostridiales;Clostridiaceae	0	2927	51	11	0	253	300	373	18	18	106	184	6	15791	0	0	0	23	54	147	9	83	20	5	39	109	15	192	108	94	165	16	38	403	0	0	0	0	0	0	0	0	0	0	1	0	0
Otu8359	21873	Bacteria;Proteobacteria;Gammaproteobacteria;Vibrionales;Vibrionaceae	2	11	0	31	18	0	10	4	0	0	0	2	0	0	0	0	0	0	0	0	0	0	0	0	0	0	0	0	0	0	0	0	0	0	323	503	238	0	0	0	4	1	534	0	1	0	82
Otu24	21868	Bacteria;Proteobacteria;Gammaproteobacteria;Vibrionales;Vibrionaceae;Aliivibrio	0	1	0	0	0	0	0	0	0	0	0	0	0	0	0	0	0	0	0	0	0	0	0	0	0	0	0	0	0	0	0	0	0	0	4	16	392	327	20418	0	0	0	1	0	0	2	0
Otu5815	21475	Bacteria;Cyanobacteria;Chloroplast;Stramenopiles	0	14820	496	16	335	661	93	1630	321	12	411	979	245	238	0	0	0	223	132	0	7	692	27	0	2	0	1	0	4	0	0	1	0	0	0	0	0	0	0	0	0	0	0	0	0	0	0
Otu8189	20813	Bacteria;Bacteroidetes;Bacteroidia;Bacteroidales;Bacteroidaceae;Bacteroides	0	0	0	0	0	0	0	0	0	0	0	0	0	10	0	0	0	5	0	0	0	0	0	0	0	0	0	0	0	0	0	0	0	0	0	0	0	0	0	0	0	0	0	0	2	0	0
Otu21	20697	Bacteria;Proteobacteria;Gammaproteobacteria;Oceanospirillales;Halomonadaceae;Halomonas	1	2	0	122	0	1	0	0	0	2	13	0	1	0	0	0	0	2	0	0	2	6	1	0	0	0	0	0	0	0	0	0	0	0	0	0	0	0	7	3	168	3101	23	17086	89	1	1
Otu62	20070	Bacteria;Firmicutes;Clostridia;Clostridiales;Peptostreptococcaceae	172	99	30	0	1	68	30	82	187	14	41	22	8	2896	110	3	0	116	889	1331	66	848	233	47	31	177	11	166	28	95	199	24	44	133	366	12	35	0	0	0	3	3	22	1	53	4	34
Otu45	19760	Bacteria;Firmicutes;Bacilli;Bacillales;Staphylococcaceae;Staphylococcus	62	0	39	3	0	1	0	0	0	25	5	0	12	2	0	0	0	0	12	0	0	3	3	0	1	1	0	0	0	0	0	0	0	0	1	0	0	2	2	0	3	4	0	69	6	3	14341
Otu63	19721	Bacteria;Bacteroidetes;Bacteroidia;Bacteroidales;Bacteroidaceae;Bacteroides	0	0	0	0	0	0	0	0	0	0	0	0	1	3	0	0	0	7	0	0	1	2	0	1	0	0	0	0	0	0	0	0	0	0	1	0	1	4	1	1	0	1	0	0	4	0	0
Otu34	18155	Bacteria;Proteobacteria;Alphaproteobacteria;Rhizobiales;Hyphomicrobiaceae;Labrenzia	0	0	0	0	0	0	0	1	0	0	0	0	0	0	0	0	0	0	0	0	0	0	0	0	0	0	0	0	0	0	0	0	0	0	0	0	0	0	0	5124	10323	235	2361	1	104	1	0
Otu3392	18019	Bacteria;Proteobacteria;Gammaproteobacteria;Enterobacteriales;Enterobacteriaceae;Erwinia	71	0	5	5	54	1	2	0	0	1	2	10	0	34	36	0	117	84	57	0	2	21	3	0	6	0	5	0	5	1	1	5	2	1	12	9	21	1	5	0	0	0	0	0	0	0	22
Otu23	18013	Bacteria;Firmicutes;Clostridia;Clostridiales;Veillonellaceae;Propionispira;Propionispira_arboris	0	0	0	0	0	0	0	0	0	0	0	0	0	0	0	0	0	0	0	0	0	0	0	0	0	0	0	0	0	0	0	0	0	0	0	0	0	0	0	0	0	0	0	0	0	0	0
Otu280	17858	Bacteria;Bacteroidetes;Bacteroidia;Bacteroidales;Rikenellaceae	0	0	0	0	0	0	0	0	0	0	4	0	3	0	0	0	0	0	0	0	0	0	0	0	1	0	0	0	0	0	0	0	0	0	0	0	0	0	0	0	0	0	0	0	0	0	0
Otu72	17042	Bacteria	0	0	0	0	0	0	0	0	0	0	0	0	0	0	0	0	0	0	0	0	0	0	0	0	0	0	0	0	0	0	0	0	0	0	0	0	0	0	0	0	0	0	0	0	0	0	0
Otu250	17015	Bacteria;Firmicutes;Clostridia;Clostridiales	0	0	0	0	0	0	0	0	0	0	1	0	0	12	0	0	0	0	0	0	0	3	0	0	0	0	0	0	0	0	0	0	0	0	0	0	0	0	0	0	0	0	0	0	0	0	0
Otu36	16799	Bacteria;Synergistetes;Synergistia;Synergistales;Dethiosulfovibrionaceae	0	0	0	0	0	0	0	0	0	0	0	0	0	0	0	0	0	0	0	0	0	0	0	0	0	0	0	0	0	0	0	0	0	0	0	0	0	0	0	0	0	0	0	0	0	0	0
Otu29	16740	Bacteria;Lentisphaerae;Lentisphaeria;Lentisphaerales	0	1	0	0	0	0	0	0	2	0	0	5	0	0	0	0	0	0	0	0	0	0	0	0	0	0	0	0	0	0	0	0	0	0	0	348	14512	0	0	0	0	0	0	0	0	0	5
Otu52	16229	Bacteria;Bacteroidetes;Bacteroidia;Bacteroidales;Bacteroidaceae;Bacteroides	0	0	49	3	0	0	1	1	0	1	86	1	151	0	0	0	0	0	13	0	1	7	0	0	297	34	185	110	334	4993	154	9366	319	123	0	0	0	0	0	0	0	0	0	0	0	0	0
Otu167	15397	Bacteria;Bacteroidetes;Bacteroidia;Bacteroidales;S24-7	0	0	0	0	0	0	0	0	0	0	0	0	0	0	0	0	0	0	0	0	0	0	0	0	0	0	0	0	0	0	0	0	0	0	0	0	0	0	0	0	0	0	0	0	0	0	0
Otu37	15235	Bacteria;Firmicutes;Clostridia;Clostridiales;Clostridiaceae;Clostridium	0	0	0	0	0	0	0	0	0	1	0	0	0	0	0	0	0	0	0	0	0	0	0	0	0	2	0	1	0	0	2	0	0	0	0	0	0	0	0	0	0	0	0	0	6	0	113
Otu89	15019	Bacteria;Proteobacteria;Gammaproteobacteria;Vibrionales;Vibrionaceae;Enterovibrio	0	226	8	84	26	30	399	308	12	22	2770	28	0	0	0	0	0	0	0	0	0	0	0	0	3	0	6	0	2	0	0	0	0	0	104	1	6	0	0	3	12	2	296	5	37	0	26
Otu6437	14949	Bacteria;Proteobacteria;Gammaproteobacteria;Alteromonadales	1	33	0	58	8	1	51	4	0	0	1	4	0	0	0	0	0	0	0	0	0	0	0	0	0	0	0	0	0	0	0	0	0	0	5	189	40	0	12	0	0	3	72	5	1	0	30
Otu43	14871	Bacteria;Firmicutes;Clostridia;Clostridiales;Lachnospiraceae;Epulopiscium	9	258	0	5	0	0	11	24	0	1	282	6	0	3300	0	0	0	0	0	0	0	0	0	0	0	0	0	0	0	0	0	0	0	0	8	308	805	0	0	0	1	0	4	0	0	0	18
Otu50	14725	Bacteria;Proteobacteria;Alphaproteobacteria;Rickettsiales;mitochondria	0	1	11	0	6139	3080	33	2711	2405	34	92	200	4	0	0	0	0	0	0	0	0	0	0	0	6	0	0	0	5	1	0	0	3	0	0	0	0	0	0	0	0	0	0	0	0	0	0
Otu295	14620	Bacteria;Bacteroidetes;Bacteroidia;Bacteroidales;Prevotellaceae;Prevotella	0	0	0	0	0	0	0	0	0	0	0	0	0	0	0	0	0	0	0	0	0	0	0	0	0	0	0	0	0	0	0	0	0	0	0	0	0	0	0	0	0	1	0	0	0	0	0
Otu8710	14152	Bacteria;Cyanobacteria;Chloroplast;Stramenopiles	0	818	11	1	3767	1018	782	1628	3893	7	133	267	8	1391	0	0	0	3	0	0	0	41	0	1	4	0	0	3	4	1	0	0	6	0	0	0	0	0	0	0	0	0	0	0	0	0	0
Otu204	13849	Bacteria;Bacteroidetes;Bacteroidia;Bacteroidales;Bacteroidaceae;Bacteroides;Bacteroides_uniformis	5	0	0	0	0	0	0	0	0	0	1	0	3	42	0	0	0	80	8	0	3	19	14	0	1	0	0	0	0	0	0	0	0	0	27	6	48	2	0	2	1	32	1	6	609	0	0
Otu6512	13799	Bacteria;Firmicutes;Clostridia;Clostridiales;Peptostreptococcaceae	105	55	27	4	378	109	13	19	33	6148	15	8	4	443	280	2	0	17	97	155	13	67	299	3	15	1	3	2	0	1	0	0	0	2	1	0	7	0	0	0	1	0	7	0	6	1	18
Otu5283	13781	Bacteria	0	0	0	0	0	0	0	0	0	0	0	0	0	0	0	0	0	0	0	0	0	0	0	0	0	0	0	0	0	0	0	0	0	0	0	0	0	0	0	0	0	0	0	0	0	0	1895
Otu132	13774	Bacteria;Cyanobacteria;Chloroplast;Euglenozoa	0	0	0	0	0	0	0	0	0	0	0	0	0	0	0	0	0	0	0	0	0	0	0	0	0	0	0	0	0	0	0	0	0	0	0	0	0	0	0	0	0	0	0	0	0	0	0
Otu320	13676	Bacteria;Deferribacteres;Deferribacteres;Deferribacterales;Deferribacteraceae;Mucispirillum;Mucispirillum_schaedleri	0	0	4	0	0	0	0	0	0	0	2	0	0	4	0	0	0	0	0	0	0	0	0	0	2	0	0	0	0	0	0	0	1	0	0	0	0	0	0	0	0	0	0	0	0	0	0
Otu61	13569	Bacteria;Bacteroidetes;Bacteroidia;Bacteroidales;Bacteroidaceae	20	115	5	8	0	5	2	6	0	2	47	0	76	2	947	0	0	9	5	3	0	48	1	0	148	108	646	1172	788	595	725	349	683	612	0	0	2	0	0	0	0	0	0	0	0	0	0
Otu4945	13568	Bacteria;Proteobacteria	0	0	0	0	0	0	0	0	0	0	0	0	0	0	0	0	0	0	0	0	0	0	0	0	0	0	0	0	0	0	0	0	0	0	0	0	0	0	0	0	0	0	0	0	0	0	1844
Otu40	13487	Bacteria;Firmicutes;Clostridia;Clostridiales;Peptostreptococcaceae;Clostridium;Clostridium_metallolevans	133	8	0	0	0	27	1	59	0	8377	10	0	0	424	860	2	0	59	122	242	10	189	318	26	16	0	0	2	0	1	5	1	0	1	0	0	0	0	0	1	4	4	4	11	20	178	0
Otu4166	13105	Bacteria;Bacteroidetes;Bacteroidia;Bacteroidales;Prevotellaceae;Prevotella;Prevotella_copri	1	0	0	0	0	0	0	0	0	0	0	0	0	0	0	0	0	8	0	0	0	0	0	0	0	0	0	0	0	0	0	0	0	0	0	0	0	0	0	0	0	2	0	0	0	0	0
Otu30	13026	Bacteria;Spirochaetes;Brevinematae;Brevinematales;Brevinemataceae	0	0	0	0	0	0	0	0	0	0	0	0	0	0	0	0	0	0	0	0	0	0	0	0	0	0	0	0	0	0	0	0	0	0	20	0	0	12974	32	0	0	0	0	0	0	0	0
Otu69	12948	Bacteria;Firmicutes;Bacilli;Lactobacillales;Streptococcaceae;Lactococcus	68	4	0	148	64	0	63	1544	0	36	220	716	4	313	4	3	28	51	148	1	8	57	3452	2	2	0	3	0	5	0	0	0	0	0	156	74	257	15	84	1	1	2	0	0	0	1	31
Otu6912	12925	Bacteria;Proteobacteria;Gammaproteobacteria;Vibrionales;Vibrionaceae;Photobacterium;Photobacterium_rosenbergii	15	8	0	19	2	1	48	5	0	0	3	7	0	0	0	0	0	0	0	0	0	0	0	0	0	0	0	0	0	0	0	0	0	0	511	491	142	25	42	0	0	0	0	0	0	0	44
Otu516	12842	Bacteria;Proteobacteria;Deltaproteobacteria;Desulfarculales;Desulfarculaceae	0	0	0	0	0	0	0	0	0	0	0	0	0	0	0	0	0	0	0	0	0	0	0	0	0	0	0	0	0	0	0	0	0	0	0	0	0	0	0	0	0	0	0	0	0	6599	0
Otu32	12839	Bacteria;Bacteroidetes;Sphingobacteriia;Sphingobacteriales;Sphingobacteriaceae;Sphingobacterium;Sphingobacterium_multivorum	12649	1	0	8	0	0	0	0	0	0	0	0	0	1	0	0	0	0	0	0	0	0	0	0	0	0	0	0	0	1	0	0	1	0	0	1	0	0	0	0	0	0	0	0	0	0	0
Otu1117	12706	Bacteria;Proteobacteria;Gammaproteobacteria;Vibrionales;Vibrionaceae;Photobacterium;Photobacterium_angustum	0	44	10	6	0	0	47	56	1	0	15	0	0	0	0	0	0	0	0	0	0	0	0	0	1	0	1	0	1	0	0	0	0	0	12	24	44	8	12	44	39	0	211	0	24	0	203
Otu362	12347	Bacteria;Firmicutes;Clostridia;Clostridiales	0	0	0	0	0	0	0	0	0	0	0	0	0	2	0	0	0	0	0	0	0	0	0	0	0	0	0	0	0	0	0	0	0	0	0	0	0	0	0	0	0	0	0	0	0	0	0
Otu4	12056	Bacteria;Fusobacteria;Fusobacteriia;Fusobacteriales;Fusobacteriaceae;Cetobacterium;Cetobacterium_somerae	140	23	0	23	0	0	22	4	0	70	2	6	2	2	53	5379	40	575	81	38	4	353	4013	37	9	14	6	21	6	34	15	7	15	5	1	6	0	0	0	0	0	0	0	0	0	0	0
Otu411	11941	Bacteria;Tenericutes;Mollicutes;Anaeroplasmatales;Anaeroplasmataceae;Anaeroplasma	0	0	0	0	0	0	0	0	0	0	0	0	0	1	0	0	0	0	0	0	0	0	0	0	0	0	0	0	0	0	0	0	0	0	0	0	0	0	0	0	0	0	0	0	0	0	0
Otu322	11926	Bacteria;Firmicutes;Clostridia;Clostridiales;Lachnospiraceae	0	0	0	0	0	0	0	0	0	0	0	0	0	0	0	0	0	0	0	0	0	0	0	0	0	0	0	0	0	0	0	0	0	0	0	0	0	0	0	0	0	0	0	0	0	0	0
Otu294	11812	Bacteria;Firmicutes;Clostridia;Clostridiales;Lachnospiraceae	1	0	0	0	0	0	0	0	0	0	0	0	0	2	0	0	0	0	0	0	0	0	0	0	0	0	0	0	0	0	0	0	0	0	0	0	0	0	0	0	0	7	0	0	0	0	0
Otu54	11736	Bacteria;Firmicutes;Bacilli;Lactobacillales;Enterococcaceae;Enterococcus;Enterococcus_casseliflavus	198	0	130	44	0	1	2	3	0	28	9	5	4	94	0	0	0	6	84	0	0	0	0	0	0	0	0	0	3	0	0	0	0	0	56	32	74	15	22	1917	5243	1117	1747	0	323	0	2
Otu4893	11603	Bacteria;Proteobacteria;Alphaproteobacteria	0	0	0	0	0	0	0	0	0	0	0	0	0	0	0	0	0	0	0	0	0	0	0	0	0	0	0	0	0	0	0	0	0	0	0	0	0	0	0	0	0	0	0	0	0	0	1768
Otu4837	11479	Bacteria;Firmicutes;Clostridia;Clostridiales;Ruminococcaceae;Faecalibacterium;Faecalibacterium_prausnitzii	1	0	0	0	0	0	0	0	0	0	3	0	0	14	0	0	3	360	37	0	26	35	26	5	0	0	0	0	0	0	0	0	0	0	20	8	18	3	0	0	1	120	0	2	402	0	0
Otu51	11254	Bacteria;Synergistetes;Synergistia;Synergistales;Dethiosulfovibrionaceae	0	0	0	0	0	0	0	0	0	0	0	0	0	0	0	0	0	0	0	0	0	0	0	0	0	0	0	0	0	0	0	0	0	0	0	0	0	0	0	0	0	0	0	0	0	0	0
Otu183	11253	Bacteria;Firmicutes;Bacilli;Lactobacillales;Streptococcaceae;Lactococcus	0	7	150	618	891	8	237	17	1	925	175	15	116	1310	0	0	0	0	0	0	0	0	0	0	6	7	1	0	1	5	0	0	1	0	1699	746	3092	271	680	0	0	0	0	0	0	0	4
Otu356	11105	Bacteria;Bacteroidetes;Bacteroidia;Bacteroidales;Rikenellaceae	0	0	8	0	0	0	0	0	0	0	0	0	0	0	0	0	0	0	0	0	0	0	0	0	2	0	0	0	0	0	0	0	0	0	0	0	0	0	0	0	0	0	0	0	0	0	0
Otu958	10985	Bacteria;Firmicutes;Clostridia;Clostridiales;Peptostreptococcaceae	3	430	176	27	9	1340	910	47	595	892	72	596	18	5817	0	0	0	0	0	0	1	2	2	0	10	4	0	3	3	2	4	0	0	0	0	0	0	0	0	0	0	0	0	0	0	4	0
Otu5726	10926	Bacteria	0	0	0	0	0	0	0	0	0	0	0	0	0	0	0	0	0	0	0	0	0	0	0	0	0	0	0	0	0	0	0	0	0	0	0	0	0	0	0	0	0	0	0	0	0	0	1533
Otu5168	10860	Bacteria;Proteobacteria;Alphaproteobacteria;Rickettsiales;mitochondria	0	0	0	0	0	0	0	0	0	0	0	0	0	0	0	0	0	0	0	0	0	0	0	0	0	0	0	0	0	0	0	0	0	0	0	0	0	0	0	0	0	0	0	0	0	0	1468
Otu4937	10705	Bacteria	0	0	0	0	0	0	0	0	0	0	0	0	0	0	0	0	0	0	0	0	0	0	0	0	0	0	0	0	0	0	0	0	0	0	0	0	0	0	0	0	0	0	0	0	0	0	1626
Otu5289	10640	Bacteria;Proteobacteria	0	0	0	0	0	0	0	0	0	0	0	0	0	0	0	0	0	0	0	0	0	0	0	0	0	0	0	0	0	0	0	0	0	0	0	0	0	0	0	0	0	0	0	0	0	0	1635
Otu4910	10544	Bacteria	0	0	0	0	0	0	0	0	0	0	0	0	0	0	0	0	0	0	0	0	0	0	0	0	0	0	0	0	0	0	0	0	0	0	0	0	0	0	0	0	0	0	0	0	0	0	1632
Otu387	10462	Bacteria;Bacteroidetes;Bacteroidia;Bacteroidales;Bacteroidaceae;Bacteroides	1	0	0	0	0	0	0	0	0	0	0	0	0	7	0	0	0	0	0	0	0	0	0	0	0	0	0	0	0	0	0	0	0	0	0	0	0	0	0	0	0	0	0	0	0	0	0
Otu887	10290	Bacteria;Bacteroidetes;Bacteroidia;Bacteroidales;S24-7	2	0	15	0	0	0	0	0	0	0	55	0	13	132	0	0	0	0	0	0	0	0	0	0	5	0	0	0	1	0	0	0	2	0	0	0	0	0	0	0	0	0	0	0	0	0	0
Otu4873	10278	Bacteria	0	0	0	0	0	0	0	0	0	0	0	0	0	0	0	0	0	0	0	0	0	0	0	0	0	0	0	0	0	0	0	0	0	0	0	0	0	0	0	0	0	0	0	0	0	0	1547
Otu346	10157	Bacteria;Bacteroidetes;Bacteroidia;Bacteroidales;S24-7	3	0	0	0	0	0	0	0	0	0	0	0	0	0	0	0	0	0	0	0	0	0	0	0	0	0	0	0	0	0	0	0	0	0	0	0	0	0	0	0	0	5	0	0	0	0	0
Otu7864	9643	Bacteria;Firmicutes;Bacilli;Turicibacterales;Turicibacteraceae;Turicibacter	0	0	0	0	0	0	0	0	0	0	3	0	0	10	0	0	0	0	1	4	1	6	1	0	0	0	0	0	0	0	0	0	0	0	0	0	0	0	0	0	0	0	0	0	0	0	0
Otu8366	9577	Bacteria;Bacteroidetes;Bacteroidia;Bacteroidales	0	0	0	0	0	0	0	0	0	0	0	0	0	11	0	0	0	0	0	0	0	0	0	0	0	0	0	0	0	0	0	0	0	0	0	0	0	0	0	0	0	0	0	0	0	0	0
Otu73	9571	Bacteria;Proteobacteria	0	0	0	0	0	0	0	0	0	0	0	0	0	0	0	0	0	0	0	0	0	0	0	0	0	0	0	0	0	0	0	0	0	0	0	0	0	0	0	650	2935	308	4643	16	1019	0	0
Otu38	9508	Bacteria;Proteobacteria;Alphaproteobacteria	0	0	0	0	0	0	0	0	0	0	0	0	0	0	0	0	0	0	0	0	0	0	0	0	0	0	0	0	0	0	0	0	0	0	0	0	0	0	0	5	3	0	606	27	8867	0	0
Otu6145	9493	Bacteria;Bacteroidetes;Bacteroidia;Bacteroidales;Prevotellaceae;Prevotella	0	0	0	0	0	0	0	0	0	0	0	0	0	0	0	0	0	0	0	0	0	0	0	0	0	0	0	0	0	0	0	0	0	0	0	0	0	0	0	0	0	0	0	0	0	0	0
Otu6053	9431	Bacteria;Proteobacteria	0	0	0	0	0	0	0	0	0	0	0	0	0	0	0	0	0	0	0	0	0	0	0	0	0	0	0	0	0	0	0	0	0	0	0	0	0	0	0	0	0	0	0	0	0	0	1262
Otu59	9416	Bacteria;Proteobacteria;Alphaproteobacteria;Rhodobacterales;Rhodobacteraceae	7	0	10	11	6	3	12	4	13	3	0	17	0	0	0	0	0	0	0	0	0	0	0	0	0	0	0	0	0	0	0	0	0	0	234	766	4601	146	52	1	17	1440	1630	2	2	1	1
Otu7232	9400	Bacteria	0	0	0	0	0	0	0	0	0	0	0	0	0	0	0	0	0	0	0	0	0	0	0	0	0	0	0	0	0	0	0	0	0	0	0	0	0	0	0	0	0	0	0	0	0	0	0
Otu269	9368	Bacteria;Bacteroidetes;Bacteroidia;Bacteroidales;Porphyromonadaceae;Parabacteroides	1	0	3	0	0	0	0	0	0	0	10	0	5	4	0	0	0	22	10	0	1	9	0	0	0	0	0	0	0	0	0	0	0	0	6	2	16	0	1	1	0	5	0	0	53	0	0
Otu421	9224	Bacteria;Firmicutes;Clostridia;Clostridiales;Lachnospiraceae	0	0	2	0	0	0	0	0	2	0	21	0	0	10	0	0	0	0	0	0	0	0	0	0	1	0	0	0	0	0	0	0	3	0	0	0	0	0	0	0	0	0	0	0	0	0	0
Otu55	9117	Bacteria;Proteobacteria;Gammaproteobacteria;Pseudomonadales;Moraxellaceae;Psychrobacter;Psychrobacter_marincola	0	2	17	150	0	0	0	1	0	3	14	0	2	13	0	0	0	0	0	0	0	0	0	0	1	0	0	0	0	0	0	0	0	0	0	0	2	0	0	0	1	5	0	0	0	0	45
Otu448	9047	Bacteria;Firmicutes;Clostridia;Clostridiales	0	0	0	0	0	0	0	0	0	0	2	0	0	6	0	0	0	1	0	0	0	0	0	0	1	0	0	0	0	0	0	0	0	0	0	0	0	0	0	0	0	0	0	0	0	0	0
Otu5440	8870	Bacteria;Firmicutes;Bacilli;Turicibacterales;Turicibacteraceae;Turicibacter	0	0	0	0	0	1	2	0	0	0	0	2	0	1	0	0	0	0	0	0	0	0	0	0	0	0	0	0	0	0	0	0	0	0	0	0	1	0	0	0	0	0	0	0	0	0	0
Otu4120	8866	Bacteria;Firmicutes;Clostridia;Clostridiales;Ruminococcaceae;Faecalibacterium;Faecalibacterium_prausnitzii	0	0	0	0	0	0	0	0	0	0	0	0	0	0	0	0	0	0	0	0	0	0	0	0	0	0	0	0	0	0	0	0	0	0	0	0	0	0	0	0	0	0	0	0	3	0	0
Otu4452	8804	Bacteria	0	0	0	0	0	0	0	0	0	0	0	0	0	0	0	0	0	0	0	0	0	0	0	0	0	0	0	0	0	0	0	0	0	0	0	0	0	0	0	0	0	0	0	0	0	0	1374
Otu315	8797	Bacteria;Bacteroidetes;Bacteroidia;Bacteroidales;S24-7	0	0	0	0	0	0	0	0	0	0	0	0	0	4	0	0	0	0	0	0	0	0	0	0	0	0	0	0	0	0	0	0	0	0	0	0	0	0	0	0	0	0	0	0	0	0	0
Otu4864	8787	Bacteria	0	0	0	0	0	0	0	0	0	0	0	0	0	0	0	0	0	0	0	0	0	0	0	0	0	0	0	0	0	0	0	0	0	0	0	0	0	0	0	0	0	0	0	0	0	0	1322
Otu514	8751	Bacteria;Firmicutes;Bacilli;Lactobacillales;Carnobacteriaceae;Carnobacterium;Carnobacterium_viridans	1	0	0	3	0	0	1	0	0	1	0	0	0	48	0	0	0	0	0	0	0	0	0	0	0	0	0	0	0	0	0	0	0	0	65	25	117	16	38	2	1	8	30	0	77	0	26
Otu4887	8739	Bacteria;Proteobacteria	0	0	0	0	0	0	0	0	0	0	0	0	0	0	0	0	0	0	0	0	0	0	0	0	0	0	0	0	0	0	0	0	0	0	0	0	0	0	0	0	0	0	0	0	0	0	1292
Otu123	8717	Bacteria;Proteobacteria;Betaproteobacteria;Burkholderiales;Comamonadaceae;Acidovorax;Acidovorax_defluvii	28	0	8	0	1	3	0	2	1	0	6	0	7	1	0	0	0	25	492	1	0	160	0	2	74	1	35	0	6	5	0	3	20	0	1	1	6	0	4	1	1	33	1	234	0	0	549
Otu213	8678	Bacteria;Firmicutes;Clostridia;Clostridiales	4	0	0	0	0	0	0	0	0	0	1	1	0	35	0	0	0	0	0	0	0	0	0	0	0	0	0	0	0	0	0	0	1	0	0	0	0	0	0	0	0	0	0	0	0	0	0
Otu4990	8626	Bacteria;Proteobacteria	0	0	0	0	0	0	0	0	0	0	0	0	0	0	0	0	0	0	0	0	0	0	0	0	0	0	0	0	0	0	0	0	0	0	0	0	0	0	0	0	0	0	0	0	0	0	1306
Otu340	8599	Bacteria;Bacteroidetes;Bacteroidia;Bacteroidales;Rikenellaceae;Alistipes;Alistipes_putredinis	0	0	0	0	0	0	0	0	0	0	0	0	0	0	0	0	0	15	0	0	0	1	0	1	0	0	0	0	0	0	0	0	0	0	9	3	37	2	2	1	0	21	0	0	56	0	0
Otu285	8588	Bacteria;Bacteroidetes;Bacteroidia;Bacteroidales;Prevotellaceae;Prevotella;Prevotella_stercorea	9	0	0	0	0	0	0	0	0	0	0	0	0	0	0	0	0	280	3	0	3	3	21	0	0	0	0	0	0	0	0	0	0	0	0	1	8	0	0	0	1	41	0	0	0	0	0
Otu5214	8555	Bacteria;Proteobacteria;Gammaproteobacteria;Alteromonadales;Shewanellaceae;Shewanella	0	8	0	7	0	0	33	0	0	0	0	0	0	0	0	0	0	0	0	0	0	0	0	0	0	0	0	0	0	0	0	0	0	0	6	705	231	0	0	42	101	5	112	0	44	0	7
Otu5410	8499	Bacteria;Proteobacteria;Alphaproteobacteria	0	0	0	0	0	0	0	0	0	0	0	0	0	0	0	0	0	0	0	0	0	0	0	0	0	0	0	0	0	0	0	0	0	0	0	0	0	0	0	0	0	0	0	0	0	0	1194
Otu395	8483	Bacteria;Firmicutes;Clostridia;Clostridiales	0	0	0	0	0	0	0	0	0	0	0	0	0	1	0	0	0	0	0	0	0	0	0	0	0	0	0	0	0	0	0	0	0	0	0	0	0	0	0	0	0	0	0	0	0	0	0
Otu67	8465	Bacteria;Firmicutes;Clostridia;Clostridiales;Clostridiaceae;Clostridium;Clostridium_perfringens	1	2	0	0	0	0	2	0	0	0	0	2	0	87	0	0	0	1	5	8	0	0	0	0	0	4	0	12	3	5	14	0	0	8	5	318	64	0	2	0	0	0	0	0	0	0	79
Otu408	8437	Bacteria;Bacteroidetes;Bacteroidia;Bacteroidales;Paraprevotellaceae;CF231	1	0	0	0	0	0	0	0	0	0	0	0	0	0	0	0	0	0	0	0	0	0	0	0	0	0	0	0	0	0	0	0	0	0	0	0	0	0	0	0	0	0	0	0	0	0	0
Otu161	8434	Bacteria;Actinobacteria;Actinobacteria;Bifidobacteriales;Bifidobacteriaceae;Bifidobacterium	2	0	34	0	0	0	0	0	0	0	28	0	36	106	0	1	1	37	60	0	151	19	18	13	4	0	0	0	0	0	0	0	0	1	1	2	10	0	1	0	0	155	0	22	1604	0	0
Otu1201	8418	Bacteria;Proteobacteria;Gammaproteobacteria;Alteromonadales;Shewanellaceae;Shewanella	1067	327	47	1534	322	120	2612	68	8	81	138	350	11	9	0	0	0	0	0	0	0	0	0	0	18	1	18	0	1	3	1	0	0	0	0	0	0	0	0	0	0	0	0	1	0	0	15
Otu6721	8405	Bacteria;Bacteroidetes;Bacteroidia;Bacteroidales;Bacteroidaceae;Bacteroides;Bacteroides_fragilis	32	0	14	3	0	0	0	0	0	0	9	0	25	137	0	0	0	43	7	0	3	21	3	2	0	0	0	0	0	0	0	0	0	0	11	3	6	0	0	3	0	16	37	3	878	0	0
Otu324	8393	Bacteria;Firmicutes;Clostridia;Clostridiales	0	0	0	0	0	0	0	0	0	0	2	0	1	0	0	0	0	0	0	0	0	0	0	0	0	0	0	0	0	0	0	0	0	0	0	0	0	0	0	0	0	0	0	0	0	0	0
Otu603	8363	Bacteria;Bacteroidetes;Bacteroidia;Bacteroidales;S24-7	0	0	0	0	0	0	0	0	0	0	0	0	0	14	0	0	0	0	0	0	0	0	0	0	0	0	0	0	0	0	0	0	0	0	0	0	0	0	0	0	1	0	0	0	0	0	0
Otu3528	8319	Bacteria;Bacteroidetes;Bacteroidia;Bacteroidales;Bacteroidaceae;Bacteroides	3	0	0	0	0	0	0	0	0	0	0	0	0	12	0	0	0	0	0	0	0	1	0	0	0	0	0	0	0	24	0	17	0	0	0	0	0	0	0	0	0	0	0	0	43	0	0
Otu6608	8059	Bacteria;Proteobacteria;Gammaproteobacteria;Pseudomonadales;Moraxellaceae;Psychrobacter	0	4	0	460	0	1	3	5	0	0	41	0	13	43	0	0	0	0	0	0	0	0	0	0	9	0	1	1	0	0	0	0	0	0	0	0	0	0	0	0	0	0	0	0	0	0	34
Otu6215	8005	Bacteria;Proteobacteria;Gammaproteobacteria;Aeromonadales;Aeromonadaceae;Aeromonas;Aeromonas_veronii	321	3	0	60	51	0	31	0	0	2	9	4	4	10	0	0	0	0	1	0	0	2	0	0	20	2	15	25	10	47	41	287	208	22	0	0	0	0	0	0	0	0	0	0	0	0	41
Otu302	7973	Bacteria;Bacteroidetes;Bacteroidia;Bacteroidales	0	0	0	0	0	0	0	0	0	0	0	0	0	37	0	0	0	0	0	0	0	0	0	0	0	0	0	0	0	0	0	0	0	0	0	0	0	0	0	0	0	0	0	0	0	0	0
Otu4976	7943	Bacteria;Proteobacteria	0	0	0	0	0	0	0	0	0	0	0	0	0	0	0	0	0	0	0	0	0	0	0	0	0	0	0	0	0	0	0	0	0	0	0	0	0	0	0	0	0	0	0	0	0	0	1242
Otu1173	7909	Bacteria;Proteobacteria;Gammaproteobacteria;Aeromonadales;Aeromonadaceae	6	0	0	4	0	0	0	0	0	0	0	0	0	0	0	0	0	0	0	0	0	0	0	0	2	0	2	0	2	5	3	0	3	0	0	0	0	0	0	0	0	0	0	0	0	0	0
Otu8092	7876	Bacteria;Fusobacteria;Fusobacteriia;Fusobacteriales;Fusobacteriaceae;Cetobacterium	412	250	0	1079	11	14	590	1090	23	1391	581	413	0	0	0	1344	1	13	3	0	0	5	58	9	16	0	3	0	2	0	0	1	2	2	0	0	1	0	0	0	0	0	4	0	1	0	0
Otu4904	7820	Bacteria	0	0	0	0	0	0	0	0	0	0	0	0	0	0	0	0	0	0	0	0	0	0	0	0	0	0	0	0	0	0	0	0	0	0	0	0	0	0	0	0	0	0	0	0	0	0	1104
Otu6120	7795	Bacteria;Proteobacteria;Alphaproteobacteria;Rickettsiales;mitochondria	0	0	0	0	0	0	0	0	0	0	0	0	0	0	0	0	0	0	0	0	0	0	0	0	0	0	0	0	0	0	0	0	0	0	0	0	0	0	0	0	0	0	0	0	0	0	1046
Otu4897	7718	Bacteria;Proteobacteria	0	0	0	0	0	0	0	0	0	0	0	0	0	0	0	0	0	0	0	0	0	0	0	0	0	0	0	0	0	0	0	0	0	0	0	0	0	0	0	0	0	0	0	0	0	0	1184
Otu41	7554	Bacteria;Deferribacteres;Deferribacteres;Deferribacterales;Deferribacteraceae;Mucispirillum	0	0	0	0	0	0	0	0	0	0	0	0	0	0	0	0	0	0	0	0	0	0	0	0	0	0	0	0	0	0	0	0	0	0	0	0	0	0	0	0	0	0	0	0	0	0	0
Otu4902	7302	Bacteria;Proteobacteria	0	0	0	0	0	0	0	0	0	0	0	0	0	0	0	0	0	0	0	0	0	0	0	0	0	0	0	0	0	0	0	0	0	0	0	0	0	0	0	0	0	0	0	0	0	0	1100
Otu6340	7272	Bacteria;Proteobacteria;Alphaproteobacteria;Rickettsiales;mitochondria	0	0	0	0	0	0	0	0	0	0	0	0	0	0	0	0	0	0	0	0	0	0	0	0	0	0	0	0	0	0	0	0	0	0	0	0	0	0	0	0	0	0	0	0	0	0	1100
Otu75	7189	Bacteria;Proteobacteria;Gammaproteobacteria;Pseudomonadales;Moraxellaceae;Acinetobacter	259	5	53	512	0	5	17	6	0	3	9	0	4	757	0	0	0	2	0	0	0	6	0	1	8	0	11	0	2	0	0	0	0	0	23	6	5	2	4	0	0	10	0	35	0	0	19
Otu179	7160	Bacteria;Bacteroidetes;Bacteroidia;Bacteroidales;Bacteroidaceae;Bacteroides;Bacteroides_ovatus	2	0	0	0	0	0	0	0	0	0	2	0	1	57	0	0	0	13	0	0	1	0	1	0	1	0	0	0	0	0	0	0	1	0	4	4	15	2	1	1	2	875	0	0	70	0	0
Otu7901	7089	Bacteria;Proteobacteria;Betaproteobacteria;Burkholderiales;Comamonadaceae	3	0	0	0	0	0	0	0	0	0	0	0	0	0	0	0	0	0	1	0	0	0	0	0	0	0	0	0	0	0	0	0	4	0	0	0	0	0	0	0	0	0	0	0	0	0	4304
Otu357	7018	Bacteria;Bacteroidetes;Bacteroidia;Bacteroidales;S24-7	1	0	119	5	1	0	1	0	0	1	76	0	128	4	0	0	0	0	0	0	0	0	0	0	40	0	1	0	0	2	2	0	3	0	0	0	0	0	0	0	0	21	0	0	0	0	0
Otu57	6995	Bacteria;Verrucomicrobia;Verrucomicrobiae;Verrucomicrobiales;Verrucomicrobiaceae	0	0	0	0	0	0	0	0	0	0	0	0	0	0	0	0	0	0	0	0	0	0	0	0	0	0	0	0	0	0	0	0	0	0	0	0	0	0	0	0	0	0	0	0	0	0	0
Otu193	6990	Bacteria;Firmicutes;Clostridia;Clostridiales;Veillonellaceae;Phascolarctobacterium	8	0	0	0	0	0	0	0	0	0	1	0	0	1	0	0	0	0	0	0	1	0	3	0	0	0	0	0	0	1	0	0	0	0	3	0	2	0	0	1	2	28	0	43	191	0	0
Otu44	6940	Bacteria;Verrucomicrobia;Verrucomicrobiae;Verrucomicrobiales;Verrucomicrobiaceae;Akkermansia	0	0	0	0	0	0	0	0	0	0	0	0	0	0	0	0	0	0	0	0	0	0	0	0	0	0	0	0	0	0	0	0	0	0	0	0	0	0	0	0	0	0	0	0	0	0	0
Otu39	6930	Bacteria	0	0	0	0	0	0	0	0	0	0	0	0	0	0	0	0	0	0	0	0	0	0	0	0	0	0	0	0	0	0	0	0	0	0	0	0	0	0	0	0	0	0	1	6922	0	0	0
Otu74	6852	Bacteria	0	0	0	0	0	0	0	0	0	0	0	0	0	0	0	0	0	0	0	0	0	0	0	0	0	0	0	0	0	0	0	0	0	0	0	0	0	0	0	0	0	0	0	0	0	0	0
Otu806	6603	Bacteria;Firmicutes;Clostridia;Clostridiales;Ruminococcaceae;Oscillospira	0	0	0	0	0	0	0	0	0	0	3	0	1	1	0	0	0	0	0	0	0	0	0	0	0	0	0	0	0	0	0	0	0	0	0	0	0	0	0	0	0	1	0	0	0	0	0
Otu42	6538	Bacteria;Proteobacteria;Gammaproteobacteria;Thiotrichales;Piscirickettsiaceae;Methylophaga	0	0	0	0	0	0	0	0	0	0	0	0	0	0	0	0	0	0	0	0	0	0	0	0	0	0	0	0	0	0	0	0	0	0	14	0	0	0	0	0	18	6243	260	0	3	0	0
Otu4548	6481	Bacteria;Bacteroidetes;Bacteroidia;Bacteroidales;Bacteroidaceae;Bacteroides	0	0	3	1	0	0	0	0	0	1	10	0	19	103	0	0	0	5	1	0	2	17	8	1	0	0	0	0	0	0	0	0	1	0	3	0	3	1	0	0	0	26	0	2	568	0	0
Otu173	6430	Bacteria;Proteobacteria;Betaproteobacteria;Neisseriales;Neisseriaceae;Deefgea	0	0	0	0	0	0	0	0	0	0	0	0	0	0	0	0	0	0	0	0	0	0	0	0	0	0	0	0	0	0	0	0	0	0	0	0	0	0	0	0	0	0	0	0	0	0	0
Otu47	6426	Bacteria;Proteobacteria;Alphaproteobacteria	0	0	0	0	0	0	0	0	0	0	0	0	0	0	0	0	0	0	0	0	0	0	0	0	0	0	0	0	0	0	0	0	0	0	5	102	6319	0	0	0	0	0	0	0	0	0	0
Otu271	6403	Bacteria;Bacteroidetes;Saprospirae;Saprospirales;Chitinophagaceae;Sediminibacterium	0	0	0	0	0	0	0	0	0	3	0	0	0	0	0	0	0	5	29	0	0	17	0	0	0	0	0	0	0	0	0	1	0	0	0	2	0	0	0	0	0	0	0	21	0	0	0
Otu8220	6370	Bacteria;Proteobacteria;Gammaproteobacteria;Pseudomonadales;Pseudomonadaceae;Pseudomonas	325	0	25	25	3	0	3	0	0	1	30	1	25	101	0	0	0	2	2	0	3	25	3	0	3	0	0	0	0	0	0	0	4	0	72	40	106	16	56	0	0	0	0	0	0	0	38
Otu275	6349	Bacteria;Firmicutes;Clostridia;Clostridiales;Lachnospiraceae;Roseburia;Roseburia_faecis	2	0	1	0	1	0	0	0	0	0	0	0	1	32	0	0	0	210	40	0	30	26	17	5	0	0	1	0	0	0	0	0	0	4	7	3	10	0	7	0	1	151	12	44	511	0	0
Otu255	6301	Bacteria;Firmicutes;Clostridia;Clostridiales;Veillonellaceae;Phascolarctobacterium	1	0	0	0	0	0	0	0	0	0	0	0	0	13	0	0	4	437	0	1	3	26	17	1	0	0	0	0	0	0	0	0	0	0	2	0	4	1	1	0	0	1	0	0	0	0	0
Otu455	6273	Bacteria;Firmicutes;Clostridia;Clostridiales;Lachnospiraceae;Anaerostipes	0	0	0	0	0	0	0	0	0	0	0	0	0	0	0	0	0	2	0	0	1	0	0	0	1	0	0	0	0	0	0	0	0	0	0	0	0	0	0	0	0	10	0	0	26	0	0
Otu142	6232	Bacteria;Fusobacteria;Fusobacteriia;Fusobacteriales;Fusobacteriaceae;Cetobacterium;Cetobacterium_somerae	0	0	6	2	0	0	1	1	1	0	55	0	100	0	0	0	1	15	26	0	0	139	0	0	100	1122	74	1614	473	725	1064	59	111	481	0	0	0	0	0	0	0	0	0	0	0	0	0
Otu419	6195	Bacteria;Firmicutes;Clostridia;Clostridiales;Ruminococcaceae;Ruminococcus;Ruminococcus_bromii	0	0	0	0	0	0	0	0	0	0	0	0	0	5	0	0	0	0	0	0	0	0	0	0	0	0	0	0	0	0	0	0	0	0	0	1	1	0	0	1	0	26	2	27	0	0	0
Otu64	6081	Bacteria;Firmicutes;Clostridia;Clostridiales;Lachnospiraceae	0	0	0	0	0	0	0	0	0	0	0	0	0	0	0	0	0	0	0	0	0	0	0	0	0	0	0	0	0	0	0	0	0	0	0	0	0	0	0	0	0	0	0	0	0	0	0
Otu996	6031	Bacteria;Bacteroidetes;Bacteroidia;Bacteroidales;S24-7	0	0	0	0	0	0	0	0	0	0	0	0	1	8	0	0	0	0	0	0	0	0	0	0	0	0	0	0	0	0	0	0	0	0	0	0	0	0	0	0	0	0	0	0	0	0	0
Otu371	6000	Bacteria;Bacteroidetes;Bacteroidia;Bacteroidales;S24-7	0	0	0	0	0	0	0	0	0	0	0	0	0	2	0	0	0	0	0	0	0	0	0	0	0	0	0	0	0	0	0	0	0	0	0	0	0	0	0	0	0	0	0	0	0	0	0
Otu7852	5956	Bacteria;Bacteroidetes;Flavobacteriia;Flavobacteriales;Flavobacteriaceae;Flavobacterium	0	0	0	1	0	0	0	0	0	0	0	0	0	0	0	0	0	0	0	0	0	0	0	0	0	0	0	0	0	0	0	0	0	0	0	0	0	0	0	0	0	0	0	0	0	0	0
Otu1056	5908	Bacteria;Proteobacteria;Gammaproteobacteria;Enterobacteriales;Enterobacteriaceae;Escherichia;Escherichia_coli	1062	0	29	14	6	1	5	0	0	3	10	43	5	140	0	0	0	57	46	1	4	39	3	1	28	1	7	1	6	0	0	2	0	1	21	27	70	12	44	2	2	121	0	88	107	4	49
Otu1311	5858	Bacteria;Firmicutes;Clostridia;Clostridiales	1	0	0	0	0	0	0	0	0	0	0	0	3	3	0	0	0	0	0	0	0	0	0	0	0	0	0	0	0	0	0	0	0	0	0	0	0	0	0	0	0	0	0	0	0	0	0
Otu5314	5834	Bacteria;Firmicutes;Bacilli;Lactobacillales;Enterococcaceae	0	0	0	2	0	0	0	0	0	0	1	0	0	1	0	0	0	0	2	0	0	0	2	0	0	0	0	0	0	0	0	0	0	0	0	0	2	0	0	94	366	36	1631	47	3347	0	3
Otu4272	5803	Bacteria;Proteobacteria;Betaproteobacteria;Burkholderiales;Comamonadaceae	0	0	0	0	0	0	0	0	0	0	0	0	0	0	0	0	0	0	3	0	0	0	0	0	0	0	0	0	0	0	0	0	0	0	0	0	0	0	0	0	0	0	0	0	0	0	4171
Otu60	5775	Bacteria;Bacteroidetes;Bacteroidia;Bacteroidales;Rikenellaceae;PW3	0	0	0	0	0	0	0	0	0	0	0	0	0	0	0	0	0	0	0	0	0	0	0	0	0	0	0	0	0	0	0	0	0	0	0	0	0	0	0	0	0	0	0	0	0	0	0
Otu773	5756	Bacteria;Firmicutes;Clostridia;Clostridiales;Ruminococcaceae	0	0	0	0	0	0	0	0	0	0	0	0	0	1	0	0	0	11	13	0	25	5	7	0	0	0	0	0	0	0	0	0	0	0	0	0	0	0	0	0	0	8	0	11	72	0	0
Otu893	5703	Bacteria;Firmicutes;Clostridia;Clostridiales	0	0	1	0	0	0	0	0	0	0	0	0	0	4	0	0	0	0	0	0	0	0	0	0	0	0	0	0	0	0	0	0	0	0	0	0	0	0	0	0	0	0	0	0	0	0	0
Otu341	5689	Bacteria;Bacteroidetes;Saprospirae;Saprospirales;Chitinophagaceae;Sediminibacterium	0	0	0	0	0	0	0	0	0	0	0	0	0	0	0	0	0	0	0	0	0	0	0	0	0	0	0	0	0	0	0	0	0	0	0	0	0	0	0	0	0	0	0	0	0	0	0
Otu591	5668	Bacteria;Bacteroidetes;Bacteroidia;Bacteroidales	0	0	0	0	0	0	0	0	0	0	0	0	1	0	0	0	0	0	0	0	0	0	0	0	0	0	0	0	0	0	0	1	0	0	0	0	0	0	0	0	0	6	0	0	0	0	0
Otu53	5605	Bacteria;Verrucomicrobia;Verrucomicrobiae;Verrucomicrobiales;Verrucomicrobiaceae;Rubritalea	0	0	10	1	0	0	1	0	0	0	0	0	0	0	0	0	0	0	0	0	0	0	0	0	0	0	0	0	0	0	0	0	0	0	11	406	5176	0	0	0	0	0	0	0	0	0	0
Otu680	5599	Bacteria;Cyanobacteria;Synechococcophycideae;Synechococcales;Synechococcaceae;Synechococcus	0	0	0	0	0	0	0	0	0	0	0	0	0	0	0	0	0	0	0	0	0	0	0	0	0	0	0	0	0	0	0	0	0	0	0	0	0	0	0	0	0	0	0	0	0	799	0
Otu1161	5529	Bacteria;Bacteroidetes;Bacteroidia;Bacteroidales;Bacteroidaceae;Bacteroides	0	0	0	0	0	0	0	0	0	0	0	0	0	0	0	0	0	1	0	0	0	0	0	0	0	0	0	0	0	0	0	0	0	0	0	0	0	0	0	0	0	0	0	0	9	0	0
Otu760	5503	Bacteria;Bacteroidetes;Bacteroidia;Bacteroidales;S24-7	0	0	0	0	0	0	0	0	0	0	0	0	0	61	0	0	0	0	0	0	0	0	0	0	0	0	0	0	0	0	0	0	0	0	0	0	0	0	0	0	1	0	0	0	0	0	0
Otu813	5430	Bacteria;Bacteroidetes;Bacteroidia;Bacteroidales;S24-7	0	0	15	1	0	0	1	0	0	0	4	0	22	21	0	0	0	0	0	0	0	0	0	0	3	0	0	0	0	0	0	0	0	0	0	0	0	0	0	0	0	0	0	0	0	0	0
Otu7772	5429	Bacteria;Bacteroidetes;Cytophagia;Cytophagales	0	0	0	0	0	0	0	0	0	0	0	0	0	0	0	0	0	0	0	0	0	0	0	0	0	0	0	0	0	0	0	0	0	1	0	0	0	0	0	0	0	0	0	0	0	0	0
Otu3543	5414	Bacteria;Bacteroidetes;Bacteroidia;Bacteroidales;Bacteroidaceae;Bacteroides;Bacteroides_caccae	0	0	0	0	0	0	0	0	0	0	0	0	0	4	0	0	0	33	0	0	2	32	8	0	0	0	0	0	0	0	0	0	0	0	6	2	12	1	6	0	2	7	0	2	103	0	0
Otu492	5407	Bacteria;Bacteroidetes;Bacteroidia;Bacteroidales;S24-7	0	0	0	0	0	0	0	0	0	0	0	0	0	0	0	0	0	0	0	0	0	0	0	0	1	0	0	0	0	0	0	0	0	0	0	0	0	0	0	0	0	0	0	0	0	0	0
Otu4575	5396	Bacteria;Proteobacteria;Gammaproteobacteria;Alteromonadales;Ferrimonadaceae;Ferrimonas	0	7	0	7	0	0	3	0	0	0	0	2	0	0	0	0	0	0	0	0	0	0	0	0	0	0	0	0	0	0	0	0	0	0	2	42	7	0	0	0	0	0	96	0	0	0	30
Otu153	5389	Bacteria;Firmicutes;Clostridia;Clostridiales;Clostridiaceae;Clostridium;Clostridium_perfringens	0	0	0	0	0	0	0	0	0	0	0	0	0	2	0	0	0	0	0	1	0	0	0	0	0	0	0	0	0	0	0	0	0	0	0	0	0	0	0	0	0	0	0	0	0	0	2047
Otu84	5385	Bacteria;Fusobacteria;Fusobacteriia;Fusobacteriales;Fusobacteriaceae;Propionigenium	0	0	0	0	0	0	0	0	0	0	0	0	0	0	0	0	0	0	0	0	0	0	0	0	0	0	0	0	0	0	0	0	0	0	0	4	14	0	0	0	0	0	0	0	0	0	4
Otu97	5249	Bacteria;Firmicutes;Clostridia;Clostridiales;Clostridiaceae;Clostridium	0	377	0	1	0	22	133	668	6	16	529	59	2	3003	0	0	0	2	0	9	0	2	1	0	9	46	5	61	6	5	127	6	5	25	0	10	3	0	0	0	1	0	0	0	0	0	0
Otu960	5223	Bacteria;Firmicutes;Clostridia;Clostridiales;Ruminococcaceae;Oscillospira	0	0	13	1	0	0	0	0	0	0	36	1	18	67	0	0	0	0	0	0	0	0	0	0	5	0	0	0	1	1	0	0	0	0	0	0	0	0	0	0	0	0	0	0	3	0	0
Otu809	5221	Bacteria;Bacteroidetes;Bacteroidia;Bacteroidales;Odoribacteraceae;Odoribacter	0	0	0	0	0	0	0	0	0	0	0	0	0	0	0	0	0	0	0	0	0	0	0	0	0	0	0	0	0	0	0	0	0	0	0	0	0	0	0	0	0	0	0	0	0	0	0
Otu127	5213	Bacteria;Bacteroidetes;Flavobacteriia;Flavobacteriales;Flavobacteriaceae;Flavobacterium;Flavobacterium_gelidilacus	1549	73	21	518	144	116	2170	88	23	10	259	140	8	4	0	0	0	0	0	0	0	0	0	0	15	0	0	1	0	2	0	0	0	0	0	0	0	0	0	0	0	0	0	0	0	0	0
Otu699	5210	Bacteria;Spirochaetes;Spirochaetes;Spirochaetales;Spirochaetaceae;Treponema	0	0	0	0	0	0	0	0	0	0	0	0	0	0	0	0	0	0	0	0	0	0	0	0	0	0	0	0	0	0	0	0	0	0	0	0	0	0	0	0	0	6	0	0	0	0	0
Otu5290	5204	Bacteria;Proteobacteria	0	0	0	0	0	0	0	0	0	0	0	0	0	0	0	0	0	0	0	0	0	0	0	0	0	0	0	0	0	0	0	0	0	0	0	0	0	0	0	0	0	0	0	0	0	0	830
Otu130	5171	Bacteria;Firmicutes;Bacilli;Turicibacterales;Turicibacteraceae;Turicibacter	0	239	110	6	1	1369	130	11	43	164	27	96	9	1170	0	0	0	0	4	17	1	2	4	0	2	1	1	0	0	0	0	0	0	0	17	21	22	0	0	0	0	0	17	0	17	14	0
Otu673	5136	Bacteria;Firmicutes;Clostridia;Clostridiales	0	0	0	0	0	0	0	0	0	1	0	0	0	2	0	0	0	0	0	0	0	0	0	0	0	0	0	0	0	0	0	0	0	0	0	0	0	0	0	0	0	0	0	0	0	0	0
Otu531	5055	Bacteria;Bacteroidetes;Bacteroidia;Bacteroidales;Rikenellaceae	0	0	0	0	0	0	0	0	0	0	0	0	3	2	0	0	0	0	0	0	0	0	0	0	0	0	0	0	0	0	0	0	0	0	0	0	0	0	0	0	0	0	0	0	0	0	0
Otu7679	5047	Bacteria;Firmicutes;Clostridia;Clostridiales;Clostridiaceae	4	5	0	0	0	2	1	38	0	0	12	5	6	558	0	0	1	3	2	20	3	4	1	0	36	114	42	23	23	29	106	6	50	40	0	0	1	0	0	0	0	2	0	0	45	0	177
Otu237	5046	Bacteria;Firmicutes;Clostridia;Clostridiales;Ruminococcaceae;Oscillospira	1	0	0	0	0	0	0	0	0	0	2	0	0	0	0	0	0	27	4	0	25	30	13	0	0	0	0	0	0	0	0	0	0	0	2	4	6	0	0	0	0	2	0	3	604	0	0
Otu3886	5028	Bacteria;Proteobacteria;Gammaproteobacteria;Pseudomonadales;Moraxellaceae;Psychrobacter;Psychrobacter_celer	1	54	14	1829	0	3	12	10	0	23	168	2	11	72	0	0	0	0	0	0	0	0	0	0	0	1	0	0	0	0	0	0	0	0	0	0	0	0	0	0	0	0	0	0	0	0	135
Otu930	4986	Bacteria;Firmicutes;Clostridia;Clostridiales;Lachnospiraceae	0	0	0	0	0	0	0	0	0	0	0	0	0	9	0	0	0	0	0	0	0	0	0	0	0	0	0	0	0	0	0	0	0	0	0	0	0	0	0	0	0	0	0	0	0	0	0
Otu82	4924	Bacteria;Firmicutes;Clostridia;Clostridiales;Clostridiaceae;Clostridium	0	0	0	0	0	0	0	0	0	0	0	0	0	0	0	0	0	0	0	0	0	0	0	0	0	0	0	0	0	0	0	0	0	0	0	0	0	0	0	0	0	0	0	0	0	0	0
Otu563	4914	Bacteria;Firmicutes;Clostridia;Clostridiales;Lachnospiraceae	0	0	0	0	0	0	0	0	0	0	0	0	0	0	0	0	0	0	0	0	0	0	0	0	0	0	0	0	0	0	0	0	0	0	0	0	0	0	0	0	0	0	0	0	0	0	0
Otu880	4861	Bacteria;Firmicutes;Clostridia;Clostridiales	0	0	0	0	0	0	0	0	0	0	0	0	0	16	0	0	0	0	0	0	0	0	0	0	0	0	0	0	0	0	0	0	0	0	0	0	0	0	0	0	0	0	0	0	0	0	0
Otu129	4756	Bacteria;Proteobacteria;Gammaproteobacteria;Pseudomonadales;Moraxellaceae;Psychrobacter;Psychrobacter_pacificensis	0	35	20	1732	1	7	18	11	0	11	143	4	7	17	0	0	0	0	0	0	0	0	0	0	0	0	19	0	0	0	0	0	0	0	0	0	0	2	0	0	0	0	0	0	0	0	11
Otu5612	4750	Bacteria;Bacteroidetes;Bacteroidia;Bacteroidales;Bacteroidaceae;Bacteroides	0	0	0	0	0	0	0	0	0	0	0	0	0	0	0	0	0	7	0	0	1	0	0	0	0	0	0	0	0	0	0	0	0	0	0	0	0	0	0	0	0	0	0	0	1	0	0
Otu140	4708	Bacteria;Bacteroidetes;Cytophagia;Cytophagales	0	0	0	0	0	0	0	0	0	0	0	0	0	0	0	0	0	0	0	0	0	0	0	0	0	0	0	0	0	0	0	0	0	0	0	0	0	0	0	0	0	0	0	0	0	0	0
Otu70	4703	Bacteria;Firmicutes;Erysipelotrichi;Erysipelotrichales;Erysipelotrichaceae;Allobaculum	0	0	754	17	0	1	0	0	0	0	169	1	3717	0	0	0	0	0	0	0	0	0	0	0	30	1	2	0	1	2	0	7	1	0	0	0	0	0	0	0	0	0	0	0	0	0	0
Otu122	4695	Bacteria;Firmicutes;Clostridia;Clostridiales	0	0	0	0	0	0	0	1	0	0	31	0	28	0	0	0	0	0	0	0	0	0	0	0	6	461	87	116	514	1128	99	1582	258	381	0	0	0	0	0	0	0	0	0	0	0	0	0
Otu2372	4679	Bacteria;Cyanobacteria;Chloroplast;Stramenopiles	0	2	0	0	18	36	4216	53	66	0	20	249	4	3	0	0	0	0	0	0	0	0	0	0	12	0	0	0	0	0	0	0	0	0	0	0	0	0	0	0	0	0	0	0	0	0	0
Otu578	4673	Bacteria	0	0	0	0	0	0	0	0	0	0	0	0	0	0	0	0	0	0	0	0	0	0	0	0	0	0	0	0	0	0	0	0	0	0	0	0	0	0	0	0	0	0	0	0	0	0	0
Otu839	4649	Bacteria;Bacteroidetes;Bacteroidia;Bacteroidales;S24-7	0	0	0	0	0	0	0	0	0	0	0	0	0	0	0	0	0	0	0	0	0	0	0	0	0	0	0	0	0	0	0	0	0	0	0	0	0	0	0	0	0	0	0	0	0	0	0
Otu234	4642	Bacteria;Proteobacteria;Betaproteobacteria;Neisseriales;Neisseriaceae	0	0	0	0	0	0	0	0	0	0	0	0	0	0	0	0	0	0	0	0	0	0	0	0	0	0	0	0	0	0	0	0	0	0	0	0	0	0	0	0	0	0	0	0	0	0	0
Otu5504	4597	Bacteria;Firmicutes;Clostridia;Clostridiales;Clostridiaceae	5	5	0	0	0	1	0	2	0	0	7	0	0	158	0	0	0	1	11	1	0	13	0	1	15	4	0	8	0	1	2	1	2	12	0	0	0	0	0	0	2	10	8	0	7	0	0
Otu190	4576	Bacteria;Firmicutes;Clostridia;Clostridiales;Ruminococcaceae;Faecalibacterium;Faecalibacterium_prausnitzii	4	0	0	0	0	0	0	0	0	0	3	0	7	23	0	0	0	426	98	0	54	46	26	6	0	0	0	0	0	0	0	0	0	0	14	6	10	1	0	0	3	144	2	6	1565	0	0
Otu274	4535	Bacteria	0	0	0	0	0	0	0	0	0	0	0	0	0	0	0	0	0	0	0	0	0	0	0	0	0	0	0	0	0	0	0	0	0	0	0	0	0	0	0	1203	1853	158	1021	1	298	1	0
Otu78	4510	Bacteria;Proteobacteria;Betaproteobacteria;Burkholderiales;Alcaligenaceae	0	0	0	0	0	0	0	0	0	0	0	0	0	0	0	0	0	0	0	0	0	0	0	0	0	0	0	0	0	0	0	0	0	0	0	0	0	0	0	0	0	0	0	0	0	0	0
Otu95	4505	Bacteria;Verrucomicrobia;Spartobacteria;Chthoniobacterales;Chthoniobacteraceae;Candidatus_Xiphinematobacter	0	0	0	0	0	0	0	0	0	0	0	0	0	0	0	4	1	296	260	131	162	3102	210	80	9	34	1	8	19	5	6	30	27	66	0	0	0	0	0	0	0	0	0	0	0	0	0
Otu5446	4469	Bacteria;Proteobacteria;Gammaproteobacteria;Aeromonadales;Aeromonadaceae	77	0	0	4	10	0	2	0	0	0	1	0	2	3	0	0	0	0	0	0	0	0	0	0	6	2	6	5	9	15	7	8	11	11	0	0	0	0	0	0	0	0	0	0	0	0	11
Otu90	4441	Bacteria;Firmicutes;Erysipelotrichi;Erysipelotrichales;Erysipelotrichaceae;Allobaculum	0	0	522	19	0	0	6	1	11	1	154	0	3673	0	0	0	0	0	0	0	0	0	0	0	37	1	0	0	1	3	0	8	4	0	0	0	0	0	0	0	0	0	0	0	0	0	0
Otu896	4402	Bacteria;Bacteroidetes;Bacteroidia;Bacteroidales;Prevotellaceae;Prevotella	3	0	0	0	0	0	1	0	0	0	0	0	0	0	0	0	0	0	0	0	0	0	0	0	0	1	0	0	0	0	0	0	1	1	0	0	0	0	0	0	0	1	0	0	0	0	0
Otu710	4363	Bacteria;Firmicutes;Clostridia;Clostridiales;Lachnospiraceae	0	0	0	0	0	0	0	0	0	0	0	0	0	2	0	0	0	0	0	0	0	0	0	0	0	0	0	0	0	0	0	0	0	0	0	0	0	0	0	0	0	0	0	0	0	0	0
Otu1186	4359	Bacteria;Firmicutes;Clostridia;Clostridiales;Mogibacteriaceae	0	0	0	0	0	0	0	0	0	0	0	0	0	0	0	0	0	0	0	0	0	0	0	0	0	0	0	0	0	0	0	0	0	0	0	0	0	0	0	0	0	0	0	0	0	2113	0
Otu8913	4319	Bacteria;Synergistetes;Synergistia;Synergistales;Dethiosulfovibrionaceae	0	0	0	0	0	0	0	0	0	0	0	0	0	0	0	0	0	0	0	0	0	0	0	0	0	0	0	0	0	0	0	0	0	0	0	0	0	0	0	0	0	0	0	0	0	0	0
Otu120	4269	Bacteria;Firmicutes;Bacilli;Lactobacillales;Streptococcaceae;Streptococcus	0	2	34	332	0	0	8	1	0	1	46	2	19	0	0	0	0	0	0	0	0	0	0	0	26	1195	1	72	1433	46	12	0	1028	11	0	0	0	0	0	0	0	0	0	0	0	0	0
Otu503	4251	Bacteria;Bacteroidetes;Bacteroidia;Bacteroidales;Prevotellaceae;Prevotella	1	0	0	0	0	0	0	0	0	0	0	0	0	0	0	0	0	0	0	0	0	0	0	0	0	0	0	0	0	0	0	0	0	0	0	0	0	0	0	0	0	0	0	0	0	0	0
Otu77	4234	Bacteria;Verrucomicrobia;Verrucomicrobiae;Verrucomicrobiales;Verrucomicrobiaceae;Akkermansia	0	0	0	0	0	0	0	0	0	0	14	0	39	0	0	0	0	0	0	0	0	0	0	0	0	85	0	5	7	2702	3	2	0	1	0	0	0	0	0	0	5	0	35	0	1	1199	0
Otu1277	4230	Bacteria;Bacteroidetes;Bacteroidia;Bacteroidales;Paraprevotellaceae;Prevotella	0	0	0	0	0	0	0	0	0	0	0	0	0	0	0	0	0	0	0	0	0	0	0	0	0	0	0	0	0	0	0	0	0	0	0	0	0	0	0	0	0	32	0	0	1	0	0
Otu1199	4228	Bacteria;Firmicutes;Clostridia;Clostridiales;Ruminococcaceae;Oscillospira	0	0	6	0	0	0	0	0	0	0	12	1	0	21	0	0	0	0	0	0	0	1	0	0	1	0	0	0	0	0	0	0	0	0	0	0	5	0	0	0	0	4	0	0	13	0	0
Otu1051	4221	Bacteria;Verrucomicrobia;Verrucomicrobiae;Verrucomicrobiales;Verrucomicrobiaceae;Akkermansia	0	0	0	0	0	0	0	0	0	0	0	0	0	0	0	0	0	0	0	0	0	0	0	0	0	0	0	0	0	4	0	0	0	0	0	0	0	0	0	0	0	0	1	0	8	3224	0
Otu1232	4205	Bacteria;Bacteroidetes;Bacteroidia;Bacteroidales;S24-7	0	0	0	0	0	0	0	0	0	0	0	0	0	47	0	0	0	0	0	0	0	0	0	0	0	0	0	0	0	0	0	0	0	0	0	0	0	0	0	0	0	0	0	0	0	0	0
Otu5954	4186	Bacteria;Firmicutes;Clostridia;Clostridiales;Clostridiaceae	0	600	4	3	0	15	14	19	1	46	29	3	25	384	0	2	0	33	124	175	19	272	36	3	59	96	24	271	124	95	211	7	35	841	0	0	0	0	0	0	0	0	8	0	1	0	0
Otu139	4186	Bacteria;Bacteroidetes;Flavobacteriia;Flavobacteriales;Flavobacteriaceae;Flavobacterium;Flavobacterium_succinicans	0	0	0	0	0	0	0	0	0	0	0	0	0	0	0	0	0	0	0	0	0	0	0	0	0	0	0	0	0	0	0	0	0	0	0	0	0	0	0	0	0	0	0	0	0	0	0
Otu732	4177	Bacteria;Bacteroidetes;Bacteroidia;Bacteroidales;Paraprevotellaceae;Prevotella	1	0	0	0	0	0	0	0	0	0	8	0	0	30	0	0	0	0	0	0	0	0	0	0	0	0	0	0	0	0	0	0	0	0	0	0	0	0	0	0	0	10	0	0	0	0	0
Otu794	4164	Bacteria;Bacteroidetes;Bacteroidia;Bacteroidales	1	0	0	0	0	0	0	0	0	0	0	0	0	0	0	0	0	0	0	0	0	0	0	0	0	0	0	0	0	0	0	0	0	0	0	0	0	0	0	0	0	0	0	0	0	0	0
Otu118	4161	Bacteria;Proteobacteria;Gammaproteobacteria;Pasteurellales;Pasteurellaceae	0	0	4	0	0	0	0	0	0	0	19	0	38	0	0	0	0	0	0	0	0	0	0	0	13	17	37	158	154	438	2089	105	431	636	0	0	0	0	0	0	0	0	0	0	0	0	0
Otu1070	4144	Bacteria;Firmicutes;Clostridia;Clostridiales;Ruminococcaceae;Oscillospira	0	0	0	0	0	0	0	0	0	0	0	0	0	11	0	0	0	0	0	0	0	0	0	0	1	0	0	0	0	0	0	0	0	0	0	0	0	0	0	0	0	0	0	0	0	0	0
Otu80	4144	Bacteria;Firmicutes;Erysipelotrichi;Erysipelotrichales;Erysipelotrichaceae;Allobaculum	0	0	480	31	0	0	4	0	0	2	206	1	3395	0	0	0	0	0	0	0	0	0	0	0	17	1	1	0	0	1	0	4	1	0	0	0	0	0	0	0	0	0	0	0	0	0	0
Otu944	4143	Bacteria;Bacteroidetes;Bacteroidia;Bacteroidales;Rikenellaceae	0	0	3	0	0	0	0	0	0	0	0	0	0	6	0	0	0	1	0	0	0	0	0	0	0	0	0	0	0	0	0	0	0	0	0	0	0	0	0	0	1	0	0	0	10	0	0
Otu88	4105	Bacteria;Firmicutes;Clostridia;Clostridiales;Ruminococcaceae	0	0	0	0	0	0	0	0	0	0	0	0	0	0	0	0	0	0	0	0	0	0	0	0	0	0	0	0	0	0	0	0	0	0	0	0	0	0	0	0	0	0	0	0	0	0	0
Otu157	4094	Bacteria;Firmicutes;Erysipelotrichi;Erysipelotrichales;Erysipelotrichaceae	0	0	14	0	0	0	0	2	0	0	20	0	29	0	0	0	0	0	0	0	0	12	0	0	604	318	924	445	314	150	680	110	164	308	0	0	0	0	0	0	0	0	0	0	0	0	0
Otu87	4045	Bacteria;Verrucomicrobia;Verrucomicrobiae;Verrucomicrobiales;Verrucomicrobiaceae	0	0	0	0	0	0	0	0	0	0	0	0	0	0	0	0	0	0	0	0	0	0	0	0	0	0	0	0	0	0	0	0	0	0	0	0	0	0	0	0	0	0	0	0	0	0	0
Otu653	3996	Bacteria;Proteobacteria;Betaproteobacteria;Burkholderiales;Alcaligenaceae;Sutterella	0	0	0	0	0	0	0	0	0	0	0	0	0	0	0	0	0	43	0	0	0	10	1	0	0	0	0	0	0	0	0	0	0	0	0	0	0	0	0	0	0	8	0	0	0	0	0
Otu211	3988	Bacteria;Proteobacteria;Gammaproteobacteria;Vibrionales;Pseudoalteromonadaceae;Pseudoalteromonas	8	1062	34	15	115	20	58	84	1	6	394	175	132	0	0	0	0	0	0	0	0	0	0	0	2	0	4	0	1	0	0	0	0	0	1	2	0	13	28	0	1	3	9	0	0	0	5
Otu5059	3986	Bacteria;Proteobacteria;Gammaproteobacteria;Pseudomonadales;Moraxellaceae;Acinetobacter;Acinetobacter_guillouiae	103	0	3	36	2	0	2	0	1	0	1	0	0	473	0	0	0	1	1	0	0	0	0	0	0	0	0	0	0	1	0	0	1	0	0	2	0	0	0	0	1	0	4	1	0	0	89
Otu692	3926	Bacteria;Bacteroidetes;Bacteroidia;Bacteroidales;Prevotellaceae;Prevotella	8	0	0	0	0	0	0	0	0	0	0	0	0	0	0	0	0	0	0	0	0	0	0	0	0	0	0	0	0	0	0	0	0	0	0	0	0	0	0	0	1	0	0	0	0	0	0
Otu159	3916	Bacteria;Firmicutes;Clostridia;Clostridiales;Peptostreptococcaceae;Proteocatella;Proteocatella_sphenisci	0	0	0	6	0	0	1	2	0	0	58	0	136	0	0	0	0	0	0	0	1	1	1	3	30	545	10	1257	631	553	561	49	60	10	0	0	0	0	0	0	0	0	0	0	0	0	0
Otu5015	3890	Bacteria;Tenericutes;Mollicutes;Mycoplasmatales;Mycoplasmataceae	0	0	0	0	0	0	0	0	0	0	0	0	0	0	0	0	0	0	0	0	0	0	0	0	0	0	0	0	0	0	0	0	0	0	0	0	0	0	0	0	0	0	0	0	0	0	0
Otu1251	3887	Bacteria;Tenericutes;Mollicutes;Mycoplasmatales;Mycoplasmataceae;Mycoplasma	0	0	0	0	0	0	0	0	0	0	0	0	0	0	0	0	0	0	0	0	0	0	0	0	0	0	0	0	0	0	0	0	0	0	0	0	0	0	0	0	0	0	0	0	0	9	0
Otu2234	3864	Bacteria;Bacteroidetes;Bacteroidia;Bacteroidales;Prevotellaceae;Prevotella	0	0	0	0	0	0	0	0	0	0	0	0	0	0	0	0	0	0	0	0	0	0	0	0	0	0	0	0	0	0	0	0	0	0	0	0	0	0	0	0	0	0	0	0	0	0	0
Otu7954	3846	Bacteria;Firmicutes;Clostridia;Clostridiales;Peptostreptococcaceae;Clostridium	0	0	0	0	0	0	0	2	0	0	0	0	0	0	0	0	0	0	0	0	0	0	0	0	0	0	0	0	0	0	0	0	0	0	0	0	0	0	0	0	0	0	0	0	0	0	26
Otu160	3840	Bacteria;Verrucomicrobia;Verrucomicrobiae;Verrucomicrobiales;Verrucomicrobiaceae	0	0	0	0	0	0	0	0	0	0	45	0	60	0	0	0	0	4	5	0	2	70	4	1	2	234	13	651	210	1125	1138	185	34	12	0	0	0	0	0	0	0	0	0	0	0	0	0
Otu1194	3840	Bacteria;Firmicutes;Clostridia;Clostridiales;Lachnospiraceae	0	0	0	0	0	0	0	0	0	0	0	0	0	6	0	0	0	0	0	0	0	0	0	0	0	0	0	0	0	0	0	0	0	0	0	0	0	0	0	0	0	0	0	0	1	0	0
Otu440	3813	Bacteria;Firmicutes;Clostridia;Clostridiales;Lachnospiraceae	0	0	0	0	0	0	0	0	0	0	1	0	3	0	0	0	0	0	0	0	0	0	0	0	2	0	0	0	0	0	0	0	0	0	0	0	0	0	0	0	0	0	0	0	0	0	0
Otu713	3809	Bacteria;Proteobacteria;Epsilonproteobacteria;Campylobacterales;Campylobacteraceae;Campylobacter	0	0	0	0	0	0	0	0	0	0	0	0	0	0	0	0	0	0	0	0	0	0	0	0	0	0	0	0	0	0	0	0	0	0	0	0	0	0	0	0	0	0	0	0	0	0	0
Otu3605	3785	Bacteria;Bacteroidetes;Bacteroidia;Bacteroidales;Bacteroidaceae	0	0	0	0	0	0	0	0	0	0	0	0	0	0	1435	0	1607	23	1	0	1	0	0	0	4	8	18	114	31	41	135	24	71	108	0	0	0	0	0	0	0	0	0	0	0	0	0
Otu7815	3765	Bacteria;Bacteroidetes;Bacteroidia;Bacteroidales;Barnesiellaceae	0	0	0	0	0	0	0	0	0	0	0	0	0	1	0	0	0	3	0	0	1	1	0	3	0	0	0	0	0	0	0	0	0	0	16	7	32	0	0	0	0	0	0	0	5	0	0
Otu124	3763	Bacteria;Firmicutes;Clostridia;Clostridiales;Ruminococcaceae	2	0	0	0	0	0	0	0	0	0	0	0	0	0	0	0	0	1	0	0	0	0	0	0	0	0	0	0	0	0	0	0	0	0	0	0	2	0	0	0	0	0	0	0	0	0	0
Otu65	3748	Bacteria;Proteobacteria;Gammaproteobacteria;Enterobacteriales;Enterobacteriaceae;Candidatus_Phlomobacter	0	0	0	0	0	0	0	0	0	0	0	0	0	0	0	0	0	0	0	0	0	0	0	0	0	0	0	0	0	0	0	0	0	0	0	0	0	0	0	0	0	0	0	0	0	0	1
Otu6627	3742	Bacteria;Proteobacteria;Betaproteobacteria;Burkholderiales;Comamonadaceae;Leptothrix	48	0	13	2	1	1	0	0	0	2	17	1	10	1	0	0	0	16	113	4	6	67	22	2	72	1	28	1	5	10	7	0	7	0	0	0	5	1	0	0	0	24	1	102	1	0	1583
Otu870	3730	Bacteria;Firmicutes;Clostridia;Clostridiales;Lachnospiraceae;Roseburia;Roseburia_inulinivorans	0	0	0	0	0	0	0	0	0	0	0	0	0	20	0	0	0	16	3	0	1	4	1	1	0	0	0	0	0	0	0	0	0	0	1	2	5	4	1	0	1	12	0	0	50	0	0
Otu6245	3720	Bacteria;Bacteroidetes;Bacteroidia;Bacteroidales;S24-7	0	0	0	0	0	0	0	0	0	0	0	0	0	0	0	0	0	0	0	0	0	0	0	0	0	0	0	0	0	0	0	0	0	0	0	0	0	0	0	0	0	0	0	0	0	0	0
Otu1082	3718	Bacteria;Firmicutes;Clostridia;Clostridiales;Ruminococcaceae;Oscillospira	0	0	0	0	0	0	0	0	0	0	3	0	0	1	0	0	0	1	2	1	0	0	0	0	0	0	0	0	0	0	0	0	0	0	0	0	0	0	0	0	0	0	0	0	0	0	0
Otu83	3712	Bacteria;Spirochaetes;Spirochaetes;Spirochaetales;Spirochaetaceae;Treponema	2	0	0	0	0	0	0	0	0	0	0	0	0	0	0	0	0	0	0	0	0	0	0	0	0	0	0	0	0	0	0	0	0	0	0	0	0	0	0	0	0	0	0	0	0	0	0
Otu207	3674	Bacteria;Firmicutes;Clostridia;Clostridiales;Ruminococcaceae	0	0	0	0	0	0	0	0	0	0	0	0	0	0	0	0	0	75	4	0	11	59	10	2	0	0	0	0	0	0	0	0	0	0	0	0	0	0	0	0	0	2	0	3	739	0	0
Otu7110	3638	Bacteria;Firmicutes;Clostridia;Clostridiales;Ruminococcaceae;Faecalibacterium	0	0	0	0	0	0	0	0	0	0	0	0	0	1	0	0	0	16	1	0	1	0	3	0	0	0	0	0	0	0	0	0	0	0	0	0	0	0	1	0	0	0	0	0	32	0	0
Otu5696	3611	Bacteria;Bacteroidetes;Bacteroidia;Bacteroidales;Bacteroidaceae;Bacteroides	0	0	0	0	0	0	0	0	0	0	0	0	0	8	0	0	0	0	0	0	0	0	0	0	0	0	0	0	0	0	0	0	0	0	0	0	0	0	0	0	0	0	0	0	1	0	0
Otu1317	3588	Bacteria;Firmicutes;Clostridia;Clostridiales;Lachnospiraceae	0	0	0	0	0	0	0	0	0	0	0	0	1	1	0	0	0	0	0	0	0	0	0	0	0	0	0	0	0	0	0	0	0	0	0	0	0	0	0	0	0	0	0	0	0	0	0
Otu1340	3578	Bacteria;Bacteroidetes;Bacteroidia;Bacteroidales;Prevotellaceae;Prevotella;Prevotella_copri	1	0	0	0	0	0	0	0	0	0	0	0	0	0	0	0	0	0	0	0	1	0	0	0	0	0	0	0	0	0	0	0	0	0	0	0	0	0	0	0	0	0	0	0	0	0	0
Otu109	3565	Bacteria;Bacteroidetes;Bacteroidia;Bacteroidales;Paraprevotellaceae	0	0	0	0	0	0	0	0	0	0	18	0	19	0	0	0	0	0	0	0	0	0	0	0	54	2	179	126	67	945	229	88	1619	219	0	0	0	0	0	0	0	0	0	0	0	0	0
Otu774	3559	Bacteria;Bacteroidetes;Bacteroidia;Bacteroidales;Prevotellaceae;Prevotella	0	0	0	0	0	0	0	0	0	0	0	0	0	0	0	0	0	0	0	0	0	0	0	0	0	0	0	0	0	0	0	0	0	0	0	0	0	0	0	0	0	12	0	0	0	0	0
Otu761	3531	Bacteria;Bacteroidetes;Bacteroidia;Bacteroidales;Rikenellaceae	0	0	0	0	0	0	0	0	0	0	14	0	17	12	0	0	0	0	4	0	0	0	0	0	0	1	0	0	0	0	0	0	0	0	0	0	0	0	0	0	0	0	0	0	0	0	0
Otu2543	3505	Bacteria;Firmicutes;Clostridia;Clostridiales;Ruminococcaceae;Oscillospira	0	0	12	0	0	0	0	0	0	0	17	0	0	16	0	0	0	1	0	0	0	0	0	0	3	1	0	0	0	0	0	0	0	0	0	0	0	0	0	0	0	0	0	0	0	0	0
Otu76	3494	Bacteria;Proteobacteria;Gammaproteobacteria;Alteromonadales;Alteromonadaceae;Alteromonas	1	2	0	2	7	1	3	0	1	2	4	0	0	0	0	0	0	0	0	0	0	0	0	0	0	0	0	0	0	0	0	0	0	0	0	0	0	10	18	1	33	2620	321	0	1	0	4
Otu4619	3492	Bacteria;Firmicutes;Clostridia;Clostridiales;Clostridiaceae;Clostridium;Clostridium_perfringens	0	55	7	3	0	102	30	0	25	11	12	14	14	1411	0	2	0	40	94	108	25	79	6	13	12	127	2	234	61	110	177	6	20	232	7	44	3	0	0	0	0	0	0	0	1	0	2
Otu68	3478	Bacteria;Firmicutes;Clostridia;Clostridiales;Ruminococcaceae;Ruminococcus;Ruminococcus_flavefaciens	1	0	0	0	0	0	0	0	0	0	0	0	0	0	0	0	0	0	0	0	0	0	0	0	0	0	0	0	0	0	0	0	0	0	0	0	0	0	0	1	0	0	0	0	0	0	0
Otu791	3473	Bacteria;Firmicutes;Clostridia;Clostridiales;Veillonellaceae;Dialister	1	0	0	0	0	0	0	0	0	0	0	0	1	4	0	0	0	5	41	0	1	14	4	1	0	0	0	0	0	0	0	0	0	0	40	23	85	0	0	0	0	20	0	0	0	0	0
Otu79	3468	Bacteria;Firmicutes;Clostridia;Clostridiales;Lachnospiraceae;Coprococcus	0	0	0	0	0	0	0	0	0	0	0	0	0	0	0	0	0	0	0	0	0	0	0	0	0	0	0	0	0	0	0	0	0	0	0	0	0	0	0	0	0	0	0	0	0	0	0
Otu508	3465	Bacteria;Bacteroidetes;Bacteroidia;Bacteroidales;S24-7	0	0	0	0	0	0	0	0	0	0	0	1	0	248	0	0	0	0	0	0	0	0	0	0	0	0	0	0	0	0	0	0	0	0	0	0	0	0	0	0	0	0	0	0	0	0	0
Otu683	3459	Bacteria;Bacteroidetes;Bacteroidia;Bacteroidales;Paraprevotellaceae;Prevotella	0	0	0	0	0	0	0	0	0	0	0	0	0	0	0	0	0	0	0	0	0	0	0	0	0	0	0	0	0	0	0	0	0	1	0	0	0	0	0	0	0	1	0	0	0	0	0
Otu1440	3401	Bacteria;Bacteroidetes;Bacteroidia;Bacteroidales;S24-7	0	0	1	0	0	0	0	0	0	0	1	0	1	11	0	0	0	0	0	0	0	0	0	0	0	0	0	0	0	0	0	0	0	0	0	0	0	0	0	0	0	0	0	0	0	0	0
Otu962	3394	Bacteria;Bacteroidetes;Bacteroidia;Bacteroidales	0	0	0	0	0	0	0	0	0	0	0	0	0	0	0	0	0	0	0	0	0	0	0	0	0	0	0	0	0	0	0	1	0	1	0	0	0	0	0	0	0	1	0	0	0	0	0
Otu2240	3386	Bacteria;Bacteroidetes;Bacteroidia;Bacteroidales;S24-7	0	0	0	0	0	0	0	0	0	0	0	0	0	12	0	0	0	0	0	0	0	0	0	0	0	0	0	0	0	0	0	0	0	0	0	0	0	0	0	0	0	1	0	0	0	0	0
Otu7579	3362	Bacteria;Proteobacteria;Betaproteobacteria;Burkholderiales;Comamonadaceae	0	0	0	0	0	0	0	0	0	0	0	0	0	0	0	0	0	0	0	0	0	0	0	0	0	0	0	0	0	0	0	0	0	0	0	0	0	0	0	0	0	0	0	0	0	0	1430
Otu108	3356	Bacteria;Spirochaetes;Spirochaetes;Spirochaetales;Spirochaetaceae;Treponema	0	0	0	0	0	0	0	0	0	0	0	0	0	0	0	0	0	0	0	0	0	0	0	0	0	0	0	0	0	0	0	0	0	0	0	0	0	0	0	0	0	0	0	0	0	0	0
Otu916	3290	Bacteria;Cyanobacteria;Synechococcophycideae;Synechococcales;Synechococcaceae;Synechococcus	0	0	0	0	0	0	0	0	0	0	0	0	0	0	0	0	0	0	0	0	0	0	0	0	0	0	0	0	0	0	0	0	0	0	0	0	0	0	0	0	0	0	0	0	0	609	0
Otu71	3285	Bacteria;Proteobacteria;Deltaproteobacteria;Desulfovibrionales;Desulfovibrionaceae;Desulfovibrio	0	0	0	0	0	0	0	0	0	0	0	0	0	0	0	0	0	0	0	0	0	0	0	0	0	0	0	0	0	0	0	0	0	0	0	0	0	0	0	0	0	0	0	0	0	0	0
Otu3237	3220	Bacteria;Bacteroidetes;Bacteroidia;Bacteroidales;Rikenellaceae	0	0	0	0	0	0	0	0	0	0	0	0	0	0	0	0	0	0	0	0	0	0	0	0	0	0	0	0	0	0	0	0	0	0	0	0	0	0	0	0	0	0	0	0	0	0	0
Otu4852	3210	Bacteria;Firmicutes;Clostridia;Clostridiales;Ruminococcaceae	2	0	0	0	0	0	0	0	0	0	0	0	1	2	0	0	0	11	0	0	8	21	0	0	0	0	0	0	0	0	0	0	0	1	0	0	0	0	0	0	0	14	0	0	92	0	0
Otu1281	3200	Bacteria;Firmicutes;Clostridia;Clostridiales;Ruminococcaceae;Oscillospira	1	0	0	0	0	0	0	0	0	0	0	0	0	0	0	0	0	0	0	0	0	0	0	0	0	0	0	0	0	0	0	0	0	0	0	0	0	0	0	0	0	0	0	0	0	0	0
Otu85	3190	Bacteria;Firmicutes;Clostridia;Clostridiales	0	0	0	0	0	0	0	0	0	0	1	0	0	1	0	0	0	0	0	0	1	0	0	0	0	0	0	0	0	0	0	0	0	0	0	0	0	0	0	0	0	0	0	0	7	0	0
Otu93	3187	Bacteria;Firmicutes;Clostridia;Clostridiales;Tissierellaceae;1-68	0	0	0	0	0	0	0	0	0	0	0	0	0	0	0	0	0	0	0	0	0	0	0	0	0	0	0	0	0	0	0	0	0	0	0	0	0	0	0	0	0	0	0	0	0	0	0
Otu86	3153	Bacteria;Firmicutes;Clostridia;Clostridiales;Veillonellaceae;Veillonella	0	0	0	0	0	0	0	0	0	0	0	0	0	0	0	0	0	0	0	0	0	0	0	0	0	0	0	0	0	0	0	0	0	0	0	0	0	0	0	0	0	0	0	0	0	0	0
Otu46	3095	Bacteria;Firmicutes;Clostridia;Clostridiales;Peptostreptococcaceae;Clostridium;Clostridium_bifermentans	8	0	2	0	37	14	1	6	1	919	1	1	0	18	1393	0	0	9	11	5	1	7	16	0	3	0	1	0	0	0	0	0	0	1	0	0	2	0	0	0	0	0	0	0	0	0	10
Otu1225	3093	Bacteria;Firmicutes;Clostridia;Clostridiales	0	0	0	0	0	0	0	0	0	0	0	0	0	0	0	0	0	0	0	0	0	0	0	0	0	0	0	0	0	0	0	0	0	0	0	0	0	0	0	0	0	0	0	0	0	0	0
Otu144	3080	Bacteria;Bacteroidetes;Bacteroidia;Bacteroidales;Porphyromonadaceae	0	0	0	0	0	0	0	0	0	0	0	0	0	0	0	0	0	0	0	0	0	0	0	0	0	0	0	0	0	0	0	0	0	0	0	0	0	0	0	0	0	0	0	0	0	0	0
Otu801	3060	Bacteria;Firmicutes;Clostridia;Clostridiales;Lachnospiraceae;Coprococcus	0	0	0	0	1	0	0	0	0	0	0	0	0	0	0	0	0	74	0	0	1	0	2	0	0	0	0	0	0	0	0	0	0	0	0	0	0	0	0	0	0	8	0	5	1	0	0
Otu538	3045	Bacteria;Proteobacteria;Alphaproteobacteria;Sphingomonadales;Sphingomonadaceae;Sphingomonas	23	0	40	1	3	0	1	0	0	1	8	0	13	0	0	0	0	21	37	0	2	3	0	1	14	0	11	0	0	0	1	0	0	1	5	0	2	0	1	0	0	13	0	84	0	0	20
Otu4698	3041	Bacteria;Firmicutes;Clostridia;Clostridiales;Ruminococcaceae;Oscillospira	0	0	11	0	0	0	0	0	0	0	6	0	1	23	0	0	0	0	0	0	0	0	0	0	3	0	0	0	0	0	0	0	0	0	0	0	0	0	0	0	0	0	0	0	0	0	0
Otu247	3017	Bacteria;Proteobacteria;Epsilonproteobacteria;Campylobacterales;Campylobacteraceae;Arcobacter	6	421	50	351	277	261	244	193	44	15	480	591	76	0	0	0	0	0	0	0	0	0	0	0	0	0	2	0	1	1	1	0	1	0	0	0	0	0	0	0	0	0	0	0	0	0	0
Otu171	3016	Bacteria;Bacteroidetes;Bacteroidia;Bacteroidales;Bacteroidaceae;Bacteroides	0	0	2	0	0	0	0	0	0	0	2	0	7	0	0	0	0	0	0	0	0	0	0	0	17	0	3	12	2	17	21	218	970	335	0	0	0	0	0	0	0	0	0	0	0	0	0
Otu136	3000	Bacteria;Planctomycetes;Planctomycetia;Pirellulales;Pirellulaceae	0	0	0	0	0	0	0	0	0	0	0	0	0	0	0	0	0	0	0	0	0	0	0	0	0	0	0	0	0	0	0	0	0	0	0	0	0	0	0	0	0	0	0	0	0	0	0
Otu947	2998	Bacteria;Proteobacteria;Gammaproteobacteria;Aeromonadales;Succinivibrionaceae	0	0	0	0	0	0	0	0	0	0	0	0	0	0	0	0	0	0	0	0	0	0	0	0	0	0	0	0	0	0	0	0	0	0	0	0	0	0	0	0	4	2	21	24	52	0	0
Otu4948	2971	Bacteria;Bacteroidetes;Bacteroidia;Bacteroidales;Prevotellaceae;Prevotella;Prevotella_copri	8	0	0	0	0	0	0	0	0	0	0	0	0	0	0	0	0	0	0	0	0	4	0	0	0	0	0	0	0	0	0	0	0	0	0	0	1	0	0	1	3	172	0	0	0	0	0
Otu102	2962	Bacteria;Verrucomicrobia;Verrucomicrobiae;Verrucomicrobiales;Verrucomicrobiaceae;Akkermansia	0	0	11	0	0	0	0	2	0	0	24	0	33	0	0	0	0	4	0	3	1	2	0	0	0	115	10	81	278	731	36	1616	15	0	0	0	0	0	0	0	0	0	0	0	0	0	0
Otu91	2955	Bacteria;Firmicutes;Clostridia;Clostridiales;Lachnospiraceae;Dorea	0	0	0	0	0	0	0	0	0	0	0	0	0	0	0	0	0	0	0	0	0	0	0	0	0	0	0	0	0	0	0	0	0	0	0	0	0	0	0	0	0	1	0	0	10	0	0
Otu81	2936	Bacteria;Firmicutes;Clostridia;Clostridiales;Ruminococcaceae	0	0	0	0	0	0	0	0	0	0	0	0	0	0	0	0	0	0	0	0	0	0	0	0	0	0	0	0	0	0	0	0	0	0	0	0	0	0	0	0	0	0	0	0	0	0	0
Otu7326	2926	Bacteria;Proteobacteria;Betaproteobacteria;Burkholderiales;Comamonadaceae;Rubrivivax	19	0	2	0	0	3	0	0	0	0	0	0	0	0	0	0	0	1	34	0	1	12	1	1	0	1	8	0	8	14	1	0	2	1	0	0	0	0	0	1	0	11	0	3	0	0	1591
Otu626	2919	Bacteria;Proteobacteria;Gammaproteobacteria;Enterobacteriales;Enterobacteriaceae;Providencia	258	5	37	11	0	0	0	0	0	22	9	0	8	10	0	0	0	0	0	0	1	0	0	0	0	0	2	0	0	0	0	0	0	0	0	0	0	0	0	0	0	0	0	0	0	0	1
Otu199	2900	Bacteria;Bacteroidetes;Bacteroidia;Bacteroidales;Barnesiellaceae	0	0	0	0	0	0	0	0	0	0	0	0	0	3	0	0	0	0	0	0	1	0	0	0	0	0	0	0	0	0	0	0	0	0	0	0	3	0	0	0	0	0	0	4	873	0	0
Otu2098	2878	Bacteria;Firmicutes;Clostridia;Clostridiales;Ruminococcaceae;Oscillospira	0	0	2	0	0	0	0	0	0	0	14	0	2	36	1	0	0	1	0	0	0	0	0	1	2	0	0	0	0	0	0	0	0	0	0	0	0	0	0	0	0	0	0	0	0	0	0
Otu1799	2868	Bacteria;Bacteroidetes;Bacteroidia;Bacteroidales;Paraprevotellaceae;CF231	12	0	0	0	1	0	0	0	0	0	0	0	0	0	0	0	0	0	0	0	0	0	0	0	0	0	0	0	0	0	0	0	0	0	0	0	0	0	0	0	0	1	0	0	63	0	0
Otu1195	2868	Bacteria;Firmicutes;Clostridia;Clostridiales	0	0	0	0	0	0	0	0	0	0	0	0	0	0	0	0	0	0	0	0	0	0	0	0	0	0	0	0	0	0	0	0	0	0	0	0	0	0	0	0	0	0	0	0	0	0	0
Otu128	2848	Bacteria;Actinobacteria;Actinobacteria;Bifidobacteriales	0	0	0	0	0	0	0	0	0	0	0	0	0	0	0	0	0	0	0	0	0	0	0	0	0	0	0	0	0	0	0	0	0	0	0	0	0	0	0	0	0	0	0	0	0	0	0
Otu214	2755	Bacteria;Bacteroidetes;Flavobacteriia;Flavobacteriales;Weeksellaceae;Elizabethkingia	739	2	11	72	7	0	1	3	0	0	27	0	11	85	0	0	0	0	0	0	0	0	0	0	13	47	6	5	784	533	13	0	358	3	0	0	0	0	0	0	0	0	0	0	0	0	1
Otu8190	2753	Bacteria;Proteobacteria;Gammaproteobacteria;Pseudomonadales;Moraxellaceae;Acinetobacter	128	3	2	97	0	1	14	0	0	0	0	3	1	148	0	0	0	0	0	0	0	0	0	0	0	2	2	1	4	9	0	0	19	2	2	0	1	0	0	0	1	8	2	0	0	0	23
Otu1887	2751	Bacteria;Firmicutes;Clostridia;Clostridiales	0	0	2	1	0	0	0	0	0	0	10	0	2	1	0	0	0	0	0	0	0	0	0	0	1	0	0	0	1	0	0	0	0	0	0	0	0	0	0	0	0	3	0	0	0	0	0
Otu143	2688	Bacteria;Firmicutes;Clostridia;Clostridiales;Clostridiaceae;Clostridium	0	0	0	0	0	0	0	0	0	0	0	0	0	0	0	0	0	0	0	0	0	0	0	0	0	0	0	0	0	0	0	0	0	0	0	0	0	0	0	0	0	0	0	0	0	0	0
Otu1011	2660	Bacteria;Bacteroidetes;Bacteroidia;Bacteroidales;S24-7	0	0	0	0	0	0	0	0	0	0	0	0	0	112	0	0	0	0	0	0	0	0	0	0	0	0	0	0	0	0	0	0	0	0	0	0	0	0	0	0	0	5	0	0	0	0	0
Otu980	2652	Bacteria;Firmicutes;Clostridia;Clostridiales;Lachnospiraceae	0	0	0	0	0	0	0	0	0	0	0	0	0	1	0	0	0	0	0	0	0	0	0	0	0	0	0	0	0	0	0	0	0	0	0	0	0	0	0	0	0	0	0	0	0	0	0
Otu6065	2651	Bacteria;Proteobacteria;Betaproteobacteria;Burkholderiales;Comamonadaceae	18	0	2	7	0	0	0	0	0	0	1	0	1	2	0	0	0	2	35	0	1	11	2	4	11	0	9	0	11	16	0	2	7	0	1	0	1	0	0	0	2	14	0	19	1	0	669
Otu253	2644	Bacteria;Synergistetes;Synergistia;Synergistales;Dethiosulfovibrionaceae	0	0	0	0	0	0	0	0	0	0	0	0	0	0	0	0	0	0	0	0	0	0	0	0	0	0	0	0	0	0	0	0	0	0	0	0	0	0	0	0	0	0	0	0	0	0	0
Otu1080	2640	Bacteria;Firmicutes;Erysipelotrichi;Erysipelotrichales;Erysipelotrichaceae	0	0	0	0	0	0	0	0	0	0	0	0	0	0	0	0	0	0	0	0	0	0	0	0	1	8	1	30	12	6	35	2	1	8	0	0	0	0	0	0	0	0	0	0	0	0	0
Otu7162	2624	Bacteria;Bacteroidetes;Bacteroidia;Bacteroidales;Bacteroidaceae;Bacteroides	0	0	0	0	0	0	0	0	0	0	0	0	0	0	0	0	0	0	0	0	0	0	0	0	0	0	0	0	0	0	0	0	0	0	0	0	0	0	0	0	0	0	0	0	0	0	0
Otu952	2611	Bacteria;Proteobacteria;Gammaproteobacteria;Aeromonadales;Succinivibrionaceae;Succinivibrio	0	0	0	0	0	0	0	0	0	0	0	0	0	0	0	0	0	0	0	0	0	0	0	0	0	0	0	0	0	0	0	0	0	0	0	0	0	0	0	0	0	7	0	0	0	0	0
Otu4863	2601	Bacteria;Cyanobacteria;Chloroplast;Stramenopiles	0	8	33	0	65	751	15	190	1456	3	57	8	4	1	0	0	0	1	0	0	0	0	0	0	0	0	0	0	0	0	0	0	7	0	0	0	0	0	0	0	0	0	0	0	0	0	0
Otu1250	2590	Bacteria;Firmicutes;Clostridia;Clostridiales	0	0	0	0	0	0	0	0	0	0	0	0	0	0	0	0	0	0	0	0	0	0	0	0	0	0	0	0	0	0	0	0	0	0	0	0	0	0	0	0	0	0	0	0	0	0	0
Otu110	2586	Bacteria;Firmicutes;Clostridia;Clostridiales	0	0	0	0	0	0	0	0	0	0	0	0	0	0	0	0	0	0	0	0	0	0	0	0	0	0	0	0	0	0	0	0	0	0	0	0	0	0	0	0	0	0	0	0	0	0	0
Otu148	2565	Bacteria;Bacteroidetes;Flavobacteriia;Flavobacteriales;Weeksellaceae;Chryseobacterium	14	1	0	47	0	1	0	1	0	0	0	1	3	15	0	0	0	0	0	0	0	0	0	0	1	0	5	0	3	4	0	0	26	1	0	0	0	2	0	0	18	93	0	73	0	0	0
Otu1136	2555	Bacteria;Bacteroidetes;Bacteroidia;Bacteroidales;Rikenellaceae;AF12	0	0	3	0	0	1	0	0	0	0	6	0	2	1	0	0	0	0	0	0	0	0	0	0	0	0	0	0	0	0	0	0	0	0	0	0	0	0	0	0	0	0	0	0	0	0	0
Otu1699	2546	Bacteria;Bacteroidetes;Bacteroidia;Bacteroidales;S24-7	0	0	0	0	0	0	0	0	0	0	1	0	1	13	0	0	0	0	0	0	0	0	0	0	1	0	0	0	0	0	0	0	0	0	0	0	0	0	0	0	0	0	0	0	0	0	0
Otu953	2544	Bacteria;Bacteroidetes;Bacteroidia;Bacteroidales;Prevotellaceae;Prevotella	0	0	0	0	0	0	0	0	0	0	0	0	0	0	0	0	0	0	0	0	0	0	0	0	0	0	0	0	0	0	0	0	0	0	0	0	0	0	0	0	0	0	0	0	0	0	0
Otu731	2511	Bacteria;Proteobacteria;Gammaproteobacteria;Pasteurellales;Pasteurellaceae	0	0	0	0	0	0	0	0	0	0	0	0	1	3	0	0	0	69	3	0	1	0	1	0	0	0	0	0	0	0	0	0	0	0	7	0	0	3	0	0	0	3	0	0	0	0	4
Otu104	2507	Bacteria;Actinobacteria;Coriobacteriia;Coriobacteriales;Coriobacteriaceae	0	0	0	0	0	0	0	0	0	0	0	0	0	0	0	0	0	0	0	0	0	0	0	0	0	0	0	0	0	0	0	0	0	0	0	0	0	0	0	0	0	0	0	0	0	0	0
Otu422	2490	Bacteria;Firmicutes;Bacilli;Lactobacillales;Lactobacillaceae;Lactobacillus	0	0	125	0	0	0	1	0	2	1	41	1	233	45	0	0	0	0	1	0	0	0	0	1	15	2	2	1	0	0	0	0	0	0	1	0	0	0	0	0	0	20	0	0	0	0	1
Otu103	2455	Bacteria;Firmicutes;Clostridia;Clostridiales;Ruminococcaceae	0	0	0	0	0	0	0	0	0	0	0	0	0	0	0	0	0	0	0	0	0	0	0	0	0	0	0	0	0	0	0	0	0	0	0	0	0	0	0	0	0	0	0	0	0	0	0
Otu96	2452	Bacteria;Bacteroidetes;Bacteroidia;Bacteroidales;Porphyromonadaceae	0	0	0	0	0	0	0	0	0	0	0	0	0	0	0	0	0	0	0	0	0	0	0	0	0	0	0	0	0	0	0	0	0	0	0	0	0	0	0	0	0	0	0	0	0	0	0
Otu116	2447	Bacteria;Bacteroidetes;Bacteroidia;Bacteroidales;BS11	0	0	0	0	0	0	0	0	0	0	0	0	0	0	0	0	0	0	0	0	0	0	0	0	0	0	0	0	0	0	0	0	0	0	0	0	0	0	0	0	0	0	0	0	0	0	0
Otu5764	2440	Bacteria;Proteobacteria;Gammaproteobacteria;Pseudomonadales;Moraxellaceae;Acinetobacter	69	0	0	18	0	0	2	0	0	0	0	0	0	143	0	0	0	1	0	0	0	0	0	0	0	2	0	0	0	2	0	0	3	0	1	0	3	0	0	0	1	0	1	0	0	0	16
Otu7596	2428	Bacteria;Bacteroidetes;Bacteroidia;Bacteroidales;Barnesiellaceae	0	0	0	0	0	0	0	0	0	0	0	0	0	0	0	0	0	0	0	0	0	0	0	0	0	0	0	0	0	0	0	0	0	0	0	0	0	0	0	0	0	0	0	0	0	0	0
Otu483	2406	Bacteria;Planctomycetes;Planctomycetia;Pirellulales;Pirellulaceae	0	0	0	0	0	0	0	0	0	0	0	0	0	0	0	0	0	0	0	0	0	0	0	0	0	0	0	0	0	0	0	0	0	0	0	0	0	0	0	0	0	0	0	0	0	0	0
Otu113	2405	Bacteria;Firmicutes;Clostridia;Clostridiales;Lachnospiraceae	0	0	0	0	0	0	0	0	0	0	0	0	0	0	0	0	0	0	0	0	0	0	0	0	0	0	0	0	0	0	0	0	0	0	0	0	0	0	0	0	0	0	0	0	0	0	0
Otu894	2401	Bacteria;Firmicutes;Clostridia;Clostridiales	0	0	0	0	0	0	0	0	0	0	0	0	2	6	0	0	0	0	0	0	0	0	0	0	0	0	0	0	0	0	0	0	0	0	0	0	0	0	0	0	0	0	0	0	0	0	0
Otu194	2397	Bacteria	0	0	0	0	0	0	0	0	0	0	0	0	0	0	0	0	0	0	0	0	0	0	0	0	0	0	0	0	0	0	0	0	0	0	0	0	0	0	0	0	0	0	0	0	0	0	0
Otu177	2395	Bacteria;Proteobacteria;Deltaproteobacteria;Desulfovibrionales;Desulfovibrionaceae;Desulfovibrio	0	0	0	0	0	0	0	0	0	0	0	0	1	0	0	0	0	0	0	0	0	0	0	0	4	3	2	11	8	4	16	3	11	87	0	0	0	0	0	0	0	0	0	0	0	0	0
Otu462	2392	Bacteria;Firmicutes;Clostridia;Clostridiales;Lachnospiraceae;Blautia	3	0	0	0	0	0	0	0	0	0	2	0	1	4	0	0	0	282	85	0	59	57	16	2	0	0	0	0	0	0	0	0	0	0	4	1	9	0	1	2	1	45	0	2	226	0	0
Otu979	2384	Bacteria;Firmicutes;Clostridia;Clostridiales	0	0	0	0	0	0	0	0	0	0	2	0	0	2	0	0	0	0	0	0	0	0	0	0	0	0	0	0	0	0	0	0	0	0	0	0	0	0	0	0	0	0	0	0	0	0	0
Otu8574	2382	Bacteria;Proteobacteria;Gammaproteobacteria	0	0	0	1	0	0	0	0	0	0	0	0	0	0	0	0	0	0	0	0	0	0	0	0	0	0	0	0	0	0	0	0	0	0	2	2	0	0	0	0	0	0	1	0	0	0	18
Otu1042	2373	Bacteria;Planctomycetes;Planctomycetia;Pirellulales;Pirellulaceae	0	0	0	0	0	0	0	0	0	0	0	0	0	0	0	0	0	0	0	0	0	0	0	0	0	0	0	0	0	0	0	0	0	0	0	0	0	0	0	0	0	0	0	0	0	84	0
Otu154	2361	Bacteria;Planctomycetes;Planctomycetia;Pirellulales;Pirellulaceae	0	0	0	0	0	0	0	0	0	0	0	0	0	0	0	0	0	0	0	0	0	0	0	0	0	0	0	0	0	0	0	0	0	0	0	0	0	0	0	0	0	0	0	0	0	0	0
Otu5034	2356	Bacteria;Bacteroidetes;Bacteroidia;Bacteroidales;Bacteroidaceae;Bacteroides;Bacteroides_ovatus	0	0	0	0	0	0	0	0	0	0	3	0	6	0	0	0	0	0	0	0	1	0	0	0	0	0	0	0	0	0	0	0	0	0	0	0	0	0	0	0	0	0	0	0	27	0	0
Otu1643	2348	Bacteria;Firmicutes;Clostridia;Clostridiales;Ruminococcaceae;Oscillospira	0	0	0	0	0	0	0	0	0	0	0	0	0	2	0	0	0	0	0	0	0	0	0	0	0	0	0	0	0	0	0	0	0	0	0	0	0	0	0	0	0	0	0	0	0	0	0
Otu150	2334	Bacteria;Proteobacteria;Alphaproteobacteria;Rhodobacterales;Rhodobacteraceae	4	61	310	1284	13	6	89	10	0	16	224	5	61	7	0	0	0	0	0	0	0	0	0	0	0	2	1	0	2	0	0	0	0	0	0	0	0	0	0	0	0	54	0	40	0	0	0
Otu7061	2330	Bacteria;Proteobacteria;Betaproteobacteria;Burkholderiales;Comamonadaceae	0	0	0	0	0	0	0	0	0	0	0	0	0	0	0	0	0	0	0	0	0	0	0	0	0	0	0	0	0	0	0	0	0	0	0	0	0	0	0	0	0	0	0	0	0	0	1742
Otu105	2325	Bacteria;Verrucomicrobia;Verrucomicrobiae;Verrucomicrobiales;Verrucomicrobiaceae	0	0	0	0	0	0	0	0	0	0	0	0	0	0	0	0	0	0	0	0	0	0	0	0	0	0	0	0	0	0	0	0	0	0	0	0	0	0	0	0	0	0	0	0	0	0	0
Otu1376	2313	Bacteria;Bacteroidetes;Bacteroidia;Bacteroidales;S24-7	0	0	14	1	0	0	0	0	0	0	12	0	14	5	0	0	0	0	0	0	0	0	0	0	1	0	0	0	0	0	1	0	0	0	0	0	0	0	0	0	0	8	0	0	0	0	0
Otu1611	2295	Bacteria;Firmicutes;Clostridia;Clostridiales	0	0	8	0	0	0	0	0	0	0	2	0	4	3	0	0	0	0	0	0	0	0	0	0	3	0	0	0	0	0	0	0	0	0	0	0	0	0	0	0	0	0	0	0	0	0	0
Otu314	2266	Bacteria;Proteobacteria;Betaproteobacteria	0	0	0	0	0	0	0	0	0	0	0	0	0	0	0	0	0	0	0	0	0	0	0	0	0	0	0	0	0	0	0	0	0	0	0	0	0	0	0	0	0	0	0	0	0	0	0
Otu1945	2258	Bacteria;Firmicutes;Clostridia;Clostridiales;Ruminococcaceae	0	0	0	0	0	0	0	0	0	0	0	0	0	0	0	2	0	4	4	0	5	25	5	1	0	0	0	0	0	0	0	0	0	0	0	0	0	0	0	0	0	5	0	1	175	0	0
Otu264	2257	Bacteria;Bacteroidetes;Bacteroidia;Bacteroidales;Paraprevotellaceae;Prevotella	1	0	0	0	0	0	0	0	0	0	0	0	0	0	0	0	0	3	0	0	4	9	32	0	0	0	0	0	0	0	0	0	0	0	0	0	0	0	0	0	0	0	0	60	0	0	0
Otu2272	2257	Bacteria;Firmicutes;Clostridia;Clostridiales	0	0	0	0	0	0	0	0	0	0	3	0	0	8	0	0	0	0	0	0	0	0	0	0	0	0	0	0	0	0	0	0	0	0	0	0	0	0	0	0	0	0	0	0	0	0	0
Otu164	2251	Bacteria;Proteobacteria;Alphaproteobacteria	0	0	0	0	0	0	0	0	0	0	0	0	0	0	0	0	0	0	0	0	0	0	0	0	0	0	0	0	0	0	0	0	0	0	0	0	0	0	0	0	0	0	0	0	0	0	0
Otu7755	2243	Bacteria;Proteobacteria;Gammaproteobacteria;Pseudomonadales;Moraxellaceae;Acinetobacter	67	0	5	4	0	1	0	0	0	0	1	0	0	113	0	0	0	0	1	0	0	0	0	0	0	0	1	0	0	0	0	0	0	0	0	0	0	0	0	0	0	0	0	0	0	0	29
Otu98	2235	Bacteria;Bacteroidetes;Sphingobacteriia;Sphingobacteriales;Sphingobacteriaceae;Sphingobacterium	2226	0	0	0	0	0	0	0	0	0	0	0	0	0	0	0	0	0	0	0	0	0	0	0	0	0	3	0	0	0	0	0	0	0	0	0	0	0	0	0	0	0	0	0	0	0	0
Otu442	2230	Bacteria;Proteobacteria;Betaproteobacteria;Burkholderiales;Alcaligenaceae;Sutterella	0	0	53	0	0	1	0	0	0	0	40	1	222	9	0	0	0	0	0	0	0	0	0	0	23	1	0	0	0	3	0	1	0	0	0	0	0	0	0	0	0	0	0	0	0	0	0
Otu7868	2228	Bacteria;Bacteroidetes;Bacteroidia;Bacteroidales;S24-7	0	0	0	0	0	0	0	0	0	0	0	0	0	0	0	0	0	0	0	0	0	0	0	0	0	0	0	0	0	0	0	0	0	0	0	0	0	0	0	0	0	0	0	0	0	0	0
Otu133	2214	Bacteria;Proteobacteria;Gammaproteobacteria;Pseudomonadales;Moraxellaceae;Psychrobacter	0	0	0	7	0	0	0	0	0	0	0	0	0	12	0	0	0	0	0	0	0	0	0	0	0	0	0	0	1	0	0	0	0	0	0	0	0	0	0	0	0	0	0	0	0	0	9
Otu1134	2205	Bacteria;Firmicutes;Clostridia;Clostridiales;Ruminococcaceae;Oscillospira	0	0	9	0	0	0	0	0	0	0	0	0	0	0	0	0	0	23	0	0	0	10	3	0	0	0	0	0	0	0	0	0	0	0	0	0	2	0	0	0	0	0	0	1	59	0	0
Otu1226	2202	Bacteria;Firmicutes;Clostridia;Clostridiales	0	0	0	0	0	0	0	0	0	0	0	0	0	1	0	0	0	0	0	0	0	0	0	0	0	0	0	0	0	0	0	0	0	0	0	0	0	0	0	0	0	0	0	0	0	0	0
Otu4705	2200	Bacteria;Proteobacteria;Gammaproteobacteria;Alteromonadales;Shewanellaceae;Shewanella;Shewanella_algae	379	75	1	319	94	15	306	23	1	4	19	51	0	2	0	0	0	0	0	0	0	0	0	0	2	0	0	1	1	4	3	0	0	0	0	0	0	0	0	0	0	0	0	1	1	0	4
Otu1105	2199	Bacteria;Firmicutes;Clostridia;Clostridiales	0	0	0	0	0	0	0	0	0	0	0	0	0	3	0	0	0	0	0	0	0	0	0	0	0	0	0	0	0	0	0	0	0	0	0	0	0	0	0	0	0	0	0	0	0	0	0
Otu106	2196	Bacteria;Firmicutes;Clostridia;Clostridiales	0	0	0	0	0	0	0	0	0	0	0	0	0	0	0	0	0	0	0	0	0	0	0	0	0	0	0	0	0	0	0	0	0	0	0	0	0	0	0	0	0	0	1	0	0	0	0
Otu852	2178	Bacteria;Bacteroidetes;Bacteroidia;Bacteroidales;S24-7	0	0	81	0	0	0	0	0	0	0	47	0	81	47	0	0	0	0	0	0	0	0	0	0	5	0	0	0	0	0	0	2	2	0	0	0	0	0	0	0	0	0	0	0	0	0	0
Otu7744	2177	Bacteria;Firmicutes;Bacilli;Turicibacterales;Turicibacteraceae;Turicibacter	1	30	60	2	2	142	22	9	4	4	10	19	4	306	0	1	0	7	141	319	15	148	49	18	0	33	0	18	8	25	19	3	3	45	1	0	0	0	0	0	4	8	11	0	8	0	0
Otu92	2152	Bacteria;Planctomycetes;Planctomycetia;Pirellulales;Pirellulaceae	0	0	0	0	0	0	0	0	0	0	0	0	0	0	0	0	0	0	0	0	0	0	0	0	0	0	0	0	0	0	0	0	0	0	0	0	0	0	0	0	0	0	0	0	0	0	0
Otu1192	2151	Bacteria;Bacteroidetes;Bacteroidia;Bacteroidales;Prevotellaceae;Prevotella	0	0	0	0	0	0	0	0	0	0	0	0	0	0	0	0	0	0	0	0	0	0	0	0	0	0	0	0	0	0	0	0	0	0	0	0	0	0	0	0	0	0	0	0	0	0	0
Otu152	2146	Bacteria;Actinobacteria;Actinobacteria;Actinomycetales;Corynebacteriaceae;Corynebacterium	0	0	0	0	0	0	0	0	0	0	0	0	0	0	0	0	0	0	0	0	0	0	0	0	0	0	0	0	0	0	0	0	0	0	0	0	0	0	0	0	0	0	0	0	0	0	0
Otu119	2139	Bacteria;Actinobacteria;Actinobacteria;Actinomycetales;Corynebacteriaceae;Corynebacterium	0	0	0	0	0	0	0	0	0	0	0	0	3	1	0	0	0	0	3	0	0	0	0	0	0	0	1	0	0	0	0	0	0	0	0	0	0	1	0	0	1	0	0	0	0	0	7
Otu8759	2139	Bacteria;Proteobacteria;Betaproteobacteria;Burkholderiales;Comamonadaceae	0	0	0	0	0	0	0	0	0	0	0	0	0	0	0	0	0	0	0	0	0	0	0	0	0	0	0	0	0	0	0	0	0	0	0	0	0	0	0	0	0	0	0	0	0	0	1080
Otu5335	2138	Bacteria;Proteobacteria;Deltaproteobacteria;Desulfovibrionales;Desulfovibrionaceae;Desulfovibrio	0	0	0	0	0	0	0	0	0	0	0	0	0	0	0	0	0	0	0	0	0	0	0	0	0	0	0	0	0	0	0	0	0	0	0	0	0	0	0	0	0	0	0	0	1	1232	0
Otu745	2138	Bacteria;Bacteroidetes;Bacteroidia;Bacteroidales;Odoribacteraceae;Odoribacter	0	0	0	0	0	0	0	0	0	0	0	0	0	0	0	0	0	7	0	0	4	0	0	0	0	0	0	0	0	0	0	0	0	0	0	0	3	0	0	0	0	2	0	0	53	0	0
Otu864	2136	Bacteria;Firmicutes;Clostridia;Clostridiales;Lachnospiraceae	0	0	0	0	0	0	0	0	0	0	0	0	0	0	0	0	0	0	0	0	0	0	0	0	0	0	0	0	0	0	0	0	0	0	0	0	0	0	0	0	0	0	0	0	0	0	0
Otu1160	2136	Bacteria;Firmicutes;Clostridia;Clostridiales	0	0	0	0	0	0	0	0	0	0	0	0	0	0	0	0	0	0	0	0	0	0	0	0	0	0	0	0	0	0	0	0	0	0	0	0	0	0	0	0	0	6	0	0	0	0	0
Otu1104	2134	Bacteria;Proteobacteria;Gammaproteobacteria;Aeromonadales;Succinivibrionaceae;Succinivibrio	0	0	0	0	0	0	0	0	0	0	0	0	0	0	0	0	0	0	0	0	0	0	0	0	0	0	0	0	0	0	0	0	0	0	0	0	0	0	0	0	0	5	0	0	0	0	0
Otu265	2131	Bacteria;Cyanobacteria;Chloroplast;Streptophyta	2	0	32	1	2	0	0	1	0	0	53	0	27	0	0	1	0	32	5	0	4	49	113	0	6	0	8	1	0	0	0	1	0	1	0	0	2	1	1	0	3	26	0	154	1	0	6
Otu723	2126	Bacteria;Firmicutes;Clostridia;Clostridiales	0	0	0	0	0	0	0	0	0	0	0	0	0	0	0	0	0	0	0	0	0	0	0	0	0	0	0	0	0	0	0	0	0	0	0	0	0	0	0	0	0	0	0	0	0	0	0
Otu1106	2123	Bacteria;Firmicutes;Clostridia;Clostridiales;Lachnospiraceae	0	0	0	0	0	0	0	0	0	0	7	0	0	0	0	0	0	0	0	0	0	0	0	0	0	0	0	0	0	0	1	0	0	0	0	0	0	0	0	0	0	0	0	0	0	0	0
Otu1086	2113	Bacteria;Firmicutes	0	0	0	0	0	0	0	0	0	0	0	0	0	0	0	0	0	0	0	0	0	0	0	0	0	0	0	0	0	0	0	0	0	0	0	0	0	0	0	0	0	0	0	0	0	0	0
Otu1053	2109	Bacteria;Firmicutes;Clostridia;Clostridiales;Ruminococcaceae;Faecalibacterium;Faecalibacterium_prausnitzii	0	0	0	0	0	0	0	0	0	0	0	0	0	1	0	0	0	23	0	0	5	17	1	1	0	0	0	0	0	0	0	0	0	0	1	0	0	0	0	0	2	68	0	45	0	0	0
Otu181	2103	Bacteria;Verrucomicrobia;Verrucomicrobiae;Verrucomicrobiales;Verrucomicrobiaceae;Akkermansia	0	0	0	0	0	0	0	0	0	0	0	0	0	0	0	0	0	0	0	0	0	0	0	0	0	0	0	0	0	0	0	0	0	0	0	0	0	0	0	0	0	0	0	0	0	0	0
Otu4184	2102	Bacteria;Bacteroidetes;Bacteroidia;Bacteroidales;Prevotellaceae;Prevotella;Prevotella_stercorea	0	0	0	0	0	0	0	0	0	0	0	0	0	0	0	0	0	0	0	0	0	0	0	0	0	0	0	0	0	0	0	0	0	0	0	0	0	0	0	0	0	1	0	0	0	0	0
Otu256	2095	Bacteria;Firmicutes;Bacilli;Lactobacillales;Enterococcaceae;Vagococcus	0	3	34	65	0	1	2	1	0	24	4	1	2	187	0	0	0	0	0	0	0	0	0	0	0	0	1	0	2	0	0	0	0	0	0	0	2	0	1	0	0	3	0	0	0	0	7
Otu166	2082	Bacteria;Proteobacteria;Gammaproteobacteria;Pseudomonadales;Pseudomonadaceae;Pseudomonas	1522	0	11	2	1	0	1	0	0	0	6	0	2	3	0	0	0	0	2	0	0	2	0	0	9	0	0	0	0	10	0	3	0	0	3	0	2	0	4	0	0	0	0	0	0	0	17
Otu585	2074	Bacteria;Proteobacteria;Alphaproteobacteria;Caulobacterales;Caulobacteraceae;Caulobacter	2	0	0	0	0	0	0	0	0	1	0	0	6	0	0	0	0	7	100	2	0	32	0	2	15	0	0	0	0	0	0	0	0	0	0	0	2	0	0	1	0	25	0	0	0	0	0
Otu94	2072	Bacteria;Firmicutes;Clostridia;Clostridiales;Lachnospiraceae	0	0	0	0	0	0	1	0	0	0	0	0	0	0	0	0	0	0	0	0	0	0	0	0	0	0	0	0	0	0	0	0	0	0	0	0	0	0	0	0	0	0	0	0	0	0	0
Otu1193	2058	Bacteria;Bacteroidetes;Bacteroidia;Bacteroidales;Paraprevotellaceae;Prevotella	0	0	0	0	0	0	0	0	0	0	0	0	0	0	0	0	0	0	0	0	0	0	0	0	0	0	0	0	0	0	0	0	0	1	0	0	0	0	0	0	0	0	0	0	0	0	0
Otu279	2044	Bacteria;Verrucomicrobia;Verrucomicrobiae;Verrucomicrobiales;Verrucomicrobiaceae;Akkermansia;Akkermansia_muciniphila	3	0	33	0	0	0	0	0	0	1	6	0	15	1	0	0	0	5	7	0	87	105	27	4	38	0	0	1	0	0	0	0	9	2	0	0	0	0	0	0	1	33	0	0	395	0	0
Otu101	2038	Bacteria;Firmicutes;Clostridia;Clostridiales	0	0	0	0	0	0	0	0	0	0	0	0	0	0	0	0	0	0	0	0	0	0	0	0	0	0	0	0	0	0	0	0	0	0	0	0	0	0	0	0	0	0	0	0	0	0	0
Otu1386	2028	Bacteria;Firmicutes;Clostridia;Clostridiales;Lachnospiraceae	0	0	0	0	0	0	0	0	0	0	4	0	0	0	0	0	0	0	0	0	0	0	0	0	0	0	0	0	0	0	0	0	0	0	0	0	0	0	0	0	0	0	0	0	0	0	0
Otu3937	2014	Bacteria;Firmicutes;Clostridia;Clostridiales;Peptostreptococcaceae	0	0	0	0	1	2	0	0	0	101	0	2	0	10	11	0	0	0	0	0	0	0	0	0	0	0	0	0	0	0	0	0	0	0	7	0	0	0	0	0	0	0	0	0	0	0	5
Otu2200	2013	Bacteria;Firmicutes;Clostridia;Clostridiales	0	0	0	0	0	0	0	0	0	0	0	0	4	1	0	0	0	0	0	0	0	0	0	0	0	0	0	0	0	0	0	0	0	0	0	0	0	0	0	0	0	0	0	0	0	0	0
Otu165	2010	Bacteria;Firmicutes;Clostridia;Clostridiales	0	0	4	0	0	0	0	0	0	0	1	0	0	6	0	0	0	0	0	0	0	0	0	0	0	0	0	0	0	0	0	0	2	0	0	0	0	0	0	0	0	0	2	0	3	0	0
Otu137	2008	Bacteria;Firmicutes;Clostridia;Clostridiales;Lachnospiraceae	0	0	0	0	0	0	0	0	0	0	0	0	0	0	0	0	0	0	0	0	0	0	0	0	0	0	0	0	0	0	0	0	0	0	0	0	0	0	0	0	0	0	0	0	0	0	0
Otu162	2005	Bacteria;Proteobacteria;Alphaproteobacteria;Rickettsiales;mitochondria	0	0	0	0	705	104	45	15	1090	19	14	8	0	0	0	0	0	0	0	0	0	0	0	0	1	0	0	0	0	0	0	0	4	0	0	0	0	0	0	0	0	0	0	0	0	0	0
Otu2241	1995	Bacteria;Firmicutes;Clostridia;Clostridiales	0	0	0	0	0	0	0	0	0	0	1	0	0	16	0	0	0	0	1	0	0	0	0	0	0	0	0	0	0	0	0	0	0	0	0	0	0	0	0	0	0	0	0	0	0	0	0
Otu6042	1991	Bacteria;Cyanobacteria;Chloroplast;Euglenozoa	0	0	0	0	0	0	0	0	0	0	0	0	0	0	0	0	0	0	0	0	0	0	0	0	0	0	0	0	0	0	0	0	0	0	0	0	0	0	0	0	0	0	0	0	0	0	0
Otu222	1989	Bacteria	0	0	213	3	0	0	0	0	0	0	35	1	1718	0	0	0	0	0	0	0	0	0	0	0	13	0	1	0	1	0	0	3	0	1	0	0	0	0	0	0	0	0	0	0	0	0	0
Otu115	1977	Bacteria;Proteobacteria;Alphaproteobacteria;Rickettsiales;mitochondria	0	1571	53	8	37	61	8	73	35	0	17	88	25	1	0	0	0	0	0	0	0	0	0	0	0	0	0	0	0	0	0	0	0	0	0	0	0	0	0	0	0	0	0	0	0	0	0
Otu134	1977	Bacteria;Bacteroidetes;Bacteroidia;Bacteroidales;S24-7	0	0	0	0	0	0	0	0	0	0	0	0	0	0	0	0	0	0	0	0	0	0	0	0	0	0	0	0	0	0	0	0	0	0	0	0	0	0	0	0	0	0	0	0	0	0	0
Otu99	1968	Bacteria;Firmicutes;Clostridia;Clostridiales	0	0	0	0	0	0	0	0	0	0	0	0	0	0	0	0	0	0	0	0	0	0	0	0	0	0	0	0	0	0	0	0	0	0	0	0	0	0	0	0	0	0	0	0	0	0	0
Otu6572	1925	Bacteria;Proteobacteria;Betaproteobacteria;Burkholderiales;Comamonadaceae	0	0	0	0	0	0	0	0	0	0	0	0	0	0	0	0	0	0	0	0	0	0	0	0	0	0	0	0	0	0	0	0	0	0	0	0	0	0	0	0	0	0	0	0	0	0	1139
Otu520	1924	Bacteria;Fusobacteria;Fusobacteriia;Fusobacteriales;Fusobacteriaceae	0	0	0	0	0	0	0	0	0	0	0	0	0	0	0	0	0	0	0	0	0	0	0	0	0	0	0	0	0	0	0	0	0	0	0	1	3	0	0	0	0	0	0	0	0	4	1
Otu1151	1922	Bacteria;Firmicutes;Clostridia;Clostridiales;Lachnospiraceae;Clostridium	0	0	0	0	0	0	0	0	0	0	0	0	0	0	0	0	0	0	0	0	0	0	0	0	1	0	0	0	0	0	0	0	0	0	0	0	0	0	0	0	0	0	0	0	2	0	0
Otu377	1917	Bacteria;Firmicutes;Bacilli;Lactobacillales;Lactobacillaceae;Lactobacillus	0	0	45	1	0	1	1	0	0	1	14	0	31	0	0	0	0	0	0	0	0	0	0	0	264	0	0	0	0	0	0	0	41	0	0	0	0	0	0	0	0	0	0	0	0	0	0
Otu6440	1914	Bacteria;Firmicutes;Clostridia;Clostridiales;Lachnospiraceae;Roseburia	2	0	0	0	0	0	0	0	0	0	0	0	1	12	0	0	0	37	2	0	3	12	3	0	0	0	0	0	0	0	0	0	0	1	0	0	2	0	1	0	0	10	0	0	2	0	0
Otu5951	1892	Bacteria;Firmicutes;Clostridia;Clostridiales;Clostridiaceae;Clostridium	0	0	0	0	0	0	0	0	0	0	0	0	0	11	0	0	0	0	1	4	0	3	1	0	0	0	0	0	0	0	0	0	1	0	0	0	0	0	0	0	0	1	0	0	0	0	0
Otu100	1886	Bacteria;Chlamydiae;Chlamydiia;Chlamydiales;Chlamydiaceae	0	0	50	3	0	0	97	2	0	0	12	0	1702	9	0	0	0	0	0	0	0	0	0	0	2	0	0	0	0	0	0	4	0	0	0	0	0	0	0	0	0	0	0	0	0	0	0
Otu175	1877	Bacteria;Bacteroidetes;Bacteroidia;Bacteroidales;Bacteroidaceae;Bacteroides;Bacteroides_plebeius	1	0	0	0	0	0	0	0	0	0	0	0	0	0	0	0	3	1070	218	3	69	66	84	4	0	0	0	0	0	0	0	0	0	0	27	13	103	0	13	0	0	13	0	16	171	0	0
Otu2956	1858	Bacteria;Proteobacteria;Betaproteobacteria	7	0	0	0	0	0	0	0	0	1	5	0	7	32	0	0	0	0	0	0	0	0	0	0	10	6	0	8	12	57	104	42	6	10	0	0	0	0	0	0	0	0	0	0	0	0	0
Otu1891	1857	Bacteria;Bacteroidetes;Bacteroidia;Bacteroidales;Bacteroidaceae;Bacteroides	0	0	0	0	0	0	0	0	0	0	0	0	0	0	0	0	0	0	0	0	0	0	0	0	0	0	0	0	0	0	0	0	0	0	0	0	0	3	0	0	0	0	0	0	6	0	0
Otu249	1844	Bacteria;Firmicutes;Clostridia;Clostridiales;Clostridiaceae	0	0	0	0	0	0	0	0	0	0	0	0	0	2	0	0	0	0	0	0	0	2	0	0	0	0	0	2	0	0	3	2	0	0	0	0	0	0	0	0	0	0	0	0	0	0	0
Otu7591	1842	Bacteria;Proteobacteria;Gammaproteobacteria;Vibrionales;Vibrionaceae	2	8	0	3	4	0	4	1	0	0	0	1	0	0	0	0	0	0	0	0	0	0	0	0	0	0	0	0	0	0	0	0	0	0	0	3	5	0	0	0	0	0	17	0	0	0	12
Otu146	1841	Bacteria;Actinobacteria;Actinobacteria;Actinomycetales;Brevibacteriaceae;Brevibacterium	0	0	71	1	0	0	0	0	0	0	1	0	0	0	0	0	0	1	0	1	0	0	0	0	0	0	2	0	2	0	0	0	0	0	13	0	0	0	0	0	0	7	0	0	0	0	4
Otu1603	1839	Bacteria;Firmicutes;Clostridia;Clostridiales	0	0	0	0	0	0	0	0	0	0	0	0	0	5	0	0	0	0	0	0	0	0	0	0	0	0	0	0	0	0	0	0	0	0	0	0	0	0	0	0	0	0	0	0	0	0	0
Otu1552	1835	Bacteria;Spirochaetes;Spirochaetes;Spirochaetales;Spirochaetaceae;Treponema	1	0	0	0	0	0	0	0	0	0	0	0	0	0	0	0	0	0	0	0	0	0	0	0	0	0	0	0	0	0	0	0	0	0	0	0	0	0	0	0	0	0	1	0	0	0	0
Otu7189	1834	Bacteria;Bacteroidetes;Flavobacteriia;Flavobacteriales;Flavobacteriaceae	8	53	0	194	43	26	1315	53	8	0	39	93	0	0	0	0	0	0	0	0	0	0	0	0	2	0	0	0	0	0	0	0	0	0	0	0	0	0	0	0	0	0	0	0	0	0	0
Otu1425	1831	Bacteria;Bacteroidetes;Bacteroidia;Bacteroidales	0	0	0	0	0	0	0	0	0	0	0	0	0	0	0	0	0	0	0	0	0	0	0	0	0	0	0	0	0	0	0	0	0	0	0	0	0	0	0	0	0	0	0	0	0	0	0
Otu529	1829	Bacteria;Planctomycetes;Planctomycetia;Pirellulales;Pirellulaceae	0	0	11	0	0	0	0	0	0	0	5	0	3	0	1	0	0	110	169	24	43	1294	67	10	0	18	0	3	4	3	3	7	2	32	0	0	0	0	0	0	0	0	0	0	0	0	0
Otu8641	1816	Bacteria;Bacteroidetes;Bacteroidia;Bacteroidales;S24-7	0	0	0	0	0	0	0	0	0	0	0	0	0	0	0	0	0	0	0	0	0	0	0	0	0	0	0	0	0	0	0	0	0	0	0	0	0	0	0	0	0	0	0	0	0	0	0
Otu545	1812	Bacteria;Bacteroidetes;Bacteroidia;Bacteroidales;Prevotellaceae;Prevotella	0	0	0	0	0	0	0	0	0	0	0	0	0	0	0	0	0	0	0	0	0	0	0	0	0	0	0	0	0	0	0	0	0	0	0	0	0	0	0	0	0	3	0	0	0	0	0
Otu209	1810	Bacteria;Bacteroidetes;Bacteroidia;Bacteroidales;Rikenellaceae;PW3	0	0	0	0	0	0	0	0	0	0	0	0	0	0	0	0	0	0	0	0	0	0	0	0	0	0	0	0	0	0	0	0	0	0	0	0	0	0	0	0	0	0	0	0	0	0	0
Otu236	1804	Bacteria;Bacteroidetes;Bacteroidia;Bacteroidales;Porphyromonadaceae;Paludibacter	0	0	0	0	0	0	0	0	0	0	8	0	16	0	0	0	0	0	0	0	0	0	0	0	55	0	191	83	16	144	173	89	840	189	0	0	0	0	0	0	0	0	0	0	0	0	0
Otu1267	1799	Bacteria;Bacteroidetes;Bacteroidia;Bacteroidales;S24-7	0	0	8	0	0	0	1	0	0	0	1	0	56	39	0	0	0	0	0	0	0	0	0	0	1	0	0	0	0	0	0	0	0	0	0	0	0	0	0	0	0	2	0	0	0	0	0
Otu8001	1791	Bacteria;Bacteroidetes;Bacteroidia;Bacteroidales;Prevotellaceae;Prevotella	1	0	0	0	0	0	0	0	0	0	0	0	0	0	0	0	0	0	0	0	0	0	0	0	0	0	0	0	0	0	0	0	0	0	0	0	0	0	0	0	0	0	0	0	1	0	0
Otu125	1788	Bacteria;Bacteroidetes;Bacteroidia;Bacteroidales;Prevotellaceae;Prevotella;Prevotella_copri	0	0	0	0	0	0	0	0	0	0	0	0	0	1289	5	2	0	7	10	0	0	6	0	1	0	0	0	0	0	0	0	0	0	0	0	0	0	0	0	0	0	0	0	0	0	0	0
Otu2074	1767	Bacteria;Firmicutes;Clostridia;Clostridiales	1	0	0	0	0	0	0	0	0	0	0	0	0	0	0	0	0	0	0	0	0	0	0	0	0	0	0	0	0	0	0	0	0	0	0	0	0	0	0	0	0	0	0	0	0	0	0
Otu4655	1760	Bacteria;Firmicutes;Clostridia;Clostridiales;Peptostreptococcaceae	0	3	0	0	0	5	0	0	15	10	0	3	0	149	19	0	0	2	10	14	1	13	29	1	0	1	0	0	0	0	1	0	0	0	0	0	0	0	0	0	0	0	0	0	0	0	7
Otu7858	1755	Bacteria;Proteobacteria;Gammaproteobacteria;Alteromonadales;Shewanellaceae;Shewanella	202	11	0	183	30	1	83	2	0	2	0	6	0	1	0	0	0	0	0	0	0	0	0	0	0	2	2	25	11	82	21	2	4	0	0	0	0	0	0	0	0	0	0	0	0	0	7
Otu336	1747	Bacteria;Proteobacteria;Gammaproteobacteria;Pseudomonadales;Moraxellaceae;Enhydrobacter	60	1	23	61	0	1	2	1	0	0	12	0	6	347	0	0	0	7	13	0	1	65	0	0	16	8	4	2	29	10	0	0	23	0	8	5	11	2	24	0	3	10	0	17	0	0	119
Otu163	1743	Bacteria;Bacteroidetes;Bacteroidia;Bacteroidales;Paraprevotellaceae	0	0	0	0	0	0	0	0	0	0	6	0	34	0	0	0	0	0	0	0	0	0	0	0	0	0	5	11	100	1189	12	384	2	0	0	0	0	0	0	0	0	0	0	0	0	0	0
Otu121	1735	Bacteria;Bacteroidetes;Bacteroidia;Bacteroidales;Porphyromonadaceae;Parabacteroides	0	0	0	0	0	0	0	0	0	0	0	0	0	0	0	0	0	0	0	0	0	0	0	0	0	0	0	0	0	0	0	0	0	0	0	0	0	0	0	0	0	0	0	0	0	0	0
Otu2278	1727	Bacteria;Fusobacteria;Fusobacteriia;Fusobacteriales;Fusobacteriaceae;Cetobacterium;Cetobacterium_somerae	0	0	0	0	0	0	1	2	0	1	0	2	0	0	0	51	0	3	0	0	0	0	14	0	2	0	0	0	1	1	2	0	6	3	0	0	0	0	0	0	0	0	0	0	0	0	0
Otu257	1720	Bacteria;Proteobacteria;Alphaproteobacteria;Rhodobacterales;Rhodobacteraceae	0	1	0	2	8	7	111	4	11	30	24	173	3	0	0	0	0	0	0	0	0	0	0	0	0	0	0	0	0	0	0	0	0	0	133	344	44	6	0	0	0	6	21	0	0	0	2
Otu1593	1715	Bacteria;Bacteroidetes;Bacteroidia;Bacteroidales;S24-7	0	0	5	0	0	0	0	0	0	0	2	0	6	16	0	0	0	0	0	0	0	0	0	0	1	0	0	0	0	0	0	0	0	0	0	0	0	0	0	0	0	0	0	0	0	0	0
Otu923	1707	Bacteria;Bacteroidetes;Bacteroidia;Bacteroidales;S24-7	0	0	3	0	0	0	0	0	0	0	1	0	1	0	0	0	0	0	0	0	0	0	0	0	0	0	0	0	0	0	0	0	0	0	0	0	0	0	0	0	0	0	0	0	0	0	0
Otu1750	1698	Bacteria;Firmicutes;Clostridia;Clostridiales	0	0	0	0	0	0	0	0	0	0	0	0	1	0	0	0	0	0	0	0	0	0	0	0	0	0	0	0	0	0	0	0	0	0	0	0	0	0	0	0	0	0	0	0	0	0	0
Otu176	1695	Bacteria;Firmicutes	0	0	0	0	0	0	0	0	0	0	0	0	0	0	0	0	0	0	0	0	0	0	0	0	0	0	0	0	0	0	0	0	0	0	0	0	0	0	0	0	0	0	0	0	0	0	0
Otu2440	1693	Bacteria;Proteobacteria;Deltaproteobacteria;Desulfovibrionales;Desulfovibrionaceae;Desulfovibrio	0	0	0	0	0	0	0	0	0	0	0	0	0	0	0	0	0	0	0	0	0	0	0	0	0	0	0	0	0	0	0	0	0	0	0	0	0	0	0	0	0	0	0	0	28	1180	0
Otu1407	1691	Bacteria;Firmicutes;Clostridia;Clostridiales;Lachnospiraceae	0	0	0	0	0	0	0	0	0	0	0	0	0	0	0	0	0	0	0	0	0	0	0	0	1	0	0	0	0	0	0	0	0	0	0	0	0	0	0	0	0	0	0	0	0	0	0
Otu5364	1688	Bacteria;Bacteroidetes;Bacteroidia;Bacteroidales;Bacteroidaceae;Bacteroides	0	0	1	0	0	0	0	0	0	0	0	0	0	1	0	0	0	3	0	0	0	0	0	0	0	0	0	0	0	0	0	0	0	0	0	0	0	0	0	0	0	0	0	0	0	0	0
Otu1463	1674	Bacteria;Bacteroidetes;Bacteroidia;Bacteroidales;Prevotellaceae;Prevotella	3	0	0	0	1	0	0	0	0	0	0	0	0	0	0	0	0	0	0	0	0	0	0	0	0	0	0	0	0	0	0	0	0	1	0	0	0	0	0	0	0	0	0	0	0	0	0
Otu1442	1664	Bacteria;Bacteroidetes;Bacteroidia;Bacteroidales;S24-7	0	0	20	0	0	0	0	0	0	0	37	0	23	2	0	0	0	0	0	0	0	0	0	0	7	0	0	0	0	0	0	0	0	0	0	0	0	0	0	0	0	0	0	0	0	0	0
Otu1332	1663	Bacteria;Bacteroidetes;Bacteroidia;Bacteroidales;Paraprevotellaceae;Prevotella	1	0	0	0	1	0	0	0	0	0	0	0	0	0	0	0	0	0	0	0	0	0	0	0	0	0	0	0	0	0	0	0	0	10	0	0	0	0	0	0	0	2	0	0	0	0	0
Otu2605	1663	Bacteria;Proteobacteria;Deltaproteobacteria;Desulfovibrionales;Desulfovibrionaceae;Desulfovibrio;Desulfovibrio_C21_c20	0	0	7	1	0	0	0	0	0	0	8	0	17	1	0	0	0	0	0	0	0	0	0	0	4	0	0	0	0	0	0	0	0	0	0	0	0	0	0	0	0	6	0	0	0	0	0
Otu752	1660	Bacteria;Firmicutes;Clostridia;Clostridiales;Lachnospiraceae;Coprococcus	1	0	0	0	0	0	0	0	0	0	1	0	0	5	0	0	0	28	3	0	15	6	10	1	0	0	0	0	0	0	0	0	0	0	10	4	10	0	0	0	0	36	0	0	179	0	0
Otu114	1654	Bacteria;Firmicutes;Clostridia;Clostridiales;Ruminococcaceae;Ruminococcus;Ruminococcus_albus	0	0	0	0	0	0	0	0	0	0	0	0	0	0	0	0	0	0	0	0	0	0	0	0	0	0	0	0	0	0	0	0	0	0	0	0	0	0	0	0	0	0	0	0	0	0	0
Otu178	1648	Bacteria;Firmicutes;Clostridia;Clostridiales	0	0	0	0	0	0	0	0	0	0	1	0	0	0	0	0	0	0	0	0	0	0	0	0	0	0	0	0	0	0	0	0	0	0	0	0	1	0	0	0	0	0	0	0	6	0	0
Otu1000	1647	Bacteria;Tenericutes;Mollicutes;Anaeroplasmatales;Anaeroplasmataceae;Anaeroplasma	0	0	0	0	0	0	0	0	0	0	0	0	0	0	0	0	0	0	0	0	0	0	0	0	0	0	0	0	0	0	0	0	0	0	0	0	0	0	0	0	0	0	0	0	0	0	0
Otu533	1645	Bacteria;Firmicutes;Clostridia;Clostridiales;Ruminococcaceae	1	0	0	0	1	0	0	0	0	0	0	0	0	0	1	0	0	0	1	0	0	1	0	0	0	0	0	0	0	0	0	0	0	0	0	0	0	0	0	0	0	0	0	0	0	0	0
Otu1377	1634	Bacteria;Bacteroidetes;Bacteroidia;Bacteroidales;Prevotellaceae;Prevotella	2	0	0	0	0	0	0	0	0	0	0	0	0	0	0	0	0	0	0	0	0	0	0	0	0	0	0	0	0	0	0	0	0	1	0	0	0	0	0	0	0	15	0	0	0	0	0
Otu1923	1628	Bacteria;Bacteroidetes;Bacteroidia;Bacteroidales;S24-7	0	0	0	0	0	0	0	0	0	0	0	0	0	4	0	0	0	0	0	0	0	0	0	0	0	0	0	0	0	0	0	0	0	0	0	0	0	0	0	0	0	3	0	0	2	0	0
Otu5379	1624	Bacteria;Proteobacteria;Gammaproteobacteria	3	0	0	5	23	0	1	0	0	0	0	0	2	1	0	0	0	0	0	0	0	0	0	0	4	0	1	5	1	6	3	3	13	1	0	0	0	0	0	0	0	0	0	0	0	0	4
Otu552	1623	Bacteria;Firmicutes;Clostridia;Clostridiales;Lachnospiraceae;Clostridium	0	0	0	0	0	0	0	0	0	0	2	0	3	0	0	0	0	1	0	0	0	0	0	0	0	0	0	0	0	149	0	58	0	0	0	0	0	0	0	0	1	44	0	0	1	0	0
Otu329	1604	Bacteria;Proteobacteria;Alphaproteobacteria;Rhodobacterales;Rhodobacteraceae;Thalassobius;Thalassobius_mediterraneus	0	2	0	3	1	2	6	2	0	2	0	5	1	0	0	0	0	0	0	0	0	0	0	0	0	0	0	0	0	0	0	0	0	0	196	199	305	143	67	0	3	125	475	0	0	1	0
Otu8697	1597	Bacteria;Proteobacteria;Gammaproteobacteria;Vibrionales;Vibrionaceae;Photobacterium	0	1	0	0	0	0	0	0	0	0	0	0	0	0	0	0	0	0	0	0	0	0	0	0	0	0	0	0	0	0	0	0	0	0	2	0	1	0	0	0	0	0	6	0	0	0	10
Otu4467	1597	Bacteria;Firmicutes;Clostridia;Clostridiales	0	0	9	0	0	0	0	0	0	0	5	1	1	28	0	0	0	0	0	0	0	0	0	0	5	0	0	1	0	0	0	0	1	0	0	0	0	0	0	0	0	1	0	0	0	0	0
Otu1259	1593	Bacteria;Firmicutes;Clostridia;Clostridiales	0	0	0	0	0	0	0	0	0	0	0	0	0	5	0	0	0	0	0	0	0	0	0	0	0	0	0	0	0	0	0	0	0	0	0	0	0	0	0	0	0	0	0	0	0	0	0
Otu1457	1591	Bacteria;Firmicutes;Clostridia;Clostridiales	0	0	0	0	0	0	0	0	0	0	0	0	0	0	0	0	0	0	0	0	0	0	0	0	0	0	0	0	0	0	0	0	0	0	0	0	0	0	0	0	0	0	0	0	0	0	0
Otu223	1586	Bacteria;Firmicutes;Clostridia;Clostridiales;Lachnospiraceae	0	0	0	0	0	0	0	0	0	0	14	0	18	0	0	0	0	0	0	0	0	0	0	0	0	38	8	2	22	684	4	687	3	0	0	0	0	0	0	0	0	0	0	0	0	31	0
Otu259	1582	Bacteria;Proteobacteria;Gammaproteobacteria;Enterobacteriales;Enterobacteriaceae;Edwardsiella	2	27	10	227	77	164	745	8	1	97	97	9	0	0	0	0	0	0	0	0	0	0	0	0	8	0	1	0	1	0	0	0	1	2	0	0	0	0	0	0	0	0	0	0	0	0	0
Otu1258	1573	Bacteria;Lentisphaerae;Lentisphaeria;Lentisphaerales	0	0	0	0	0	0	0	0	0	0	16	1	25	0	0	0	0	0	0	0	0	0	0	0	0	0	2	1	0	1068	0	447	0	0	0	0	9	0	0	0	0	0	0	0	0	0	0
Otu262	1570	Bacteria;Firmicutes;Clostridia;Clostridiales;Ruminococcaceae;Gemmiger;Gemmiger_formicilis	1	0	0	0	0	0	0	0	0	0	0	0	0	1	0	0	0	25	30	0	16	11	12	1	0	0	0	0	0	0	0	0	0	0	3	1	3	1	0	0	0	86	0	6	666	0	0
Otu7902	1565	Bacteria;Proteobacteria;Deltaproteobacteria;Desulfovibrionales;Desulfovibrionaceae;Desulfovibrio	0	0	0	0	0	0	0	0	0	0	0	0	0	0	0	0	0	0	0	0	0	0	0	0	0	0	0	0	0	0	0	0	0	0	0	0	0	0	0	0	0	0	0	0	0	0	0
Otu278	1545	Bacteria;Proteobacteria;Gammaproteobacteria;Pseudomonadales;Moraxellaceae;Psychrobacter	0	1	0	148	0	0	1	2	0	1	7	0	0	5	0	0	0	0	0	0	0	0	0	0	0	0	0	0	0	0	0	0	0	0	0	0	0	0	0	0	0	0	0	0	0	0	3
Otu6883	1544	Bacteria;Proteobacteria;Betaproteobacteria;Burkholderiales;Comamonadaceae	0	0	0	0	0	0	0	0	0	0	0	0	0	0	0	0	0	0	0	0	0	0	0	0	0	0	0	0	0	0	0	0	0	0	0	0	0	0	0	0	0	0	0	0	0	0	675
Otu9095	1534	Bacteria;Bacteroidetes;Bacteroidia;Bacteroidales;S24-7	0	0	0	0	0	0	0	0	0	0	0	0	0	32	0	0	0	0	0	0	0	0	0	0	0	0	0	0	0	0	0	0	0	0	0	0	0	0	0	0	0	0	0	0	0	0	0
Otu126	1534	Bacteria;Firmicutes;Clostridia;Clostridiales;Tissierellaceae;Peptoniphilus	0	0	0	0	0	0	0	0	0	0	0	0	0	0	0	0	0	0	0	0	0	0	0	0	0	0	0	0	0	0	0	0	0	0	0	0	0	0	0	0	0	0	0	0	0	0	0
Otu155	1530	Bacteria;Firmicutes;Clostridia;Clostridiales;Ruminococcaceae;Ruminococcus;Ruminococcus_flavefaciens	0	0	0	0	0	0	0	0	0	0	0	0	0	0	0	0	0	0	0	0	0	0	0	0	0	0	0	0	0	0	0	0	0	0	0	0	0	0	0	0	0	0	0	0	0	0	0
Otu1366	1519	Bacteria;Bacteroidetes;Bacteroidia;Bacteroidales;Porphyromonadaceae;Parabacteroides;Parabacteroides_distasonis	1	0	0	0	0	0	0	0	0	0	0	0	3	46	0	0	0	2	0	0	0	0	0	0	0	0	0	0	0	0	0	0	0	0	0	0	0	0	0	0	0	18	0	1	91	0	0
Otu288	1514	Bacteria;Firmicutes;Clostridia;Clostridiales;Clostridiaceae;Clostridium	0	0	0	0	0	0	0	0	0	0	0	0	0	0	0	0	0	0	0	0	0	0	0	0	0	0	0	0	0	0	0	0	0	0	0	0	0	0	0	0	0	0	0	0	0	0	0
Otu1761	1512	Bacteria;Bacteroidetes;Bacteroidia;Bacteroidales;Prevotellaceae;Prevotella	0	0	0	0	0	0	0	0	0	0	0	0	0	1	0	0	0	0	0	0	0	0	0	0	0	0	0	0	0	0	0	0	0	0	0	0	0	0	0	0	0	1	0	0	0	0	0
Otu2412	1506	Bacteria;Verrucomicrobia;Verrucomicrobiae;Verrucomicrobiales;Verrucomicrobiaceae;Akkermansia	0	0	0	0	0	0	0	0	0	0	0	0	0	0	0	0	0	0	0	0	0	0	0	0	0	0	0	0	0	0	0	0	0	0	0	0	0	0	0	5	63	1	199	0	13	834	0
Otu3442	1504	Bacteria;Firmicutes;Clostridia;Clostridiales;Peptostreptococcaceae;Proteocatella;Proteocatella_sphenisci	44	0	0	11	0	0	0	4	0	1	7	0	4	0	0	0	0	0	0	0	0	0	0	0	96	268	47	73	196	34	31	16	357	314	0	0	0	0	0	0	0	0	0	0	0	0	0
Otu112	1504	Bacteria;Proteobacteria	0	0	59	4	0	0	0	0	0	0	49	0	1375	0	0	0	0	0	0	0	0	0	0	0	14	0	0	0	0	0	0	3	0	0	0	0	0	0	0	0	0	0	0	0	0	0	0
Otu2325	1502	Bacteria;Firmicutes;Clostridia;Clostridiales;Lachnospiraceae	0	0	0	0	0	0	0	0	0	0	0	0	0	3	0	0	0	6	0	0	1	0	0	0	0	0	0	0	0	0	0	0	0	0	0	0	0	0	0	0	0	0	0	0	0	0	0
Otu1314	1490	Bacteria;Firmicutes;Clostridia;Clostridiales;Ruminococcaceae;Oscillospira	0	0	0	0	0	0	0	0	0	0	6	0	0	6	0	0	0	0	0	1	0	0	0	0	0	0	0	0	0	0	0	0	0	0	0	0	0	0	0	0	0	0	0	0	0	0	0
Otu1184	1490	Bacteria;Firmicutes;Clostridia;Clostridiales;Lachnospiraceae	0	0	0	0	0	0	0	0	0	0	0	0	2	6	0	0	0	0	0	0	0	0	0	0	0	0	0	0	0	0	0	0	0	0	0	0	0	0	0	0	0	0	0	0	0	0	0
Otu1443	1478	Bacteria;Firmicutes;Clostridia;Clostridiales;Ruminococcaceae;Oscillospira	1	0	0	0	0	0	0	0	0	0	0	0	0	1	0	0	0	20	0	1	5	14	2	0	0	0	0	0	0	0	0	0	0	0	0	0	3	0	0	0	0	4	0	0	0	0	0
Otu158	1472	Bacteria;Firmicutes;Clostridia;Clostridiales;Ruminococcaceae	0	0	0	0	0	0	0	0	0	0	0	0	0	0	0	0	0	0	0	0	0	0	0	0	0	0	0	0	0	0	0	0	0	0	0	0	0	0	0	0	0	0	0	0	0	0	0
Otu3020	1462	Bacteria;Tenericutes;CK-1C4-19	0	0	15	0	0	1	0	0	0	0	4	0	10	0	0	0	0	0	3	0	0	32	0	1	247	192	127	198	166	12	83	87	245	39	0	0	0	0	0	0	0	0	0	0	0	0	0
Otu1531	1444	Bacteria;Firmicutes;Clostridia;Clostridiales;Ruminococcaceae;Ruminococcus	0	0	0	0	0	0	0	0	0	0	0	0	0	0	0	0	0	31	1	0	0	0	2	0	0	0	0	0	0	0	0	0	0	0	2	0	17	0	0	0	0	14	0	0	107	0	0
Otu5194	1440	Bacteria	0	0	0	0	0	0	0	0	0	0	0	0	0	0	0	0	0	0	0	0	0	0	0	0	0	0	0	0	0	0	0	0	0	0	0	0	0	0	0	0	0	0	0	0	0	0	0
Otu131	1439	Bacteria;Spirochaetes;Brevinematae;Brevinematales;Brevinemataceae	0	0	0	0	0	0	0	0	0	0	11	0	3	0	0	0	0	0	0	0	0	0	0	0	2	0	1334	0	0	71	14	4	0	0	0	0	0	0	0	0	0	0	0	0	0	0	0
Otu310	1436	Bacteria;Firmicutes;Clostridia;Clostridiales;Lachnospiraceae;Clostridium;Clostridium_clostridioforme	1	0	0	0	0	0	0	0	0	0	0	0	0	22	0	0	0	73	32	0	34	22	8	3	0	0	0	0	0	0	0	0	0	0	9	0	11	2	0	0	0	97	0	1	413	0	0
Otu1472	1426	Bacteria;Proteobacteria;Gammaproteobacteria;Aeromonadales;Succinivibrionaceae;Succinivibrio	0	0	0	0	0	0	0	0	0	0	0	0	0	0	0	0	0	0	0	0	0	0	0	0	0	0	0	0	0	0	0	0	0	0	0	0	0	0	0	0	0	0	0	0	0	0	0
Otu1388	1424	Bacteria;Bacteroidetes;Bacteroidia;Bacteroidales	0	0	0	0	0	0	0	0	0	0	0	0	0	0	0	0	0	0	0	0	0	0	0	0	0	0	0	0	0	0	0	0	0	0	0	0	0	0	0	0	0	0	0	0	0	0	0
Otu2034	1417	Bacteria;Bacteroidetes;Bacteroidia;Bacteroidales;Bacteroidaceae;Bacteroides	0	0	0	0	0	0	0	0	0	0	0	0	0	0	0	0	0	0	0	0	0	0	0	0	0	0	0	0	0	0	0	0	0	0	0	0	0	0	0	0	0	0	0	0	6	0	0
Otu219	1416	Bacteria;Bacteroidetes;Flavobacteriia;Flavobacteriales;Weeksellaceae;Cloacibacterium	641	2	25	71	0	0	0	0	0	0	0	0	0	1	0	0	0	0	13	0	0	0	7	0	5	4	5	0	26	25	0	0	236	0	0	0	0	0	134	0	0	0	0	0	0	0	39
Otu138	1412	Bacteria;Bacteroidetes;Bacteroidia;Bacteroidales	0	0	0	0	0	0	0	0	0	0	0	0	0	0	0	0	0	0	0	0	0	0	0	0	0	0	0	0	0	0	0	0	0	0	0	0	0	0	0	0	0	0	0	0	0	0	0
Otu1537	1401	Bacteria;Bacteroidetes;Bacteroidia;Bacteroidales;Paraprevotellaceae;Prevotella	0	0	0	0	0	0	0	0	0	0	0	1	0	0	0	0	0	0	0	0	0	0	0	0	0	0	0	0	0	0	0	1	0	11	0	0	0	0	0	0	0	14	0	0	0	0	0
Otu8818	1399	Bacteria;Proteobacteria;Gammaproteobacteria;Alteromonadales	0	2	0	0	0	0	0	0	0	0	0	0	0	0	0	0	0	0	0	0	0	0	0	0	0	0	0	0	0	0	0	0	0	0	0	4	1	0	0	0	0	0	7	0	0	0	2
Otu1899	1398	Bacteria;Firmicutes;Clostridia;Clostridiales;Lachnospiraceae	0	0	0	0	0	0	0	0	0	0	0	0	0	0	0	0	0	0	0	0	0	0	0	0	0	0	0	0	0	0	0	0	0	0	0	0	0	0	0	0	0	0	0	0	0	0	0
Otu2826	1395	Bacteria;Firmicutes;Clostridia;Clostridiales	0	0	0	0	0	0	0	0	0	0	0	0	0	0	0	0	0	0	0	0	0	0	0	0	1	0	0	0	0	0	0	0	0	0	0	0	0	0	0	0	0	0	0	0	0	0	0
Otu6856	1392	Bacteria;Proteobacteria;Deltaproteobacteria;Desulfovibrionales;Desulfovibrionaceae;Desulfovibrio	0	0	0	0	0	0	0	0	0	0	0	0	0	0	0	0	0	0	0	0	0	0	0	0	0	0	0	0	0	0	0	0	0	0	0	0	0	0	0	0	0	0	0	0	0	609	0
Otu1072	1388	Bacteria;Proteobacteria;Gammaproteobacteria;Aeromonadales;Aeromonadaceae;Aeromonas;Aeromonas_sharmana	3	0	0	0	0	0	0	0	0	0	1	0	0	0	0	0	0	1	0	0	0	0	0	0	1	0	15	6	1	7	4	19	26	19	0	0	0	0	0	0	0	0	0	0	0	0	2
Otu1618	1387	Bacteria;Firmicutes;Clostridia;Clostridiales;Lachnospiraceae	2	0	0	0	0	0	0	0	0	0	0	0	0	3	0	0	0	18	0	0	2	0	0	0	0	0	0	0	0	0	0	0	0	2	2	0	4	1	0	0	0	11	0	2	21	0	0
Otu6916	1384	Bacteria;Firmicutes;Clostridia;Clostridiales;Clostridiaceae;Clostridium;Clostridium_colicanis	0	0	0	0	0	0	0	0	0	0	0	0	0	0	0	0	0	1	0	0	0	0	0	0	0	0	0	0	0	0	0	0	0	0	0	0	0	0	0	0	0	0	0	0	0	0	27
Otu1185	1381	Bacteria;Bacteroidetes;Flavobacteriia;Flavobacteriales;Weeksellaceae;Chryseobacterium	4	2	8	198	0	0	9	2	0	1	40	1	4	15	0	0	0	4	21	0	0	16	0	0	40	15	26	2	98	74	2	3	200	0	2	1	3	0	0	0	1	18	0	23	0	0	11
Otu1292	1380	Bacteria;Firmicutes;Clostridia;Clostridiales	0	0	13	1	0	0	0	0	0	0	15	1	3	5	0	0	0	0	0	0	0	0	0	0	15	0	0	0	0	0	0	0	1	0	0	0	0	0	0	0	0	0	0	0	0	0	0
Otu1532	1375	Bacteria;Firmicutes;Clostridia;Clostridiales;Ruminococcaceae;Oscillospira	0	0	0	0	0	0	0	0	0	0	0	0	0	0	0	0	0	0	0	0	0	0	0	0	0	0	0	0	0	0	0	0	0	0	0	0	0	0	0	0	0	0	0	0	0	0	0
Otu881	1373	Bacteria;Proteobacteria;Gammaproteobacteria;Vibrionales;Vibrionaceae	3	0	0	7	11	0	3	0	0	1	0	2	0	0	0	0	0	0	0	0	0	0	0	0	0	0	0	0	0	0	0	0	0	1	1	2	3	0	0	0	1	0	5	0	0	0	6
Otu203	1372	Bacteria;Firmicutes;Clostridia;Clostridiales;Christensenellaceae	0	0	0	0	0	0	0	0	0	0	0	0	0	0	0	0	0	0	0	1	1	3	3	0	0	0	0	0	0	0	0	0	0	0	0	0	0	0	0	0	0	9	0	4	752	0	0
Otu7265	1369	Bacteria;Firmicutes;Clostridia;Clostridiales	0	0	1	1	0	0	1	0	0	0	5	0	132	0	0	0	0	0	0	0	0	0	0	0	1	0	0	0	0	0	0	0	0	0	0	0	0	0	0	0	0	0	0	0	24	0	0
Otu168	1368	Bacteria;Bacteroidetes;Bacteroidia;Bacteroidales;Porphyromonadaceae;Porphyromonas	0	0	0	0	0	0	0	0	0	0	0	0	0	0	0	0	0	0	0	0	0	0	0	0	0	0	0	0	0	0	0	0	0	0	0	0	0	0	0	0	0	0	0	0	0	0	0
Otu457	1363	Bacteria;Proteobacteria;Gammaproteobacteria;Oceanospirillales;Oceanospirillaceae;Marinomonas	1	196	0	35	198	25	33	70	3	1	229	127	63	0	0	0	0	0	0	0	0	0	0	0	1	0	2	0	0	0	0	0	0	0	0	0	0	0	0	0	0	0	0	0	0	0	3
Otu206	1361	Bacteria;Firmicutes;Erysipelotrichi;Erysipelotrichales;Erysipelotrichaceae	0	0	0	0	0	0	0	0	0	0	0	0	0	0	0	0	0	0	0	0	0	0	0	0	0	0	0	0	0	0	0	0	0	0	156	18	174	0	0	0	1	0	0	0	1	0	0
Otu1197	1341	Bacteria;Bacteroidetes;Bacteroidia;Bacteroidales;Paraprevotellaceae;Paraprevotella	0	0	0	0	0	0	0	0	0	0	0	0	0	0	0	0	0	0	0	0	0	0	0	0	0	0	0	0	0	0	0	0	0	0	0	0	0	0	0	0	0	0	0	0	0	0	0
Otu2273	1339	Bacteria;Firmicutes;Clostridia;Clostridiales	0	0	0	0	0	0	0	0	0	0	0	0	1	2	0	0	0	0	0	0	0	0	0	0	0	0	0	0	0	0	0	0	0	0	0	0	0	0	0	0	0	0	0	0	0	0	0
Otu2400	1337	Bacteria;Firmicutes;Clostridia;Clostridiales;Ruminococcaceae;Oscillospira	1	0	0	0	0	0	0	0	0	0	2	0	1	8	0	0	0	0	0	0	0	0	0	0	2	0	0	0	0	0	0	0	1	0	0	0	0	0	0	0	0	0	0	0	0	0	0
Otu182	1333	Bacteria;Firmicutes;Erysipelotrichi;Erysipelotrichales;Erysipelotrichaceae;Allobaculum	0	0	191	1	0	0	0	0	0	0	36	0	1096	2	0	0	0	0	0	0	0	0	0	0	3	0	0	0	0	0	0	2	2	0	0	0	0	0	0	0	0	0	0	0	0	0	0
Otu1153	1331	Bacteria;Firmicutes;Clostridia;Clostridiales;Veillonellaceae;Anaerovibrio	0	0	0	0	0	0	0	0	0	0	0	0	0	0	0	0	0	0	0	0	0	0	0	0	0	0	0	0	0	0	0	0	0	0	0	0	0	0	0	0	0	3	0	0	0	0	0
Otu366	1325	Bacteria;Proteobacteria;Betaproteobacteria;Burkholderiales;Oxalobacteraceae;Herbaspirillum	1	0	269	2	4	2	0	0	0	7	30	0	28	0	0	1	0	61	318	10	15	246	22	5	157	0	73	0	2	0	0	3	1	2	0	0	1	0	0	0	0	0	0	0	1	0	2
Otu1668	1324	Bacteria;Bacteroidetes;Bacteroidia;Bacteroidales;S24-7	0	0	0	0	0	0	0	0	0	0	0	0	0	3	0	0	0	0	0	0	0	0	0	0	0	0	0	0	0	0	0	0	0	0	0	0	0	0	0	0	0	0	0	0	0	0	0
Otu187	1323	Bacteria;Bacteroidetes;Bacteroidia;Bacteroidales;Prevotellaceae;Prevotella	3	0	118	9	0	6	3	0	2	1	231	4	717	76	2	1	0	1	0	0	0	1	0	0	118	1	1	2	1	2	1	6	13	2	0	0	0	0	0	0	0	0	0	0	0	0	0
Otu392	1322	Bacteria;Firmicutes;Clostridia;Clostridiales;Lachnospiraceae;Lachnospira	5	0	0	0	0	0	0	0	0	0	0	0	0	4	0	0	0	3	0	0	0	0	0	0	0	0	0	0	0	0	0	0	0	0	5	1	2	0	0	1	0	0	0	2	841	0	0
Otu7416	1322	Bacteria;Synergistetes;Synergistia;Synergistales;Dethiosulfovibrionaceae	0	0	0	0	0	0	0	0	0	0	0	0	0	0	0	0	0	0	0	0	0	0	0	0	0	0	0	0	0	0	0	0	0	0	0	0	0	0	0	0	0	0	0	0	0	0	0
Otu3209	1316	Bacteria;Cyanobacteria;Chloroplast;Stramenopiles	0	1003	7	0	62	54	42	46	31	1	11	17	5	31	0	0	0	0	0	0	0	0	0	0	0	0	0	0	0	0	0	0	0	0	0	0	0	0	0	0	0	0	0	0	0	0	0
Otu4385	1313	Bacteria;Firmicutes;Clostridia;Clostridiales;Lachnospiraceae;Ruminococcus;Ruminococcus_lactaris	0	0	0	0	0	0	0	0	0	0	0	0	0	0	0	0	0	11	12	0	4	2	1	0	0	0	0	0	0	0	0	0	0	0	0	0	1	0	0	0	0	17	0	0	79	0	0
Otu218	1313	Bacteria;Spirochaetes;Spirochaetes;Spirochaetales;Spirochaetaceae;Treponema	0	0	0	0	0	0	0	0	0	0	0	0	0	0	0	0	0	0	0	0	0	0	0	0	0	0	0	0	1	0	0	0	0	1	0	0	0	0	0	0	0	0	0	0	0	0	0
Otu7198	1305	Bacteria;Firmicutes;Clostridia;Clostridiales;Peptostreptococcaceae;Clostridium;Clostridium_lituseburense	94	3	0	1	0	17	0	4	0	253	4	1	0	21	0	0	0	0	0	8	0	0	9	0	2	0	0	0	0	0	0	0	0	0	0	0	0	0	0	0	0	0	0	0	0	0	0
Otu6467	1299	Bacteria;Proteobacteria;Betaproteobacteria;Burkholderiales;Comamonadaceae	0	0	0	0	0	0	0	0	0	0	0	0	0	0	0	0	0	0	0	0	0	0	0	0	0	0	0	0	0	0	0	0	0	0	0	0	0	0	0	0	0	0	0	0	0	0	753
Otu525	1294	Bacteria;Firmicutes;Bacilli;Lactobacillales;Streptococcaceae;Streptococcus	1	1	0	235	0	1	0	0	0	4	8	0	1	54	0	0	0	73	27	0	1	7	4	0	0	9	0	3	7	0	2	0	3	0	59	36	114	7	31	0	0	76	0	0	73	0	15
Otu1912	1290	Bacteria;Cyanobacteria;Chloroplast;Streptophyta	2	0	3	0	0	0	0	0	0	0	4	0	1	16	0	0	0	0	4	0	0	4	11	6	0	1	0	1	3	0	0	2	0	0	0	0	0	0	0	0	0	0	0	19	0	1	77
Otu580	1282	Bacteria;Firmicutes;Clostridia;Clostridiales;Ruminococcaceae	0	0	0	0	0	0	0	0	0	0	0	0	0	0	0	0	0	4	0	0	0	5	0	2	0	0	0	0	0	0	0	0	0	0	0	0	0	0	0	0	0	0	0	0	0	0	0
Otu145	1276	Bacteria;Tenericutes;Mollicutes;RF39	0	0	0	0	0	0	0	0	0	0	0	0	0	0	0	0	0	0	0	0	0	0	0	0	0	0	0	0	0	13	0	0	0	0	0	0	0	0	0	3	1	11	5	0	4	7	0
Otu172	1275	Bacteria;Firmicutes;Clostridia;Clostridiales;Lachnospiraceae	0	0	0	0	0	0	0	0	0	0	0	0	0	0	0	0	0	0	0	0	0	0	0	0	0	0	0	0	0	0	0	0	0	0	0	0	0	0	0	0	0	0	0	0	0	0	0
Otu2559	1273	Bacteria;Firmicutes;Clostridia;Clostridiales;Clostridiaceae	0	0	0	0	0	1	0	6	0	1154	0	0	1	6	0	0	0	0	0	0	0	0	0	0	3	0	0	2	0	0	0	0	0	0	0	0	0	0	0	0	0	0	0	0	0	0	0
Otu169	1272	Bacteria;Bacteroidetes;Flavobacteriia;Flavobacteriales;Weeksellaceae;Wautersiella	1129	0	0	3	0	0	0	0	0	0	0	0	0	105	0	0	0	0	0	0	0	0	0	0	0	0	2	0	11	14	2	0	2	0	0	0	0	0	0	0	0	0	0	0	0	0	0
Otu7349	1267	Bacteria;Firmicutes;Clostridia;Clostridiales;Lachnospiraceae	0	0	0	0	0	0	0	0	0	0	0	0	0	0	0	0	0	0	0	0	0	0	0	0	0	0	0	0	0	0	0	0	0	0	0	0	0	0	0	0	0	0	0	0	0	0	0
Otu4421	1266	Bacteria;Firmicutes;Clostridia;Clostridiales;Clostridiaceae;Clostridium	0	20	0	0	0	0	1	1	0	25	0	1	0	13	0	0	0	16	126	272	21	284	34	7	1	3	0	5	3	3	11	1	1	47	1	0	1	0	0	0	0	15	0	0	2	0	0
Otu2516	1264	Bacteria;Firmicutes;Clostridia;Clostridiales;Ruminococcaceae	0	0	0	0	0	0	0	0	0	0	0	0	0	0	0	0	0	0	0	0	0	0	0	0	0	0	0	0	0	0	0	0	0	0	0	0	0	0	0	0	1	0	0	0	5	597	0
Otu2351	1263	Bacteria;Firmicutes;Clostridia;Clostridiales;Ruminococcaceae;Oscillospira	0	0	0	0	0	0	0	0	0	0	0	0	0	12	0	0	0	0	0	0	0	0	0	0	0	0	0	0	0	0	0	0	0	0	0	0	0	0	0	0	0	0	0	0	0	0	0
Otu1068	1263	Bacteria;Bacteroidetes;Bacteroidia;Bacteroidales	0	0	10	1	0	0	0	0	0	0	16	0	67	0	0	0	0	0	0	0	0	0	0	0	2	0	0	1	0	0	1	2	0	0	0	0	0	0	0	0	0	0	0	0	0	0	0
Otu3189	1254	Bacteria;Firmicutes;Clostridia;Clostridiales;Peptostreptococcaceae	28	0	0	0	0	0	0	2	0	170	0	0	0	6	4	0	0	0	1	7	0	0	9	0	0	0	0	1	0	0	0	1	0	0	2	6	6	0	0	0	0	0	0	0	0	0	6
Otu879	1250	Bacteria;Verrucomicrobia;Verrucomicrobiae;Verrucomicrobiales;Verrucomicrobiaceae;Akkermansia	0	0	0	0	0	0	0	0	0	0	0	0	0	0	0	0	0	0	0	0	0	0	0	0	0	0	0	0	0	0	0	0	0	0	0	0	0	0	0	0	0	0	0	0	0	1186	0
Otu4138	1248	Bacteria;Proteobacteria;Gammaproteobacteria;Alteromonadales;Shewanellaceae;Shewanella	9	108	0	128	9	2	349	70	4	6	141	50	0	0	0	0	0	0	0	0	0	0	0	0	3	0	0	0	1	0	0	0	0	0	0	6	0	0	0	1	6	3	40	0	7	0	1
Otu926	1248	Bacteria;Firmicutes;Clostridia;Clostridiales	0	0	15	0	0	0	0	0	0	0	0	0	1	4	0	0	0	0	0	0	0	0	0	0	8	0	0	0	0	0	0	0	1	1	0	0	0	0	0	0	0	0	0	0	0	0	0
Otu2261	1247	Bacteria;Firmicutes;Clostridia;Clostridiales;Ruminococcaceae;Butyricicoccus;Butyricicoccus_pullicaecorum	0	0	0	0	0	0	0	0	0	0	1	0	0	3	0	0	0	0	0	0	0	0	0	0	0	0	0	0	0	0	0	0	0	0	0	0	0	0	0	0	0	0	0	0	0	0	0
Otu291	1246	Bacteria;Cyanobacteria;Synechococcophycideae;Synechococcales;Synechococcaceae;Synechococcus	0	1	0	0	0	0	1	0	0	0	0	0	0	0	0	0	0	59	79	1	4	1057	6	1	0	0	1	0	1	0	0	0	0	17	0	0	0	0	0	0	0	0	0	0	0	0	0
Otu333	1244	Bacteria;Proteobacteria;Deltaproteobacteria;Desulfovibrionales;Desulfovibrionaceae	0	0	0	0	0	0	0	0	0	0	0	0	0	0	0	0	0	0	0	0	0	0	0	0	0	0	0	0	0	0	0	0	0	0	0	0	0	0	0	0	0	0	0	0	0	0	0
Otu599	1240	Bacteria;Proteobacteria;Alphaproteobacteria;Rhizobiales;Rhizobiaceae;Agrobacterium	4	1	26	2	0	0	0	0	0	5	1	0	2	18	0	0	0	3	100	1	0	24	2	2	32	6	20	0	7	5	9	13	19	0	8	0	3	11	17	0	1	11	2	118	1	0	43
Otu3184	1238	Bacteria;Planctomycetes;Planctomycetia;Pirellulales;Pirellulaceae	0	0	0	0	0	0	0	1	0	0	0	0	0	0	0	1	0	86	152	18	41	791	76	8	0	2	0	2	2	0	0	5	9	44	0	0	0	0	0	0	0	0	0	0	0	0	0
Otu238	1237	Bacteria;Firmicutes;Clostridia;Clostridiales;Clostridiaceae	0	36	0	0	0	3	13	11	0	2	3	5	0	1125	0	0	0	0	0	0	0	0	0	0	0	1	0	0	0	0	2	0	0	0	0	0	0	0	0	0	0	0	0	0	0	0	0
Otu689	1235	Bacteria;Bacteroidetes;Bacteroidia;Bacteroidales	0	0	0	0	0	0	0	0	0	0	0	0	0	0	0	0	0	0	0	0	0	0	0	0	0	0	0	0	0	0	0	0	0	0	0	0	0	0	0	0	0	0	0	0	0	0	0
Otu210	1233	Bacteria;Proteobacteria;Alphaproteobacteria;Sphingomonadales;Sphingomonadaceae;Novosphingobium	15	0	0	0	0	0	0	0	0	0	3	0	1	0	0	0	0	1	29	0	0	32	2	0	0	2	8	0	0	1	0	0	0	0	0	0	1	1	0	0	0	10	0	12	0	0	5
Otu407	1232	Bacteria	0	0	0	0	0	0	0	0	0	0	0	0	0	0	0	0	0	0	0	0	0	0	0	0	0	0	0	0	0	0	0	0	0	0	0	0	0	0	0	0	0	0	0	0	0	0	0
Otu156	1226	Bacteria;Proteobacteria;Deltaproteobacteria;Desulfovibrionales;Desulfovibrionaceae;Desulfovibrio	0	0	0	0	0	0	0	0	0	0	0	0	0	0	0	0	0	0	0	0	0	0	0	0	0	0	0	0	0	0	0	0	0	0	0	0	0	0	0	0	0	0	0	0	0	0	0
Otu6379	1225	Bacteria;Proteobacteria;Betaproteobacteria;Burkholderiales;Comamonadaceae	1	0	0	0	0	0	0	0	0	0	0	0	0	0	0	0	0	0	0	0	0	0	0	0	0	0	0	0	0	0	0	0	0	0	0	0	0	0	0	0	0	0	0	0	0	0	39
Otu200	1224	Bacteria;Fusobacteria;Fusobacteriia;Fusobacteriales;Fusobacteriaceae;Fusobacterium	0	0	0	0	0	0	0	0	0	0	0	0	0	0	0	0	0	0	0	0	0	0	0	0	0	0	0	0	0	2	0	0	0	0	0	0	0	0	0	0	0	0	0	0	0	0	0
Otu170	1223	Bacteria;Actinobacteria;Actinobacteria;Bifidobacteriales	0	0	0	0	0	0	0	0	0	0	0	0	0	0	0	0	0	0	0	0	0	0	0	0	0	0	0	0	0	0	0	0	0	0	0	0	0	0	0	0	0	0	0	0	0	0	0
Otu816	1222	Bacteria;Firmicutes;Clostridia;Clostridiales;Veillonellaceae;Megasphaera	7	0	0	0	0	0	0	0	0	0	0	0	0	0	0	0	0	4	69	0	87	7	7	1	0	0	0	0	0	0	0	0	0	0	0	0	0	0	0	0	0	0	0	0	0	0	0
Otu2402	1220	Bacteria;Proteobacteria;Gammaproteobacteria;Alteromonadales;Shewanellaceae;Shewanella	4	2	0	9	1	0	10	0	0	0	0	0	0	0	0	0	0	0	0	0	0	0	0	0	0	0	1	4	4	10	7	1	0	0	0	0	0	0	0	2	6	1	2	5	2	0	0
Otu6123	1212	Bacteria;Proteobacteria;Gammaproteobacteria;Aeromonadales;Aeromonadaceae;Aeromonas;Aeromonas_sharmana	39	0	0	1	0	0	0	0	0	1	0	0	0	0	0	0	0	0	0	0	0	0	0	0	0	0	1	11	2	14	11	6	34	30	0	0	0	0	0	0	0	0	0	0	0	0	0
Otu244	1209	Bacteria;Firmicutes;Clostridia;Clostridiales;Ruminococcaceae	0	0	0	0	0	0	0	0	0	0	0	0	0	0	0	0	0	0	0	0	0	0	0	0	0	0	0	0	0	0	0	0	0	0	0	0	0	0	0	0	0	0	0	0	0	0	0
Otu1985	1209	Bacteria;Bacteroidetes;Bacteroidia;Bacteroidales;S24-7	0	0	0	0	0	0	0	0	0	0	0	0	0	11	0	0	0	0	0	0	0	0	0	0	0	0	0	0	0	0	0	0	0	0	0	0	0	0	0	0	0	0	0	0	0	0	0
Otu2571	1208	Bacteria;Synergistetes;Synergistia;Synergistales;Dethiosulfovibrionaceae	0	0	0	0	0	0	0	0	0	0	0	0	0	0	0	0	0	0	0	0	0	0	0	0	0	0	0	0	0	0	0	0	0	0	0	0	0	0	0	0	0	0	0	0	0	0	0
Otu1231	1205	Bacteria;Tenericutes;Mollicutes;RF39	0	0	0	0	0	0	0	0	0	0	0	0	0	0	0	0	0	0	0	0	0	0	0	0	0	0	0	0	0	0	0	0	0	0	0	0	0	0	0	0	0	0	0	0	0	0	0
Otu1957	1201	Bacteria;Bacteroidetes;Bacteroidia;Bacteroidales;S24-7	0	0	0	1	0	0	0	0	0	0	0	0	1	5	0	0	0	0	0	0	0	0	0	0	0	0	0	0	0	0	0	0	0	0	0	0	0	0	0	0	0	0	0	0	0	0	0
Otu521	1198	Bacteria;Firmicutes;Clostridia;Clostridiales;Clostridiaceae;Clostridium;Clostridium_perfringens	0	0	0	0	0	0	0	0	0	0	0	0	0	0	0	0	0	0	0	0	0	0	0	0	0	0	0	0	0	0	0	0	0	0	0	0	0	0	0	0	0	0	0	0	0	0	363
Otu823	1197	Bacteria;Proteobacteria;Alphaproteobacteria;Caulobacterales;Caulobacteraceae;Brevundimonas;Brevundimonas_vesicularis	47	0	9	1	0	0	0	0	0	0	6	0	10	1	0	0	0	5	161	0	0	39	1	0	88	4	20	0	2	0	0	0	4	0	17	2	0	9	26	0	0	13	0	58	1	0	72
Otu2680	1196	Bacteria;Bacteroidetes;Bacteroidia;Bacteroidales;S24-7	0	0	0	0	0	0	0	0	0	0	0	0	0	0	0	0	0	0	0	0	0	0	0	0	0	0	0	0	0	0	0	0	0	0	0	0	0	0	0	0	0	0	0	0	0	0	0
Otu327	1191	Bacteria;Bacteroidetes;Bacteroidia;Bacteroidales;Porphyromonadaceae	0	0	0	0	0	0	0	0	0	0	0	0	0	0	0	0	0	0	0	0	0	0	0	0	0	0	0	0	0	0	0	0	0	0	0	0	0	0	0	0	0	0	0	0	0	0	0
Otu691	1184	Bacteria;Proteobacteria;Gammaproteobacteria;Pseudomonadales;Pseudomonadaceae	21	0	0	0	0	0	0	0	0	1	0	0	0	1	0	0	0	4	1	0	0	9	0	1	0	0	0	0	0	0	3	0	0	0	0	0	0	0	0	0	0	0	0	0	0	1	2
Otu1824	1182	Bacteria;Firmicutes;Clostridia;Clostridiales;Ruminococcaceae;Oscillospira	0	0	11	0	0	0	0	0	0	0	1	0	0	3	0	0	0	0	0	0	0	0	0	0	0	0	0	0	0	0	0	0	0	0	0	0	0	0	0	0	0	0	0	0	0	0	0
Otu1752	1180	Bacteria	0	0	0	0	0	0	0	0	0	0	0	0	0	0	0	0	0	0	0	0	0	0	0	0	0	0	0	0	0	0	0	0	0	0	0	0	0	0	0	0	0	0	0	0	0	223	0
Otu8623	1164	Bacteria;Proteobacteria;Gammaproteobacteria;Vibrionales;Vibrionaceae	0	0	0	0	0	0	0	0	0	0	0	0	0	0	0	0	0	0	0	0	0	0	0	0	0	0	0	0	0	0	0	0	0	0	4	11	8	0	0	0	0	0	17	0	0	0	5
Otu251	1162	Bacteria;Planctomycetes;vadinHA49;PeHg47	0	0	0	0	0	0	0	0	0	0	0	0	0	0	0	0	0	0	0	0	0	0	0	0	0	0	0	0	0	0	0	0	0	0	0	0	0	0	0	0	0	0	0	0	0	0	0
Otu2020	1158	Bacteria;Firmicutes;Clostridia;Clostridiales	0	0	0	0	0	0	0	0	0	0	0	0	0	8	0	0	0	0	0	0	0	0	0	0	0	0	0	0	0	0	0	0	0	0	0	0	0	0	0	0	0	0	0	0	0	0	0
Otu2947	1142	Bacteria;Firmicutes;Clostridia;Clostridiales	0	0	2	0	0	0	0	0	0	0	5	0	4	2	0	0	0	0	0	0	0	0	0	0	0	1	0	0	0	0	0	0	0	0	0	0	0	0	0	0	0	0	0	0	0	0	0
Otu231	1138	Bacteria;Firmicutes;Clostridia;Clostridiales;Lachnospiraceae	0	0	0	0	0	0	1	0	0	0	9	0	11	0	0	0	0	0	0	0	0	0	0	0	0	68	30	6	26	293	3	668	5	6	0	0	0	0	0	0	0	0	0	0	0	0	0
Otu1148	1136	Bacteria;Proteobacteria;Gammaproteobacteria;Alteromonadales;Shewanellaceae;Shewanella	0	93	1	26	75	9	9	15	0	2	23	95	1	0	0	0	0	0	0	0	0	0	0	0	0	0	0	0	0	0	0	0	0	0	3	225	61	6	492	0	0	0	0	0	0	0	0
Otu956	1136	Bacteria;Bacteroidetes;Bacteroidia;Bacteroidales;Bacteroidaceae;Bacteroides	0	0	1	0	0	0	0	0	0	0	0	0	2	13	0	0	0	3	0	0	0	0	0	0	0	0	0	0	0	0	0	0	0	0	1	0	0	0	0	0	0	0	1	0	3	0	0
Otu406	1135	Bacteria;Proteobacteria;Alphaproteobacteria;Rhodobacterales;Rhodobacteraceae;Rhodobacter	37	1	45	11	0	0	0	1	0	0	8	0	3	8	0	0	0	13	61	0	1	92	7	1	0	167	1	7	38	40	16	1	1	1	0	0	4	0	1	0	0	4	0	0	0	0	419
Otu3450	1135	Bacteria;Firmicutes;Clostridia;Clostridiales;Clostridiaceae;Clostridium	0	0	0	0	0	0	0	0	0	0	0	0	0	0	0	0	0	0	0	0	0	0	0	0	0	0	0	0	0	0	0	0	0	0	0	0	0	0	0	0	0	0	0	0	0	0	0
Otu2799	1130	Bacteria;Proteobacteria;Deltaproteobacteria;Desulfovibrionales;Desulfovibrionaceae	0	0	0	0	0	0	0	0	0	0	0	0	0	0	0	0	0	0	0	0	0	0	0	0	0	0	0	0	0	0	0	0	0	0	0	0	0	0	0	0	0	0	0	0	0	611	0
Otu1795	1126	Bacteria;Spirochaetes;Spirochaetes;Spirochaetales;Spirochaetaceae;Treponema	0	0	0	0	0	0	0	0	0	0	0	0	0	0	0	0	0	0	0	0	0	0	0	0	0	0	0	0	0	0	0	0	0	0	0	0	0	0	0	0	0	0	0	0	0	178	0
Otu8048	1125	Bacteria;Firmicutes;Clostridia;Clostridiales	0	0	0	0	0	0	0	0	0	0	0	0	0	0	0	0	0	0	0	0	0	0	0	0	0	0	0	0	0	0	0	0	0	0	0	0	0	0	0	0	0	0	0	0	0	0	0
Otu202	1116	Bacteria;Chlamydiae;Chlamydiia;Chlamydiales	0	0	0	0	0	0	0	0	0	0	0	0	0	0	0	0	0	0	0	0	0	0	0	0	0	0	0	0	0	0	0	0	0	0	0	0	0	0	0	0	0	0	0	0	0	0	2
Otu2481	1114	Bacteria;Firmicutes;Clostridia;Clostridiales;Lachnospiraceae	0	0	7	0	0	0	0	0	0	0	0	0	0	2	0	0	0	0	0	0	0	0	0	0	0	0	0	0	0	0	0	0	0	0	0	0	0	0	0	0	0	0	0	0	0	0	0
Otu6444	1114	Bacteria;Firmicutes;Clostridia;Clostridiales	0	0	0	0	0	0	0	0	0	0	0	0	0	3	0	0	0	9	0	0	4	10	0	0	1	0	0	0	0	0	0	0	0	0	0	0	0	0	0	0	0	6	0	0	65	0	0
Otu8482	1112	Bacteria;Cyanobacteria;Chloroplast;Stramenopiles	0	0	6	0	503	235	13	95	54	4	6	15	1	30	0	0	0	18	11	0	0	106	3	1	1	0	0	0	0	1	0	3	3	0	0	0	0	0	0	0	0	0	0	0	0	0	0
Otu2582	1106	Bacteria;Firmicutes;Clostridia;Clostridiales;Clostridiaceae	0	85	17	0	0	31	6	17	4	0	2	28	6	55	0	0	0	0	0	0	2	0	0	1	0	12	0	39	16	10	19	0	0	42	0	0	0	0	0	0	0	0	0	0	0	0	3
Otu8898	1105	Bacteria;Firmicutes;Clostridia;Clostridiales;Lachnospiraceae	0	0	0	0	0	0	0	0	0	0	0	0	0	0	0	0	0	0	0	0	0	0	0	0	0	0	0	0	0	0	0	0	0	0	0	0	0	0	0	0	0	0	0	0	0	0	0
Otu2065	1100	Bacteria;Firmicutes;Clostridia;Clostridiales;Lachnospiraceae	0	0	0	0	0	0	0	0	0	0	0	0	0	0	0	0	0	0	0	0	0	0	0	0	0	0	0	0	0	0	0	0	0	0	0	0	0	0	0	0	0	0	0	0	0	0	0
Otu351	1097	Bacteria;Proteobacteria;Alphaproteobacteria;Rhizobiales;Brucellaceae;Ochrobactrum	1	0	41	0	2	4	0	1	1	1	6	0	4	0	0	0	1	6	225	0	0	145	7	0	79	1	88	0	2	0	0	2	0	0	0	2	7	1	4	3	5	50	2	304	14	0	6
Otu8592	1096	Bacteria;Proteobacteria;Gammaproteobacteria;Vibrionales;Vibrionaceae	0	0	0	2	2	0	1	0	0	0	0	0	0	0	0	0	1	0	1	0	0	0	0	0	0	0	0	0	0	1	0	2	0	0	0	1	0	0	0	0	1	1	17	0	0	0	9
Otu6559	1096	Bacteria;Synergistetes;Synergistia;Synergistales;Dethiosulfovibrionaceae	0	0	0	0	0	0	0	0	0	0	0	0	0	0	0	0	0	0	0	0	0	0	0	0	0	0	0	0	0	0	0	0	0	0	0	0	0	0	0	0	0	0	0	0	0	0	0
Otu7758	1093	Bacteria;Firmicutes;Clostridia;Clostridiales;Ruminococcaceae	0	0	0	0	0	0	0	0	0	0	0	0	0	0	0	0	0	0	0	0	0	0	0	0	0	0	0	0	0	0	0	0	0	0	0	0	0	0	0	0	0	0	0	0	0	0	0
Otu358	1092	Bacteria;Proteobacteria;Alphaproteobacteria;Rhizobiales;Methylobacteriaceae	2	0	479	3	4	1	0	0	0	3	40	1	2	0	0	0	0	17	12	0	0	12	1	0	6	5	61	1	2	0	0	0	0	4	118	13	5	112	161	0	0	0	0	15	0	0	3
Otu2138	1091	Bacteria;Firmicutes;Clostridia;Clostridiales;Lachnospiraceae	0	0	0	0	0	0	0	0	0	0	0	0	0	0	0	0	0	0	0	0	0	0	0	0	0	0	0	0	0	0	0	0	0	0	0	0	0	0	0	0	0	0	0	0	0	0	0
Otu198	1088	Bacteria;Proteobacteria;Deltaproteobacteria;Desulfovibrionales;Desulfovibrionaceae	0	0	0	0	0	0	0	0	0	0	0	0	0	0	0	0	0	0	0	0	0	0	0	0	0	0	0	0	0	0	0	0	0	0	0	0	0	0	0	0	0	0	0	0	0	0	0
Otu2155	1083	Bacteria;Bacteroidetes;Bacteroidia;Bacteroidales;Rikenellaceae;Alistipes;Alistipes_finegoldii	0	0	31	1	0	0	0	0	0	0	10	0	15	12	0	0	0	3	2	0	2	0	0	0	2	0	0	0	0	0	0	0	0	0	2	0	8	0	1	0	0	0	0	1	72	0	0
Otu263	1082	Bacteria;Proteobacteria;Betaproteobacteria;Neisseriales;Neisseriaceae;Snodgrassella;Snodgrassella_alvi	0	0	0	0	0	0	0	0	0	0	0	0	0	0	0	0	0	0	0	0	0	0	0	0	0	0	0	0	0	0	0	0	0	0	0	0	0	0	0	0	0	0	0	0	0	0	0
Otu180	1071	Bacteria;Actinobacteria;Actinobacteria;Actinomycetales;Microbacteriaceae;Leucobacter	0	0	0	0	0	0	0	0	0	0	0	0	0	0	0	0	0	0	0	0	0	0	0	0	0	0	0	0	0	0	0	0	0	0	0	0	0	0	0	0	0	0	0	0	0	0	0
Otu1245	1065	Bacteria;Bacteroidetes;Bacteroidia;Bacteroidales;p-2534-18B5	0	0	0	0	0	0	0	0	0	0	0	0	0	0	0	0	0	0	0	0	0	0	0	0	0	0	0	0	0	0	0	0	0	0	0	0	0	0	0	0	0	0	0	0	0	0	0
Otu147	1064	Bacteria;Bacteroidetes;Bacteroidia;Bacteroidales;Porphyromonadaceae	0	0	0	0	0	0	0	0	0	0	0	0	0	0	0	0	0	0	0	0	0	0	0	0	0	0	0	0	0	0	0	0	0	0	0	0	0	0	0	0	0	0	0	0	0	0	0
Otu6532	1063	Bacteria;Proteobacteria;Gammaproteobacteria	0	0	0	2	0	0	0	0	0	0	0	0	0	0	0	0	0	0	0	0	0	0	0	0	0	0	0	0	0	0	0	0	0	0	8	3	1	0	0	0	0	0	8	0	0	0	3
Otu352	1056	Bacteria;Proteobacteria;Alphaproteobacteria;Rhodobacterales;Rhodobacteraceae;Paracoccus	35	1	149	18	0	0	3	1	0	5	8	2	12	7	0	0	0	4	21	1	0	25	6	2	0	77	0	4	30	14	9	0	2	0	2	2	0	0	1	0	0	18	0	1	0	0	4
Otu2063	1056	Bacteria;Bacteroidetes;Bacteroidia;Bacteroidales;S24-7	0	0	4	1	0	0	0	0	0	0	9	1	1	16	1	0	0	0	0	0	0	1	0	0	0	0	0	0	0	0	0	0	1	0	0	0	0	0	0	0	0	0	0	0	0	0	0
Otu149	1053	Bacteria;Proteobacteria;Gammaproteobacteria;Legionellales;Francisellaceae;Francisella	0	0	1039	0	0	1	0	0	1	0	12	0	0	0	0	0	0	0	0	0	0	0	0	0	0	0	0	0	0	0	0	0	0	0	0	0	0	0	0	0	0	0	0	0	0	0	0
Otu643	1051	Bacteria;Proteobacteria;Deltaproteobacteria;Desulfovibrionales;Desulfovibrionaceae;Desulfovibrio	0	0	0	0	0	0	0	0	0	0	0	0	0	0	0	0	0	0	0	0	0	0	0	0	0	0	0	0	0	0	0	0	0	0	0	0	0	0	0	0	0	0	0	0	0	0	0
Otu2271	1042	Bacteria;Firmicutes;Clostridia;Clostridiales	0	0	0	0	0	0	0	0	0	0	0	0	0	5	0	0	0	0	0	0	0	0	0	0	0	0	0	0	0	0	0	0	0	0	0	0	0	0	0	0	0	0	0	0	0	0	0
Otu1869	1040	Bacteria;Firmicutes;Clostridia;Clostridiales	0	0	0	0	0	0	0	0	0	0	0	0	0	0	0	0	0	0	0	0	0	0	0	0	0	0	0	0	0	0	0	0	0	0	0	0	0	0	0	0	0	0	0	0	0	0	0
Otu355	1039	Bacteria	0	0	0	0	0	0	0	0	0	0	0	0	0	0	0	0	0	0	0	0	0	0	0	0	0	0	0	0	0	0	0	0	0	0	0	0	0	0	0	0	0	0	0	0	0	0	0
Otu227	1036	Bacteria;Proteobacteria;Betaproteobacteria;Neisseriales;Neisseriaceae	0	0	0	0	0	0	0	0	0	0	0	0	0	0	0	0	0	0	0	0	0	0	0	0	0	0	0	0	0	0	0	0	0	0	0	0	0	0	0	0	0	0	0	0	0	0	0
Otu332	1032	Bacteria;Bacteroidetes;Flavobacteriia;Flavobacteriales;Weeksellaceae;Wautersiella	702	3	0	36	2	0	3	2	3	0	0	7	0	70	0	0	0	0	0	0	0	0	0	0	0	0	4	0	0	1	0	0	1	0	0	0	0	0	0	0	0	0	0	0	0	0	2
Otu188	1031	Bacteria;Firmicutes;Erysipelotrichi;Erysipelotrichales;Erysipelotrichaceae;p-75-a5	0	0	0	0	0	0	0	0	0	0	0	0	0	0	0	0	0	0	0	0	0	0	1	0	0	0	0	0	0	0	0	0	0	0	0	0	0	0	0	0	0	0	0	0	0	0	0
Otu2267	1031	Bacteria;Proteobacteria;Deltaproteobacteria;Desulfovibrionales;Desulfovibrionaceae;Desulfovibrio	0	0	0	0	0	0	0	0	0	0	0	0	0	0	0	0	0	0	0	0	0	0	0	0	0	0	0	0	0	0	0	0	0	0	0	0	0	0	0	0	0	0	0	0	0	617	0
Otu2049	1024	Bacteria;Firmicutes;Clostridia;Clostridiales;Ruminococcaceae;Oscillospira	0	0	0	0	0	0	0	0	0	0	0	0	0	0	0	0	0	0	0	0	3	8	2	0	0	0	0	0	0	0	0	1	0	0	0	0	0	0	0	0	0	0	0	0	18	0	0
Otu6375	1023	Bacteria;Firmicutes;Clostridia;Clostridiales;Ruminococcaceae	4	0	0	0	0	0	0	0	0	0	0	0	0	0	0	0	0	0	0	0	0	0	0	0	0	0	0	0	0	0	0	0	0	0	0	0	1	0	0	0	0	8	0	0	0	0	0
Otu228	1019	Bacteria;Firmicutes;Clostridia;Clostridiales	0	0	6	0	0	0	0	0	0	0	3	0	4	0	0	0	0	0	0	0	0	0	0	0	0	11	10	1	8	303	6	661	5	0	0	0	0	0	0	0	0	0	0	0	0	0	0
Otu321	1016	Bacteria;Firmicutes;Bacilli;Bacillales;Bacillaceae	0	279	0	57	2	164	423	6	2	10	4	60	0	4	0	0	0	0	1	0	0	0	0	0	1	0	0	0	0	0	0	0	0	1	0	0	0	0	0	0	0	0	0	0	0	0	0
Otu1561	1015	Bacteria;Firmicutes;Clostridia;Clostridiales;Ruminococcaceae;Oscillospira	0	0	4	0	0	0	0	0	0	0	1	0	2	2	0	0	0	0	0	0	0	0	0	0	0	0	0	0	0	0	0	0	0	0	0	0	0	0	0	0	0	0	0	0	0	0	0
Otu360	1014	Bacteria;Firmicutes;Clostridia;Clostridiales;Veillonellaceae;Megamonas	1	0	0	0	0	0	0	0	0	0	1	0	0	126	0	4	0	102	341	0	33	105	12	2	0	0	0	0	0	0	0	0	0	0	1	2	3	1	0	0	1	148	0	9	0	0	0
Otu293	1014	Bacteria;Firmicutes;Bacilli;Bacillales;Exiguobacteraceae	3	20	0	390	2	0	3	1	0	17	32	3	2	510	0	0	0	0	0	0	0	0	0	0	1	2	0	0	1	0	0	0	8	0	0	0	0	0	1	0	0	0	0	0	0	0	0
Otu662	1009	Bacteria;Proteobacteria	0	0	0	0	0	0	0	0	0	0	0	0	0	0	0	0	0	0	0	0	0	0	0	0	0	0	0	0	0	0	0	0	0	0	0	0	0	0	0	0	0	0	0	0	0	0	0
Otu1672	1007	Bacteria;Proteobacteria;Deltaproteobacteria;Desulfovibrionales;Desulfovibrionaceae	0	0	0	0	0	0	0	0	0	0	0	0	0	0	0	0	0	0	0	0	0	0	0	0	0	0	0	0	0	0	0	0	0	0	0	0	0	0	0	0	0	0	0	0	0	91	0
Otu5535	1004	Bacteria;Bacteroidetes;Bacteroidia;Bacteroidales;Prevotellaceae;Prevotella	0	0	0	0	0	0	0	0	0	0	0	0	0	0	0	0	0	0	0	0	0	0	0	0	0	0	0	0	0	0	0	0	0	0	0	0	0	0	0	0	0	0	0	0	0	0	0
Otu3260	1000	Bacteria;Bacteroidetes;Bacteroidia;Bacteroidales;Bacteroidaceae;Bacteroides	0	0	0	0	0	0	0	0	0	0	0	0	0	0	0	0	0	2	0	0	0	0	0	0	0	0	0	0	0	0	0	0	0	0	1	0	0	0	0	0	0	1	0	24	15	0	0
Otu233	997	Bacteria;Firmicutes;Clostridia;Clostridiales;Ruminococcaceae;Ruminococcus	0	0	0	0	0	0	0	0	0	0	0	0	0	0	0	0	0	0	0	0	0	0	0	0	0	0	0	0	0	0	0	0	0	0	0	0	0	0	0	711	52	104	49	0	12	10	0
Otu3383	996	Bacteria;Tenericutes;Mollicutes;Mycoplasmatales;Mycoplasmataceae;Mycoplasma	0	0	29	0	438	0	218	0	46	8	13	244	0	0	0	0	0	0	0	0	0	0	0	0	0	0	0	0	0	0	0	0	0	0	0	0	0	0	0	0	0	0	0	0	0	0	0
Otu311	991	Bacteria;Proteobacteria;Alphaproteobacteria;Caulobacterales;Caulobacteraceae	0	0	0	0	0	1	0	0	0	1	12	0	21	0	0	0	0	16	136	0	2	120	3	2	166	1	19	0	0	0	0	0	3	0	0	0	0	0	0	0	14	134	0	337	0	0	0
Otu174	989	Bacteria;Bacteroidetes;Bacteroidia;Bacteroidales;Rikenellaceae;AF12	0	0	0	0	0	0	0	0	0	0	0	0	0	0	0	0	0	0	0	0	0	0	0	0	0	0	0	0	0	0	0	0	0	0	0	0	0	0	0	0	0	0	0	0	0	0	0
Otu5362	989	Bacteria;Proteobacteria;Betaproteobacteria;Burkholderiales;Comamonadaceae	2	0	0	0	0	0	0	0	0	0	0	0	0	0	0	0	0	0	0	0	0	0	0	0	0	0	0	0	0	0	0	0	0	0	0	0	0	0	0	0	0	0	0	0	0	0	652
Otu6896	976	Bacteria;Bacteroidetes;Bacteroidia;Bacteroidales;Rikenellaceae;Alistipes;Alistipes_onderdonkii	0	0	13	0	0	0	0	0	0	0	0	0	0	5	0	0	0	6	2	0	1	0	0	0	0	0	0	0	0	0	0	0	0	0	0	5	0	0	1	0	0	0	0	1	347	0	0
Otu7353	973	Bacteria;Cyanobacteria;Synechococcophycideae;Synechococcales;Synechococcaceae;Synechococcus	0	0	0	0	0	0	0	0	0	0	0	0	0	1	0	0	0	19	23	6	2	795	4	1	7	0	0	0	0	0	1	0	0	60	0	0	0	0	0	0	0	0	0	0	0	0	0
Otu5825	960	Bacteria;Proteobacteria;Alphaproteobacteria;Rhodobacterales;Rhodobacteraceae;Paracoccus	31	2	199	120	2	3	15	5	7	6	67	38	36	32	0	0	0	0	3	0	2	7	2	1	0	9	0	0	4	1	1	0	0	0	0	0	0	17	20	0	0	0	0	6	0	0	43
Otu1564	957	Bacteria;Firmicutes;Erysipelotrichi;Erysipelotrichales;Erysipelotrichaceae	0	0	0	0	0	0	0	0	0	0	0	0	0	0	0	0	0	0	0	0	0	0	0	0	0	0	0	0	0	0	0	0	0	0	0	0	0	0	0	0	0	0	0	0	0	198	0
Otu8349	957	Bacteria;Firmicutes;Bacilli;Lactobacillales;Enterococcaceae	0	0	0	6	0	0	0	0	0	0	0	0	1	1	0	0	0	0	0	0	0	0	0	0	0	0	0	0	0	0	0	0	0	0	0	0	0	0	0	0	0	0	0	0	0	0	7
Otu1739	957	Bacteria;Firmicutes;Clostridia;Clostridiales	0	0	0	0	0	0	0	0	0	0	0	0	0	1	0	0	0	0	0	0	0	0	0	0	0	0	0	0	0	0	0	0	0	0	0	0	0	0	0	0	0	0	0	0	0	0	0
Otu325	952	Bacteria	0	0	0	0	0	0	0	0	0	0	0	0	0	0	0	0	0	0	0	0	0	0	0	0	0	0	0	0	0	0	0	0	0	0	0	0	0	0	0	0	0	0	0	0	0	0	0
Otu1652	948	Bacteria;Bacteroidetes;Bacteroidia;Bacteroidales;Porphyromonadaceae;Parabacteroides	1	0	0	0	0	0	0	0	0	0	0	0	0	0	0	0	0	0	0	0	0	0	0	0	0	0	0	0	0	0	0	0	0	0	0	0	0	0	0	0	0	3	0	0	0	0	0
Otu2175	946	Bacteria;Fusobacteria;Fusobacteriia;Fusobacteriales;Fusobacteriaceae;Cetobacterium;Cetobacterium_somerae	4	71	0	23	0	4	35	183	1	10	3	174	0	0	0	131	0	18	2	1	0	6	267	1	0	0	0	0	0	0	0	0	1	0	0	0	0	0	0	0	0	0	0	0	0	0	0
Otu289	945	Bacteria;Chlamydiae;Chlamydiia;Chlamydiales;Rhabdochlamydiaceae;Candidatus_Rhabdochlamydia	0	0	0	0	0	0	0	0	0	0	0	0	0	113	0	0	0	0	0	0	0	0	0	0	0	0	0	0	0	0	0	0	0	0	0	0	0	0	0	0	0	0	0	0	0	0	0
Otu1716	943	Bacteria;Proteobacteria;Gammaproteobacteria;Pseudomonadales;Pseudomonadaceae;Pseudomonas	0	0	0	0	0	0	0	0	0	0	0	0	0	0	0	0	0	0	0	0	0	0	0	0	0	0	0	0	0	0	0	0	0	0	0	0	0	0	0	0	0	0	0	0	0	0	0
Otu1622	942	Bacteria;Firmicutes;Clostridia;Clostridiales	0	0	0	0	0	1	0	0	0	0	1	0	0	2	0	0	0	0	0	0	0	0	0	0	2	0	0	0	0	0	0	0	1	0	0	0	0	0	0	0	0	0	0	0	0	0	0
Otu5662	938	Bacteria;Bacteroidetes;Bacteroidia;Bacteroidales;Bacteroidaceae;Bacteroides	0	0	0	0	0	0	0	0	0	0	1	0	0	0	0	0	0	0	0	0	0	0	0	0	5	0	14	16	16	39	31	15	194	607	0	0	0	0	0	0	0	0	0	0	0	0	0
Otu1955	937	Bacteria;Firmicutes;Clostridia;Clostridiales	0	0	0	0	0	0	0	0	0	0	0	0	0	2	0	0	0	0	0	0	0	0	0	0	0	0	0	0	0	0	0	0	0	0	0	0	0	0	0	0	0	0	0	0	0	0	0
Otu189	937	Bacteria;Bacteroidetes;Bacteroidia;Bacteroidales;Porphyromonadaceae;Paludibacter	0	0	0	0	0	0	0	0	0	0	0	0	0	0	0	0	0	0	0	0	0	0	0	0	0	0	0	0	0	0	0	0	0	0	0	0	0	0	0	0	0	0	0	0	0	0	0
Otu417	937	Bacteria;Bacteroidetes;Bacteroidia;Bacteroidales;Porphyromonadaceae	0	0	0	0	0	0	0	0	0	0	0	0	0	0	0	0	0	0	0	0	0	0	0	0	0	0	0	0	0	0	0	0	0	0	0	0	0	0	0	0	0	0	0	0	0	0	0
Otu281	934	Bacteria;Firmicutes;Clostridia;Clostridiales;Lachnospiraceae;Blautia	0	0	0	0	0	0	0	0	0	0	0	0	0	1	0	1	0	28	11	0	5	8	4	0	1	0	0	0	0	0	0	0	0	0	4	0	3	0	0	0	0	27	0	1	498	0	0
Otu1385	933	Bacteria;Firmicutes;Clostridia;Clostridiales;Ruminococcaceae;Ruminococcus;Ruminococcus_flavefaciens	0	0	2	0	0	1	0	0	0	1	10	0	0	0	0	0	0	0	0	0	0	0	0	1	10	0	0	0	0	1	0	0	2	0	0	0	0	0	0	0	0	0	0	0	0	0	0
Otu1324	930	Bacteria;Proteobacteria;Alphaproteobacteria;Rhizobiales;Phyllobacteriaceae;Phyllobacterium	1	1	6	9	0	8	4	2	5	7	10	17	0	1	0	0	0	5	0	0	0	1	0	0	8	1	0	0	1	0	0	1	0	0	5	1	1	34	14	0	0	6	2	24	0	0	0
Otu301	929	Bacteria;Firmicutes;Clostridia;Clostridiales;Lachnospiraceae;Coprococcus	0	0	0	0	0	0	0	0	0	0	0	0	0	0	0	0	0	0	0	0	0	0	0	0	0	0	0	0	0	0	0	0	0	0	0	0	0	0	0	0	0	0	0	0	0	0	0
Otu621	924	Bacteria;Proteobacteria;Alphaproteobacteria;Rhodobacterales;Rhodobacteraceae;Ruegeria	1	5	35	39	0	14	14	1	7	4	3	35	1	0	0	0	0	0	0	0	0	0	0	0	0	0	0	0	2	0	0	0	0	0	6	3	6	44	20	0	3	229	377	0	0	6	1
Otu639	919	Bacteria;Firmicutes;Bacilli;Lactobacillales;Lactobacillaceae;Lactobacillus;Lactobacillus_reuteri	0	0	57	6	0	0	2	0	0	0	35	0	173	57	1	0	0	0	0	0	0	0	0	0	18	0	0	0	0	0	0	1	2	0	0	0	0	0	0	1	0	10	0	0	0	0	2
Otu254	918	Bacteria;Firmicutes;Clostridia;Clostridiales;Lachnospiraceae	0	0	0	0	0	0	0	0	0	0	0	0	1	0	0	0	0	0	0	0	0	0	0	0	0	10	0	0	0	0	1	0	4	0	0	0	0	0	0	0	0	0	0	0	0	0	0
Otu1911	916	Bacteria;Spirochaetes;Spirochaetes;Spirochaetales;Spirochaetaceae;Treponema	0	0	0	0	0	0	1	0	0	0	0	1	0	0	0	0	0	0	0	0	0	0	0	0	0	1	0	0	0	0	0	0	0	1	0	0	0	0	0	0	0	0	0	0	0	0	0
Otu2609	916	Bacteria;TM7;TM7-3;CW040;F16	0	0	0	0	0	0	0	0	0	0	0	0	0	0	0	0	0	0	0	0	0	0	0	0	1	0	0	0	0	0	0	0	0	0	0	0	0	0	0	0	0	0	0	0	0	0	0
Otu1215	913	Bacteria;Firmicutes;Clostridia;Clostridiales;Veillonellaceae;Veillonella;Veillonella_dispar	2	0	0	21	0	0	0	0	0	0	3	0	0	2	0	0	0	51	13	0	0	0	0	0	0	0	6	0	0	0	0	0	0	0	0	0	3	0	1	0	0	66	0	0	8	0	28
Otu184	910	Bacteria;Bacteroidetes;Saprospirae;Saprospirales	0	0	0	0	0	0	0	0	0	0	0	0	0	0	0	0	0	0	0	0	0	0	0	0	0	0	0	0	0	0	0	0	0	0	0	0	0	0	0	0	0	0	0	0	0	0	0
Otu437	910	Bacteria;Cyanobacteria;Oscillatoriophycideae;Oscillatoriales;Phormidiaceae;Oscillatoria	0	0	0	0	325	66	0	41	317	120	14	2	0	0	0	0	0	0	0	0	0	0	0	0	0	0	0	0	0	0	0	0	0	0	0	0	0	0	0	0	0	0	0	0	0	0	0
Otu5275	907	Bacteria;Firmicutes;Clostridia;Clostridiales;Clostridiaceae;02d06	1	0	0	0	0	0	0	0	0	0	0	0	0	9	0	0	0	0	0	0	0	0	0	0	0	0	0	0	0	0	0	0	0	0	0	0	0	0	0	0	0	0	0	0	0	0	0
Otu258	904	Bacteria;Proteobacteria;Alphaproteobacteria;Rhizobiales;Methylocystaceae	0	0	0	0	0	0	0	0	0	0	0	0	0	1	0	0	0	0	0	0	0	0	0	0	0	0	0	0	0	0	0	0	0	0	0	0	0	0	0	0	0	0	0	0	0	0	0
Otu3671	903	Bacteria;Firmicutes;Clostridia;Clostridiales	0	0	0	0	0	0	0	0	0	0	0	0	0	0	0	0	0	0	0	0	0	0	0	0	0	0	0	0	0	0	0	0	0	0	0	0	0	0	0	0	0	0	0	0	0	0	0
Otu1953	903	Bacteria;Bacteroidetes;Bacteroidia;Bacteroidales;Paraprevotellaceae;Prevotella	0	0	0	0	1	0	0	0	0	0	0	0	0	0	0	0	0	0	0	0	0	0	0	0	0	0	0	0	0	0	0	0	0	4	0	0	0	0	0	0	0	0	0	0	0	0	0
Otu208	903	Bacteria;Firmicutes;Clostridia;Clostridiales	0	0	0	0	0	0	0	0	0	0	0	0	0	0	0	0	0	0	0	0	0	0	0	0	0	0	0	0	0	0	0	0	0	0	0	0	0	0	0	0	0	0	0	0	0	0	0
Otu221	901	Bacteria;Firmicutes;Clostridia;Clostridiales;Lachnospiraceae;Blautia;Blautia_obeum	0	0	0	0	0	0	0	0	0	0	2	0	0	0	0	0	0	41	21	0	13	38	5	0	0	0	0	0	0	0	0	0	0	0	0	0	0	0	0	0	0	56	0	1	689	0	0
Otu390	896	Bacteria;Firmicutes;Clostridia;Clostridiales	1	0	0	0	0	0	0	0	0	0	0	0	0	5	0	0	0	12	0	2	3	7	0	1	0	0	0	0	0	0	0	0	0	0	0	0	0	0	0	0	0	13	0	0	315	0	0
Otu215	895	Bacteria;Actinobacteria;Actinobacteria;Actinomycetales;Actinomycetaceae;Actinomyces;Actinomyces_europaeus	0	0	0	0	0	0	0	0	0	0	0	0	0	0	0	0	0	0	0	0	0	0	0	0	0	0	0	0	0	0	0	0	0	0	0	0	0	0	0	0	0	0	0	0	0	0	0
Otu655	890	Bacteria;Proteobacteria;Alphaproteobacteria;Rhizobiales;Methylocystaceae;Methylosinus	1	0	0	0	0	0	1	0	2	1	0	0	3	0	0	0	0	13	25	1	2	172	11	2	12	33	0	4	14	1	4	0	0	9	0	0	0	0	0	0	0	0	0	0	0	0	0
Otu4635	887	Bacteria;Firmicutes;Clostridia;Clostridiales;Lachnospiraceae	2	0	0	0	0	0	0	0	0	0	1	0	0	5	0	0	0	14	5	0	1	6	0	0	0	0	0	0	0	0	1	0	0	0	3	0	0	1	0	1	0	13	0	0	53	0	0
Otu1817	883	Bacteria;Firmicutes;Clostridia;Clostridiales	0	0	0	0	0	0	0	0	0	0	0	0	0	0	0	0	0	0	0	0	0	0	0	0	0	0	0	0	0	0	0	0	0	0	0	0	0	0	0	0	0	5	0	0	0	0	0
Otu186	879	Bacteria;Firmicutes;Clostridia;Clostridiales;Ruminococcaceae;Ruminococcus	0	0	0	0	0	0	0	0	0	0	0	0	0	0	0	0	0	0	0	0	0	0	0	0	0	0	0	0	0	0	0	0	0	0	0	0	0	0	0	0	0	0	0	0	0	0	0
Otu185	878	Bacteria;Cyanobacteria;4C0d-2;YS2	0	0	0	0	0	0	0	0	0	0	0	0	0	0	0	0	0	0	0	0	0	0	0	0	0	0	0	0	0	0	0	0	0	0	0	0	0	0	0	0	0	0	0	0	0	0	0
Otu2443	876	Bacteria;Cyanobacteria;Chloroplast;Stramenopiles	0	4	1	1	44	35	320	28	50	1	23	354	0	1	0	0	0	2	0	0	0	0	0	0	1	0	0	0	0	0	0	0	0	0	0	0	0	0	0	0	0	0	0	0	0	0	0
Otu8561	874	Bacteria;Proteobacteria;Gammaproteobacteria;Vibrionales;Vibrionaceae;Photobacterium;Photobacterium_damselae	0	1	0	0	0	0	0	0	0	0	0	0	0	0	0	0	0	0	0	0	0	0	0	0	0	0	0	0	0	0	0	0	0	0	3	2	0	0	0	0	0	0	1	0	0	0	1
Otu6100	874	Bacteria;Firmicutes;Clostridia;Clostridiales	0	0	4	0	0	0	0	0	1	0	7	0	5	2	0	0	0	0	0	0	0	0	0	0	10	0	0	0	0	0	0	0	0	0	0	0	0	0	0	0	0	0	0	0	0	0	0
Otu6726	873	Bacteria;Firmicutes;Clostridia;Clostridiales;Ruminococcaceae;Oscillospira	0	0	0	0	0	0	0	0	0	0	0	0	0	0	0	0	0	0	0	0	0	0	0	0	0	0	0	0	0	0	0	0	0	0	0	0	0	0	0	0	0	0	0	0	0	0	0
Otu389	872	Bacteria;Bacteroidetes;Bacteroidia;Bacteroidales;Bacteroidaceae;Bacteroides	0	0	0	0	0	0	0	0	0	0	4	0	7	1	0	0	0	1	0	1	0	0	0	0	0	1	0	3	1	353	0	148	1	2	0	0	0	0	0	0	0	3	1	0	0	0	0
Otu8790	871	Bacteria;Proteobacteria;Gammaproteobacteria;Aeromonadales;Aeromonadaceae;Aeromonas	34	0	0	4	3	0	1	0	0	0	0	0	0	3	0	0	0	0	0	0	0	0	0	0	2	1	3	7	6	12	14	18	9	1	0	0	0	0	0	0	0	0	0	0	0	0	2
Otu6885	871	Bacteria;Firmicutes;Clostridia;Clostridiales;Ruminococcaceae	0	0	0	0	0	0	0	0	0	0	0	0	1	0	0	0	0	0	0	0	0	0	0	0	0	0	0	0	0	0	0	0	0	0	0	0	0	0	0	0	0	0	0	0	0	0	0
Otu1884	870	Bacteria;Spirochaetes;Spirochaetes;Spirochaetales;Spirochaetaceae;Treponema	0	0	0	0	0	0	0	0	0	0	0	0	0	0	0	0	0	0	0	0	0	0	0	0	0	0	0	0	0	0	0	0	0	0	0	0	0	0	0	0	0	0	0	0	0	0	0
Otu1791	867	Bacteria;Bacteroidetes;Bacteroidia;Bacteroidales	0	0	0	0	0	0	0	0	0	0	0	0	0	0	0	0	0	0	0	0	0	0	0	0	0	0	0	0	0	0	0	0	0	0	0	0	0	0	0	0	0	0	0	0	0	140	0
Otu380	864	Bacteria;Firmicutes;Clostridia;Clostridiales;Ruminococcaceae	0	0	0	0	0	0	0	0	0	0	0	0	0	0	0	0	0	0	0	0	0	0	0	0	0	0	0	0	0	0	0	0	0	0	0	0	0	0	0	0	0	0	0	0	0	10	0
Otu363	864	Bacteria;Firmicutes;Clostridia;Clostridiales;Ruminococcaceae	0	0	0	0	0	0	0	0	0	0	0	0	0	0	0	0	0	0	0	0	0	5	4	0	0	0	0	0	0	0	0	0	0	0	0	0	0	0	0	0	0	3	0	3	197	0	0
Otu1868	861	Bacteria;Proteobacteria;Alphaproteobacteria;Rickettsiales;mitochondria	0	0	0	0	0	0	0	0	0	0	0	0	0	0	0	0	0	0	0	0	0	0	0	0	0	0	0	0	0	0	0	0	0	0	0	0	0	0	0	0	0	0	0	0	0	128	0
Otu283	861	Bacteria;Firmicutes;Clostridia;Clostridiales;Christensenellaceae	0	0	0	0	0	0	0	0	0	0	0	0	0	0	0	0	0	0	0	0	0	0	0	0	0	0	0	0	0	0	0	0	0	0	0	0	0	0	0	0	0	0	0	0	0	0	0
Otu273	854	Bacteria;Actinobacteria;Actinobacteria	0	0	0	0	0	0	0	0	0	0	0	0	0	0	0	0	0	0	0	0	0	0	0	0	0	0	0	0	0	0	0	0	0	0	0	0	0	0	0	0	0	0	0	0	0	0	0
Otu7718	854	Bacteria;Firmicutes;Clostridia;Clostridiales	0	0	0	0	0	0	0	0	0	0	16	0	6	1	0	0	0	0	0	0	0	0	0	0	0	0	0	0	0	0	0	0	1	0	0	0	0	0	0	0	0	0	0	1	6	0	0
Otu2913	853	Bacteria;Bacteroidetes;Bacteroidia;Bacteroidales	0	0	0	0	0	0	0	0	0	0	0	0	0	0	0	0	0	0	0	0	0	0	0	0	0	0	0	0	0	0	0	0	0	0	0	0	0	0	0	0	0	14	0	0	0	0	0
Otu6607	852	Bacteria;Proteobacteria;Gammaproteobacteria;Pseudomonadales;Moraxellaceae;Acinetobacter	97	1	0	63	2	0	14	1	0	1	0	1	0	80	0	0	0	0	0	0	0	0	0	0	1	3	1	3	9	21	3	0	14	0	0	0	0	0	0	0	0	0	0	0	0	0	13
Otu230	851	Bacteria;Proteobacteria;Deltaproteobacteria;Desulfovibrionales;Desulfovibrionaceae;Desulfovibrio	0	0	0	0	0	0	0	0	0	0	0	0	0	0	0	0	0	0	0	0	0	0	0	0	0	0	0	0	0	0	0	0	0	0	0	0	0	0	0	0	0	0	0	0	0	0	0
Otu465	850	Bacteria;Firmicutes;Clostridia;Clostridiales;Ruminococcaceae	0	0	1	0	0	0	0	0	0	0	4	0	4	12	0	0	0	9	9	0	1	0	0	2	2	0	0	0	0	0	0	0	1	0	0	0	1	0	0	0	1	1	0	27	386	0	1
Otu5228	841	Bacteria;Proteobacteria;Gammaproteobacteria;Pseudomonadales;Moraxellaceae;Psychrobacter	0	1	0	69	0	0	0	1	0	0	0	0	0	9	0	0	0	0	0	0	0	0	0	0	0	0	0	0	0	0	0	0	0	0	0	0	0	0	0	0	0	0	0	0	0	0	9
Otu248	839	Bacteria;Firmicutes;Clostridia;Clostridiales;Lachnospiraceae;Clostridium	0	0	0	0	0	0	0	0	0	0	0	0	0	0	0	0	0	0	0	0	0	0	0	0	0	0	0	0	0	0	0	0	0	1	0	0	0	0	0	0	0	0	0	0	0	0	0
Otu195	838	Bacteria;Firmicutes;Clostridia;Clostridiales;Ruminococcaceae	0	0	0	0	0	0	0	0	0	0	0	0	0	0	0	0	0	0	0	0	0	0	0	0	0	0	0	0	0	0	0	0	0	0	0	0	0	0	0	0	0	0	0	0	0	0	0
Otu2012	836	Bacteria;Firmicutes;Clostridia;Clostridiales;Clostridiaceae;Clostridium;Clostridium_butyricum	2	0	0	0	64	4	0	0	0	51	3	3	0	2	0	0	0	1	3	1	0	2	0	2	0	2	0	0	0	0	1	0	5	0	0	1	1	0	11	0	0	0	0	0	0	0	0
Otu1972	836	Bacteria;Firmicutes;Clostridia;Clostridiales;Ruminococcaceae	0	0	0	0	0	0	0	0	0	0	0	0	0	0	0	0	0	0	0	0	0	0	0	0	0	0	0	0	0	0	0	0	0	0	0	0	2	0	0	0	0	0	0	0	0	0	0
Otu1898	834	Bacteria;Bacteroidetes;Bacteroidia;Bacteroidales;Porphyromonadaceae;Parabacteroides	0	0	0	0	0	0	0	0	0	0	0	0	0	0	0	0	0	0	0	0	0	0	0	0	0	0	0	0	0	0	0	0	0	0	0	0	0	0	0	0	0	0	0	0	0	516	0
Otu906	834	Bacteria;Bacteroidetes;Bacteroidia;Bacteroidales;Porphyromonadaceae;Parabacteroides;Parabacteroides_gordonii	0	0	17	1	0	0	0	0	0	0	2	0	36	5	0	0	0	0	0	0	0	2	0	0	4	0	0	0	0	0	0	0	0	0	0	0	8	0	0	0	0	0	0	0	138	0	0
Otu205	834	Bacteria;Firmicutes;Clostridia;Clostridiales;Christensenellaceae	0	0	0	0	0	0	0	0	0	0	0	0	0	0	0	0	0	0	0	0	0	0	0	0	0	0	0	0	0	0	0	0	0	0	0	0	0	0	0	0	0	0	0	3	705	0	0
Otu243	832	Bacteria;Spirochaetes;Spirochaetes;Spirochaetales;Spirochaetaceae;Treponema	0	0	0	0	0	0	0	0	0	0	0	0	0	0	0	0	0	0	0	0	0	0	0	0	0	0	0	0	0	0	0	0	0	0	0	0	0	0	0	0	0	0	0	0	0	0	0
Otu217	831	Bacteria;Proteobacteria;Epsilonproteobacteria;Campylobacterales;Campylobacteraceae;Campylobacter	0	0	0	0	0	0	0	0	0	0	0	0	0	0	0	0	0	0	0	0	0	0	0	0	0	0	0	0	0	0	0	0	0	0	0	0	0	0	0	0	0	0	0	0	0	0	0
Otu216	829	Bacteria;Firmicutes;Clostridia;Clostridiales	0	0	0	0	0	0	0	0	0	0	0	0	0	0	0	0	0	0	0	0	0	0	0	0	0	0	0	0	0	0	0	0	0	0	0	0	0	0	0	0	0	0	0	0	0	0	0
Otu342	828	Bacteria;Proteobacteria;Alphaproteobacteria;Sphingomonadales;Erythrobacteraceae;Erythrobacter	0	3	71	32	1	2	26	1	2	0	6	0	5	0	0	0	0	2	2	0	0	0	0	0	0	0	14	0	0	0	0	0	0	0	7	6	7	15	17	0	0	17	1	0	0	0	1
Otu451	825	Bacteria;Firmicutes;Clostridia;Clostridiales	0	0	0	0	0	0	0	0	0	0	0	0	0	0	0	0	0	0	0	0	0	0	0	0	0	0	0	0	0	0	0	0	0	0	0	0	0	0	0	0	0	0	0	0	0	0	0
Otu1655	824	Bacteria;Firmicutes;Bacilli;Lactobacillales;Lactobacillaceae;Lactobacillus	1	0	25	0	0	0	1	0	0	0	8	0	2	40	0	0	0	0	0	0	0	0	0	0	25	0	0	0	0	0	0	0	2	1	0	0	0	0	2	0	0	5	0	0	0	0	0
Otu551	821	Bacteria;Proteobacteria;Betaproteobacteria;Rhodocyclales;Rhodocyclaceae;Propionivibrio	0	0	0	0	0	0	0	0	0	0	0	0	0	0	0	0	0	0	0	0	0	0	0	0	0	0	0	0	0	0	0	0	0	0	0	0	0	0	0	0	0	0	0	0	0	0	0
Otu1977	818	Bacteria;Bacteroidetes;Bacteroidia;Bacteroidales;Prevotellaceae;Prevotella	0	0	0	0	0	0	0	0	0	0	0	0	0	0	0	0	0	0	0	0	0	0	0	0	0	0	0	0	0	0	0	0	0	0	0	0	0	0	0	0	0	0	0	0	0	0	0
Otu633	817	Bacteria;Firmicutes;Clostridia;Clostridiales	0	0	0	0	0	0	0	0	0	0	0	0	1	0	0	0	0	0	0	0	0	0	0	0	0	0	0	0	0	0	0	0	0	0	0	0	0	0	3	0	0	0	0	0	16	0	0
Otu2061	809	Bacteria;Firmicutes;Clostridia;Clostridiales;Ruminococcaceae;Gemmiger;Gemmiger_formicilis	1	0	0	0	0	0	0	0	0	0	0	0	0	0	0	0	0	0	0	0	0	0	0	0	0	0	0	0	0	0	0	0	0	0	0	0	0	0	0	0	0	0	0	0	0	0	0
Otu8791	807	Bacteria;Bacteroidetes;Bacteroidia;Bacteroidales;Rikenellaceae;PW3	0	0	0	0	0	0	0	0	0	0	0	0	0	0	0	0	0	0	0	0	0	0	0	0	0	0	0	0	0	0	0	0	0	0	0	0	0	0	0	0	0	0	0	0	0	0	0
Otu1983	807	Bacteria;Firmicutes;Clostridia;Clostridiales	0	0	0	0	0	0	0	0	0	0	2	0	0	2	0	0	0	0	0	0	0	0	0	0	0	0	0	0	0	0	0	0	0	0	0	0	0	0	0	0	0	0	0	0	0	0	0
Otu1444	803	Bacteria;Tenericutes;Mollicutes;RF39	0	0	0	0	0	0	0	0	0	0	0	0	0	0	0	0	0	0	0	0	0	0	0	0	0	0	0	0	0	0	0	0	0	0	0	0	0	0	0	0	0	0	0	0	0	769	0
Otu677	803	Bacteria;Proteobacteria;Betaproteobacteria;Neisseriales;Neisseriaceae	0	0	10	30	4	0	11	6	0	0	9	7	9	2	0	0	0	0	0	0	0	0	0	0	2	52	2	73	111	34	69	27	132	37	0	0	5	1	0	0	0	3	0	0	0	0	1
Otu1959	801	Bacteria;Firmicutes;Clostridia;Clostridiales;Ruminococcaceae;Oscillospira	0	0	0	0	0	0	0	0	0	0	5	0	0	1	0	0	0	0	0	0	0	0	0	0	1	0	0	0	0	0	0	0	0	0	0	0	0	0	0	0	0	0	0	0	0	0	0
Otu6370	801	Bacteria;Fusobacteria;Fusobacteriia;Fusobacteriales;Leptotrichiaceae	0	0	0	0	0	0	0	0	0	0	0	0	0	0	0	0	0	0	0	0	0	0	0	0	0	0	0	0	0	0	0	0	0	0	0	0	0	0	0	0	0	0	0	0	0	0	0
Otu6431	797	Bacteria;Firmicutes;Clostridia;Clostridiales;Peptostreptococcaceae;Clostridium;Clostridium_sordellii	15	0	0	0	0	1	0	0	0	42	0	0	0	0	0	0	0	0	0	0	0	0	0	0	0	0	0	0	0	0	0	0	0	0	17	145	106	0	0	0	0	0	1	0	0	0	8
Otu1723	796	Bacteria;Bacteroidetes;Bacteroidia;Bacteroidales	0	0	0	0	0	0	0	0	0	0	0	0	0	0	0	0	0	0	0	0	0	0	0	0	0	0	0	0	0	0	0	0	0	0	0	0	0	0	0	0	0	0	0	0	0	0	0
Otu1747	796	Bacteria;Firmicutes;Clostridia;Clostridiales;Ruminococcaceae	0	0	0	0	0	0	0	0	0	0	0	0	0	0	0	0	0	3	18	0	4	5	0	0	1	0	0	0	0	0	0	0	0	0	5	1	1	0	0	0	0	2	0	0	0	0	0
Otu3216	796	Bacteria;Firmicutes;Clostridia;Clostridiales;Lachnospiraceae;Coprococcus	0	0	0	0	0	0	0	0	0	0	0	0	0	0	0	0	0	0	0	0	0	0	0	0	0	0	0	0	0	0	0	0	0	0	0	0	0	0	0	0	0	4	0	0	0	0	0
Otu602	794	Bacteria;Firmicutes;Clostridia;Clostridiales;Ruminococcaceae;Oscillospira	0	0	0	0	0	0	0	0	0	0	0	0	0	0	0	0	0	0	0	0	0	0	0	0	0	0	0	0	0	0	0	0	0	0	0	0	0	0	1	0	0	0	0	0	1	0	0
Otu3881	793	Bacteria;Firmicutes;Clostridia;Clostridiales;Ruminococcaceae;Butyricicoccus;Butyricicoccus_pullicaecorum	1	0	0	0	0	0	0	0	0	0	0	0	0	0	0	0	0	24	2	0	1	1	3	0	0	0	0	0	0	0	0	0	0	0	0	0	4	0	0	0	0	23	0	1	112	0	0
Otu7842	792	Bacteria;Bacteroidetes;Bacteroidia;Bacteroidales;Bacteroidaceae;Bacteroides	0	0	0	0	0	0	0	0	0	0	0	0	0	0	0	0	0	0	0	0	0	0	0	0	0	0	0	0	0	0	0	0	0	0	1	0	0	0	0	0	0	0	0	0	0	0	0
Otu304	791	Bacteria;Firmicutes;Clostridia;Clostridiales;Ruminococcaceae;Sporobacter;Sporobacter_termitidis	0	0	0	0	0	0	0	0	0	0	0	0	0	0	0	0	0	0	0	0	0	0	0	0	0	0	0	0	0	0	0	0	0	0	0	0	0	0	0	0	0	0	0	0	4	0	0
Otu196	788	Bacteria;Firmicutes;Clostridia;Clostridiales;Ruminococcaceae;Ruminococcus	1	0	0	0	0	0	0	0	0	0	0	0	0	0	0	0	0	0	0	0	0	0	0	0	0	0	0	0	0	0	0	0	0	0	0	0	0	0	0	0	0	5	0	0	0	0	0
Otu1502	788	Bacteria;Firmicutes;Clostridia;Clostridiales;Lachnospiraceae;Lachnospira	0	0	0	0	0	0	0	0	0	0	0	0	0	3	0	0	0	42	3	0	0	14	1	0	0	0	0	0	0	0	0	0	0	0	2	0	3	0	0	0	0	33	0	0	19	0	0
Otu375	785	Bacteria;Firmicutes;Clostridia;Clostridiales;Ruminococcaceae	0	0	0	0	0	0	0	0	0	0	0	0	0	0	0	0	0	0	0	0	0	0	0	0	0	0	0	0	0	0	0	0	0	0	0	0	0	0	0	0	0	0	0	0	0	0	0
Otu5452	783	Bacteria;Deferribacteres;Deferribacteres;Deferribacterales;Deferribacteraceae;Mucispirillum	0	0	0	0	0	0	0	0	0	0	0	0	0	0	0	0	0	0	0	0	0	0	0	0	0	0	0	0	0	0	0	0	0	0	0	0	0	0	0	0	0	0	0	0	0	0	0
Otu1607	782	Bacteria;Bacteroidetes;Bacteroidia;Bacteroidales;Prevotellaceae;Prevotella	0	0	0	0	0	0	0	0	0	0	0	0	0	0	0	0	0	0	0	0	0	0	0	0	0	0	0	0	1	0	0	0	0	0	0	0	0	0	0	0	0	0	0	0	0	0	0
Otu895	778	Bacteria;Firmicutes;Clostridia;Clostridiales;Ruminococcaceae	2	0	0	0	0	0	0	0	0	0	0	0	0	0	0	0	0	0	0	0	2	3	0	0	0	0	0	0	0	0	0	0	0	0	0	0	0	0	0	0	0	7	0	0	85	0	0
Otu3608	777	Bacteria;Bacteroidetes;Bacteroidia;Bacteroidales;Paraprevotellaceae;Prevotella	0	0	0	0	1	0	0	0	0	0	0	0	0	0	0	0	0	0	0	0	0	0	0	0	0	0	0	1	0	0	0	0	0	2	0	0	0	0	0	0	0	3	0	0	0	0	0
Otu460	775	Bacteria;Proteobacteria;Gammaproteobacteria;Pseudomonadales;Pseudomonadaceae;Pseudomonas;Pseudomonas_balearica	0	0	0	0	0	0	0	0	0	0	0	0	0	0	0	0	0	0	0	0	0	0	0	0	0	0	0	0	0	0	0	0	0	0	0	0	0	0	0	0	0	8	0	0	0	0	43
Otu703	772	Bacteria;Proteobacteria;Alphaproteobacteria;Rhizobiales	0	0	0	0	0	0	0	0	0	0	0	0	0	4	0	0	0	12	25	2	1	461	13	0	0	56	0	5	15	6	6	3	4	9	0	0	0	0	0	0	0	0	0	0	0	0	0
Otu212	771	Bacteria;Firmicutes;Clostridia;Clostridiales;Tissierellaceae;Parvimonas	0	0	0	0	0	0	0	0	0	0	0	0	0	0	0	0	0	0	0	0	0	0	0	0	0	0	0	0	0	0	0	0	0	0	6	0	0	0	0	0	0	0	0	0	0	0	0
Otu5398	769	Bacteria;Proteobacteria;Gammaproteobacteria	0	0	0	0	2	0	0	0	0	0	0	1	0	0	0	0	0	0	0	0	0	0	0	0	0	0	0	0	0	0	0	1	1	0	20	5	7	1	12	1	2	1	1	0	0	0	21
Otu1044	764	Bacteria;Bacteroidetes;Saprospirae;Saprospirales;Chitinophagaceae;Sediminibacterium	0	0	4	0	0	0	0	0	0	0	0	0	0	0	0	0	0	0	1	0	0	0	2	0	0	0	0	0	0	0	0	0	0	0	0	0	0	0	0	0	0	0	0	3	0	0	0
Otu241	761	Bacteria;Bacteroidetes;Bacteroidia;Bacteroidales	0	0	0	0	0	0	0	0	0	0	0	0	0	0	0	0	0	0	0	0	0	0	0	0	0	0	0	0	0	0	0	0	0	0	0	0	0	0	0	0	0	0	0	0	0	0	0
Otu672	761	Bacteria;Firmicutes;Clostridia;Clostridiales;Mogibacteriaceae;Anaerovorax	0	0	0	0	0	0	0	0	0	0	0	1	2	0	0	0	0	0	0	0	0	2	1	0	0	0	0	2	0	1	0	1	0	2	0	0	0	0	0	0	0	0	0	0	0	0	0
Otu1624	760	Bacteria;Bacteroidetes;Bacteroidia;Bacteroidales;Bacteroidaceae;Bacteroides;Bacteroides_ovatus	4	0	0	0	0	0	0	0	0	0	1	0	0	3	0	0	0	3	0	0	0	0	0	0	0	0	0	0	0	0	0	0	0	0	3	3	8	0	0	1	0	4	0	0	0	0	0
Otu267	759	Bacteria;Firmicutes;Clostridia;Clostridiales;Clostridiaceae;Clostridium	0	0	0	0	0	0	0	0	0	0	0	0	0	0	0	0	0	0	0	0	0	0	0	0	0	0	0	0	0	0	0	0	0	0	0	0	0	0	0	0	0	0	0	0	0	0	0
Otu740	759	Bacteria;Proteobacteria;Gammaproteobacteria;Xanthomonadales;Xanthomonadaceae;Stenotrophomonas;Stenotrophomonas_retroflexus	6	0	0	6	0	1	0	0	0	3	2	0	2	4	0	0	0	3	65	0	0	36	2	0	11	0	14	0	0	0	0	0	3	0	2	3	5	0	0	0	3	38	0	38	6	0	41
Otu2296	758	Bacteria;Firmicutes;Clostridia;Clostridiales;Mogibacteriaceae	0	0	0	0	0	0	0	0	0	0	0	0	0	0	0	0	0	0	0	0	0	0	0	0	0	0	0	0	0	0	0	0	0	0	0	0	0	0	0	0	0	0	0	0	0	226	0
Otu4191	757	Bacteria;Firmicutes;Clostridia;Clostridiales	0	0	5	0	0	0	0	0	0	0	19	0	0	0	0	0	0	0	0	0	0	0	0	0	3	0	0	0	0	0	0	0	0	0	0	0	0	0	0	0	0	0	0	0	0	0	0
Otu2695	756	Bacteria;Firmicutes;Clostridia;Clostridiales	0	0	0	0	0	0	0	0	0	0	0	0	0	3	0	0	0	0	0	0	0	0	0	0	0	0	0	0	0	0	0	0	0	0	0	0	0	0	0	0	0	0	0	0	0	0	0
Otu2423	756	Bacteria;Proteobacteria;Betaproteobacteria;Burkholderiales;Comamonadaceae	0	0	0	0	0	0	0	0	0	0	0	0	0	0	0	0	0	0	0	0	0	0	0	0	0	0	0	0	0	0	0	0	0	0	0	0	0	0	0	0	0	0	0	0	0	0	32
Otu984	755	Bacteria;Proteobacteria;Betaproteobacteria;Burkholderiales;Oxalobacteraceae;Janthinobacterium	0	0	0	0	0	0	0	0	0	0	0	0	0	1	0	0	0	1	0	0	0	0	0	0	0	0	0	0	0	1	0	0	0	0	0	0	0	0	0	0	2	1	0	64	0	0	0
Otu7150	755	Bacteria;Proteobacteria;Deltaproteobacteria;Desulfovibrionales;Desulfovibrionaceae;Bilophila	0	0	0	0	0	0	0	0	0	0	0	0	0	0	0	0	0	6	0	0	1	0	0	2	0	0	0	0	0	0	0	0	0	0	0	0	7	1	0	0	0	10	0	0	66	0	0
Otu224	753	Bacteria;Firmicutes;Clostridia;Clostridiales;Ruminococcaceae;Ruminococcus	0	0	0	0	0	0	0	0	0	0	0	0	1	14	0	0	0	0	0	0	0	0	0	0	0	0	0	0	0	0	0	0	0	0	0	0	0	0	0	0	0	2	0	2	647	0	0
Otu348	753	Bacteria;Firmicutes;Clostridia;Clostridiales;Ruminococcaceae	0	0	0	0	0	0	0	0	0	0	0	0	0	0	0	0	0	5	0	0	0	0	0	0	0	0	0	0	0	0	0	0	0	0	0	0	0	0	0	0	0	0	0	0	0	0	0
Otu226	751	Bacteria;Firmicutes;Clostridia;Clostridiales;Peptococcaceae;Peptococcus	0	0	0	0	0	0	0	0	0	0	0	0	0	0	0	0	0	0	0	0	0	0	0	0	0	0	0	0	0	0	0	0	0	0	0	0	0	0	0	0	0	0	0	0	0	0	0
Otu312	750	Bacteria;Firmicutes;Clostridia;Clostridiales;Ruminococcaceae	0	0	0	0	0	0	0	0	0	0	0	0	0	0	0	0	0	0	0	0	0	0	0	0	0	0	0	0	0	0	0	0	0	0	0	0	0	0	0	0	0	0	0	0	0	0	0
Otu246	749	Bacteria;Planctomycetes;Planctomycetia;Pirellulales;Pirellulaceae	0	0	0	0	0	0	0	0	0	0	0	0	0	0	0	0	0	0	0	0	0	0	0	0	0	0	0	0	0	0	0	0	0	0	0	0	0	0	0	0	0	0	0	0	0	0	0
Otu1253	745	Bacteria;Bacteroidetes;Bacteroidia;Bacteroidales;Prevotellaceae	0	0	0	0	0	0	0	0	0	0	0	0	0	0	0	0	0	0	0	0	0	0	0	0	0	0	0	0	0	0	0	0	0	0	0	0	0	0	0	0	0	0	0	0	0	0	0
Otu8121	744	Bacteria;Proteobacteria;Alphaproteobacteria;Rhodobacterales;Rhodobacteraceae;Rhodobacter	4	0	1	3	0	0	0	0	0	0	0	0	0	1	0	0	0	0	5	0	0	5	2	0	0	6	0	1	0	0	0	0	0	0	0	0	0	0	0	0	0	0	0	0	0	0	0
Otu384	743	Bacteria;Firmicutes;Clostridia;Clostridiales	0	0	0	0	0	0	0	0	0	0	0	0	0	0	0	0	0	0	0	0	0	0	0	0	0	0	0	0	0	0	0	0	0	0	0	0	0	0	0	0	0	0	0	0	2	1	0
Otu1766	740	Bacteria;Bacteroidetes;Bacteroidia;Bacteroidales;S24-7	0	0	0	0	0	0	0	0	0	0	0	0	0	31	0	0	0	0	0	0	0	0	0	0	0	0	0	0	0	1	0	0	0	0	0	0	0	0	0	0	0	0	0	0	0	0	0
Otu8180	739	Bacteria;Firmicutes;Clostridia;Clostridiales	0	0	0	0	0	0	0	0	0	0	0	0	0	0	0	0	0	0	0	0	0	0	0	0	0	0	0	0	0	0	0	0	0	0	0	0	0	0	0	0	0	0	0	0	0	0	0
Otu2213	739	Bacteria;Firmicutes;Clostridia;Clostridiales	0	0	16	0	0	0	0	0	0	0	0	0	0	8	0	0	0	0	0	0	0	0	0	0	1	0	0	0	0	0	0	0	0	0	0	0	0	0	0	0	0	0	0	0	0	0	0
Otu3405	739	Bacteria;Cyanobacteria;Synechococcophycideae;Synechococcales;Synechococcaceae;Synechococcus	0	0	0	0	0	0	1	0	0	0	0	0	0	0	0	0	0	0	0	0	0	346	0	0	0	0	0	0	0	0	0	0	0	2	0	0	0	0	0	0	0	0	0	0	0	10	0
Otu5323	736	Bacteria;Firmicutes;Clostridia;Clostridiales;Lachnospiraceae	0	0	0	0	0	0	0	0	0	0	0	0	0	1	0	0	0	0	0	0	0	0	0	0	0	0	0	0	0	0	0	0	0	0	0	0	0	0	0	0	0	5	0	0	0	0	0
Otu6028	735	Bacteria;Proteobacteria;Gammaproteobacteria;Vibrionales;Vibrionaceae	0	0	0	0	0	0	0	0	0	0	0	0	0	0	0	0	0	0	0	0	0	0	0	0	0	0	0	0	0	0	0	0	0	0	0	0	0	0	0	0	0	0	0	0	0	0	0
Otu225	733	Bacteria;Firmicutes;Clostridia;Clostridiales;Lachnospiraceae;Clostridium	0	0	0	0	0	0	0	0	0	0	0	0	0	0	0	0	0	0	0	0	0	0	0	0	0	0	0	0	0	0	0	0	0	0	0	0	0	0	0	0	0	0	0	0	0	0	0
Otu4985	732	Bacteria;Firmicutes;Clostridia;Clostridiales;Ruminococcaceae;Ruminococcus;Ruminococcus_albus	0	0	0	0	0	0	0	0	0	0	0	0	0	0	0	0	0	0	0	0	0	0	0	0	0	0	0	0	0	0	0	0	0	0	0	0	0	0	0	0	0	0	0	0	0	0	0
Otu2177	731	Bacteria;Firmicutes;Clostridia;Clostridiales;Ruminococcaceae	0	0	0	0	0	0	0	0	0	0	0	0	0	0	0	0	2	3	0	0	0	15	0	0	0	0	0	0	0	0	0	0	0	0	0	0	0	0	0	0	0	1	0	0	45	0	0
Otu2896	729	Bacteria;Firmicutes;Clostridia;Clostridiales;Lachnospiraceae;Ruminococcus	0	0	0	0	0	0	0	0	0	0	0	0	0	0	0	0	0	0	0	0	0	0	0	0	0	0	0	0	0	0	0	0	0	0	0	0	0	0	0	0	0	0	0	0	0	0	0
Otu5291	727	Bacteria;Firmicutes;Clostridia;Clostridiales;Peptostreptococcaceae	4	0	0	0	0	3	1	0	0	218	0	0	0	13	429	0	0	1	0	2	0	0	5	0	0	0	0	1	0	0	6	0	0	0	0	0	0	0	0	0	0	0	0	0	0	0	0
Otu287	725	Bacteria;Firmicutes;Clostridia;Clostridiales;Ruminococcaceae	0	0	0	0	0	0	0	0	0	0	0	0	0	0	0	0	0	0	0	0	0	0	0	0	0	0	0	0	0	0	0	0	0	0	0	0	0	0	0	0	0	0	0	0	0	0	0
Otu240	725	Bacteria;Bacteroidetes;Bacteroidia;Bacteroidales;Rikenellaceae;PW3	0	0	0	0	0	0	0	0	0	0	0	0	0	0	0	0	0	0	0	0	0	0	0	0	0	0	0	0	0	0	0	0	0	0	0	0	0	0	0	0	0	0	0	0	0	0	0
Otu192	724	Bacteria;Bacteroidetes;Bacteroidia;Bacteroidales;Paraprevotellaceae;Prevotella	0	0	0	0	0	0	0	0	0	0	0	0	0	720	0	0	0	0	4	0	0	0	0	0	0	0	0	0	0	0	0	0	0	0	0	0	0	0	0	0	0	0	0	0	0	0	0
Otu1523	723	Bacteria;Proteobacteria;Gammaproteobacteria;Alteromonadales;Shewanellaceae;Shewanella;Shewanella_algae	11	59	1	55	19	29	88	26	7	16	2	67	1	2	0	0	0	0	0	0	0	0	0	0	0	1	1	1	1	2	4	1	1	1	0	3	2	0	0	4	11	0	5	7	34	0	6
Otu5789	723	Bacteria;Firmicutes;Clostridia;Clostridiales;Clostridiaceae	0	0	0	1	0	2	1	330	0	2	35	5	0	228	0	0	0	0	0	1	1	0	0	0	2	30	2	8	5	3	26	0	4	6	0	0	0	0	0	0	0	0	0	0	0	0	1
Otu535	723	Bacteria;Firmicutes;Clostridia;Clostridiales	0	0	0	0	0	0	0	0	0	0	0	0	0	8	0	0	0	0	0	0	0	0	0	0	0	0	0	0	0	0	0	0	0	0	0	0	0	0	0	1	0	2	0	0	1	0	0
Otu201	722	Bacteria	0	0	0	0	0	0	0	0	0	0	0	0	0	0	0	0	0	0	0	0	0	0	0	0	0	0	0	0	0	0	0	0	0	0	0	0	0	0	0	0	0	0	0	0	0	0	0
Otu470	720	Bacteria;Proteobacteria;Deltaproteobacteria;Desulfobacterales;Desulfobulbaceae;Desulfobulbus	0	1	0	0	14	254	8	11	173	1	12	245	1	0	0	0	0	0	0	0	0	0	0	0	0	0	0	0	0	0	0	0	0	0	0	0	0	0	0	0	0	0	0	0	0	0	0
Otu282	719	Bacteria;Actinobacteria;Actinobacteria;Actinomycetales;Corynebacteriaceae;Corynebacterium	0	0	0	0	0	0	0	0	0	0	0	0	0	0	0	0	0	0	0	0	0	0	0	0	0	0	0	0	0	0	0	0	0	0	0	0	0	0	0	0	0	0	0	0	0	0	2
Otu307	719	Bacteria;Proteobacteria;Deltaproteobacteria	0	0	0	0	0	0	0	0	0	0	0	0	0	0	0	0	0	0	0	0	0	0	0	0	0	0	0	0	0	0	0	0	0	0	0	0	0	0	0	0	0	0	0	0	0	0	0
Otu8109	717	Bacteria;Firmicutes;Clostridia;Clostridiales;Ruminococcaceae;Oscillospira	0	0	2	2	0	0	0	0	0	0	1	0	0	2	0	0	0	4	0	0	0	0	0	0	0	0	0	0	0	0	0	0	0	0	0	0	1	0	0	0	0	0	0	0	3	0	0
Otu344	716	Bacteria;Firmicutes;Clostridia;Clostridiales;Ruminococcaceae	0	0	0	0	0	0	0	0	0	0	0	0	0	0	0	0	0	0	0	0	0	0	0	0	0	0	0	0	0	0	0	0	0	0	0	0	0	0	0	0	0	0	0	0	0	0	0
Otu561	715	Bacteria;Proteobacteria;Deltaproteobacteria;GMD14H09	0	0	0	0	0	0	0	0	0	0	0	0	0	0	0	0	0	0	0	0	0	0	0	0	0	0	0	0	0	0	0	0	0	0	0	0	0	0	0	0	0	0	0	0	0	0	0
Otu4332	714	Bacteria;Firmicutes;Clostridia;Clostridiales	0	0	0	0	0	0	0	0	0	0	0	0	0	2	0	0	0	0	0	0	0	0	0	0	3	0	0	0	0	0	0	0	0	0	0	0	0	0	0	0	0	9	0	1	196	0	0
Otu7008	713	Bacteria;Proteobacteria;Gammaproteobacteria;Enterobacteriales;Enterobacteriaceae	4	0	0	0	0	0	0	0	0	0	0	0	0	1	0	0	0	3	1	0	0	1	0	0	0	1	1	0	0	0	1	1	2	1	0	0	0	0	0	0	0	0	0	0	0	0	0
Otu1338	711	Bacteria;Firmicutes;Clostridia;Clostridiales;Ruminococcaceae;Ruminococcus;Ruminococcus_callidus	1	0	0	0	0	0	0	0	0	0	0	1	0	0	0	0	0	91	5	0	1	13	0	0	0	0	0	0	1	0	0	0	0	0	3	0	4	0	0	0	1	22	0	1	6	0	0
Otu1590	710	Bacteria;Bacteroidetes;Bacteroidia;Bacteroidales;Prevotellaceae;Prevotella	0	0	0	0	0	0	0	0	0	0	0	0	0	0	0	0	0	0	0	0	0	0	0	0	0	0	0	0	0	0	0	0	0	0	0	0	0	0	0	0	0	33	0	0	0	0	0
Otu1664	708	Bacteria;Bacteroidetes;Bacteroidia;Bacteroidales;S24-7	0	0	0	0	0	0	0	0	0	0	0	0	0	0	0	0	0	0	0	0	0	0	0	0	0	0	0	0	0	0	0	0	0	0	0	0	0	0	0	0	0	10	0	0	0	0	0
Otu239	708	Bacteria;Proteobacteria;Gammaproteobacteria;Enterobacteriales;Enterobacteriaceae	0	0	0	0	4	0	0	0	0	0	0	0	0	0	0	0	0	0	0	0	0	0	0	0	1	0	1	0	0	0	0	1	0	0	0	0	0	0	0	0	0	0	0	0	0	0	0
Otu1673	705	Bacteria;Planctomycetes;Planctomycetia;Pirellulales;Pirellulaceae	0	0	0	0	0	0	0	0	0	0	0	0	0	1	0	2	0	27	63	13	14	490	38	11	0	13	0	2	8	0	0	4	1	13	0	0	0	0	0	0	0	0	0	0	0	0	0
Otu268	703	Bacteria	0	0	0	0	0	0	0	0	0	0	0	0	0	0	0	0	0	0	0	0	0	0	0	0	0	0	0	0	0	0	0	0	0	0	0	0	0	0	0	0	0	0	0	0	0	0	0
Otu413	695	Bacteria;Bacteroidetes;Bacteroidia;Bacteroidales;Prevotellaceae;Prevotella	0	0	0	0	0	0	0	0	0	0	0	0	0	422	0	0	0	0	0	0	0	2	0	0	0	0	0	0	0	0	0	0	0	0	0	0	0	0	0	0	0	0	0	0	0	0	0
Otu1364	695	Bacteria;Firmicutes;Clostridia;Clostridiales	0	0	0	0	0	0	0	0	0	0	0	0	0	1	0	0	0	0	0	0	0	0	0	0	0	0	0	0	0	0	0	0	1	0	0	0	0	0	0	0	0	0	0	0	0	0	0
Otu628	695	Bacteria;Firmicutes;Clostridia;Clostridiales;Lachnospiraceae;Epulopiscium	17	235	0	4	1	28	78	59	1	1	42	11	1	47	0	0	0	0	0	0	0	0	0	0	0	0	0	0	0	0	0	0	0	0	0	0	3	0	0	0	0	0	0	0	0	41	0
Otu830	694	Bacteria;Bacteroidetes;Bacteroidia;Bacteroidales;S24-7	1	0	15	3	0	0	0	0	0	0	17	0	28	120	0	0	0	0	0	0	0	0	0	0	3	0	0	0	0	0	0	0	0	0	0	0	0	0	0	0	0	0	0	0	0	0	0
Otu9132	692	Bacteria;Bacteroidetes;Flavobacteriia;Flavobacteriales;Flavobacteriaceae;Flavobacterium;Flavobacterium_gelidilacus	0	121	0	13	83	91	57	194	16	1	12	102	0	0	0	0	0	0	0	0	0	0	0	0	0	0	0	0	2	0	0	0	0	0	0	0	0	0	0	0	0	0	0	0	0	0	0
Otu305	691	Bacteria;Proteobacteria;Epsilonproteobacteria;Campylobacterales;Campylobacteraceae	0	0	0	0	0	0	0	0	0	0	3	0	3	0	0	0	0	0	0	0	0	0	0	0	0	0	0	3	4	274	1	403	0	0	0	0	0	0	0	0	0	0	0	0	0	0	0
Otu1081	689	Bacteria;Firmicutes;Clostridia;Clostridiales;Ruminococcaceae	0	0	0	0	0	0	0	0	0	0	0	0	0	0	0	0	0	38	13	0	5	3	0	0	0	0	0	0	0	0	0	0	0	0	6	0	8	0	0	0	0	4	0	0	66	0	0
Otu303	688	Bacteria;Firmicutes;Clostridia;Clostridiales	0	0	0	0	0	0	0	0	0	0	0	0	0	0	0	0	0	0	0	0	0	0	0	0	0	0	0	0	0	0	0	0	0	0	0	0	0	0	0	0	0	0	0	0	0	0	0
Otu2389	684	Bacteria;Bacteroidetes;Bacteroidia;Bacteroidales;Prevotellaceae;Prevotella	1	0	0	0	0	0	0	0	0	0	0	0	0	0	0	0	0	0	0	0	0	0	0	0	0	0	0	0	0	0	0	0	0	0	0	0	0	0	0	0	0	0	0	0	0	0	0
Otu347	683	Bacteria;Bacteroidetes;Bacteroidia;Bacteroidales	0	0	0	0	0	0	0	0	0	0	0	0	0	0	0	0	0	0	0	0	0	0	0	0	0	0	0	0	0	0	0	0	0	0	0	55	628	0	0	0	0	0	0	0	0	0	0
Otu6655	683	Bacteria	0	0	0	0	0	0	0	0	0	0	0	0	0	0	0	0	0	0	0	0	0	0	0	0	0	0	0	0	0	0	0	0	0	0	0	0	0	0	0	0	0	0	0	0	0	0	0
Otu1304	683	Bacteria;Bacteroidetes;Bacteroidia;Bacteroidales;Prevotellaceae;Prevotella	2	0	0	0	0	0	0	0	0	0	0	0	0	0	0	0	0	0	0	0	0	0	0	0	0	0	0	0	0	0	0	0	0	0	0	0	0	0	0	0	0	52	0	0	0	0	0
Otu523	680	Bacteria;Firmicutes;Clostridia;Clostridiales;Lachnospiraceae;Coprococcus	0	0	0	0	0	0	0	0	0	0	0	0	0	4	0	0	0	19	8	1	4	3	0	1	0	0	0	0	0	0	0	0	0	0	14	0	12	0	0	0	0	15	0	0	251	0	0
Otu3182	679	Bacteria;Firmicutes;Clostridia;Clostridiales;Veillonellaceae;Anaerovibrio	0	0	0	0	0	0	0	0	0	0	0	0	0	0	0	0	0	0	0	0	0	0	0	0	0	0	0	0	0	0	0	0	0	0	0	0	0	0	0	0	0	8	0	0	0	0	0
Otu2869	679	Bacteria;Firmicutes;Clostridia;Clostridiales	0	0	0	0	0	0	0	0	0	0	0	0	0	0	0	0	0	0	0	0	0	0	0	0	0	0	0	0	0	0	0	0	0	0	0	0	0	0	0	0	0	0	0	0	0	0	0
Otu601	678	Bacteria;Proteobacteria;Deltaproteobacteria;Desulfovibrionales;Desulfovibrionaceae;Desulfovibrio	0	0	0	0	0	0	0	0	0	0	0	0	0	0	0	0	0	12	0	0	1	0	0	0	0	0	0	0	0	1	0	0	0	0	0	0	0	0	0	0	0	2	0	0	0	0	0
Otu959	676	Bacteria;Firmicutes;Clostridia;Clostridiales;Clostridiaceae;Clostridium	0	0	0	0	0	0	0	0	0	0	0	0	0	6	0	0	0	15	0	0	0	0	0	0	0	0	0	0	0	0	0	0	0	0	0	0	0	0	0	0	0	1	0	0	85	0	0
Otu2720	675	Bacteria;Firmicutes;Clostridia;Clostridiales	1	0	16	0	0	0	0	0	0	0	8	0	3	17	0	0	0	0	0	0	0	0	0	0	2	0	0	0	1	0	0	0	1	0	0	0	0	0	0	0	0	0	0	0	0	0	0
Otu576	674	Bacteria;Firmicutes;Bacilli;Lactobacillales;Streptococcaceae;Streptococcus	0	0	106	269	1	0	4	13	0	19	72	0	183	0	0	0	0	0	0	0	0	0	0	0	4	1	1	0	0	0	0	0	0	0	0	0	0	0	0	0	0	0	0	0	0	0	0
Otu364	671	Bacteria;Firmicutes;Clostridia;Clostridiales	0	0	0	0	0	0	0	0	0	0	0	0	0	0	0	0	0	0	0	0	0	0	0	0	0	0	0	0	0	0	0	0	0	0	0	0	0	0	0	0	0	0	0	0	0	0	0
Otu4999	671	Bacteria;Bacteroidetes;Bacteroidia;Bacteroidales;Prevotellaceae;Prevotella	0	0	0	0	0	0	0	0	0	0	0	0	0	0	0	0	0	0	0	0	0	0	0	0	0	0	0	0	0	0	0	0	0	0	0	0	0	0	0	0	0	0	0	0	0	0	0
Otu1108	669	Bacteria;Firmicutes;Clostridia;Clostridiales;Lachnospiraceae	0	0	0	0	1	0	0	0	0	0	0	0	0	6	0	0	2	47	0	0	0	2	4	0	0	1	0	0	0	6	0	2	0	1	0	2	0	0	1	0	3	8	0	3	231	0	0
Otu418	669	Bacteria;Synergistetes;Synergistia;Synergistales	0	0	0	0	0	0	0	0	0	0	0	0	0	0	0	0	0	0	0	0	0	0	0	0	0	0	0	0	0	0	0	0	0	0	0	0	0	0	0	0	0	0	0	0	0	0	0
Otu715	665	Bacteria;Firmicutes;Clostridia;Clostridiales;Ruminococcaceae	0	0	0	0	0	0	0	0	0	0	0	0	0	0	0	0	0	0	0	0	0	0	0	0	0	0	0	0	0	0	0	0	0	0	0	0	2	0	0	0	0	7	0	0	0	0	0
Otu466	664	Bacteria;Proteobacteria;Deltaproteobacteria;Desulfovibrionales;Desulfovibrionaceae;Lawsonia;Lawsonia_intracellularis	0	0	0	0	0	0	0	0	0	0	0	0	0	0	0	0	0	0	0	0	0	0	0	0	0	0	0	0	0	0	0	0	0	0	2	0	0	0	0	0	0	0	0	0	0	0	2
Otu290	664	Bacteria;Verrucomicrobia;Verrucomicrobiae;Verrucomicrobiales;Verrucomicrobiaceae;Akkermansia;Akkermansia_muciniphila	0	0	0	0	0	0	0	0	0	0	0	0	0	0	0	0	0	0	0	0	0	0	0	0	0	0	0	0	0	0	0	0	0	0	0	0	0	0	0	0	0	0	0	0	0	0	0
Otu5028	662	Bacteria;Proteobacteria;Gammaproteobacteria;Vibrionales;Vibrionaceae	0	0	0	0	0	1	0	0	0	0	0	0	0	0	0	0	0	0	0	0	0	0	0	0	0	0	0	0	0	0	0	0	0	0	0	0	0	0	0	0	0	0	16	0	0	0	0
Otu1689	662	Bacteria;Bacteroidetes;Bacteroidia;Bacteroidales;S24-7	0	0	28	2	0	0	0	1	0	0	20	0	24	93	1	0	0	0	0	0	0	0	0	0	18	0	0	1	0	0	0	0	0	0	0	0	0	0	0	0	0	0	0	0	0	0	0
Otu891	658	Bacteria;Planctomycetes;Planctomycetia;Pirellulales;Pirellulaceae	0	0	0	0	0	0	0	0	0	0	0	0	0	0	0	0	0	0	0	0	0	0	0	0	0	0	0	0	0	0	0	0	0	0	0	0	0	0	0	0	0	0	0	0	0	0	0
Otu8616	657	Bacteria;Bacteroidetes;Bacteroidia;Bacteroidales;Bacteroidaceae;Bacteroides	0	0	0	0	0	0	0	0	0	0	0	0	0	3	0	0	0	0	0	0	0	0	0	0	0	0	0	0	0	0	0	0	0	0	0	0	0	0	0	0	0	0	0	0	9	0	0
Otu252	653	Bacteria;Lentisphaerae;Lentisphaeria;Victivallales;Victivallaceae	0	0	0	0	0	0	0	0	0	0	0	0	0	0	0	0	0	0	0	0	0	0	0	0	0	0	0	0	0	0	0	0	0	0	0	0	0	0	0	0	0	0	0	0	0	0	0
Otu2971	652	Bacteria;Firmicutes;Clostridia;Clostridiales;Lachnospiraceae	1	0	0	0	0	0	0	1	0	0	5	0	0	7	0	0	0	0	0	0	0	0	0	0	1	0	0	0	0	0	0	0	0	1	0	0	0	0	0	0	0	2	0	0	0	0	0
Otu735	652	Bacteria;Proteobacteria;Betaproteobacteria;Neisseriales;Neisseriaceae	0	0	0	5	0	0	0	2	0	0	0	0	15	6	0	0	0	0	0	0	0	0	0	0	6	123	29	30	91	30	102	26	81	100	0	0	0	0	0	0	0	0	0	0	0	0	0
Otu242	651	Bacteria;Bacteroidetes;Bacteroidia;Bacteroidales;Rikenellaceae;PW3	0	0	0	0	0	0	0	0	0	0	0	0	0	0	0	0	0	0	0	0	0	0	0	0	0	0	0	0	0	0	0	0	0	0	0	0	0	0	0	0	0	0	0	0	0	0	0
Otu2438	651	Bacteria;Firmicutes;Clostridia;Clostridiales;Ruminococcaceae	0	0	0	0	0	0	0	0	0	0	0	0	0	3	0	0	0	0	0	0	0	0	0	0	0	0	0	0	0	0	0	0	0	0	0	0	0	0	0	0	0	0	0	0	0	0	0
Otu229	649	Bacteria;Spirochaetes;Brevinematae;Brevinematales;Brevinemataceae;Brevinema;Brevinema_andersonii	0	0	0	0	0	0	0	0	0	0	0	0	0	0	0	0	0	0	0	0	0	0	0	0	0	0	0	0	0	0	0	0	0	0	0	0	0	0	0	0	0	0	0	0	0	0	0
Otu365	649	Bacteria;Proteobacteria;Gammaproteobacteria;Pseudomonadales;Pseudomonadaceae;Pseudomonas	0	0	0	0	3	0	0	0	0	0	0	0	0	1	0	0	0	0	0	0	0	0	0	0	0	0	0	0	0	0	0	0	0	0	0	0	0	0	0	0	0	0	0	0	0	0	24
Otu2157	647	Bacteria;Bacteroidetes;Bacteroidia;Bacteroidales;Prevotellaceae;Prevotella	0	0	0	0	0	0	0	0	0	0	0	0	0	0	0	0	0	0	0	0	0	0	0	0	0	0	0	0	0	0	0	0	0	0	0	0	0	0	0	0	0	0	0	0	0	0	0
Otu7521	643	Bacteria;Cyanobacteria;Chloroplast;Stramenopiles	0	4	0	0	54	8	82	25	45	1	19	394	2	1	0	0	0	0	0	0	0	0	0	0	1	0	0	0	0	0	0	0	0	0	0	0	0	0	0	0	0	0	0	0	0	0	0
Otu5769	643	Bacteria;Bacteroidetes;Bacteroidia;Bacteroidales;Prevotellaceae;Prevotella	0	0	60	8	0	4	1	0	1	0	57	0	196	262	3	0	0	1	1	0	0	2	0	0	40	0	0	0	0	0	0	1	6	0	0	0	0	0	0	0	0	0	0	0	0	0	0
Otu276	643	Bacteria;Thermi;Deinococci;Deinococcales;Deinococcaceae;Deinococcus	0	0	0	0	0	0	0	0	0	0	0	0	0	0	0	0	0	0	0	0	0	0	0	0	0	0	0	0	0	0	0	0	0	0	0	0	0	0	0	0	0	0	0	0	0	0	0
Otu749	641	Bacteria;Firmicutes;Clostridia;Clostridiales;Lachnospiraceae;Ruminococcus;Ruminococcus_gnavus	0	0	0	0	0	0	0	0	0	0	0	0	0	2	2	0	0	40	17	0	3	6	7	2	0	0	0	0	0	0	0	0	0	0	0	0	0	0	0	0	0	42	0	0	119	0	0
Otu2362	639	Bacteria;Firmicutes;Clostridia;Clostridiales;Ruminococcaceae;Clostridium;Clostridium_methylpentosum	0	0	0	0	0	0	0	0	0	0	0	0	0	2	0	0	0	0	0	0	0	0	0	0	0	0	0	0	0	0	0	0	0	0	0	0	0	0	0	0	0	0	0	0	0	0	0
Otu3206	639	Bacteria;Firmicutes;Clostridia;Clostridiales;Ruminococcaceae;Oscillospira	1	0	0	0	0	0	0	0	0	0	0	0	0	0	1	0	0	0	0	0	0	0	0	0	0	0	0	0	0	0	0	0	0	1	0	0	0	0	0	0	0	3	0	0	0	0	0
Otu2112	636	Bacteria;Firmicutes;Clostridia;Clostridiales;Lachnospiraceae;Lachnospira	5	0	0	0	0	0	0	0	0	0	0	0	0	3	0	0	0	22	16	0	0	2	3	0	0	0	0	0	0	0	0	0	0	0	0	1	4	2	0	0	0	12	0	0	39	0	0
Otu1620	636	Bacteria;Proteobacteria;Alphaproteobacteria;Rickettsiales;mitochondria	0	0	0	0	0	0	0	0	0	0	4	0	13	5	0	0	0	14	7	1	3	14	29	1	0	1	0	0	0	0	1	4	0	0	0	0	0	0	0	0	0	2	0	22	0	0	4
Otu298	635	Bacteria;Bacteroidetes;Bacteroidia;Bacteroidales;S24-7	0	0	47	4	0	0	2	0	0	1	94	0	383	80	0	0	0	0	0	0	0	0	0	0	20	0	1	0	0	1	0	1	1	0	0	0	0	0	0	0	0	0	0	0	0	0	0
Otu2661	635	Bacteria;Bacteroidetes;Bacteroidia;Bacteroidales;Prevotellaceae;Prevotella	0	0	0	0	0	0	0	0	0	0	0	0	0	0	0	0	0	0	0	0	0	0	0	0	0	0	0	0	0	0	0	0	0	0	0	0	0	0	0	0	0	0	0	0	0	0	0
Otu3154	635	Bacteria;Firmicutes;Clostridia;Clostridiales;Lachnospiraceae	0	0	0	0	0	0	0	0	0	0	0	0	0	0	0	0	0	0	0	0	0	0	0	0	0	0	0	0	0	0	0	0	0	0	0	0	0	0	0	0	0	0	0	0	0	0	0
Otu319	634	Bacteria;Bacteroidetes;Bacteroidia;Bacteroidales;Rikenellaceae	0	0	0	0	0	0	0	0	0	0	0	0	0	0	0	0	0	0	0	0	0	0	0	0	0	0	0	0	0	0	0	0	0	0	0	0	0	0	0	0	0	0	0	0	0	0	0
Otu2310	634	Bacteria;Firmicutes;Clostridia;Clostridiales	0	0	0	0	0	0	0	0	0	0	0	0	0	0	0	0	0	0	0	0	0	0	0	0	0	0	0	0	0	0	0	0	0	0	0	0	0	0	0	0	0	0	0	0	0	0	0
Otu270	632	Bacteria;Firmicutes;Clostridia;Clostridiales;Ruminococcaceae	0	0	0	0	0	0	0	0	0	0	0	0	0	0	0	0	0	0	0	0	0	0	0	0	0	0	0	0	0	0	0	0	0	0	0	0	0	0	0	0	0	0	0	0	0	0	0
Otu343	630	Bacteria;Verrucomicrobia;Verrucomicrobiae;Verrucomicrobiales;Verrucomicrobiaceae	0	0	0	0	0	0	0	0	0	0	0	0	0	0	0	0	0	0	0	0	0	0	0	0	0	0	0	0	0	0	0	0	0	0	0	0	0	0	0	0	0	0	0	0	0	0	0
Otu586	629	Bacteria;Actinobacteria;Actinobacteria;Actinomycetales	0	0	1	1	0	1	0	0	0	0	0	0	0	0	0	0	0	23	34	1	1	401	10	2	0	20	0	4	10	1	5	5	3	5	0	0	0	0	0	0	0	0	0	0	0	4	0
Otu539	626	Bacteria;Firmicutes;Clostridia;Clostridiales;Lachnospiraceae;Ruminococcus	1	0	0	0	0	0	0	0	0	0	6	0	0	5	0	0	0	156	17	0	5	14	2	0	0	0	0	0	0	0	0	0	0	0	4	0	1	0	0	1	1	13	0	28	1	0	1
Otu334	626	Bacteria;Firmicutes;Clostridia;Clostridiales;Ruminococcaceae	0	0	0	0	0	0	0	0	0	0	0	0	0	0	0	0	0	0	0	0	0	0	0	0	0	0	0	0	0	0	0	0	0	0	0	0	0	0	0	0	0	0	423	0	105	55	0
Otu405	624	Bacteria;Firmicutes;Erysipelotrichi;Erysipelotrichales;Erysipelotrichaceae	0	0	0	0	0	0	0	0	0	0	0	0	0	0	0	0	0	0	0	0	0	0	0	0	0	0	0	0	0	0	0	0	0	0	0	0	0	0	0	0	0	0	0	0	0	0	0
Otu220	623	Bacteria;Actinobacteria;Coriobacteriia;Coriobacteriales;Coriobacteriaceae;Olsenella;Olsenella_umbonata	0	0	0	0	0	0	0	0	0	0	0	0	0	0	0	0	0	0	0	0	0	0	0	0	0	0	0	0	0	0	0	0	0	0	0	0	0	0	0	0	0	0	0	0	0	0	0
Otu317	621	Bacteria;Proteobacteria;Alphaproteobacteria;Rickettsiales;mitochondria	0	0	0	0	0	77	2	87	426	1	18	5	4	0	0	0	0	0	0	0	0	0	0	0	0	0	0	0	0	0	0	0	1	0	0	0	0	0	0	0	0	0	0	0	0	0	0
Otu3538	620	Bacteria;Firmicutes;Clostridia;Clostridiales;Clostridiaceae;Clostridium;Clostridium_perfringens	0	0	0	1	0	3	0	62	0	0	0	0	0	124	0	0	0	0	0	0	0	2	0	0	1	15	0	9	4	4	22	2	4	4	0	0	0	0	0	0	0	0	0	0	0	0	18
Otu2099	619	Bacteria;Bacteroidetes;Bacteroidia;Bacteroidales;Rikenellaceae	0	0	0	0	0	0	0	0	0	0	0	0	0	0	0	0	0	0	0	0	0	0	0	0	0	0	0	0	0	0	0	0	0	0	0	0	0	0	0	0	0	0	0	0	0	583	0
Otu6740	619	Bacteria;Firmicutes;Clostridia;Clostridiales;Ruminococcaceae	0	0	0	0	0	0	0	0	0	0	0	0	0	0	0	0	0	13	0	0	3	0	1	0	0	0	0	0	0	0	0	0	0	0	1	0	0	0	0	0	0	0	0	0	0	0	0
Otu2453	619	Bacteria;Firmicutes;Clostridia;Clostridiales	0	0	0	0	0	0	0	0	0	0	0	0	0	0	0	0	0	0	0	0	0	0	0	0	0	0	0	0	0	0	0	0	0	0	0	0	0	0	0	0	0	0	0	0	0	0	0
Otu6299	616	Bacteria;Firmicutes;Bacilli;Lactobacillales;Lactobacillaceae;Lactobacillus	0	0	0	0	0	0	0	0	0	0	1	0	0	10	0	0	0	0	0	0	0	0	0	0	0	0	0	0	0	0	0	0	0	0	0	0	0	0	0	0	0	0	0	0	0	0	0
Otu2815	616	Bacteria;Bacteroidetes;Bacteroidia;Bacteroidales;BS11	0	0	0	0	0	0	0	0	0	0	0	0	0	0	0	0	0	0	0	0	0	0	0	0	0	0	1	0	0	0	0	0	0	0	0	0	0	0	0	0	0	0	0	0	1	0	0
Otu8032	614	Bacteria;Firmicutes;Clostridia;Clostridiales;Lachnospiraceae	0	0	10	0	0	0	0	0	0	1	14	0	3	12	0	0	0	0	0	0	0	0	0	0	0	49	11	1	3	125	3	333	2	0	0	0	0	0	0	0	0	0	0	0	0	0	0
Otu2365	613	Bacteria;Firmicutes;Clostridia;Clostridiales;Lachnospiraceae	0	0	0	0	0	0	0	0	0	0	0	0	0	0	0	0	0	0	0	0	0	0	0	0	0	0	0	0	0	0	0	1	0	0	0	0	0	0	0	0	0	0	0	0	0	6	0
Otu1974	613	Bacteria;Proteobacteria;Gammaproteobacteria;Xanthomonadales;Xanthomonadaceae;Stenotrophomonas;Stenotrophomonas_geniculata	34	0	33	7	4	0	1	0	0	0	4	0	11	0	0	0	0	10	74	1	1	29	0	1	9	0	14	0	0	0	0	1	3	0	2	1	6	0	4	0	3	22	5	50	6	0	77
Otu8566	611	Bacteria;Firmicutes;Clostridia;Clostridiales;Lachnospiraceae;Clostridium	0	0	0	0	0	0	0	0	0	0	0	0	0	0	0	0	0	0	0	0	2	0	2	0	0	0	0	0	0	0	0	0	0	2	0	0	0	0	0	0	0	0	0	0	0	0	0
Otu7195	608	Bacteria;Firmicutes;Clostridia;Clostridiales;Ruminococcaceae;Oscillospira	1	0	0	0	0	0	0	0	0	0	7	0	0	12	0	0	0	0	1	0	0	0	0	0	1	0	0	0	0	0	0	0	0	0	0	0	0	0	0	0	0	5	0	0	0	0	0
Otu7413	608	Bacteria;Firmicutes;Bacilli;Lactobacillales;Lactobacillaceae;Lactobacillus;Lactobacillus_helveticus	4	0	8	0	0	0	0	0	0	0	0	0	0	32	0	0	0	0	0	0	0	0	1	0	0	0	0	0	0	0	0	0	0	1	6	0	0	0	0	0	0	2	0	0	1	0	1
Otu6223	607	Bacteria;Proteobacteria;Gammaproteobacteria;Pseudomonadales;Moraxellaceae;Psychrobacter	0	0	0	10	0	0	0	0	0	0	0	0	0	1	0	0	0	0	0	0	0	0	0	0	0	0	0	0	0	0	0	0	0	0	0	0	0	0	0	0	0	0	0	0	0	0	6
Otu6074	606	Bacteria;Firmicutes;Clostridia;Clostridiales	0	0	0	0	0	0	0	0	0	0	0	0	0	0	0	0	0	0	0	0	0	0	0	0	0	0	0	0	0	0	0	0	0	0	0	0	0	0	0	0	0	0	0	0	0	0	0
Otu2567	605	Bacteria;Bacteroidetes;Bacteroidia;Bacteroidales;Rikenellaceae	0	0	9	0	0	0	0	0	0	0	4	0	0	13	0	0	0	0	0	0	0	0	0	0	0	0	0	0	0	0	0	0	0	0	0	0	0	0	0	0	0	0	0	0	0	0	0
Otu266	605	Bacteria;Bacteroidetes;Bacteroidia;Bacteroidales;Rikenellaceae;PW3	0	0	0	0	0	0	0	0	0	0	0	0	0	0	0	0	0	0	0	0	0	0	0	0	0	0	0	0	0	0	0	0	0	0	0	0	0	0	0	0	0	0	0	0	0	0	0
Otu300	604	Bacteria;Bacteroidetes;Bacteroidia;Bacteroidales;Prevotellaceae;Prevotella	0	0	0	0	0	0	0	0	0	0	0	0	0	0	0	0	0	0	0	0	0	0	0	0	0	0	0	0	0	0	0	0	0	0	0	0	0	0	0	0	1	0	0	0	0	0	0
Otu1874	604	Bacteria;Firmicutes;Clostridia;Clostridiales	0	0	0	0	0	0	0	0	0	0	5	0	0	0	0	0	0	0	0	0	0	0	0	0	0	0	0	0	0	0	1	0	0	0	0	0	0	0	0	0	0	0	0	0	0	0	0
Otu493	604	Bacteria;Firmicutes;Clostridia;Clostridiales;Ruminococcaceae;Ruminococcus	0	0	0	0	0	0	0	0	0	0	1	0	0	12	0	0	0	7	80	0	9	15	8	1	0	0	0	0	0	0	0	0	0	0	2	7	4	0	0	0	0	24	0	0	4	0	0
Otu2171	602	Bacteria;Bacteroidetes;Bacteroidia;Bacteroidales;Prevotellaceae;Prevotella	0	0	0	0	0	0	0	0	0	0	0	0	0	0	0	0	0	0	0	0	0	0	0	0	0	0	0	0	0	0	0	0	0	2	0	0	0	0	0	0	0	5	0	0	0	0	0
Otu6697	602	Bacteria;Firmicutes;Clostridia;Clostridiales;Lachnospiraceae	0	0	0	0	0	0	0	0	0	0	0	0	0	0	0	0	0	0	0	0	0	0	0	0	0	0	0	0	0	0	0	0	0	0	0	0	0	0	0	0	0	0	0	0	0	0	0
Otu3559	601	Bacteria;Proteobacteria;Gammaproteobacteria;Xanthomonadales;Sinobacteraceae	0	0	0	0	0	5	0	3	1	0	4	1	6	0	0	0	0	1	11	0	0	8	0	0	0	42	0	11	5	13	12	0	0	2	0	0	0	0	0	0	0	0	0	0	0	0	0
Otu245	600	Bacteria;Bacteroidetes;Bacteroidia;Bacteroidales;Bacteroidaceae;Bacteroides	0	0	0	0	0	0	0	0	0	0	0	0	0	0	0	0	0	0	0	0	0	0	0	0	0	0	0	0	0	0	0	0	0	0	0	0	0	0	0	0	0	0	0	0	0	0	0
Otu433	600	Bacteria;Deferribacteres;Deferribacteres;Deferribacterales;Deferribacteraceae;Mucispirillum	0	0	0	0	0	0	0	0	0	0	0	0	0	0	0	0	0	0	0	0	0	0	0	0	0	0	0	0	0	0	0	0	0	0	0	0	0	0	0	0	0	0	0	0	0	0	0
Otu235	598	Bacteria;Firmicutes;Clostridia;Clostridiales;Lachnospiraceae	0	0	0	0	0	0	0	0	0	0	0	0	0	0	0	0	0	0	0	0	0	0	0	0	0	0	0	0	0	0	0	0	0	0	0	0	0	0	0	0	0	0	0	0	0	0	0
Otu712	597	Bacteria;Cyanobacteria;Synechococcophycideae;Synechococcales;Synechococcaceae;Synechococcus	0	0	0	0	1	0	0	0	0	0	0	0	0	0	0	0	0	11	9	0	1	478	0	0	0	0	3	0	0	1	0	0	0	83	0	0	0	0	0	0	0	0	0	0	0	0	0
Otu318	594	Bacteria;Firmicutes;Clostridia;Clostridiales	0	0	0	0	0	0	0	0	0	0	0	0	0	0	0	0	0	0	0	0	0	0	0	0	0	0	0	0	0	0	0	0	0	0	0	0	0	0	0	0	0	8	0	0	0	0	0
Otu1921	594	Bacteria;Bacteroidetes;Bacteroidia;Bacteroidales	0	0	0	0	0	0	0	0	0	0	0	0	0	0	0	0	0	0	0	0	0	0	0	0	0	0	0	0	0	0	0	0	0	0	0	0	0	0	0	0	0	0	0	0	0	0	0
Otu7174	592	Bacteria;Deferribacteres;Deferribacteres;Deferribacterales;Deferribacteraceae;Mucispirillum	0	0	0	0	0	0	0	0	0	0	0	0	0	0	0	0	0	0	0	0	0	0	0	0	0	0	0	0	0	0	0	0	0	0	0	0	0	0	0	0	0	0	0	0	0	0	0
Otu2782	587	Bacteria;Firmicutes;Clostridia;Clostridiales;Veillonellaceae;Mitsuokella	0	0	0	0	0	0	0	0	0	0	0	0	0	0	0	0	0	0	0	0	0	0	0	0	0	0	0	0	0	0	0	0	0	0	0	0	0	0	0	0	0	0	0	0	0	0	0
Otu8285	585	Bacteria;Bacteroidetes;Bacteroidia;Bacteroidales;Prevotellaceae;Prevotella	2	0	0	0	0	0	0	0	0	0	0	0	0	0	0	0	0	0	0	0	0	0	0	0	0	0	0	0	0	0	0	0	0	0	0	0	0	0	0	0	0	27	0	0	0	0	0
Otu1085	583	Bacteria;Fusobacteria;Fusobacteriia;Fusobacteriales;Fusobacteriaceae;Fusobacterium	1	0	0	10	0	0	0	0	1	0	8	0	14	7	0	0	0	5	0	0	0	0	0	0	3	1	1	16	4	142	13	108	102	7	3	1	8	0	0	1	0	0	0	0	11	0	0
Otu232	581	Bacteria;Tenericutes;Mollicutes;Mycoplasmatales;Mycoplasmataceae;Mycoplasma	0	0	515	0	38	0	19	0	0	2	0	0	6	0	0	0	0	0	0	0	0	0	0	0	1	0	0	0	0	0	0	0	0	0	0	0	0	0	0	0	0	0	0	0	0	0	0
Otu941	580	Bacteria;Firmicutes;Bacilli;Lactobacillales;Streptococcaceae;Streptococcus;Streptococcus_luteciae	1	0	0	4	0	0	0	0	0	0	0	0	0	11	0	0	0	0	1	0	0	0	0	0	0	1	0	0	0	0	0	0	0	0	1	0	2	0	0	0	1	69	0	0	0	0	2
Otu464	579	Bacteria;Bacteroidetes;Bacteroidia;Bacteroidales;Bacteroidaceae;Bacteroides	0	0	0	0	0	0	0	0	0	0	0	0	0	0	0	0	0	0	0	0	0	0	0	0	0	0	0	0	0	0	0	0	0	0	0	0	0	0	0	0	0	0	0	0	0	0	0
Otu3546	579	Bacteria;Firmicutes;Clostridia;Clostridiales;Ruminococcaceae	0	0	0	0	0	0	0	0	0	0	0	0	0	0	0	0	0	0	0	0	0	0	0	0	0	0	0	0	0	0	0	0	0	0	0	0	0	0	0	0	0	0	0	0	0	0	0
Otu425	579	Bacteria;TM7;SC3	0	0	0	0	0	0	0	0	0	0	0	0	0	0	0	0	0	24	4	22	14	475	19	5	0	1	2	0	0	0	0	0	0	13	0	0	0	0	0	0	0	0	0	0	0	0	0
Otu2840	578	Bacteria;Firmicutes;Clostridia;Clostridiales;Ruminococcaceae;Oscillospira	0	0	0	0	0	0	0	0	0	0	0	0	0	0	0	0	0	0	0	0	0	0	0	0	0	0	0	0	0	0	0	0	0	0	0	0	0	0	0	0	0	6	0	0	0	0	0
Otu1402	578	Bacteria;Proteobacteria;Alphaproteobacteria;Rhodobacterales;Rhodobacteraceae;Paracoccus	22	0	95	43	0	2	1	0	0	4	8	0	0	31	0	0	0	4	0	0	1	0	0	0	0	5	0	1	11	4	0	0	2	3	5	5	0	21	6	0	1	10	0	6	0	0	0
Otu284	577	Bacteria;Bacteroidetes;Bacteroidia;Bacteroidales;Paraprevotellaceae;YRC22	1	0	0	0	0	0	0	0	0	0	0	0	1	0	0	0	0	0	0	0	0	0	0	0	0	0	0	0	0	0	0	0	0	0	0	0	0	0	0	0	0	1	0	0	0	0	0
Otu6075	576	Bacteria;Proteobacteria;Gammaproteobacteria;Vibrionales;Vibrionaceae	0	3	0	1	0	0	3	0	0	6	0	1	0	0	0	0	0	0	0	0	0	0	0	0	0	0	0	0	0	0	0	0	0	0	19	9	59	4	2	4	3	0	8	0	39	0	2
Otu845	576	Bacteria;Firmicutes;Clostridia;Clostridiales	0	0	0	0	0	0	0	0	0	0	0	0	0	0	0	0	0	0	0	0	0	0	0	0	0	0	0	0	0	0	0	0	0	0	0	0	0	0	0	0	0	0	0	0	0	0	0
Otu648	576	Bacteria;Fusobacteria;Fusobacteriia;Fusobacteriales;Leptotrichiaceae;Leptotrichia	0	0	0	0	0	0	0	0	0	0	5	0	7	0	0	0	0	0	0	0	0	0	0	0	21	2	3	58	86	37	137	37	150	24	0	0	0	0	0	0	0	0	0	0	0	0	0
Otu1064	576	Bacteria;Proteobacteria;Epsilonproteobacteria;Campylobacterales;Helicobacteraceae;Helicobacter;Helicobacter_pylori	0	0	17	0	0	0	0	0	0	0	15	2	2	0	1	1	0	0	1	0	0	2	0	0	4	0	0	0	0	0	0	0	0	0	0	0	0	0	0	0	0	0	0	0	0	0	0
Otu2615	575	Bacteria;Spirochaetes;Spirochaetes;Spirochaetales;Spirochaetaceae;Treponema	1	0	0	0	0	0	0	0	0	0	0	0	0	0	0	0	0	0	0	0	0	0	0	0	0	0	0	0	0	0	0	0	0	0	0	0	0	0	0	0	0	0	0	0	0	0	0
Otu2877	575	Bacteria;Firmicutes;Bacilli;Lactobacillales;Streptococcaceae;Streptococcus;Streptococcus_agalactiae	0	0	0	0	0	0	0	0	0	0	1	0	0	108	0	0	0	0	0	0	0	0	0	0	0	0	0	0	0	0	0	0	0	0	98	37	162	2	50	0	0	0	0	0	0	0	0
Otu2142	575	Bacteria;Bacteroidetes;Bacteroidia;Bacteroidales;Paraprevotellaceae	0	0	0	0	0	0	0	0	0	0	0	0	0	0	0	0	0	0	0	0	0	0	0	0	0	0	0	0	0	0	0	0	0	0	0	0	0	0	0	0	0	0	0	0	0	0	0
Otu1336	573	Bacteria;Verrucomicrobia;Verruco-5;WCHB1-41;RFP12	0	0	0	0	0	0	0	0	0	0	0	0	0	0	0	0	0	0	0	0	0	0	0	0	0	0	0	0	0	0	0	0	0	0	0	0	0	0	0	0	0	0	0	0	0	0	0
Otu7860	572	Bacteria;Proteobacteria;Gammaproteobacteria;Pseudomonadales;Moraxellaceae;Acinetobacter	0	0	0	0	0	0	0	0	0	0	0	0	0	0	0	0	0	0	0	0	0	0	0	0	0	0	0	0	0	0	0	0	0	0	0	0	0	0	0	0	0	0	0	0	0	0	3
Otu2860	570	Bacteria;Firmicutes;Clostridia;Clostridiales;Dehalobacteriaceae;Dehalobacterium	0	0	0	0	0	0	0	0	0	0	4	0	0	3	0	0	0	0	0	0	0	0	0	0	0	0	0	0	0	0	0	0	0	0	0	0	0	0	0	0	0	0	0	0	0	0	0
Otu445	569	Bacteria;Bacteroidetes;Bacteroidia;Bacteroidales;Bacteroidaceae;Bacteroides	3	0	0	0	0	0	0	0	0	0	0	0	0	5	0	0	0	13	0	0	0	0	1	0	0	0	0	0	0	0	0	0	0	0	0	0	1	0	0	0	0	3	0	1	367	0	0
Otu575	567	Bacteria;Cyanobacteria;Synechococcophycideae;Synechococcales;Synechococcaceae;Synechococcus	0	0	0	0	0	0	0	0	0	0	0	0	0	0	0	0	0	6	10	0	2	524	1	0	0	1	0	1	1	1	1	0	0	19	0	0	0	0	0	0	0	0	0	0	0	0	0
Otu350	566	Bacteria;Spirochaetes;Spirochaetes;Spirochaetales;Spirochaetaceae;Treponema	0	0	0	0	0	0	0	0	0	0	0	0	0	0	0	0	0	0	0	0	0	0	0	0	0	0	0	0	0	0	0	0	0	0	0	0	0	0	0	0	0	0	0	0	0	0	0
Otu4535	566	Bacteria;Firmicutes;Clostridia;Clostridiales	0	0	0	0	0	0	0	0	0	0	0	0	0	18	0	0	0	0	0	0	0	0	0	0	0	0	0	0	0	0	0	0	0	0	0	0	0	0	0	0	0	0	0	0	0	0	0
Otu2210	565	Bacteria;Bacteroidetes;Bacteroidia;Bacteroidales;S24-7	0	0	0	0	0	0	0	0	0	0	0	0	0	0	0	0	0	0	0	0	0	0	0	0	0	0	0	0	0	0	0	0	0	0	0	0	0	0	0	0	0	0	0	0	0	0	0
Otu1918	564	Bacteria;Firmicutes;Clostridia;Clostridiales	0	0	38	0	0	0	0	0	0	0	1	0	3	0	0	0	0	0	0	0	0	0	0	0	1	0	0	0	0	0	0	0	0	0	0	0	0	0	0	0	0	0	0	0	0	0	0
Otu313	561	Bacteria;Firmicutes;Clostridia;Clostridiales;Lachnospiraceae;Coprococcus	0	0	0	0	0	0	0	0	0	0	0	0	0	0	0	0	0	0	0	0	0	0	0	0	0	0	0	0	0	0	0	0	0	0	0	0	0	0	0	0	0	0	0	0	0	0	0
Otu1674	560	Bacteria;Bacteroidetes;Bacteroidia;Bacteroidales;Porphyromonadaceae;Parabacteroides	0	0	0	0	0	0	0	0	0	0	0	0	0	0	0	0	0	0	0	0	0	0	0	0	0	0	0	0	0	0	0	0	0	0	0	0	0	0	0	0	0	0	0	0	0	529	0
Otu297	560	Bacteria;Firmicutes;Clostridia;Clostridiales	0	0	0	0	0	0	0	0	0	0	0	0	0	0	0	0	0	0	0	0	0	0	0	0	0	0	0	0	0	0	0	0	0	0	0	0	0	0	0	0	0	0	0	0	0	0	0
Otu4163	559	Bacteria;Proteobacteria;Gammaproteobacteria;Vibrionales;Vibrionaceae;Enterovibrio	0	4	0	1	2	2	8	0	1	0	3	1	0	0	0	0	0	0	0	0	0	0	0	0	0	0	0	0	0	0	0	0	0	0	1	0	0	0	0	0	0	0	0	0	0	0	0
Otu378	557	Bacteria;Proteobacteria;Alphaproteobacteria;Sphingomonadales;Sphingomonadaceae;Sphingobium;Sphingobium_yanoikuyae	2	0	0	0	0	0	0	0	0	0	1	0	1	0	0	0	0	2	16	0	0	12	0	0	11	0	13	0	0	0	0	0	0	0	9	1	2	1	0	1	0	10	0	0	0	0	7
Otu6234	557	Bacteria;Firmicutes;Clostridia;Clostridiales	0	0	0	0	0	0	0	0	0	0	0	0	0	11	0	0	0	0	0	0	0	0	0	0	0	0	0	0	0	0	0	0	0	0	0	0	0	0	0	0	0	0	0	0	0	0	0
Otu3194	557	Bacteria;Bacteroidetes;Bacteroidia;Bacteroidales;Paraprevotellaceae;Paraprevotella	0	0	0	0	0	0	0	0	0	0	0	0	0	0	0	0	0	0	0	0	0	0	0	0	0	0	0	0	0	0	0	0	0	0	0	0	0	0	0	0	0	0	0	0	0	0	0
Otu1220	556	Bacteria;Cyanobacteria;Chloroplast;Stramenopiles	0	0	0	0	0	0	0	0	0	0	0	0	0	0	0	0	0	26	19	1	1	501	0	0	0	0	0	0	0	0	0	0	0	4	0	0	0	0	0	0	0	0	0	0	0	0	0
Otu2455	556	Bacteria;Bacteroidetes;Bacteroidia;Bacteroidales;Odoribacteraceae;Odoribacter	0	0	0	0	0	0	0	0	0	0	0	0	0	0	0	0	0	0	0	0	0	0	0	0	0	0	0	0	0	0	0	0	0	0	0	0	0	0	0	0	0	0	0	0	0	0	0
Otu676	555	Bacteria	0	0	0	0	0	0	0	0	0	0	0	0	0	0	0	0	0	0	0	0	0	0	0	0	0	0	0	0	0	0	0	0	0	0	0	0	0	0	0	0	0	0	0	0	0	0	0
Otu7147	554	Bacteria;Firmicutes;Clostridia;Clostridiales	0	0	52	2	0	1	0	0	0	0	115	0	95	0	0	0	0	8	0	0	0	0	0	0	17	0	5	0	1	0	0	0	1	0	0	0	0	0	0	1	0	1	0	0	0	0	0
Otu3515	554	Bacteria;Firmicutes;Clostridia;Clostridiales	0	0	0	0	0	0	0	0	0	0	0	0	0	0	0	0	0	0	0	0	0	0	0	0	0	0	0	0	0	0	0	0	0	0	0	0	0	0	0	0	0	0	0	0	0	0	0
Otu999	549	Bacteria;Firmicutes;Clostridia;Clostridiales;Lachnospiraceae;Dorea	1	0	0	0	0	0	0	0	0	0	0	0	0	0	0	0	0	13	7	0	2	17	1	0	0	0	0	0	0	0	0	0	0	0	0	0	0	0	0	0	0	24	0	0	24	0	0
Otu391	548	Bacteria;Firmicutes;Clostridia;Clostridiales;Lachnospiraceae;Coprococcus	0	0	0	0	0	0	0	0	0	0	0	0	0	1	0	0	0	1	0	0	0	3	0	0	0	0	0	0	0	0	0	0	0	0	4	1	6	0	0	0	0	2	0	0	0	0	0
Otu2337	546	Bacteria;Firmicutes;Clostridia;Clostridiales	0	0	0	0	0	0	0	0	0	0	0	0	0	0	0	0	0	0	0	0	0	0	0	0	0	0	0	0	0	0	0	0	0	0	0	0	0	0	0	0	0	0	0	0	0	0	0
Otu328	545	Bacteria;Bacteroidetes;Bacteroidia;Bacteroidales;Rikenellaceae;PW3	0	0	0	0	0	0	0	0	0	0	0	0	0	0	0	0	0	0	0	0	0	0	0	0	0	0	0	0	0	0	0	0	0	0	0	0	0	0	0	0	0	0	0	0	0	0	0
Otu2094	544	Bacteria;Cyanobacteria;Chloroplast;Chlorophyta	0	0	0	0	0	0	0	0	0	0	0	0	0	0	0	0	0	0	0	0	0	0	0	0	0	0	0	0	0	0	0	0	0	0	0	0	0	0	0	0	0	0	0	0	0	74	0
Otu632	543	Bacteria;Proteobacteria;Betaproteobacteria;Burkholderiales;Alcaligenaceae;Achromobacter	2	0	7	1	8	0	0	0	0	2	5	0	9	1	0	0	0	6	74	0	3	38	0	0	5	0	34	0	0	1	0	0	4	0	0	2	0	0	0	0	3	34	0	123	5	0	1
Otu396	543	Bacteria;Bacteroidetes;Bacteroidia;Bacteroidales;Bacteroidaceae;Bacteroides	0	0	0	0	0	0	0	0	0	0	0	0	0	0	0	0	0	111	6	0	0	0	0	0	0	0	0	0	0	0	0	0	0	0	0	0	0	0	0	0	0	0	0	0	0	0	0
Otu415	539	Bacteria	0	0	0	0	0	0	0	0	0	0	0	0	0	0	0	0	0	0	0	0	0	0	0	0	0	0	0	0	0	0	0	0	0	0	0	0	0	0	0	0	0	0	0	0	0	0	0
Otu2236	538	Bacteria;Firmicutes;Clostridia;Clostridiales;Lachnospiraceae	0	0	0	0	0	0	0	0	0	0	0	0	0	0	0	0	0	0	0	0	0	0	0	0	0	0	0	0	0	0	0	0	0	0	0	0	0	0	0	0	0	0	0	0	0	0	0
Otu2407	536	Bacteria;Bacteroidetes;Bacteroidia;Bacteroidales;Paraprevotellaceae;CF231	0	0	0	0	0	0	0	0	0	0	0	0	0	0	0	0	0	0	0	0	0	0	0	0	0	0	0	0	0	0	0	0	0	1	0	0	0	0	0	0	0	0	0	0	0	0	0
Otu1903	536	Bacteria;Firmicutes;Clostridia;Clostridiales;Ruminococcaceae	0	0	0	0	0	0	0	0	0	0	0	0	0	0	0	0	0	0	0	0	0	0	0	0	0	0	0	0	0	0	0	0	0	0	0	0	0	0	0	0	0	0	12	0	34	187	0
Otu1256	535	Bacteria;Firmicutes;Erysipelotrichi;Erysipelotrichales;Erysipelotrichaceae	0	0	0	0	0	0	0	0	0	0	0	0	0	6	0	0	0	11	11	0	13	0	5	0	0	0	0	0	0	0	0	0	0	0	0	6	3	0	0	0	0	3	0	0	0	0	0
Otu286	534	Bacteria;Firmicutes;Clostridia;Clostridiales;Ruminococcaceae	0	0	0	0	0	0	0	0	0	0	0	0	0	0	0	0	0	0	0	0	0	0	0	0	0	0	0	0	0	0	0	0	0	0	0	0	0	0	0	0	0	0	0	0	0	0	0
Otu1146	534	Bacteria;Proteobacteria;Betaproteobacteria;Rhodocyclales;Rhodocyclaceae;Propionivibrio	0	0	0	0	0	0	0	0	0	0	0	0	0	0	0	0	0	0	0	0	0	0	0	0	0	0	0	0	0	1	0	0	0	0	0	0	0	0	0	0	0	0	0	0	0	0	0
Otu2231	534	Bacteria;Firmicutes;Clostridia;Clostridiales	0	0	0	0	0	0	0	0	0	0	0	0	0	1	0	0	0	0	0	0	0	0	0	0	0	0	0	0	0	0	0	0	0	0	0	0	0	0	0	0	0	0	0	0	0	0	0
Otu2718	532	Bacteria;Cyanobacteria;Chloroplast;Stramenopiles	0	0	0	0	0	1	0	0	0	0	0	0	0	0	0	0	0	0	0	0	0	12	0	0	0	0	0	0	0	0	0	0	0	0	0	0	0	0	0	0	0	0	0	0	0	0	0
Otu2705	531	Bacteria;Proteobacteria;Gammaproteobacteria;Enterobacteriales;Enterobacteriaceae	101	0	0	1	41	0	0	0	0	1	0	2	0	14	1	0	2	13	0	0	1	0	0	0	0	0	0	0	1	0	0	0	0	0	1	0	0	0	0	0	0	0	0	0	0	0	0
Otu651	530	Bacteria;Firmicutes;Clostridia;Clostridiales;Ruminococcaceae	0	0	0	0	0	0	0	0	0	0	0	0	0	0	0	0	0	0	0	0	0	0	0	0	0	0	0	0	0	0	0	0	0	0	0	0	0	0	0	2	0	0	8	0	9	50	0
Otu4680	528	Bacteria;Firmicutes;Clostridia;Clostridiales;Ruminococcaceae	0	0	0	0	0	0	0	0	0	0	0	0	1	3	0	0	0	1	0	0	0	0	0	0	0	0	0	0	0	0	0	0	0	0	1	0	0	0	0	0	0	0	0	0	2	0	0
Otu394	524	Bacteria;Firmicutes;Clostridia;Clostridiales	0	0	0	0	0	0	0	0	0	0	0	0	0	0	0	0	0	0	0	0	1	0	0	0	1	0	0	0	0	0	0	0	0	0	0	0	0	0	0	0	0	1	0	1	280	0	0
Otu398	524	Bacteria;Bacteroidetes;Bacteroidia;Bacteroidales;Porphyromonadaceae	0	0	0	0	0	0	0	0	0	0	0	0	0	0	0	0	0	0	0	0	0	0	0	0	0	0	0	0	0	0	0	0	0	0	0	0	0	0	0	0	0	0	0	0	0	0	0
Otu3482	523	Bacteria;Proteobacteria;Alphaproteobacteria;Rickettsiales;mitochondria	0	0	0	0	0	0	0	0	0	0	0	0	0	0	0	0	0	0	0	0	0	0	0	0	0	0	0	0	0	0	0	0	0	0	0	0	0	0	0	0	0	0	0	0	0	43	0
Otu1832	522	Bacteria;Firmicutes;Erysipelotrichi;Erysipelotrichales;Erysipelotrichaceae	0	0	0	0	0	0	0	0	0	0	0	0	0	0	0	0	0	0	0	0	0	0	0	0	0	0	0	0	0	0	0	0	0	0	0	0	0	0	0	0	0	0	0	0	0	0	0
Otu6202	521	Bacteria;Firmicutes;Clostridia;Clostridiales;Ruminococcaceae;Faecalibacterium	0	0	0	0	0	0	0	0	0	0	0	0	0	0	0	0	0	0	0	0	0	0	0	0	0	0	0	0	0	0	0	0	0	0	0	0	0	0	0	0	0	0	0	0	0	0	0
Otu277	518	Bacteria;Bacteroidetes;Bacteroidia;Bacteroidales;Porphyromonadaceae	0	0	0	0	0	0	0	0	0	0	0	0	0	0	0	0	0	0	0	0	0	0	0	0	0	0	0	0	0	0	0	0	0	0	0	0	0	0	0	0	0	0	0	0	0	0	0
Otu2342	514	Bacteria;Bacteroidetes;Bacteroidia;Bacteroidales;S24-7	0	0	0	0	0	0	0	0	0	0	0	0	0	0	0	0	0	0	0	0	0	0	0	0	0	0	0	0	0	0	0	0	0	0	0	0	0	0	0	0	0	0	0	0	0	0	0
Otu272	514	Bacteria;Lentisphaerae;Lentisphaeria;Victivallales;Victivallaceae	0	0	0	0	0	0	0	0	0	0	0	0	0	0	0	0	0	0	0	0	0	0	0	0	0	0	0	0	0	0	0	0	0	0	0	0	0	0	0	0	0	0	0	0	0	0	0
Otu722	514	Bacteria;Firmicutes;Clostridia;Clostridiales;Lachnospiraceae;Blautia	0	0	0	0	0	0	0	0	0	0	2	0	0	0	0	0	0	16	32	0	16	11	14	2	0	0	0	0	0	0	0	0	0	0	4	0	1	0	0	0	0	47	0	7	133	0	0
Otu6530	513	Bacteria;Firmicutes;Clostridia;Clostridiales;Ruminococcaceae;Gemmiger;Gemmiger_formicilis	0	0	0	0	0	0	0	0	0	0	0	0	0	0	0	0	0	0	0	0	0	0	0	0	0	0	0	0	0	0	0	0	0	0	0	0	0	0	0	0	0	0	0	0	22	0	0
Otu423	511	Bacteria;Bacteroidetes	0	0	0	0	0	0	0	0	0	0	0	0	0	0	0	0	0	0	0	0	0	0	0	0	0	0	0	0	0	0	0	0	0	0	0	0	0	0	0	0	0	0	0	0	0	0	0
Otu337	511	Bacteria	0	0	0	0	0	0	0	0	0	0	0	0	0	0	0	0	0	0	0	0	0	0	0	0	0	0	0	0	0	0	0	0	0	0	0	0	0	0	0	0	0	0	0	0	0	0	0
Otu335	511	Bacteria;Spirochaetes;Spirochaetes;Spirochaetales;Spirochaetaceae;Treponema	0	0	0	0	0	0	0	0	0	0	0	0	0	0	0	0	0	0	0	0	0	0	0	0	0	0	0	0	0	0	0	0	0	0	0	0	0	0	0	0	0	0	0	0	0	0	0
Otu260	510	Bacteria;Proteobacteria;Deltaproteobacteria;Desulfovibrionales;Desulfovibrionaceae;Bilophila	0	0	0	0	0	0	0	0	0	0	0	0	0	0	0	0	0	0	0	0	0	0	0	0	0	0	0	0	0	0	0	0	0	0	0	0	0	0	0	0	0	0	0	0	0	0	0
Otu474	509	Bacteria;Firmicutes	0	0	0	0	0	0	0	0	0	0	0	0	0	0	0	0	0	0	0	0	0	0	0	0	0	0	0	0	0	0	0	0	0	0	0	0	0	0	0	0	0	0	0	0	0	0	0
Otu475	508	Bacteria;Planctomycetes;Planctomycetia;Pirellulales;Pirellulaceae	0	0	0	0	0	0	0	0	0	0	0	0	4	1	0	0	0	14	42	4	11	383	16	1	0	3	0	0	1	0	1	0	2	23	0	0	0	0	0	0	0	0	0	0	0	0	0
Otu5051	507	Bacteria;Firmicutes;Clostridia;Clostridiales;Lachnospiraceae	0	0	0	0	0	0	0	0	0	0	4	0	0	2	0	0	0	1	0	0	0	0	1	0	0	0	0	0	0	0	0	0	0	0	0	0	0	0	0	0	0	15	0	0	12	0	0
Otu5190	507	Bacteria;Proteobacteria;Gammaproteobacteria;Pseudomonadales;Moraxellaceae;Acinetobacter	9	0	0	19	0	0	3	0	0	0	0	0	3	34	0	0	0	0	0	0	0	0	0	0	0	2	0	0	6	9	1	0	12	0	4	0	8	0	0	0	1	0	0	0	0	0	7
Otu463	502	Bacteria;Firmicutes;Clostridia;Clostridiales;Ruminococcaceae	0	0	0	0	0	0	0	0	0	0	0	0	0	0	0	0	0	0	0	0	0	0	0	0	0	0	0	0	0	0	0	0	0	0	0	0	0	0	0	0	0	0	0	0	0	15	0
Otu292	501	Bacteria;Firmicutes;Clostridia;Clostridiales;Lachnospiraceae;Coprococcus	0	0	0	0	0	1	0	0	0	0	1	0	0	0	0	0	0	0	0	0	0	0	0	0	0	0	0	0	0	0	0	0	0	0	0	0	0	0	0	0	0	0	0	0	0	0	0
Otu7716	500	Bacteria;Firmicutes;Clostridia;Clostridiales	0	0	0	0	0	0	0	0	0	0	0	0	0	0	0	0	0	0	0	0	0	0	0	0	0	0	0	0	0	0	0	0	0	0	0	0	0	0	0	0	0	0	0	0	0	0	0
Otu2403	499	Bacteria;Bacteroidetes;Bacteroidia;Bacteroidales;Prevotellaceae;Prevotella	0	0	0	0	0	0	0	0	0	0	0	0	0	0	0	0	0	0	0	0	0	0	0	0	0	0	0	0	0	0	0	0	0	0	0	0	0	0	0	0	0	0	0	0	0	0	0
Otu1422	499	Bacteria;Proteobacteria;Alphaproteobacteria;Rhizobiales;Rhizobiaceae;Ensifer;Ensifer_adhaerens	3	0	147	16	2	0	0	0	0	0	7	0	0	5	0	0	0	3	1	0	2	0	2	0	0	10	24	0	6	3	0	0	1	0	4	3	6	7	8	0	0	22	0	0	0	0	23
Otu2299	498	Bacteria;Firmicutes	0	0	3	0	0	0	0	0	0	0	0	0	0	0	0	0	0	0	0	0	0	0	0	0	0	0	0	0	0	0	0	0	0	0	0	0	0	0	0	0	0	0	0	0	0	0	0
Otu323	498	Bacteria;Firmicutes;Clostridia;Clostridiales	0	0	0	0	0	0	0	0	0	0	0	0	0	0	0	0	0	0	0	0	0	0	0	0	0	0	0	0	0	0	0	0	0	0	0	0	0	0	0	0	0	0	0	0	0	0	0
Otu486	498	Bacteria;Firmicutes;Clostridia;Clostridiales;Veillonellaceae	0	0	0	0	0	0	0	0	0	0	0	0	0	0	0	0	0	0	0	0	0	0	0	0	0	0	0	0	0	0	0	0	0	0	0	0	0	0	0	0	0	0	0	0	0	0	0
Otu3281	497	Bacteria;Firmicutes;Clostridia;Clostridiales;Clostridiaceae	1	2	0	0	0	0	0	1	0	12	0	0	0	118	0	0	0	4	1	70	2	12	4	4	0	1	1	2	2	3	13	0	12	10	0	0	0	0	0	0	0	5	0	0	0	0	0
Otu542	497	Bacteria;Proteobacteria;Gammaproteobacteria;Cardiobacteriales;Cardiobacteriaceae	0	0	0	0	0	0	0	0	0	0	0	0	0	0	0	0	0	0	0	0	0	0	0	0	0	0	0	0	0	0	0	0	0	0	0	0	0	0	0	0	0	0	0	0	0	0	0
Otu629	494	Bacteria;Firmicutes;Clostridia;Clostridiales;Lachnospiraceae;Dorea	0	0	0	0	0	0	0	0	0	0	0	0	0	0	0	0	0	0	0	0	0	0	0	0	0	0	0	0	0	4	0	0	0	0	0	0	1	0	4	0	0	0	0	0	0	0	0
Otu2545	491	Bacteria;Firmicutes;Clostridia;Clostridiales;Ruminococcaceae;Ruminococcus	0	0	0	0	0	0	0	0	0	0	0	0	0	0	0	0	0	0	0	0	0	0	0	0	0	0	0	0	0	0	0	0	0	0	0	0	0	0	0	0	4	0	1	0	1	335	0
Otu8241	490	Bacteria;Firmicutes;Clostridia;Clostridiales	0	0	4	0	0	0	0	0	0	0	0	0	3	2	0	0	0	0	0	0	0	0	0	0	0	0	0	0	0	0	0	0	0	0	0	0	0	0	0	0	0	0	0	0	0	0	0
Otu2391	490	Bacteria;Proteobacteria;Deltaproteobacteria;Desulfovibrionales;Desulfovibrionaceae	0	0	0	0	0	0	0	0	0	0	0	0	0	0	0	0	0	0	0	0	0	0	0	0	0	0	0	0	0	0	0	0	0	0	0	0	0	0	0	0	0	0	0	0	0	78	0
Otu1159	489	Bacteria;Firmicutes;Clostridia;Clostridiales;Lachnospiraceae	0	0	0	0	0	0	0	0	0	0	0	0	0	3	0	0	0	20	5	0	0	17	4	0	0	0	0	0	0	0	0	0	0	0	3	0	1	0	0	0	0	5	0	0	0	0	0
Otu2698	488	Bacteria;Firmicutes;Clostridia;Clostridiales;Lachnospiraceae;Clostridium	1	0	0	0	0	0	0	0	0	0	0	0	0	0	0	0	0	0	0	0	0	0	0	0	0	0	0	0	0	0	0	0	0	0	0	0	0	0	0	0	0	0	0	0	0	0	0
Otu596	487	Bacteria;Proteobacteria;Gammaproteobacteria;Pasteurellales;Pasteurellaceae	0	0	0	0	0	0	0	1	0	0	1	0	4	0	0	0	0	0	0	0	0	0	0	0	1	106	0	65	173	23	29	12	65	7	0	0	0	0	0	0	0	0	0	0	0	0	0
Otu2817	487	Bacteria;Bacteroidetes;Bacteroidia;Bacteroidales	0	0	0	0	0	0	0	0	0	0	0	0	0	0	0	0	0	0	0	0	0	0	0	0	0	0	0	0	0	0	0	0	0	0	0	0	0	0	0	0	0	0	0	0	0	158	0
Otu402	486	Bacteria;Firmicutes;Clostridia;Clostridiales;Ruminococcaceae;Clostridium;Clostridium_methylpentosum	0	0	0	0	0	0	0	0	0	0	0	0	0	0	0	0	0	0	0	0	0	0	0	0	0	0	0	0	0	0	0	0	0	0	0	0	0	0	0	0	0	0	0	0	0	0	0
Otu6576	486	Bacteria;Firmicutes;Clostridia;Clostridiales;Clostridiaceae;Clostridium	7	0	0	8	0	0	8	7	0	0	1	0	0	6	0	0	0	3	6	0	0	0	2	1	3	1	4	0	1	1	2	0	0	1	0	45	0	0	0	0	0	0	0	0	0	0	99
Otu2326	485	Bacteria;Firmicutes;Clostridia;Clostridiales;Ruminococcaceae;Oscillospira	0	0	0	0	0	0	0	0	0	0	0	0	0	15	0	0	0	0	0	1	0	0	0	0	0	0	0	0	0	0	0	1	0	0	0	0	0	0	0	0	0	0	8	0	1	0	0
Otu429	485	Bacteria;Firmicutes;Clostridia;Clostridiales;Lachnospiraceae	0	0	0	0	0	0	0	0	0	0	0	0	0	0	0	0	0	0	0	0	0	0	0	0	0	0	0	0	0	0	0	0	0	0	0	0	0	0	0	0	0	0	0	0	0	0	0
Otu509	483	Bacteria;Bacteroidetes;Bacteroidia;Bacteroidales;S24-7	0	0	173	10	0	1	1	0	0	0	89	1	150	0	0	0	0	0	0	0	0	0	0	0	44	0	0	0	0	1	1	1	6	0	0	0	0	0	0	0	0	0	0	0	0	0	0
Otu3381	483	Bacteria;Bacteroidetes;Bacteroidia;Bacteroidales;Paraprevotellaceae;CF231	1	0	0	0	0	0	0	0	0	0	0	0	0	0	0	0	0	0	0	0	0	0	0	0	0	0	0	0	0	0	0	0	0	1	0	0	0	0	0	0	0	5	0	0	0	0	0
Otu330	483	Bacteria;Bacteroidetes;Bacteroidia;Bacteroidales	0	0	0	0	0	0	0	0	0	0	0	0	0	0	0	0	0	0	0	0	0	0	0	0	0	0	0	0	0	0	0	0	0	0	0	0	0	0	0	0	0	0	0	0	0	0	0
Otu2482	482	Bacteria;Firmicutes;Clostridia;Clostridiales;Ruminococcaceae;Clostridium;Clostridium_methylpentosum	0	0	2	0	0	0	0	0	0	0	0	0	1	2	0	0	0	0	0	0	0	0	0	0	0	0	0	0	0	0	0	0	0	0	0	0	0	0	0	0	0	0	0	0	0	0	0
Otu8210	482	Bacteria;Firmicutes;Clostridia;Clostridiales;Lachnospiraceae	0	0	0	0	0	0	0	0	0	0	0	0	0	0	0	0	0	4	0	0	0	0	0	0	0	0	0	0	0	0	0	0	0	0	0	0	0	0	0	0	0	0	0	0	0	0	0
Otu2642	482	Bacteria	0	0	0	0	0	0	0	0	0	0	0	0	0	0	0	0	0	0	0	0	0	0	0	0	0	0	0	0	0	0	0	0	0	0	0	0	0	0	0	0	0	0	0	0	0	0	0
Otu331	481	Bacteria;Proteobacteria;Gammaproteobacteria;Oceanospirillales;Oceanospirillaceae	0	0	0	0	0	0	0	0	0	0	0	0	0	0	0	0	0	0	0	0	0	0	0	0	0	0	0	0	0	0	0	0	0	0	0	0	0	105	376	0	0	0	0	0	0	0	0
Otu2619	480	Bacteria;Firmicutes;Clostridia;Clostridiales	0	0	0	0	0	0	0	0	0	0	0	0	0	0	0	0	0	0	0	0	0	0	0	0	0	0	0	0	0	0	0	0	0	0	0	0	0	0	0	0	0	0	0	0	0	0	0
Otu416	480	Bacteria;Firmicutes;Clostridia;Clostridiales;Ruminococcaceae	0	0	0	0	0	0	0	0	0	0	0	0	0	2	0	0	0	0	0	0	0	0	0	0	0	0	0	0	0	0	0	0	0	0	0	0	0	0	0	0	0	0	0	0	1	0	0
Otu4007	477	Bacteria;Firmicutes;Clostridia;Clostridiales;Ruminococcaceae;Ruminococcus	0	0	6	0	0	0	0	0	0	0	2	0	0	27	0	0	0	0	0	0	0	0	0	0	1	0	0	0	0	0	0	0	0	0	0	0	0	0	0	0	0	0	0	2	345	0	0
Otu856	477	Bacteria;Proteobacteria;Betaproteobacteria;Burkholderiales;Oxalobacteraceae;Massilia;Massilia_niabensis	6	0	0	3	0	0	0	0	0	0	1	0	0	0	0	0	0	24	3	0	2	2	0	0	0	0	0	0	0	0	0	0	0	0	0	0	0	1	0	0	0	3	0	0	0	0	38
Otu8705	475	Bacteria;Bacteroidetes;Bacteroidia;Bacteroidales;Bacteroidaceae;Bacteroides	0	0	0	0	0	0	0	0	0	0	0	0	0	0	0	0	0	0	0	0	0	0	0	0	0	0	0	0	0	0	0	0	0	0	0	0	0	0	0	0	0	0	0	0	0	0	0
Otu369	474	Bacteria;Firmicutes;Clostridia;Clostridiales;Ruminococcaceae	0	0	0	0	0	0	0	0	0	0	0	0	0	0	0	0	0	0	0	0	0	0	0	0	0	0	0	0	0	0	0	0	0	0	0	0	0	0	0	0	0	0	0	0	4	0	0
Otu557	474	Bacteria;Actinobacteria;Actinobacteria;Actinomycetales;Micrococcaceae;Kocuria;Kocuria_rhizophila	0	0	0	8	0	0	0	0	0	0	0	0	4	0	0	0	0	0	0	0	0	1	0	0	0	0	0	0	0	0	0	0	0	0	0	0	0	0	0	0	1	1	0	0	0	0	42
Otu2970	471	Bacteria;Firmicutes;Clostridia;Clostridiales;Lachnospiraceae	0	0	0	0	0	0	0	0	0	0	0	0	0	0	0	0	0	0	0	0	0	0	0	0	0	0	0	0	0	0	0	0	0	0	0	0	0	0	0	0	0	0	0	0	0	0	0
Otu403	471	Bacteria;Bacteroidetes;Saprospirae;Saprospirales	0	0	7	0	0	0	0	0	0	1	1	0	11	0	0	0	0	0	0	0	0	0	0	0	2	0	100	0	0	304	39	0	2	0	0	0	0	0	0	0	0	0	0	0	0	0	0
Otu3280	471	Bacteria;Firmicutes;Clostridia;Clostridiales;Ruminococcaceae;Ruminococcus	0	0	0	0	0	0	0	0	0	0	0	0	0	1	0	0	0	0	0	0	0	0	0	0	0	0	0	0	0	0	0	0	0	0	0	0	0	0	0	0	0	0	0	0	0	0	0
Otu2052	471	Bacteria;Firmicutes;Clostridia;Clostridiales	0	0	0	0	0	0	0	0	0	0	0	0	0	0	0	0	0	0	0	0	0	0	0	0	0	0	0	0	0	0	0	0	0	0	0	0	0	0	0	0	0	0	0	0	0	0	0
Otu447	471	Bacteria;Actinobacteria;Actinobacteria;Actinomycetales	0	0	0	0	0	0	0	0	0	0	0	0	0	0	0	0	0	0	0	0	0	0	0	0	0	0	0	0	0	0	0	0	0	0	0	0	0	0	0	0	0	0	0	0	0	0	0
Otu2499	471	Bacteria;Bacteroidetes;Bacteroidia;Bacteroidales;Paraprevotellaceae	0	0	0	0	0	0	0	0	0	0	0	0	0	0	0	0	0	0	0	0	0	0	0	0	0	0	0	0	0	0	0	0	0	0	0	0	0	0	0	0	0	0	0	0	0	0	0
Otu6633	470	Bacteria;Bacteroidetes;Bacteroidia;Bacteroidales;Prevotellaceae;Prevotella	11	0	0	0	0	0	0	0	0	0	0	0	0	0	0	0	0	0	0	0	0	0	0	0	0	0	0	0	0	0	0	0	0	0	0	0	0	0	0	0	0	6	0	0	0	0	0
Otu3245	469	Bacteria;Firmicutes;Clostridia;Clostridiales;Lachnospiraceae;Coprococcus	0	0	0	0	0	0	0	0	0	0	1	0	0	2	0	0	0	0	0	0	0	0	0	0	0	0	0	0	0	0	0	0	0	0	0	0	0	0	0	0	0	0	0	0	1	0	0
Otu374	468	Bacteria;Bacteroidetes;Bacteroidia;Bacteroidales;Rikenellaceae	0	0	0	0	0	0	0	0	0	0	0	0	0	0	0	0	0	0	0	0	0	0	0	0	0	0	0	0	0	0	0	0	0	0	0	0	0	0	0	0	0	0	0	0	0	0	0
Otu8520	466	Bacteria;Bacteroidetes;Bacteroidia;Bacteroidales;Prevotellaceae;Prevotella	0	0	0	0	0	0	0	0	0	0	0	0	0	0	0	0	0	0	0	0	0	0	0	0	0	0	0	0	0	0	0	0	0	0	0	0	0	0	0	0	0	0	0	0	0	0	0
Otu2966	464	Bacteria;Proteobacteria;Deltaproteobacteria;Desulfovibrionales;Desulfovibrionaceae;Bilophila	0	0	0	0	0	0	0	0	0	0	8	0	2	8	0	0	0	0	0	0	0	0	0	0	0	0	0	0	0	0	0	0	0	0	0	0	0	0	0	0	0	0	0	0	0	0	0
Otu9152	463	Bacteria;Proteobacteria;Gammaproteobacteria;Pseudomonadales;Pseudomonadaceae;Pseudomonas;Pseudomonas_stutzeri	5	0	0	0	0	0	0	0	0	0	0	0	0	0	0	0	0	0	0	0	0	0	0	0	0	0	0	0	0	0	0	0	0	0	0	1	0	0	0	0	0	8	0	0	0	0	18
Otu2062	461	Bacteria;Bacteroidetes;Bacteroidia;Bacteroidales;Rikenellaceae;PW3	0	0	0	0	0	0	0	0	0	0	0	0	0	0	0	0	0	0	0	0	0	0	0	0	0	0	0	0	0	0	0	0	0	0	0	0	0	0	0	0	0	0	0	0	0	417	0
Otu383	456	Bacteria;Firmicutes;Clostridia;Clostridiales	0	0	0	0	0	0	0	0	0	0	0	0	0	0	0	0	0	0	0	0	0	0	0	0	0	0	0	0	0	0	0	0	0	0	0	0	0	0	0	0	0	0	0	0	0	0	0
Otu308	456	Bacteria;Planctomycetes;Planctomycetia;Gemmatales;Gemmataceae	0	0	0	0	0	0	0	0	0	1	0	0	0	0	0	0	0	26	1	7	4	402	3	2	0	1	0	0	0	0	0	0	0	9	0	0	0	0	0	0	0	0	0	0	0	0	0
Otu296	456	Bacteria;Proteobacteria;Deltaproteobacteria;Desulfovibrionales;Desulfovibrionaceae;Bilophila	0	0	0	0	0	0	0	0	0	0	0	0	0	0	0	0	0	0	0	0	0	0	0	0	0	0	0	0	0	0	0	0	0	0	0	0	0	0	0	0	0	0	0	0	0	0	0
Otu2602	456	Bacteria;Proteobacteria;Deltaproteobacteria;Desulfovibrionales;Desulfovibrionaceae;Desulfovibrio	0	0	0	0	0	0	0	0	0	0	0	0	0	0	0	0	0	0	0	0	0	0	0	0	0	0	0	0	0	0	0	0	0	0	0	0	0	0	0	0	0	0	0	0	0	0	0
Otu734	456	Bacteria;Firmicutes;Erysipelotrichi;Erysipelotrichales;Erysipelotrichaceae	0	0	3	0	0	0	1	0	0	0	3	0	3	0	0	0	0	0	0	0	0	0	0	0	0	46	9	7	35	142	6	67	4	0	0	0	0	0	0	0	0	0	0	0	0	0	0
Otu1247	454	Bacteria;Firmicutes;Bacilli;Lactobacillales;Streptococcaceae;Streptococcus;Streptococcus_infantis	0	0	0	0	0	0	0	0	0	0	0	0	1	0	0	0	0	8	0	0	0	0	0	1	1	0	0	0	0	0	0	0	0	0	0	0	1	0	0	0	0	31	1	6	3	0	22
Otu2258	454	Bacteria;Firmicutes;Clostridia;Clostridiales	0	0	0	0	0	0	0	0	0	0	0	0	0	1	0	0	0	0	0	0	0	0	0	0	0	0	0	0	0	0	0	0	0	0	0	0	0	0	0	0	0	0	0	0	0	0	0
Otu7487	453	Bacteria;Firmicutes;Clostridia;Clostridiales;Lachnospiraceae	0	0	0	0	0	0	0	0	0	0	2	1	63	0	0	0	0	0	0	0	0	0	0	0	9	0	0	0	1	0	0	0	0	0	0	0	0	0	0	0	0	0	0	0	0	0	0
Otu6628	452	Bacteria;Firmicutes;Clostridia;Clostridiales;Lachnospiraceae;Epulopiscium	90	65	0	1	0	4	88	0	0	0	0	6	0	27	0	0	0	0	0	0	0	0	0	0	0	0	0	0	0	0	0	0	0	0	2	73	65	0	0	0	0	0	0	0	4	0	0
Otu2357	452	Bacteria;Proteobacteria;Deltaproteobacteria;Desulfovibrionales;Desulfovibrionaceae	0	0	0	0	0	0	0	0	0	0	0	0	0	0	0	0	0	0	0	0	0	0	0	0	0	0	0	0	0	0	0	0	0	0	0	0	0	0	0	2	3	2	0	0	16	312	0
Otu5232	451	Bacteria;Proteobacteria;Alphaproteobacteria;Rickettsiales;mitochondria	0	350	9	2	5	9	2	24	9	0	6	32	3	0	0	0	0	0	0	0	0	0	0	0	0	0	0	0	0	0	0	0	0	0	0	0	0	0	0	0	0	0	0	0	0	0	0
Otu5284	451	Bacteria;Bacteroidetes;Flavobacteriia;Flavobacteriales;Flavobacteriaceae;Flavobacterium;Flavobacterium_succinicans	0	10	0	26	5	0	25	6	0	1	34	0	1	0	0	0	0	1	0	0	0	2	0	0	0	0	0	0	1	6	0	0	0	0	2	1	1	3	0	0	0	2	0	0	0	0	4
Otu3103	450	Bacteria;Firmicutes;Clostridia;Clostridiales;Ruminococcaceae;Ruminococcus	0	0	0	0	0	0	0	0	0	0	0	0	0	0	0	0	0	0	0	0	0	0	0	0	0	0	0	0	0	0	0	0	0	0	0	0	0	0	0	0	0	0	0	0	0	0	0
Otu7405	448	Bacteria;Firmicutes;Clostridia;Clostridiales;Peptostreptococcaceae;Clostridium;Clostridium_glycolicum	4	0	0	0	0	1	0	0	0	10	0	0	0	26	29	0	0	1	0	4	0	1	9	0	0	0	0	0	1	0	0	0	0	0	0	0	0	0	0	0	0	0	0	0	0	0	0
Otu1294	447	Bacteria;Firmicutes;Clostridia;Clostridiales;Lachnospiraceae;Coprococcus;Coprococcus_eutactus	0	0	0	0	0	0	0	0	0	0	0	0	0	0	0	0	0	21	0	0	0	0	0	0	0	0	0	0	0	0	0	0	0	0	0	0	0	0	0	0	0	74	0	18	60	0	0
Otu373	446	Bacteria;Firmicutes;Clostridia;Clostridiales	0	0	0	0	0	0	0	0	0	0	0	0	0	0	0	0	0	0	0	0	0	0	0	0	0	0	0	0	0	0	0	0	0	0	0	0	0	0	0	0	0	0	0	0	0	0	0
Otu5737	445	Bacteria;Firmicutes;Clostridia;Clostridiales	0	0	0	0	0	0	0	0	0	0	0	0	0	0	0	0	0	0	0	0	0	0	0	0	0	0	0	0	0	0	0	0	0	0	0	0	0	0	0	0	0	0	0	0	0	0	0
Otu5143	445	Bacteria;Firmicutes;Clostridia;Clostridiales;Lachnospiraceae	0	0	0	0	0	0	0	0	0	0	0	0	0	0	0	0	0	1	0	0	0	0	0	0	0	0	0	0	0	0	0	0	0	0	0	0	0	0	0	0	0	0	0	0	0	0	0
Otu1022	444	Bacteria;Proteobacteria;Alphaproteobacteria;Rhodospirillales;Rhodospirillaceae;Novispirillum	0	0	0	0	0	0	0	0	0	0	0	0	0	0	0	0	0	0	0	0	0	0	0	0	0	0	0	0	0	0	0	0	0	0	0	0	0	0	0	0	0	0	0	0	0	0	0
Otu5132	443	Bacteria;Firmicutes;Clostridia;Clostridiales	0	0	0	0	0	0	0	0	0	0	0	0	0	15	0	0	0	0	0	0	0	0	0	0	0	0	0	0	0	0	0	0	0	0	0	0	0	0	0	0	0	0	0	0	0	0	0
Otu2504	443	Bacteria;Proteobacteria;Gammaproteobacteria;Pseudomonadales;Pseudomonadaceae;Pseudomonas;Pseudomonas_viridiflava	6	0	1	0	0	0	1	1	0	0	4	0	2	0	0	0	0	0	7	0	0	2	1	0	0	0	0	0	0	0	0	1	0	0	0	0	0	1	7	0	0	1	0	0	0	2	1
Otu370	442	Bacteria;Firmicutes;Clostridia;Clostridiales	0	0	0	0	0	0	0	0	0	0	0	0	0	0	0	0	0	0	0	0	0	0	0	0	0	0	0	0	0	0	0	0	0	0	0	0	0	0	0	0	0	0	0	1	91	0	0
Otu309	441	Bacteria;Proteobacteria;Alphaproteobacteria;Rickettsiales;mitochondria	0	371	3	0	4	2	1	8	0	0	10	29	13	0	0	0	0	0	0	0	0	0	0	0	0	0	0	0	0	0	0	0	0	0	0	0	0	0	0	0	0	0	0	0	0	0	0
Otu2585	441	Bacteria;Firmicutes;Clostridia;Clostridiales	0	0	0	0	0	0	0	0	0	0	2	0	0	1	0	0	0	0	0	0	0	0	0	0	0	0	0	0	0	0	0	0	0	0	0	0	0	0	0	0	0	0	0	0	0	0	0
Otu4178	441	Bacteria;Proteobacteria;Gammaproteobacteria;Pseudomonadales;Moraxellaceae;Acinetobacter;Acinetobacter_rhizosphaerae	161	0	0	0	6	0	1	0	0	0	0	0	0	37	0	0	0	0	0	0	0	4	0	0	0	0	0	0	0	0	0	0	1	0	2	1	0	9	5	0	0	0	0	0	0	0	4
Otu3584	440	Bacteria;Firmicutes;Clostridia;Clostridiales;Lachnospiraceae	0	0	0	0	0	0	0	0	0	0	0	0	0	0	0	0	0	0	0	0	0	0	0	0	0	0	0	0	0	0	0	0	0	0	0	0	0	0	0	0	0	0	0	0	4	0	0
Otu2215	439	Bacteria;Firmicutes;Clostridia;Clostridiales;Lachnospiraceae	0	0	0	0	0	0	0	0	0	0	0	0	0	0	0	0	0	0	0	0	0	0	0	0	0	0	0	0	0	0	0	0	0	0	0	0	0	0	0	0	0	0	0	0	0	0	0
Otu2641	439	Bacteria;Bacteroidetes;Bacteroidia;Bacteroidales;Porphyromonadaceae	0	0	6	0	0	0	0	0	0	0	2	0	1	0	0	0	0	0	0	0	0	0	0	0	0	1	0	0	1	149	0	212	0	0	0	0	0	0	0	0	0	0	0	0	0	0	0
Otu5280	438	Bacteria;Firmicutes;Clostridia;Clostridiales;Lachnospiraceae	0	0	0	0	0	0	0	0	0	0	0	0	0	1	0	0	0	11	1	0	3	0	0	0	0	0	0	0	0	0	0	0	0	0	0	4	2	0	0	0	0	11	0	0	5	0	0
Otu4288	436	Bacteria;Firmicutes;Clostridia;Clostridiales;Lachnospiraceae;Blautia	0	0	0	0	0	0	0	0	0	0	0	0	0	0	0	0	0	6	12	0	6	13	0	2	0	0	0	0	0	0	0	0	0	0	0	3	0	0	0	0	0	17	0	0	0	0	0
Otu4407	435	Bacteria;Firmicutes;Clostridia;Clostridiales;Ruminococcaceae	0	0	0	0	0	0	0	0	0	0	0	0	0	0	0	0	0	0	0	0	0	0	0	0	0	0	0	0	0	0	0	0	0	0	0	0	0	0	0	0	0	0	0	0	0	0	0
Otu489	435	Bacteria;Proteobacteria;Deltaproteobacteria;Desulfovibrionales;Desulfovibrionaceae	0	0	0	0	0	0	0	0	0	0	0	0	0	0	0	0	0	0	0	0	0	0	0	0	0	0	0	0	0	0	0	0	0	0	0	0	0	0	0	0	0	0	0	0	0	0	0
Otu481	434	Bacteria;Proteobacteria;Betaproteobacteria;Rhodocyclales;Rhodocyclaceae;C39	0	0	0	0	0	0	0	0	0	0	0	0	0	0	0	0	0	18	5	1	3	353	6	3	0	0	0	0	0	0	0	0	0	0	0	0	0	0	0	0	0	0	0	0	0	0	0
Otu656	433	Bacteria;Firmicutes;Bacilli;Lactobacillales;Leuconostocaceae;Leuconostoc	0	0	0	1	0	0	0	0	0	0	0	0	0	134	0	0	0	0	0	0	0	0	3	0	0	0	0	0	0	0	0	0	0	0	60	41	139	14	24	0	0	0	0	0	0	0	0
Otu2181	433	Bacteria;Bacteroidetes;Bacteroidia;Bacteroidales;S24-7	4	0	0	0	0	0	0	0	0	0	0	0	0	0	0	0	0	0	0	0	0	0	0	0	0	0	0	0	0	0	0	0	0	1	0	0	0	0	0	0	0	0	0	0	0	0	0
Otu8343	432	Bacteria;Proteobacteria;Alphaproteobacteria;Rhizobiales;Rhizobiaceae;Agrobacterium	1	0	0	0	1	0	0	0	0	0	0	0	1	2	0	0	0	1	1	0	0	10	0	0	0	2	0	0	6	0	0	0	0	0	0	0	0	0	0	0	0	1	0	24	0	0	0
Otu1139	432	Bacteria;Actinobacteria;Actinobacteria;Actinomycetales;Mycobacteriaceae;Mycobacterium	0	0	0	0	0	0	1	0	0	1	0	0	1	1	0	0	0	17	150	6	13	174	20	4	0	0	1	0	3	0	0	1	1	0	0	0	0	5	0	0	0	6	0	0	0	0	0
Otu495	430	Bacteria;Cyanobacteria;Oscillatoriophycideae;Oscillatoriales;Phormidiaceae;Planktothricoides	0	1	0	0	48	11	0	254	89	2	8	11	0	0	0	0	0	0	0	0	0	0	0	0	0	0	0	0	5	0	0	0	1	0	0	0	0	0	0	0	0	0	0	0	0	0	0
Otu316	426	Bacteria;Cyanobacteria;4C0d-2;YS2	0	0	0	0	0	0	0	0	0	0	0	0	0	0	0	0	0	0	0	0	0	0	0	0	0	0	0	0	0	0	0	0	0	0	0	0	0	0	0	0	0	0	0	0	0	0	0
Otu382	425	Bacteria;Firmicutes;Erysipelotrichi;Erysipelotrichales;Erysipelotrichaceae	0	0	0	0	0	0	0	0	0	0	0	0	0	0	0	0	0	0	0	0	0	0	0	0	0	0	0	0	0	0	0	0	0	0	0	0	0	0	0	0	0	0	0	0	0	0	0
Otu1398	425	Bacteria;Firmicutes;Clostridia;Clostridiales;Ruminococcaceae	0	0	0	0	0	0	0	0	0	0	0	0	0	0	0	0	0	0	0	0	0	0	0	0	0	0	0	0	0	0	0	0	0	0	0	0	0	0	0	2	3	0	42	0	20	265	0
Otu441	425	Bacteria;Proteobacteria;Deltaproteobacteria;Desulfovibrionales;Desulfovibrionaceae	0	0	0	0	0	0	0	0	0	0	0	0	0	0	0	0	0	0	0	0	0	0	0	0	0	0	0	0	0	0	0	0	0	0	0	0	0	0	0	0	0	0	0	0	0	0	0
Otu359	423	Bacteria;Proteobacteria;Deltaproteobacteria;Desulfovibrionales;Desulfovibrionaceae	0	0	0	0	0	0	0	0	0	0	0	0	0	0	0	0	0	0	0	0	0	0	0	0	0	0	0	0	0	0	0	0	0	0	0	0	0	0	0	0	0	0	0	0	0	0	0
Otu1834	423	Bacteria;Firmicutes;Clostridia;Clostridiales	0	0	0	0	0	0	0	0	0	0	0	0	0	3	0	0	0	0	0	0	0	0	0	0	0	0	0	0	0	0	0	0	0	0	0	0	0	0	0	0	0	0	0	0	0	0	0
Otu299	423	Bacteria;Cyanobacteria;Chloroplast;Chlorophyta;Chlamydomonadaceae	0	0	0	0	0	0	0	0	0	0	0	0	0	0	0	0	0	0	0	0	0	0	0	0	0	0	0	0	0	0	0	0	0	0	0	0	0	0	0	0	0	0	0	0	0	0	0
Otu1111	423	Bacteria;Proteobacteria;Alphaproteobacteria;Rickettsiales;mitochondria	0	0	0	0	0	0	0	0	0	0	0	0	0	0	0	0	0	0	0	0	0	0	0	0	0	0	0	0	0	0	0	0	0	0	0	0	0	0	0	0	0	0	0	0	0	0	0
Otu541	420	Bacteria;Proteobacteria;Deltaproteobacteria;Bdellovibrionales;Bacteriovoracaceae	0	0	0	0	2	26	4	99	241	6	2	39	0	0	0	0	0	0	0	0	0	0	0	0	0	0	0	0	0	0	0	0	1	0	0	0	0	0	0	0	0	0	0	0	0	0	0
Otu7255	420	Bacteria;Proteobacteria;Alphaproteobacteria;Rhodobacterales;Rhodobacteraceae	0	3	38	35	0	0	4	0	0	2	4	0	0	2	0	0	0	0	0	0	0	0	0	0	0	0	0	0	0	0	0	0	0	0	4	1	1	0	0	0	0	14	0	0	0	0	1
Otu2763	419	Bacteria;Bacteroidetes;Bacteroidia;Bacteroidales;Prevotellaceae;Prevotella	0	0	0	0	1	0	0	0	0	0	0	0	0	0	0	0	0	0	0	0	0	0	0	0	0	0	0	0	0	0	0	0	0	2	0	0	0	0	0	0	0	0	0	0	0	0	0
Otu3059	418	Bacteria;Bacteroidetes;Bacteroidia;Bacteroidales	2	0	0	0	0	0	0	0	0	0	0	0	1	0	0	0	0	0	0	0	0	0	0	0	0	0	0	0	0	0	0	0	0	0	0	0	0	0	0	0	0	0	0	0	0	0	0
Otu1030	417	Bacteria;Verrucomicrobia;Spartobacteria;Chthoniobacterales;Chthoniobacteraceae;Candidatus_Xiphinematobacter	0	0	0	0	0	0	0	0	0	0	0	0	0	0	0	0	0	41	24	6	9	322	9	2	0	0	0	1	0	1	0	0	0	0	0	0	0	0	0	0	0	0	0	0	0	0	0
Otu476	417	Bacteria	0	0	0	0	0	0	0	0	0	0	0	0	0	0	0	0	0	0	0	0	0	0	0	0	0	0	0	0	0	0	0	0	0	0	0	0	0	0	0	0	0	0	0	0	0	0	0
Otu3897	416	Bacteria;Firmicutes;Clostridia;Clostridiales	0	0	0	0	0	0	0	0	0	0	1	0	0	3	0	0	0	0	0	0	0	0	0	0	0	0	0	0	0	0	0	0	0	0	0	0	0	0	0	0	0	0	0	0	0	0	0
Otu9075	412	Bacteria;Firmicutes;Clostridia;Clostridiales;Peptostreptococcaceae	0	0	0	0	0	0	0	0	0	20	0	0	0	1	14	0	0	0	0	0	0	1	0	0	0	0	0	0	0	0	0	0	0	0	0	0	0	0	0	0	0	0	0	0	0	0	0
Otu717	412	Bacteria;Firmicutes;Clostridia;Clostridiales;Ruminococcaceae	0	0	0	0	0	0	0	0	0	0	0	0	0	0	0	0	0	0	0	0	0	0	0	0	0	0	0	0	0	0	0	0	0	0	0	0	0	0	0	0	0	0	0	0	0	1	0
Otu349	412	Bacteria;Bacteroidetes;Bacteroidia;Bacteroidales;Bacteroidaceae;Bacteroides	3	0	0	0	0	0	0	0	0	0	0	0	0	0	0	0	0	371	9	0	0	3	15	0	0	0	0	0	0	0	0	1	0	0	0	2	1	0	0	0	0	7	0	0	0	0	0
Otu570	412	Bacteria;Proteobacteria;Betaproteobacteria;Burkholderiales;Oxalobacteraceae;Cupriavidus	2	0	0	0	0	0	0	0	0	0	0	0	0	0	0	0	0	0	0	0	0	0	0	0	0	0	0	0	0	0	0	0	1	0	0	0	0	0	0	0	0	3	0	0	0	0	7
Otu3010	412	Bacteria;Firmicutes;Clostridia;Clostridiales;Lachnospiraceae	0	0	0	0	0	0	0	0	0	0	0	0	0	0	0	0	0	0	0	0	0	0	0	0	0	0	0	0	0	0	0	0	0	0	0	0	0	0	0	0	0	0	0	0	0	0	0
Otu1837	411	Bacteria;Proteobacteria;Gammaproteobacteria;Alteromonadales;Chromatiaceae;Rheinheimera	0	0	0	0	0	0	0	2	0	0	0	0	0	0	0	0	0	3	7	0	0	9	0	0	0	0	2	0	0	0	0	0	0	0	0	0	0	0	0	0	0	8	0	6	0	0	12
Otu943	411	Bacteria;Bacteroidetes;Bacteroidia;Bacteroidales;Rikenellaceae;PW3	0	0	0	0	0	0	0	0	0	0	0	0	0	0	0	0	0	0	0	0	0	0	0	0	0	0	0	0	0	0	0	0	0	0	0	0	0	0	0	0	0	0	0	0	0	0	0
Otu549	410	Bacteria;Bacteroidetes;Bacteroidia;Bacteroidales	0	0	0	0	0	0	0	0	0	0	0	0	0	0	0	0	0	0	0	0	0	0	0	0	0	0	0	0	0	0	0	0	0	0	0	0	0	0	0	0	0	0	0	0	0	0	0
Otu2777	410	Bacteria;Firmicutes;Clostridia;Clostridiales;Lachnospiraceae;Oribacterium	0	0	0	0	0	0	0	0	0	0	0	0	0	0	0	0	0	0	0	0	0	0	0	0	0	0	0	0	0	0	0	0	0	0	0	0	0	0	0	0	0	0	0	0	0	0	0
Otu3233	409	Bacteria;Firmicutes;Clostridia;Clostridiales;Ruminococcaceae	0	0	1	0	0	0	0	0	0	0	0	0	0	6	0	0	0	2	0	0	0	0	0	0	0	0	0	0	0	0	0	0	0	0	0	0	2	0	0	0	0	0	0	0	8	0	0
Otu386	409	Bacteria;Bacteroidetes;Bacteroidia;Bacteroidales	0	0	0	0	0	0	0	0	0	0	0	0	0	0	0	0	0	0	0	0	0	0	0	0	0	0	0	0	0	0	0	0	0	0	0	0	0	0	0	0	0	0	0	0	0	0	0
Otu430	409	Bacteria;Bacteroidetes;Bacteroidia;Bacteroidales	0	0	0	0	0	0	0	0	0	0	0	0	0	0	0	0	0	0	0	0	0	0	0	0	0	0	0	0	0	0	0	0	0	0	0	0	0	0	0	0	0	0	0	0	0	0	0
Otu537	409	Bacteria	0	0	0	0	0	0	0	0	0	0	0	0	0	0	0	0	0	0	0	0	0	0	0	0	0	0	0	0	0	0	0	0	0	0	0	0	0	0	0	0	0	0	0	0	0	0	0
Otu642	408	Bacteria;Proteobacteria;Alphaproteobacteria;Rickettsiales;mitochondria	0	0	0	0	0	0	0	0	0	0	0	0	0	0	0	0	0	0	0	0	0	0	0	0	0	0	0	0	0	0	0	0	0	0	0	0	0	0	0	0	0	0	0	0	0	0	0
Otu567	407	Bacteria;Firmicutes;Clostridia;Clostridiales;Christensenellaceae	0	0	0	0	0	0	0	0	0	0	0	0	0	0	0	0	0	0	0	0	0	0	0	0	0	0	0	0	0	0	0	0	0	0	0	0	0	0	0	0	0	0	0	0	0	0	0
Otu345	407	Bacteria;Firmicutes;Clostridia;Clostridiales;Ruminococcaceae;Ruminococcus	0	0	0	0	0	0	0	0	0	0	0	0	0	1	0	0	0	0	0	0	0	0	0	0	0	0	0	0	0	0	0	0	0	0	0	0	0	0	0	0	0	5	0	0	343	0	0
Otu485	407	Bacteria;Verrucomicrobia;Verrucomicrobiae;Verrucomicrobiales;Verrucomicrobiaceae	0	0	0	0	0	0	0	0	0	0	0	0	0	0	0	0	0	0	0	0	0	0	0	0	0	0	0	0	0	0	0	0	0	0	0	0	0	0	0	0	0	0	0	0	0	0	0
Otu354	406	Bacteria;Firmicutes;Clostridia;Clostridiales;Lachnospiraceae	0	0	0	0	0	0	0	0	0	0	0	0	0	0	0	0	0	0	0	0	0	0	0	0	0	0	0	0	0	0	0	0	0	0	0	0	0	0	0	0	0	0	0	0	0	0	0
Otu3506	406	Bacteria;Bacteroidetes;Bacteroidia;Bacteroidales;S24-7	0	0	0	0	0	0	0	0	0	0	0	0	0	0	0	0	0	0	0	0	1	0	1	0	0	0	0	0	0	0	0	0	0	0	0	0	0	0	0	0	1	0	0	0	0	0	0
Otu353	405	Bacteria;Bacteroidetes;Bacteroidia;Bacteroidales;Rikenellaceae;PW3	0	0	0	0	0	0	0	0	0	0	0	0	0	0	0	0	0	0	0	0	0	0	0	0	0	0	0	0	0	0	0	0	0	0	0	0	0	0	0	0	0	0	0	0	0	0	0
Otu444	405	Bacteria;Bacteroidetes;Bacteroidia;Bacteroidales	0	0	0	0	0	0	0	0	0	0	0	0	0	0	0	0	0	0	0	0	0	0	0	0	0	0	0	0	0	0	0	0	0	0	0	0	0	0	0	0	0	0	0	0	0	0	0
Otu449	405	Bacteria;Firmicutes;Clostridia;Clostridiales;Ruminococcaceae	0	0	0	0	0	0	0	0	0	0	0	0	0	0	0	0	0	0	0	0	0	0	0	0	0	0	0	0	0	0	0	0	0	0	0	0	0	0	0	0	0	0	0	0	0	0	0
Otu562	405	Bacteria;Firmicutes;Clostridia;Clostridiales;Ruminococcaceae	0	0	0	0	0	0	0	0	0	0	0	0	0	0	0	0	0	0	0	0	0	0	0	0	0	0	0	0	0	0	0	0	0	0	0	0	0	0	0	0	0	0	0	0	0	0	0
Otu5163	405	Bacteria;Firmicutes;Clostridia;Clostridiales;Mogibacteriaceae	0	0	0	0	0	0	0	0	0	0	0	0	0	0	0	0	0	0	0	0	0	0	0	0	0	0	0	0	0	0	0	0	0	1	0	0	0	0	0	0	0	0	0	0	0	0	0
Otu2820	404	Bacteria;Firmicutes;Clostridia;Clostridiales;Lachnospiraceae	2	0	0	0	0	0	0	0	0	0	0	0	0	0	0	0	0	0	0	0	0	0	0	0	0	0	0	0	0	0	0	0	0	0	0	0	0	0	0	0	0	9	0	0	0	0	0
Otu5657	403	Bacteria;Firmicutes;Clostridia;Clostridiales;Lachnospiraceae;Dorea;Dorea_formicigenerans	0	0	0	1	0	0	0	0	0	0	1	0	0	2	0	0	0	14	2	0	9	1	1	1	0	0	0	0	0	0	0	0	0	0	0	0	0	0	0	0	0	8	0	1	51	0	0
Otu8356	403	Bacteria;Firmicutes;Clostridia;Clostridiales;Ruminococcaceae;Oscillospira	0	0	0	0	0	0	0	0	0	0	0	0	0	0	0	0	0	0	0	0	0	0	0	0	0	0	0	0	0	0	0	0	0	0	0	0	0	0	0	0	0	0	0	0	0	0	0
Otu1744	403	Bacteria;Proteobacteria;Betaproteobacteria;Burkholderiales;Comamonadaceae;Hydrogenophaga	58	1	7	9	1	9	4	1	11	0	5	1	7	7	0	0	0	1	0	0	0	7	2	0	2	6	0	0	2	89	40	1	1	0	0	0	0	0	0	0	0	0	0	17	0	0	6
Otu5382	402	Bacteria;Bacteroidetes;Bacteroidia;Bacteroidales;Porphyromonadaceae;Parabacteroides	0	0	0	0	0	0	0	0	0	0	0	0	0	0	0	0	0	0	0	0	0	0	0	0	0	0	0	0	0	0	0	0	0	0	0	0	0	0	0	0	0	0	0	0	0	0	0
Otu799	402	Bacteria;Firmicutes;Clostridia;Clostridiales	0	0	0	0	0	0	0	0	0	0	0	0	0	0	0	0	0	0	0	0	0	0	0	0	0	0	0	0	0	0	0	0	0	0	0	0	0	0	0	0	0	2	0	0	0	0	0
Otu480	401	Bacteria;Firmicutes;Clostridia;Clostridiales	1	0	3	0	0	0	0	0	0	0	0	0	2	15	0	0	0	1	0	0	0	0	0	0	1	0	0	0	0	0	0	0	0	0	0	0	0	0	0	0	0	2	0	0	220	0	0
Otu1120	400	Bacteria;Bacteroidetes;Bacteroidia;Bacteroidales	0	0	0	0	0	0	0	0	0	0	0	0	0	0	0	0	0	0	0	0	0	0	0	0	0	0	0	0	0	0	0	0	0	0	0	0	0	0	0	0	0	0	0	0	0	0	0
Otu2741	400	Bacteria;Bacteroidetes;Bacteroidia;Bacteroidales;Paraprevotellaceae;Prevotella	0	0	0	0	0	0	0	0	0	0	0	0	0	0	0	0	0	0	0	0	0	0	0	0	0	0	0	0	0	0	0	0	0	0	0	0	0	0	0	0	0	9	0	0	0	0	0
Otu339	400	Bacteria;Bacteroidetes;Saprospirae;Saprospirales;Saprospiraceae	0	0	0	0	0	0	0	0	0	0	0	0	0	0	0	0	0	0	0	0	0	0	0	0	0	0	0	0	0	0	0	0	0	0	0	0	0	325	75	0	0	0	0	0	0	0	0
Otu8036	399	Bacteria;Firmicutes;Clostridia;Clostridiales;Ruminococcaceae	0	0	0	0	0	0	0	0	0	0	0	0	0	0	0	0	0	0	0	0	0	0	0	0	0	0	0	0	0	0	0	0	0	0	0	0	0	0	0	0	0	0	0	0	0	0	0
Otu2390	399	Bacteria;Firmicutes;Clostridia;Clostridiales	0	0	0	0	0	0	0	0	0	0	0	0	0	1	0	0	0	0	0	0	0	0	0	0	0	0	0	0	0	0	0	0	0	0	0	0	0	0	0	0	0	0	0	0	0	0	0
Otu446	398	Bacteria;Cyanobacteria;Chloroplast;CAB-I	0	0	0	0	0	0	0	0	0	0	0	0	0	0	0	0	0	0	0	0	0	0	0	0	0	0	0	0	0	0	0	0	0	0	0	0	0	0	0	0	0	0	0	0	0	0	1
Otu759	397	Bacteria;Firmicutes;Bacilli;Lactobacillales;Leuconostocaceae	0	0	0	3	0	0	0	2	0	0	1	0	0	2	0	0	0	2	0	0	0	6	68	0	0	0	0	0	0	0	0	0	0	0	0	0	0	0	0	0	0	0	0	0	0	0	0
Otu306	396	Bacteria	0	0	0	0	0	0	0	0	0	0	0	0	0	0	0	0	0	0	0	0	0	0	0	0	0	0	0	0	0	0	0	0	0	0	0	0	0	0	0	0	0	0	0	0	0	0	0
Otu473	395	Bacteria;Proteobacteria;Betaproteobacteria;Burkholderiales	0	0	4	0	0	0	0	0	0	0	1	0	1	0	0	0	0	0	0	0	0	0	0	0	14	2	4	0	32	22	0	0	315	0	0	0	0	0	0	0	0	0	0	0	0	0	0
Otu409	394	Bacteria;Proteobacteria;Alphaproteobacteria;Rhizobiales	0	0	0	0	0	0	0	0	0	0	0	0	0	0	0	0	0	2	14	4	1	243	4	2	0	8	0	3	2	4	0	1	0	2	0	0	0	0	0	0	0	0	0	0	0	0	0
Otu2451	393	Bacteria;Firmicutes;Clostridia;Clostridiales;Ruminococcaceae;Ruminococcus	0	0	0	0	0	0	0	0	0	0	0	0	0	3	0	0	0	0	0	0	1	7	3	0	0	0	0	0	0	0	0	0	0	0	0	0	0	0	0	0	0	0	0	0	6	0	0
Otu898	392	Bacteria;Proteobacteria;Betaproteobacteria;Rhodocyclales;Rhodocyclaceae;Dechloromonas	0	0	4	0	0	0	0	1	0	0	0	0	4	1	0	0	0	20	22	3	0	57	7	6	0	88	0	16	5	22	8	1	106	0	0	0	0	0	0	0	0	0	0	0	0	0	0
Otu7361	392	Bacteria;Firmicutes;Clostridia;Clostridiales	0	0	0	0	0	0	0	0	0	0	0	0	0	0	0	0	0	0	0	0	0	0	0	0	0	0	0	0	0	0	0	0	0	0	0	0	0	0	0	0	0	0	0	0	0	0	0
Otu540	392	Bacteria;Firmicutes;Clostridia;Clostridiales;Christensenellaceae	0	0	0	0	0	0	0	0	0	0	0	0	0	0	0	0	0	0	0	0	0	0	0	0	0	0	0	0	0	0	0	0	0	0	0	0	0	0	0	0	0	0	0	0	0	0	0
Otu7549	392	Bacteria;Proteobacteria;Betaproteobacteria;Burkholderiales;Comamonadaceae	13	0	52	0	0	1	0	0	0	2	1	0	1	2	0	0	0	5	0	2	0	4	0	0	1	2	4	5	29	54	11	2	12	1	1	0	9	0	0	0	0	3	0	0	0	0	2
Otu608	392	Bacteria;Firmicutes;Clostridia;Clostridiales;Ruminococcaceae	0	0	4	0	0	0	0	0	0	0	2	0	4	0	0	0	0	0	0	0	0	0	0	0	0	0	0	1	1	163	1	172	0	0	0	0	0	0	0	0	0	0	0	0	1	40	0
Otu478	391	Bacteria;Firmicutes;Clostridia;Clostridiales	0	0	0	0	0	0	0	0	0	0	9	0	7	0	0	0	0	0	0	0	0	0	0	0	0	0	2	0	0	215	1	154	0	0	0	0	0	0	0	0	0	0	0	0	0	0	0
Otu393	390	Bacteria;Spirochaetes;Spirochaetes;Spirochaetales;Spirochaetaceae;Treponema	0	0	0	0	0	0	0	0	0	0	0	0	0	0	0	0	0	0	0	0	0	0	0	0	0	0	0	0	0	0	0	0	0	0	0	0	0	0	0	0	0	0	0	0	0	0	0
Otu458	389	Bacteria;Proteobacteria;Gammaproteobacteria;Pseudomonadales;Moraxellaceae;Perlucidibaca	0	0	0	0	0	0	0	0	0	0	0	0	0	0	0	0	0	0	0	0	0	0	0	0	0	0	0	0	0	0	0	0	0	0	0	0	0	0	0	0	0	0	0	0	0	0	0
Otu764	388	Bacteria;Firmicutes;Erysipelotrichi;Erysipelotrichales;Erysipelotrichaceae;Allobaculum	0	0	127	14	0	0	0	0	0	1	46	0	187	0	0	0	0	0	0	0	0	0	0	0	10	0	1	0	0	0	0	1	1	0	0	0	0	0	0	0	0	0	0	0	0	0	0
Otu385	387	Bacteria;Firmicutes;Clostridia;Clostridiales;Ruminococcaceae	0	0	0	0	0	0	0	0	0	0	0	0	0	0	0	0	0	0	0	0	0	0	0	0	0	0	0	0	0	0	0	0	0	0	0	0	0	0	0	0	0	0	0	0	0	0	0
Otu3101	387	Bacteria;Firmicutes;Clostridia;Clostridiales	0	0	0	0	0	0	0	0	0	0	0	0	1	18	0	0	0	0	0	0	0	0	0	0	0	1	0	0	0	0	0	0	0	0	0	0	0	0	0	0	0	0	0	0	0	0	0
Otu3695	386	Bacteria;Bacteroidetes;Bacteroidia;Bacteroidales;Bacteroidaceae;Bacteroides	2	0	0	0	0	0	0	0	0	0	0	0	0	67	0	0	0	117	14	0	10	8	5	1	0	0	0	0	0	0	0	0	0	0	20	8	59	12	2	0	0	45	0	0	9	0	0
Otu471	385	Bacteria;Proteobacteria;Deltaproteobacteria;Desulfarculales;Desulfarculaceae	0	0	0	0	0	0	0	0	0	0	0	0	0	0	0	0	0	0	0	0	0	0	0	0	0	0	0	0	0	0	0	0	0	0	0	0	0	0	0	0	0	0	0	0	0	0	0
Otu4435	383	Bacteria;Firmicutes;Clostridia;Clostridiales;Lachnospiraceae	0	0	0	0	0	0	0	0	0	0	1	0	0	0	0	0	0	1	0	0	0	2	0	0	1	0	0	0	0	0	0	0	0	0	0	0	0	0	0	0	0	0	0	0	0	0	0
Otu496	382	Bacteria;Bacteroidetes;Bacteroidia;Bacteroidales;S24-7	0	0	65	0	0	0	0	0	0	1	94	0	198	0	0	0	0	0	0	0	0	0	0	0	18	0	0	0	0	0	0	0	4	0	0	0	0	0	0	0	0	0	0	0	0	0	0
Otu696	381	Bacteria;Proteobacteria;Gammaproteobacteria;Alteromonadales;Ferrimonadaceae;Ferrimonas	0	105	5	6	5	154	6	7	10	1	61	21	0	0	0	0	0	0	0	0	0	0	0	0	0	0	0	0	0	0	0	0	0	0	0	0	0	0	0	0	0	0	0	0	0	0	0
Otu7659	381	Bacteria;Proteobacteria;Alphaproteobacteria	0	0	0	0	0	0	0	0	0	0	0	0	0	0	0	0	0	0	0	0	0	0	0	0	0	0	0	0	0	0	0	0	0	0	0	0	0	0	0	4	13	1	354	0	9	0	0
Otu3246	380	Bacteria;Firmicutes;Bacilli;Bacillales;Staphylococcaceae;Salinicoccus	5	3	28	69	0	0	7	0	0	8	17	0	19	2	0	0	0	0	0	0	0	0	0	0	0	1	0	1	0	0	3	0	10	0	0	3	0	2	0	0	0	2	0	0	0	0	87
Otu367	379	Bacteria;Firmicutes;Bacilli;Bacillales;Paenibacillaceae;Paenibacillus	0	0	0	0	0	0	0	0	0	0	0	0	2	0	0	0	0	0	0	0	0	0	0	0	0	0	0	0	0	0	0	0	0	0	0	0	0	0	0	0	0	0	0	0	0	0	0
Otu2475	379	Bacteria;Firmicutes;Clostridia;Clostridiales;Lachnospiraceae	0	0	0	0	0	0	0	0	0	0	0	0	0	5	0	0	0	0	1	0	0	0	0	0	2	0	0	0	0	0	0	0	0	0	0	0	0	0	0	0	0	0	0	0	0	0	0
Otu694	378	Bacteria;Firmicutes;Clostridia;Clostridiales;Christensenellaceae	0	0	0	0	0	0	0	0	0	0	0	0	0	0	0	0	0	0	0	0	0	0	0	0	0	0	0	0	0	0	0	0	0	0	0	0	0	0	0	0	0	0	0	0	0	0	0
Otu579	378	Bacteria;Firmicutes;Clostridia;Clostridiales;Ruminococcaceae	0	0	0	0	0	0	0	0	0	0	0	0	0	0	0	0	0	0	0	0	0	0	0	0	0	0	0	0	0	0	0	0	0	0	0	0	0	0	0	0	0	0	0	0	0	0	0
Otu2682	377	Bacteria;Proteobacteria;Alphaproteobacteria;RF32	0	0	0	0	0	0	0	0	0	0	0	0	0	0	0	0	0	0	0	0	0	0	0	0	0	0	0	0	0	0	0	0	0	0	0	0	0	0	0	0	0	0	0	0	0	0	0
Otu2577	377	Bacteria;Proteobacteria;Gammaproteobacteria;Vibrionales;Vibrionaceae;Photobacterium;Photobacterium_damselae	0	0	0	0	0	0	0	0	0	0	0	0	0	0	0	0	0	0	0	0	0	0	0	0	0	0	0	0	0	0	0	0	0	0	0	0	0	0	0	0	0	0	0	0	0	0	0
Otu400	375	Bacteria;Firmicutes;Clostridia;Clostridiales;Ruminococcaceae	0	0	0	0	0	0	0	0	0	0	0	0	0	0	0	0	0	0	0	0	0	0	0	0	0	0	0	0	0	0	0	0	0	0	0	0	0	0	0	0	0	0	0	0	0	0	0
Otu9059	375	Bacteria;Firmicutes;Bacilli;Bacillales;Planococcaceae;Lysinibacillus	47	2	6	62	0	0	0	1	0	2	22	0	3	62	0	0	0	1	3	0	0	1	1	0	0	1	0	0	1	0	0	0	0	0	2	0	2	0	8	0	0	9	0	31	0	0	3
Otu5867	374	Bacteria;Firmicutes;Clostridia;Clostridiales;Ruminococcaceae	0	0	0	0	0	0	0	0	0	0	0	0	0	0	0	0	0	0	0	0	0	0	0	0	0	0	0	0	0	0	0	0	0	0	0	0	0	0	0	0	0	0	0	0	0	0	0
Otu693	374	Bacteria;Proteobacteria;Alphaproteobacteria;Caulobacterales;Caulobacteraceae;Asticcacaulis	0	0	3	0	0	0	0	0	0	3	8	0	3	0	0	0	1	13	222	0	0	15	1	0	40	0	32	0	0	0	0	0	0	0	0	0	0	0	0	0	0	33	0	0	0	0	0
Otu848	374	Bacteria;Proteobacteria;Betaproteobacteria;Burkholderiales;Burkholderiaceae;Burkholderia	1	0	56	1	2	0	0	0	2	1	14	0	12	1	0	1	0	7	48	0	4	40	9	2	33	1	17	0	0	0	0	1	0	0	0	0	0	0	0	0	0	4	0	94	2	0	0
Otu434	374	Bacteria;Firmicutes;Clostridia;Clostridiales;Clostridiaceae;Clostridium	1	0	0	0	0	1	0	0	0	304	0	0	0	5	0	0	0	0	0	0	0	0	0	0	2	0	0	0	0	0	0	0	0	0	0	0	0	0	0	0	0	0	0	0	0	0	0
Otu5648	373	Bacteria;Proteobacteria;Alphaproteobacteria;Rhodobacterales;Rhodobacteraceae;Rhodobacter	32	0	3	14	1	4	6	0	3	3	0	10	1	2	0	0	0	1	2	0	0	0	0	0	0	8	0	1	4	0	0	0	1	0	2	0	0	1	8	0	2	20	154	0	0	0	2
Otu6980	372	Bacteria;Bacteroidetes;Bacteroidia;Bacteroidales;Prevotellaceae;Prevotella	0	0	0	0	0	0	0	0	0	0	0	0	0	0	0	0	0	0	0	0	0	0	0	0	0	0	0	0	0	0	0	0	0	0	0	0	0	0	0	0	0	0	0	0	0	0	0
Otu454	370	Bacteria;Proteobacteria;Gammaproteobacteria;Salinisphaerales	0	0	0	0	0	0	0	0	0	0	0	0	0	0	0	0	0	0	0	0	0	0	0	0	0	0	0	0	0	0	0	0	0	0	0	0	0	0	0	0	0	0	0	0	0	0	4
Otu414	370	Bacteria;Cyanobacteria;4C0d-2;YS2	0	0	0	0	0	0	0	0	0	0	0	0	0	0	0	0	0	0	0	0	0	0	0	0	0	0	0	0	0	0	0	0	0	0	0	0	0	0	0	0	0	0	0	0	0	4	0
Otu682	370	Bacteria;Firmicutes;Clostridia;Clostridiales;Clostridiaceae;Candidatus_Arthromitus	0	0	0	0	0	0	0	0	0	0	0	0	0	2	0	0	0	2	0	3	0	0	136	0	0	0	0	0	0	0	0	0	0	0	0	0	0	0	0	0	0	0	0	0	0	0	0
Otu746	370	Bacteria;Firmicutes;Bacilli;Bacillales;Bacillaceae;Geobacillus;Geobacillus_vulcani	1	0	0	0	0	0	0	0	0	0	0	0	0	103	0	0	0	0	0	0	0	0	0	0	0	0	0	0	0	0	0	0	0	0	53	29	125	17	25	0	0	0	0	0	0	0	1
Otu3017	370	Bacteria;Tenericutes;Mollicutes;RF39	0	0	0	0	0	0	0	0	0	0	0	0	0	5	0	0	0	0	0	0	0	0	0	0	0	0	0	0	0	0	0	0	0	0	0	0	0	0	0	0	0	0	0	0	2	0	0
Otu381	369	Bacteria;Bacteroidetes;Bacteroidia;Bacteroidales;Porphyromonadaceae;Macellibacteroides;Macellibacteroides_fermentans	0	0	0	0	0	0	0	0	0	0	0	0	0	0	0	0	0	0	0	0	0	0	0	0	0	0	0	0	0	0	0	0	0	0	0	0	0	0	0	0	0	0	0	0	0	0	0
Otu2392	369	Bacteria	0	0	0	0	0	0	0	0	0	0	0	0	0	0	0	0	0	0	0	0	0	0	0	0	0	0	0	0	0	0	0	0	0	0	0	0	0	0	0	0	0	0	0	0	0	53	0
Otu2460	368	Bacteria;Spirochaetes;Spirochaetes;Spirochaetales;Spirochaetaceae;Treponema	0	0	0	0	0	0	0	0	0	0	0	0	0	0	0	0	0	0	0	0	0	0	0	0	0	0	0	0	0	0	0	0	0	0	0	0	0	0	0	1	0	0	2	0	0	0	0
Otu338	368	Bacteria;Firmicutes;Clostridia;Clostridiales;Ruminococcaceae	0	0	0	0	0	0	0	0	0	0	0	0	0	368	0	0	0	0	0	0	0	0	0	0	0	0	0	0	0	0	0	0	0	0	0	0	0	0	0	0	0	0	0	0	0	0	0
Otu361	367	Bacteria;Spirochaetes;Spirochaetes;Spirochaetales;Spirochaetaceae;Treponema	0	0	0	0	0	0	0	0	0	0	0	0	0	0	0	0	0	0	0	0	0	0	0	0	0	0	0	0	0	0	0	0	0	0	0	0	0	0	0	0	0	0	0	0	0	0	0
Otu3796	367	Bacteria;Firmicutes;Clostridia;Clostridiales;Lachnospiraceae	0	0	0	0	0	0	0	0	0	0	0	0	0	0	0	0	0	0	0	0	0	0	0	0	0	0	0	0	0	0	0	0	0	0	0	0	0	0	0	0	0	0	0	0	0	0	0
Otu1785	366	Bacteria;Verrucomicrobia;Verrucomicrobiae;Verrucomicrobiales;Verrucomicrobiaceae;Rubritalea	0	0	0	0	0	0	0	0	0	0	0	0	1	0	0	0	0	0	0	0	0	0	0	0	0	0	0	0	0	0	0	0	0	0	4	77	264	0	0	0	0	0	0	0	0	5	0
Otu4267	365	Bacteria;Firmicutes;Clostridia;Clostridiales	0	0	0	0	0	0	0	0	0	0	6	0	12	6	0	0	0	0	0	0	0	0	0	0	1	0	0	0	0	0	0	0	0	0	0	0	0	0	0	0	0	0	3	0	2	6	0
Otu515	365	Bacteria;Firmicutes;Erysipelotrichi;Erysipelotrichales;Erysipelotrichaceae;Allobaculum	0	0	113	2	0	0	1	0	0	1	57	0	185	1	0	0	0	0	0	0	0	0	0	0	5	0	0	0	0	0	0	0	0	0	0	0	0	0	0	0	0	0	0	0	0	0	0
Otu743	365	Bacteria;Spirochaetes;Brachyspirae;Brachyspirales;Brachyspiraceae;Brachyspira	0	0	0	0	0	0	0	0	0	0	0	0	0	0	0	0	0	0	0	0	0	0	0	0	0	0	0	0	0	0	0	0	0	0	0	0	0	0	0	0	0	0	0	0	0	0	0
Otu637	364	Bacteria;Planctomycetes;Planctomycetia;Pirellulales;Pirellulaceae	0	0	0	0	0	0	0	0	0	0	0	0	0	0	0	0	0	0	0	0	0	295	0	0	0	9	2	5	0	1	1	4	6	36	0	0	0	0	0	0	0	0	0	0	0	0	0
Otu3679	363	Bacteria;Firmicutes;Clostridia;Clostridiales;Lachnospiraceae;Ruminococcus;Ruminococcus_gnavus	0	0	0	0	0	0	0	0	0	0	0	0	0	6	0	0	0	0	0	0	0	0	0	0	0	0	0	0	0	0	0	0	0	0	0	0	0	0	0	0	0	4	0	0	0	0	0
Otu6165	363	Bacteria;Proteobacteria;Alphaproteobacteria;Rhizobiales;Bradyrhizobiaceae	0	0	6	0	0	0	1	0	0	1	2	0	2	0	0	0	0	0	1	0	0	3	0	0	0	0	0	0	0	0	0	0	0	0	0	0	0	0	0	0	0	0	0	0	0	0	123
Otu7347	363	Bacteria;Firmicutes;Clostridia;Clostridiales;Lachnospiraceae	0	0	0	0	0	0	0	0	0	0	0	0	0	0	0	0	0	0	0	0	0	0	0	0	0	0	0	0	0	0	0	0	0	0	0	0	0	1	0	0	0	21	14	0	0	0	0
Otu2176	362	Bacteria;Firmicutes;Clostridia;Clostridiales	0	0	0	0	0	0	0	0	0	0	0	0	0	3	0	0	0	0	0	0	0	0	0	0	0	0	0	0	0	0	0	0	0	0	0	0	0	0	0	0	0	0	0	0	0	0	0
Otu701	361	Bacteria;Firmicutes;Clostridia;Clostridiales;Christensenellaceae;Christensenella	0	0	0	0	0	0	0	0	0	0	0	0	0	0	0	0	0	0	0	0	0	0	0	0	0	0	0	0	0	0	0	0	0	0	0	0	0	0	0	0	0	0	0	0	0	0	0
Otu3885	360	Bacteria;Bacteroidetes;Bacteroidia;Bacteroidales;Rikenellaceae	0	0	0	0	0	0	0	0	0	0	0	0	0	0	0	0	0	0	0	0	0	0	0	0	0	0	0	0	0	0	0	0	0	0	0	0	0	0	0	0	0	0	0	0	0	219	0
Otu627	358	Bacteria;Proteobacteria;Betaproteobacteria;Neisseriales;Neisseriaceae	0	0	0	9	0	0	0	0	0	0	5	0	4	0	0	0	0	1	1	0	0	2	0	0	4	9	0	3	2	4	1	2	173	0	0	0	0	1	0	0	0	0	0	0	0	0	2
Otu536	358	Bacteria;Firmicutes;Clostridia;Clostridiales;Veillonellaceae	0	0	0	0	0	0	0	0	0	0	0	0	0	0	0	0	0	0	0	0	0	0	0	0	0	0	0	0	0	0	0	0	0	0	0	0	0	0	0	0	0	0	0	0	0	0	0
Otu583	356	Bacteria;Proteobacteria;Deltaproteobacteria;Desulfovibrionales;Desulfovibrionaceae	0	0	0	0	0	0	0	0	0	0	0	0	0	0	0	0	0	0	0	0	0	0	0	0	0	0	0	0	0	0	0	0	0	0	0	0	0	0	0	0	0	0	0	0	0	0	0
Otu3264	356	Bacteria;Proteobacteria;Betaproteobacteria;Rhodocyclales;Rhodocyclaceae;Methyloversatilis	0	0	0	1	2	3	4	1	4	0	2	2	3	1	0	0	0	8	174	0	1	19	0	3	13	11	4	1	2	3	2	0	3	2	0	0	0	0	0	1	0	52	1	29	1	0	0
Otu388	356	Bacteria;Proteobacteria;Deltaproteobacteria;Bdellovibrionales;Bacteriovoracaceae	0	0	0	0	0	0	37	0	4	0	12	303	0	0	0	0	0	0	0	0	0	0	0	0	0	0	0	0	0	0	0	0	0	0	0	0	0	0	0	0	0	0	0	0	0	0	0
Otu8473	354	Bacteria;Firmicutes;Clostridia;Clostridiales;Lachnospiraceae	0	0	0	0	0	0	0	0	0	0	0	0	0	0	0	0	0	15	0	0	0	0	0	0	0	0	0	0	0	0	0	0	0	0	1	0	0	0	0	0	0	2	0	0	276	0	0
Otu7845	354	Bacteria;Firmicutes;Clostridia;Clostridiales	0	0	0	0	0	0	0	0	0	0	0	0	1	0	0	0	0	0	0	0	0	0	0	0	0	0	0	0	0	0	0	0	0	0	0	0	0	0	0	0	0	4	0	1	307	0	0
Otu3217	353	Bacteria;Firmicutes;Clostridia;Clostridiales;Ruminococcaceae;Oscillospira	0	0	0	0	0	0	0	0	0	0	0	0	0	0	0	0	0	0	0	0	0	0	0	0	0	0	0	0	0	0	0	0	0	0	0	0	0	0	0	1	2	0	0	0	1	141	0
Otu3996	353	Bacteria;Firmicutes;Clostridia;Clostridiales;Ruminococcaceae;Oscillospira	0	0	0	0	0	0	0	0	0	0	1	0	0	0	0	0	0	0	0	0	0	0	0	0	0	0	0	0	0	0	0	0	0	0	0	0	0	0	0	0	0	0	0	0	0	0	0
Otu4841	353	Bacteria;Firmicutes;Clostridia;Clostridiales;Ruminococcaceae;Oscillospira	0	0	0	0	0	0	0	0	0	0	0	0	0	29	0	0	0	0	0	0	0	0	0	0	0	0	0	0	0	0	0	0	0	0	0	0	0	0	0	0	0	0	0	0	0	0	0
Otu1121	352	Bacteria;Bacteroidetes;Bacteroidia;Bacteroidales;Porphyromonadaceae;Parabacteroides	0	0	0	0	0	0	0	0	0	0	0	0	0	0	0	0	0	0	0	0	0	0	0	0	0	0	0	0	0	0	0	0	0	0	0	0	0	0	0	0	0	0	0	0	1	0	0
Otu8226	351	Bacteria;Firmicutes;Clostridia;Clostridiales	0	0	0	0	0	0	0	0	0	0	0	0	0	0	0	0	0	0	0	0	0	0	0	0	0	0	0	0	0	0	0	0	0	0	0	0	0	0	0	0	0	0	0	0	0	0	0
Otu494	351	Bacteria;Bacteroidetes;Sphingobacteriia;Sphingobacteriales;Sphingobacteriaceae;Sphingobacterium;Sphingobacterium_mizutaii	260	1	7	10	0	0	0	0	0	0	2	0	0	18	0	0	0	2	0	0	0	0	0	0	0	0	0	0	4	0	0	0	1	0	0	0	0	0	0	0	0	0	0	0	0	0	0
Otu7843	350	Bacteria;Bacteroidetes;Bacteroidia;Bacteroidales;Prevotellaceae;Prevotella	0	0	0	0	0	0	0	0	0	0	0	0	0	0	0	0	0	0	0	0	0	0	0	0	0	0	0	0	0	0	0	0	0	0	0	0	0	0	0	0	0	0	0	0	0	0	0
Otu8957	349	Bacteria;Proteobacteria;Gammaproteobacteria;Vibrionales;Vibrionaceae	0	29	0	9	0	3	85	30	1	0	18	3	0	0	0	0	0	0	0	0	0	0	0	0	1	0	0	0	0	0	0	0	0	0	0	0	0	0	0	0	0	0	38	0	6	0	0
Otu3066	349	Bacteria;Bacteroidetes;Bacteroidia;Bacteroidales	0	0	0	0	0	0	0	0	1	0	0	0	0	0	0	0	0	0	0	0	0	0	0	0	0	0	0	0	0	0	0	0	0	0	0	0	0	0	0	0	0	0	0	0	0	0	0
Otu2692	348	Bacteria;Firmicutes;Clostridia;Clostridiales	0	0	0	0	0	0	0	0	0	0	0	0	0	2	0	0	0	0	0	0	0	0	0	0	0	0	0	0	0	0	0	0	0	0	0	0	0	0	0	0	0	10	0	0	0	0	0
Otu469	347	Bacteria;Bacteroidetes;Bacteroidia;Bacteroidales;Bacteroidaceae;Bacteroides	0	0	0	0	0	0	0	0	0	0	0	0	0	0	0	0	0	0	0	0	0	0	0	0	0	0	0	0	0	0	0	0	0	0	0	0	0	0	0	0	0	0	0	0	0	0	0
Otu2839	347	Bacteria;Firmicutes;Clostridia;Clostridiales;Lachnospiraceae	0	0	0	0	0	0	0	0	0	0	1	0	0	5	0	0	0	0	0	0	0	0	0	0	0	0	0	0	0	0	0	0	0	0	0	0	0	0	0	0	0	17	0	0	0	0	0
Otu559	346	Bacteria;Proteobacteria;Gammaproteobacteria;Legionellales;Coxiellaceae;Rickettsiella	0	0	0	0	0	0	0	0	0	0	0	0	0	0	0	0	0	0	0	0	0	0	0	0	0	0	0	0	0	0	0	0	0	0	0	0	0	0	0	0	0	0	0	0	0	0	0
Otu2505	345	Bacteria;Firmicutes;Clostridia;Clostridiales;Ruminococcaceae;Ruminococcus	0	0	0	0	0	0	0	0	0	0	0	0	0	0	0	0	0	0	0	0	0	0	0	0	0	0	0	0	0	0	0	0	0	0	1	0	1	0	0	0	0	0	0	0	3	0	0
Otu862	344	Bacteria;Firmicutes;Clostridia;Clostridiales;Tissierellaceae;Sedimentibacter	0	0	0	0	0	0	0	0	0	0	0	0	0	0	0	0	0	0	0	0	0	0	0	0	0	0	0	0	0	0	0	0	0	0	0	0	0	0	0	2	1	9	11	14	102	171	0
Otu2885	344	Bacteria;Firmicutes;Clostridia;Clostridiales;Ruminococcaceae	0	0	0	0	0	0	0	0	0	0	0	0	0	0	0	0	0	0	0	0	0	0	0	0	0	0	0	0	0	0	0	0	0	0	0	0	0	0	0	0	0	0	0	0	0	259	0
Otu443	343	Bacteria;Bacteroidetes;Bacteroidia;Bacteroidales;S24-7	0	0	198	0	0	0	0	0	0	0	33	0	98	0	0	0	0	0	0	0	0	0	0	0	8	0	0	0	0	2	1	1	2	0	0	0	0	0	0	0	0	0	0	0	0	0	0
Otu3437	343	Bacteria;Firmicutes;Clostridia;Clostridiales	0	0	0	0	0	0	0	0	0	0	0	0	0	2	0	0	0	0	0	0	0	0	0	0	0	0	0	0	0	0	0	0	0	0	0	0	0	0	0	0	0	0	0	0	0	0	0
Otu7212	343	Bacteria;Bacteroidetes;Bacteroidia;Bacteroidales;Prevotellaceae;Prevotella	0	0	0	0	0	0	0	0	0	0	0	0	0	0	0	0	0	0	0	0	0	0	0	0	0	0	0	0	0	0	0	0	0	0	0	0	0	0	0	0	0	0	0	0	0	0	0
Otu401	341	Bacteria;Bacteroidetes;Bacteroidia;Bacteroidales;Rikenellaceae;PW3	0	0	0	0	0	0	0	0	0	0	0	0	0	0	0	0	0	0	0	0	0	0	0	0	0	0	0	0	0	0	0	0	0	0	0	0	0	0	0	0	0	0	0	0	0	0	0
Otu404	341	Bacteria;Fusobacteria;Fusobacteriia;Fusobacteriales;Leptotrichiaceae	0	0	0	0	0	0	0	0	0	0	0	0	0	0	0	0	0	0	0	0	0	0	0	0	0	0	0	0	0	0	0	0	0	0	0	0	0	0	0	0	0	0	0	0	0	0	0
Otu6216	340	Bacteria;Bacteroidetes;Bacteroidia;Bacteroidales;Porphyromonadaceae	0	0	0	0	0	0	0	0	0	0	0	0	0	0	0	0	0	0	0	0	0	0	0	0	0	0	0	0	0	0	0	0	0	0	0	0	0	0	0	0	0	0	0	0	0	327	0
Otu459	339	Bacteria;Bacteroidetes;Bacteroidia;Bacteroidales;Porphyromonadaceae;Paludibacter	0	0	0	1	0	0	0	0	0	0	4	0	5	0	0	0	0	0	0	0	0	0	0	0	0	2	1	0	0	287	0	39	0	0	0	0	0	0	0	0	0	0	0	0	0	0	0
Otu546	339	Bacteria;Fusobacteria;Fusobacteriia;Fusobacteriales;Fusobacteriaceae;Fusobacterium	0	0	0	0	2	0	0	0	0	0	0	0	0	0	0	0	0	0	0	0	0	0	0	0	0	0	0	0	0	0	0	0	0	4	0	0	0	0	0	0	0	0	0	0	0	33	0
Otu452	338	Bacteria;Bacteroidetes;Flavobacteriia;Flavobacteriales;Flavobacteriaceae;Sediminicola	0	0	0	0	0	0	0	0	0	0	0	0	0	0	0	0	0	0	0	0	0	0	0	0	0	0	0	0	0	0	0	0	0	0	1	233	16	0	0	0	0	29	0	0	0	0	0
Otu1217	337	Bacteria;Firmicutes;Clostridia;Clostridiales;Ruminococcaceae	0	0	0	0	0	0	0	0	0	0	0	0	0	0	0	0	0	0	0	0	0	0	0	0	0	0	0	0	0	0	0	0	0	0	0	0	0	0	0	0	0	0	0	0	0	0	0
Otu368	337	Bacteria;Firmicutes;Erysipelotrichi;Erysipelotrichales;Erysipelotrichaceae;Eubacterium;Eubacterium_cylindroides	0	0	0	0	0	0	0	0	0	0	0	0	0	0	0	0	0	0	0	0	0	0	0	0	0	0	0	0	0	0	0	0	0	0	0	0	0	0	0	0	0	0	0	0	0	0	0
Otu4276	337	Bacteria;Firmicutes;Clostridia;Clostridiales	0	0	3	0	0	0	0	0	0	0	3	1	0	3	0	0	0	0	0	0	0	0	0	0	0	0	0	0	0	0	0	0	0	0	0	0	0	0	0	0	0	0	0	0	0	0	0
Otu501	336	Bacteria;Bacteroidetes;Bacteroidia;Bacteroidales;Rikenellaceae;PW3	0	0	0	0	0	0	0	0	0	0	0	0	0	0	0	0	0	0	0	0	0	0	0	0	0	0	0	0	0	0	0	0	0	0	0	0	0	0	0	0	0	0	0	0	0	0	0
Otu3063	335	Bacteria;Bacteroidetes;Flavobacteriia;Flavobacteriales;Flavobacteriaceae;Aquimarina	0	0	0	0	0	0	0	0	0	0	0	0	0	0	0	0	0	0	0	0	0	0	0	0	0	0	0	0	0	0	0	0	0	0	0	0	0	0	0	0	0	0	0	0	0	4	0
Otu7798	334	Bacteria;Firmicutes;Clostridia;Clostridiales;Ruminococcaceae;Ruminococcus	0	0	0	0	0	0	0	0	0	0	0	0	0	1	0	0	0	0	0	0	0	0	0	0	0	0	0	0	0	0	0	0	0	0	0	0	0	0	0	0	0	0	0	0	0	0	0
Otu1914	333	Bacteria;Proteobacteria;Gammaproteobacteria;Pseudomonadales;Pseudomonadaceae;Pseudomonas	0	0	0	0	0	0	0	0	0	1	0	0	2	3	0	0	0	0	0	0	0	1	0	0	0	0	0	0	0	0	0	0	0	0	2	0	1	0	0	0	0	0	0	0	0	0	34
Otu2317	333	Bacteria;Proteobacteria;Alphaproteobacteria;Rhizobiales;Methylobacteriaceae;Methylobacterium	0	0	0	0	0	0	0	0	0	0	0	0	0	0	0	0	0	0	0	0	0	0	0	0	0	0	0	0	0	0	0	0	0	0	0	0	0	0	0	0	0	0	0	2	0	0	12
Otu8370	333	Bacteria;Verrucomicrobia;Verrucomicrobiae;Verrucomicrobiales;Verrucomicrobiaceae;Akkermansia	0	0	0	0	0	0	0	0	0	0	0	0	0	0	0	0	0	0	0	0	0	0	0	0	0	0	0	0	0	0	0	0	0	0	0	0	0	0	0	0	0	0	0	0	0	287	0
Otu4278	333	Bacteria;Bacteroidetes;Bacteroidia;Bacteroidales;Porphyromonadaceae;Parabacteroides	0	0	0	0	0	0	0	0	0	0	0	0	0	0	0	0	0	0	0	0	0	0	0	0	0	0	0	0	0	0	0	0	0	0	0	0	0	0	0	0	0	3	0	0	0	0	0
Otu597	331	Bacteria;Firmicutes;Clostridia;Clostridiales	0	0	0	0	0	0	0	0	0	0	0	0	0	0	0	0	0	0	0	0	0	0	0	0	0	0	0	0	0	0	0	0	0	0	0	0	0	0	0	0	0	0	0	0	0	0	0
Otu1875	330	Bacteria;Bacteroidetes;Bacteroidia;Bacteroidales	0	0	0	0	0	0	0	0	0	0	0	0	0	0	0	0	0	0	0	0	0	0	0	0	0	0	0	0	0	0	0	0	0	0	0	0	0	0	0	0	0	0	0	0	0	10	0
Otu379	329	Bacteria	0	0	0	0	0	0	0	0	0	0	0	0	0	0	0	0	0	0	0	0	0	0	0	0	0	0	0	0	0	0	0	0	0	0	0	0	0	0	0	0	0	0	0	0	0	0	0
Otu7104	329	Bacteria;Firmicutes;Clostridia;Clostridiales;Lachnospiraceae	0	0	0	0	0	0	0	0	0	0	0	0	0	0	0	0	0	0	0	0	0	0	0	0	0	0	0	0	0	0	0	0	0	0	0	0	0	0	0	0	5	3	0	0	19	2	0
Otu435	329	Bacteria;Fusobacteria;Fusobacteriia;Fusobacteriales;Fusobacteriaceae;Fusobacterium	0	0	0	0	0	0	0	0	0	0	0	0	0	0	0	0	0	0	0	0	0	0	0	0	0	0	0	0	0	0	0	0	0	0	0	0	0	0	0	0	0	0	0	0	0	0	0
Otu477	329	Bacteria;Proteobacteria	0	0	0	0	0	0	0	0	0	0	0	0	0	0	0	0	0	0	0	0	0	0	0	0	0	0	0	0	0	0	0	0	0	0	0	0	0	0	0	0	0	0	0	0	0	0	0
Otu399	329	Bacteria;Bacteroidetes;Bacteroidia;Bacteroidales;Bacteroidaceae;Bacteroides	0	0	0	0	0	0	0	0	0	0	0	0	0	0	0	0	0	0	0	0	0	0	0	0	0	0	0	0	0	0	0	0	0	0	0	0	0	0	0	0	0	0	0	0	0	0	0
Otu3364	328	Bacteria;Firmicutes;Erysipelotrichi;Erysipelotrichales;Erysipelotrichaceae;Allobaculum	0	0	160	1	0	0	2	0	0	0	33	0	126	0	0	0	0	0	0	0	0	0	0	0	6	0	0	0	0	0	0	0	0	0	0	0	0	0	0	0	0	0	0	0	0	0	0
Otu753	328	Bacteria;Firmicutes;Bacilli;Bacillales;Bacillaceae;Bacillus	0	0	0	0	0	0	0	0	0	0	0	0	2	16	0	0	0	0	0	0	0	0	0	0	0	0	0	0	0	0	0	1	0	0	81	28	138	9	31	0	0	0	0	0	0	0	1
Otu2044	327	Bacteria;Firmicutes;Clostridia;Clostridiales;Ruminococcaceae	0	0	0	0	0	0	0	0	0	0	0	0	0	0	0	0	0	0	0	0	0	0	0	0	0	0	0	0	0	0	0	0	0	0	0	0	0	0	0	0	0	0	0	0	0	0	0
Otu7026	327	Bacteria;Firmicutes;Clostridia;Clostridiales;Ruminococcaceae	0	0	0	0	0	0	0	0	0	0	0	0	0	1	0	0	0	0	0	0	0	0	0	0	0	0	0	0	0	0	0	0	0	0	0	0	0	0	0	0	0	0	0	0	0	0	0
Otu1208	326	Bacteria;Firmicutes;Bacilli;Bacillales;Planococcaceae	6	2	0	17	0	0	3	0	0	0	10	1	0	116	0	0	0	0	0	0	0	0	0	0	0	0	0	0	0	0	0	0	1	0	0	0	1	0	5	0	0	8	0	0	0	0	10
Otu2580	326	Bacteria;Bacteroidetes;Bacteroidia;Bacteroidales;Prevotellaceae;Prevotella	0	0	0	0	0	0	0	0	0	0	0	0	0	0	0	0	0	0	0	0	0	0	0	0	0	0	0	0	0	0	0	0	0	2	0	0	0	0	0	0	0	0	0	0	0	0	0
Otu1573	326	Bacteria;Firmicutes;Clostridia;Clostridiales;Ruminococcaceae	0	0	0	0	0	0	0	0	0	0	0	0	0	0	0	0	0	0	0	0	0	0	0	0	0	0	0	0	0	0	0	0	0	0	0	0	0	0	0	0	0	0	0	0	0	4	0
Otu512	326	Bacteria;Planctomycetes;vadinHA49;PeHg47	0	0	0	0	0	0	0	0	0	0	0	0	0	0	0	0	0	0	0	0	0	0	0	0	0	0	0	0	0	0	0	0	0	0	0	0	0	0	0	0	0	0	0	0	0	0	0
Otu569	325	Bacteria;Proteobacteria;Alphaproteobacteria;Rickettsiales;mitochondria	0	0	0	0	0	0	0	0	0	0	0	0	0	0	0	0	0	0	0	0	0	0	0	0	0	0	0	0	0	0	0	0	0	0	0	0	0	0	0	0	0	0	0	0	0	0	0
Otu498	325	Bacteria;Bacteroidetes;Bacteroidia;Bacteroidales	0	0	0	0	0	0	0	0	0	0	0	0	0	0	0	0	0	0	0	0	0	0	0	0	0	0	0	0	0	0	0	0	0	0	0	0	0	0	0	0	0	0	0	0	0	0	0
Otu2330	325	Bacteria;Firmicutes;Clostridia;Clostridiales;Ruminococcaceae	0	0	2	0	0	0	0	0	0	0	6	0	0	19	0	0	0	0	0	0	0	0	0	0	2	0	0	0	0	0	0	0	0	0	0	0	0	0	0	0	0	0	0	0	0	0	0
Otu5486	325	Bacteria;Synergistetes;Synergistia;Synergistales;Dethiosulfovibrionaceae	0	0	0	0	0	0	0	0	0	0	0	0	0	0	0	0	0	0	0	0	0	0	0	0	0	0	0	0	0	0	0	0	0	0	0	0	0	0	0	0	0	0	0	0	0	0	0
Otu730	325	Bacteria	0	0	0	0	0	0	0	0	0	0	0	0	0	0	0	0	0	0	0	0	0	0	0	0	0	0	0	0	0	0	0	0	0	0	0	0	0	0	0	0	0	0	0	0	0	0	0
Otu2222	324	Bacteria;Firmicutes	0	0	0	0	0	0	0	0	0	0	0	0	0	0	0	0	0	0	0	0	0	0	0	0	0	0	0	0	0	0	0	0	0	0	0	0	0	0	0	1	1	7	1	0	14	42	0
Otu2166	324	Bacteria;Bacteroidetes;Flavobacteriia;Flavobacteriales;Flavobacteriaceae;Flavobacterium	0	0	0	0	0	0	0	0	0	0	0	0	0	0	0	0	0	0	0	0	0	0	0	0	0	0	0	0	0	0	0	0	0	0	0	0	0	0	0	0	0	0	0	0	0	0	0
Otu2697	323	Bacteria;Firmicutes;Clostridia;Clostridiales;Lachnospiraceae	0	0	0	0	0	0	0	0	0	0	0	0	0	0	0	0	0	0	0	0	0	0	0	0	0	0	0	0	0	0	0	0	0	0	0	0	0	0	0	0	0	0	0	0	0	0	0
Otu714	323	Bacteria;Firmicutes;Clostridia;Clostridiales;Ruminococcaceae	0	0	0	0	0	0	0	0	0	0	0	0	0	0	0	0	0	0	0	0	0	0	0	0	0	0	0	0	0	0	0	0	0	0	0	0	0	0	0	0	0	0	0	0	0	0	0
Otu8207	323	Bacteria;Firmicutes;Clostridia;Clostridiales;Clostridiaceae;Clostridium;Clostridium_perfringens	0	0	0	0	0	0	0	0	0	0	0	0	0	0	0	0	0	0	1	1	6	2	0	2	0	0	0	0	0	0	0	0	0	0	0	0	0	0	0	0	0	0	0	0	0	0	7
Otu1962	323	Bacteria;Firmicutes;Clostridia;Clostridiales;Veillonellaceae	0	0	0	0	0	0	0	0	0	0	0	0	0	0	0	0	0	0	0	0	0	0	0	0	0	0	0	0	0	0	0	0	0	0	0	0	0	0	0	0	0	0	0	0	0	0	0
Otu4020	322	Bacteria;Firmicutes;Clostridia;Clostridiales	0	0	5	1	0	0	0	0	0	0	0	0	0	3	0	0	0	0	0	0	0	0	0	0	1	0	0	1	0	0	0	0	0	0	0	0	0	0	0	0	0	1	0	0	22	0	0
Otu1424	321	Bacteria;Verrucomicrobia;Verrucomicrobiae;Verrucomicrobiales;Verrucomicrobiaceae;Akkermansia	0	0	0	0	0	0	0	0	0	0	0	0	0	0	0	0	0	0	0	0	0	0	0	0	0	0	0	0	0	0	0	0	0	0	0	0	0	0	0	11	35	2	2	0	1	135	0
Otu4722	321	Bacteria;Proteobacteria;Alphaproteobacteria;RF32	0	0	0	0	0	0	0	0	0	0	0	0	0	0	0	0	0	0	0	0	0	0	0	0	0	0	0	0	0	0	0	0	0	0	0	0	0	0	0	0	0	0	0	0	0	0	0
Otu4033	320	Bacteria;Bacteroidetes;Bacteroidia;Bacteroidales;S24-7	0	0	0	0	0	0	0	0	0	0	0	0	1	10	0	0	0	0	0	0	0	0	0	0	0	0	0	0	0	0	0	0	0	0	0	0	0	0	0	0	0	0	0	0	0	0	0
Otu716	320	Bacteria;Bacteroidetes;Bacteroidia;Bacteroidales;S24-7	0	0	90	3	0	0	1	0	0	0	88	0	110	2	0	0	0	0	0	0	0	0	0	0	18	0	1	1	0	0	0	0	4	2	0	0	0	0	0	0	0	0	0	0	0	0	0
Otu2759	320	Bacteria;Firmicutes;Bacilli;Lactobacillales;Streptococcaceae;Streptococcus;Streptococcus_anginosus	0	0	0	0	0	0	0	0	0	0	2	0	4	0	0	0	0	4	1	0	0	0	0	0	13	18	27	12	30	0	6	2	38	112	0	0	0	0	0	0	0	3	0	0	13	0	6
Otu2561	320	Bacteria;Bacteroidetes;Bacteroidia;Bacteroidales;Rikenellaceae;Alistipes;Alistipes_indistinctus	0	0	0	0	0	0	0	0	0	0	0	0	0	0	0	0	0	0	0	0	0	0	0	0	0	0	0	0	0	0	0	0	0	0	12	0	2	0	0	0	0	0	0	0	0	6	0
Otu2509	320	Bacteria;Planctomycetes;Planctomycetia;Pirellulales;Pirellulaceae	0	0	0	0	0	0	0	0	0	0	0	0	0	0	0	0	0	0	0	0	0	0	0	0	0	0	0	0	0	0	0	0	0	0	0	0	0	0	0	0	0	0	0	0	0	6	0
Otu638	319	Bacteria;Bacteroidetes;Bacteroidia;Bacteroidales;Marinilabiaceae	0	0	0	0	0	0	0	0	0	0	1	0	1	0	0	0	0	1	0	0	0	13	0	0	4	1	0	26	3	39	3	0	217	2	0	0	0	0	0	0	0	0	0	0	0	0	0
Otu840	319	Bacteria;Firmicutes;Clostridia;Clostridiales;Ruminococcaceae	0	0	0	0	0	0	0	0	0	0	0	0	0	0	0	0	0	0	0	0	0	0	0	0	0	0	0	0	0	0	0	0	0	0	0	0	0	0	0	0	0	0	0	0	0	0	0
Otu678	318	Bacteria;Firmicutes;Clostridia;Clostridiales;Christensenellaceae	0	0	0	0	0	0	0	0	0	0	0	0	0	0	0	0	0	0	0	0	0	0	0	0	0	0	0	0	0	0	0	0	0	0	0	0	0	0	1	0	0	9	0	0	11	0	0
Otu859	318	Bacteria;Firmicutes;Bacilli;Lactobacillales;Streptococcaceae;Streptococcus	0	0	12	124	0	0	4	0	0	17	19	0	18	5	0	0	0	0	0	0	0	0	0	0	0	1	0	0	1	1	0	0	0	0	11	4	15	0	2	0	0	0	0	0	0	0	0
Otu511	317	Bacteria;Proteobacteria;Alphaproteobacteria;Rickettsiales;mitochondria	0	2	0	0	19	36	20	5	51	0	7	175	1	0	0	0	0	0	0	0	0	0	0	0	1	0	0	0	0	0	0	0	0	0	0	0	0	0	0	0	0	0	0	0	0	0	0
Otu2708	317	Bacteria;Proteobacteria;Alphaproteobacteria;Rhodobacterales;Rhodobacteraceae;Rhodobacter	47	1	140	20	1	0	3	0	0	2	28	0	9	4	0	0	0	0	10	0	0	16	0	0	0	14	0	0	8	1	0	1	0	0	0	0	0	0	0	0	0	0	0	0	0	0	0
Otu7341	317	Bacteria;Firmicutes;Clostridia;Clostridiales	0	0	0	0	0	0	0	0	0	0	0	0	0	0	0	0	0	0	0	0	0	0	0	0	0	0	0	0	0	0	0	0	0	0	0	0	0	0	0	0	0	1	1	0	0	0	0
Otu755	316	Bacteria;Proteobacteria;Deltaproteobacteria;Desulfovibrionales;Desulfovibrionaceae;Desulfovibrio	0	0	0	0	0	0	0	0	0	0	0	0	0	1	0	0	0	0	1	0	2	0	2	0	0	0	0	0	0	0	0	0	0	0	0	0	0	0	0	0	0	0	0	0	7	0	0
Otu412	316	Bacteria;Firmicutes;Clostridia;Clostridiales;Christensenellaceae	0	0	0	0	0	0	0	0	0	0	0	0	0	0	0	0	0	0	0	0	0	0	0	0	0	0	0	0	0	0	0	0	0	0	0	0	0	0	0	0	0	0	0	0	0	0	0
Otu2944	316	Bacteria;Proteobacteria;Gammaproteobacteria	1	1	0	1	0	0	0	0	0	0	0	0	0	0	0	0	0	0	0	0	0	0	0	0	0	0	0	0	0	0	0	0	0	0	0	0	0	0	0	0	0	0	0	0	0	0	0
Otu376	315	Bacteria;Bacteroidetes;Saprospirae;Saprospirales;Chitinophagaceae	284	0	0	0	0	0	0	0	0	0	0	0	2	0	0	0	0	0	0	0	0	0	0	0	0	0	0	0	0	7	0	0	1	0	0	0	0	0	0	0	0	0	0	0	0	0	0
Otu1299	314	Bacteria;Firmicutes;Clostridia;Clostridiales;Lachnospiraceae;Dorea	0	0	0	0	0	0	0	0	0	0	0	0	0	0	0	0	0	3	0	0	0	0	0	0	0	0	0	0	0	0	0	0	0	0	0	0	5	0	0	0	0	0	0	0	3	0	0
Otu1039	313	Bacteria;Bacteroidetes;Bacteroidia;Bacteroidales;S24-7	0	0	0	0	0	0	0	0	0	0	0	0	0	40	0	0	0	1	0	0	0	0	0	0	0	0	0	0	0	0	0	0	0	0	0	0	0	0	0	0	0	0	1	0	0	0	1
Otu6497	313	Bacteria;Bacteroidetes;Bacteroidia;Bacteroidales;Rikenellaceae	0	0	0	0	0	0	0	0	0	0	0	0	0	0	0	0	0	0	0	0	0	0	0	0	0	0	0	0	0	0	0	0	0	0	0	0	0	0	0	0	0	4	0	0	0	0	0
Otu1063	313	Bacteria;Bacteroidetes;Bacteroidia;Bacteroidales;Rikenellaceae;AF12	0	0	0	0	0	0	0	0	0	0	0	0	0	0	0	0	0	0	0	0	0	0	0	0	0	0	0	0	0	0	0	0	0	0	0	0	0	0	0	0	0	0	0	0	0	0	0
Otu765	313	Bacteria;Proteobacteria;Alphaproteobacteria;Rickettsiales;mitochondria	0	0	0	0	0	0	0	0	0	0	0	0	0	0	0	0	0	0	0	0	0	0	0	0	0	0	0	0	0	0	0	0	0	0	0	0	0	0	0	0	0	0	0	0	0	0	0
Otu1438	313	Bacteria;Cyanobacteria;Synechococcophycideae;Synechococcales;Synechococcaceae;Synechococcus	0	0	0	0	0	0	0	0	0	0	0	0	0	0	0	0	0	3	2	1	0	162	0	0	0	0	0	0	2	0	0	0	0	16	0	0	0	0	0	0	0	0	0	0	0	0	0
Otu427	312	Bacteria;Bacteroidetes;Bacteroidia;Bacteroidales	0	0	0	0	0	0	0	0	0	0	0	0	0	0	0	0	0	0	0	0	0	0	0	0	0	0	0	0	0	0	0	0	0	0	0	0	0	0	0	0	0	0	0	0	0	0	0
Otu661	312	Bacteria;Firmicutes;Clostridia;Clostridiales;Lachnospiraceae;Coprococcus	0	0	0	0	0	0	0	0	0	0	0	0	0	0	0	0	0	0	0	0	0	0	0	0	0	0	0	0	0	0	0	0	0	0	0	0	0	0	0	0	0	0	0	0	0	0	0
Otu3357	312	Bacteria;Firmicutes;Clostridia;Clostridiales;Lachnospiraceae;Dorea	0	0	0	0	0	0	0	0	0	0	0	0	0	0	0	0	0	0	0	0	0	0	0	0	0	0	0	0	0	0	0	0	0	0	0	0	0	0	0	0	0	0	0	0	0	0	0
Otu757	312	Bacteria;Bacteroidetes;Bacteroidia;Bacteroidales;Paraprevotellaceae	0	0	0	0	0	0	0	0	0	0	0	0	0	0	0	0	0	0	0	0	0	0	0	0	0	0	0	0	0	0	0	0	0	0	0	0	0	0	0	0	0	0	0	0	0	0	0
Otu1286	312	Bacteria;Firmicutes;Clostridia;Clostridiales	0	0	0	0	0	0	0	0	0	0	0	0	0	0	0	0	0	0	0	0	0	0	0	0	0	0	0	0	0	0	0	0	0	0	0	0	0	0	0	0	0	0	0	0	0	0	0
Otu997	310	Bacteria;Proteobacteria	0	0	0	0	0	0	0	0	0	0	0	0	0	0	0	0	0	0	0	0	0	0	0	0	0	0	0	0	0	0	0	0	0	0	0	0	0	0	0	0	0	0	0	0	0	0	0
Otu7488	310	Bacteria;Firmicutes;Clostridia;Clostridiales;Lachnospiraceae	0	0	0	0	0	0	0	0	0	0	1	0	0	1	0	2	0	1	1	0	0	0	0	0	0	0	0	0	0	0	0	0	0	0	0	0	0	0	0	0	0	1	0	0	5	0	0
Otu3478	310	Bacteria;Planctomycetes;Planctomycetia;Pirellulales;Pirellulaceae	0	0	0	0	0	0	0	0	0	0	0	0	0	0	0	0	0	18	34	6	4	224	7	3	0	1	0	0	0	0	0	2	1	0	0	0	0	0	0	0	0	0	0	0	0	1	0
Otu519	310	Bacteria;Firmicutes;Clostridia;Clostridiales;Lachnospiraceae	0	0	0	0	0	0	0	0	0	0	0	0	0	0	0	0	0	0	0	0	0	0	0	0	0	0	0	0	0	0	0	0	0	0	0	0	0	0	0	0	0	0	0	0	0	0	0
Otu2934	309	Bacteria;Firmicutes;Clostridia;Clostridiales;Lachnospiraceae	0	0	0	0	0	0	0	0	0	0	0	0	0	0	0	0	0	0	0	0	0	0	0	0	0	0	0	0	0	0	0	0	0	0	0	0	0	0	0	0	0	0	0	0	16	0	0
Otu4143	309	Bacteria;Proteobacteria;Deltaproteobacteria;Desulfovibrionales;Desulfovibrionaceae;Desulfovibrio	0	0	0	0	0	0	0	0	0	0	0	0	0	0	0	0	0	0	0	0	0	0	0	0	0	0	0	0	0	0	0	0	0	0	0	0	0	0	0	0	0	0	0	0	0	0	0
Otu4172	309	Bacteria;Planctomycetes;Planctomycetia;Pirellulales;Pirellulaceae	0	0	0	0	0	0	0	0	0	0	0	0	0	0	0	0	0	13	40	4	9	205	12	0	3	5	2	1	2	0	2	2	1	4	0	0	0	0	0	0	0	0	0	0	0	0	0
Otu6269	309	Bacteria;Bacteroidetes;Bacteroidia;Bacteroidales;S24-7	0	0	0	0	0	0	0	0	0	0	0	0	0	0	0	0	0	0	0	0	0	0	0	0	0	0	0	0	0	0	0	0	0	0	0	0	0	0	0	0	0	0	0	0	0	0	0
Otu135	309	Bacteria;Firmicutes;Clostridia;Clostridiales;Ruminococcaceae	0	0	0	0	0	0	0	0	0	0	0	0	0	3	0	0	0	0	0	0	0	0	0	0	0	0	0	0	0	0	0	0	0	0	0	0	0	0	0	0	0	0	0	0	2	0	0
Otu3808	307	Bacteria;Firmicutes;Clostridia;Clostridiales	0	0	0	0	0	0	0	0	0	0	0	1	0	2	0	0	0	0	0	0	0	0	0	0	0	0	0	0	0	1	0	0	0	0	0	0	0	0	0	0	0	0	0	0	0	0	0
Otu1021	307	Bacteria;Actinobacteria;Actinobacteria;Actinomycetales;Micrococcaceae	2	0	64	2	0	0	0	0	0	27	0	0	3	5	0	0	0	1	2	0	0	0	0	0	0	0	0	0	0	0	0	0	0	0	4	1	7	2	0	0	0	2	0	0	0	0	6
Otu432	307	Bacteria;Actinobacteria;Actinobacteria;Actinomycetales	0	0	0	0	0	0	0	0	0	0	0	0	0	0	0	0	0	0	0	0	0	0	0	0	0	0	0	0	0	0	0	0	0	0	0	0	0	0	0	0	0	0	0	0	0	0	0
Otu2119	306	Bacteria;Proteobacteria;Betaproteobacteria;Burkholderiales;Oxalobacteraceae	0	0	0	0	0	0	0	0	0	0	0	0	0	0	0	0	0	0	0	0	0	0	0	0	0	0	0	0	0	0	0	0	0	0	0	0	0	1	0	0	0	0	0	0	0	0	1
Otu3661	306	Bacteria;Firmicutes;Clostridia;Clostridiales	0	0	0	0	0	0	0	0	0	0	0	0	0	1	0	0	0	0	0	0	0	0	0	0	0	0	0	0	0	0	0	0	0	0	0	0	0	0	0	0	0	0	0	0	0	0	0
Otu5884	306	Bacteria;Proteobacteria;Gammaproteobacteria;Vibrionales;Vibrionaceae	0	1	0	0	0	0	1	0	0	0	1	0	0	0	0	0	0	0	0	0	0	0	0	0	0	0	0	0	0	0	0	0	0	0	1	1	0	0	0	0	0	0	0	0	0	15	0
Otu490	304	Bacteria;Firmicutes;Clostridia;Clostridiales;Ruminococcaceae;Oscillospira	0	0	0	0	0	0	0	0	0	0	0	0	0	0	0	0	0	0	0	0	0	0	0	0	0	0	0	0	0	0	0	0	0	0	0	0	0	0	0	0	0	0	0	0	0	0	0
Otu3889	303	Bacteria;Proteobacteria;Deltaproteobacteria;Desulfovibrionales;Desulfovibrionaceae	0	0	0	0	0	0	0	0	0	0	0	0	0	0	0	0	0	0	0	0	0	0	0	0	0	0	0	0	0	0	0	0	0	0	0	0	0	0	0	0	0	0	0	0	0	0	0
Otu2494	303	Bacteria;Tenericutes;Mollicutes;RF39	0	0	0	0	0	0	0	0	0	0	0	0	0	0	0	0	0	0	0	0	0	0	0	0	0	0	0	0	0	0	0	0	0	0	0	0	0	0	0	0	0	0	0	0	0	291	0
Otu1019	301	Bacteria;Actinobacteria;Actinobacteria;Actinomycetales;Micrococcaceae;Arthrobacter	17	2	69	29	0	0	4	1	0	93	15	0	4	12	0	0	0	0	0	0	0	1	0	0	1	3	0	0	1	0	0	0	5	0	0	1	0	0	0	0	0	2	0	0	0	0	0
Otu606	301	Bacteria;Firmicutes;Clostridia;Clostridiales;Ruminococcaceae	0	0	0	0	0	0	0	0	0	0	4	0	0	10	0	0	0	0	0	0	0	0	0	0	3	0	0	0	0	0	0	0	0	0	0	0	0	0	0	0	0	0	0	0	0	0	0
Otu8755	301	Bacteria;Firmicutes;Clostridia;Clostridiales;Lachnospiraceae;Bacteroides;Bacteroides_xylanolyticus	0	0	0	0	0	0	0	0	0	0	3	0	0	0	0	0	0	0	0	0	0	0	0	0	0	0	0	0	0	0	0	0	0	0	0	0	0	0	1	0	0	0	0	0	2	0	0
Otu5644	300	Bacteria;Firmicutes;Clostridia;Clostridiales;Ruminococcaceae	0	0	0	0	0	0	0	0	0	0	0	0	0	0	0	0	0	0	0	0	0	0	0	0	0	0	0	0	0	0	0	0	0	0	0	0	0	0	0	0	0	0	0	0	0	0	0
Otu728	300	Bacteria;Firmicutes;Clostridia;Clostridiales;Lachnospiraceae	0	0	0	0	0	0	0	0	0	0	0	0	0	0	0	0	0	0	0	0	0	0	0	0	0	0	0	0	0	0	0	0	0	0	0	0	0	0	0	0	0	0	0	0	0	0	0
Otu5981	299	Bacteria;Firmicutes;Clostridia;Clostridiales;Ruminococcaceae;Ruminococcus;Ruminococcus_bromii	0	0	15	2	0	1	0	0	0	0	45	0	5	4	0	0	0	5	19	0	4	4	2	0	0	0	0	0	0	0	0	0	0	0	0	0	2	0	0	0	0	6	0	0	1	0	0
Otu2413	299	Bacteria;Cyanobacteria;Chloroplast	0	0	0	0	0	0	0	0	0	0	0	0	0	0	0	0	0	0	0	0	0	0	0	0	0	0	0	0	0	0	0	0	0	0	0	0	0	0	0	0	0	0	0	0	0	250	0
Otu617	298	Bacteria;Firmicutes;Clostridia;Clostridiales;Peptococcaceae	0	0	0	0	0	0	0	0	0	0	0	0	0	0	0	0	0	0	0	0	0	0	0	0	0	0	0	0	0	0	0	0	0	0	0	0	0	0	0	0	0	0	0	0	0	0	0
Otu587	298	Bacteria;Firmicutes;Clostridia;Clostridiales;Mogibacteriaceae	1	0	0	0	0	0	0	0	0	0	0	0	0	0	0	0	0	0	0	0	0	0	0	0	0	0	0	0	0	0	0	0	0	0	0	0	0	0	0	0	0	0	0	0	0	0	0
Otu4006	298	Bacteria;Firmicutes;Clostridia;Clostridiales;Lachnospiraceae	0	0	0	0	0	0	0	0	0	0	0	0	0	0	0	0	0	0	0	0	0	0	0	0	0	0	0	0	0	0	0	0	0	0	0	0	0	0	0	0	0	0	0	0	0	0	0
Otu453	298	Bacteria;Bacteroidetes;Bacteroidia;Bacteroidales;S24-7	0	0	0	0	0	0	0	0	0	0	0	0	1	295	0	0	0	0	0	0	0	0	0	0	0	0	0	0	0	0	0	0	0	0	0	0	0	0	0	0	0	2	0	0	0	0	0
Otu8751	298	Bacteria;Proteobacteria;Betaproteobacteria;Rhodocyclales;Rhodocyclaceae;Propionivibrio	0	0	0	0	0	0	0	0	0	0	0	0	0	0	0	0	0	0	0	0	0	0	0	0	0	0	0	0	0	0	0	0	0	0	0	0	0	0	0	0	0	0	0	0	0	0	0
Otu2013	297	Bacteria;Chloroflexi;Anaerolineae;SHA-20	0	0	0	0	57	40	24	66	60	0	1	48	0	0	0	0	0	0	0	0	0	0	0	0	0	0	1	0	0	0	0	0	0	0	0	0	0	0	0	0	0	0	0	0	0	0	0
Otu410	297	Bacteria;Firmicutes;Clostridia;Clostridiales	0	0	0	0	0	0	0	0	0	0	0	0	0	0	0	0	0	0	0	0	0	0	0	0	0	0	0	0	0	0	0	0	0	0	0	0	0	0	0	0	0	0	0	0	0	0	0
Otu805	297	Bacteria;Firmicutes;Clostridia;Clostridiales;Ruminococcaceae	0	0	0	0	0	0	0	0	0	0	0	0	0	1	0	0	0	0	0	0	0	0	0	0	0	0	0	0	0	0	0	0	0	0	0	0	0	0	0	0	0	0	0	0	0	0	0
Otu420	296	Bacteria;Chlorobi;OPB56	0	0	0	0	0	0	0	0	0	0	0	0	0	0	0	0	0	0	0	0	0	0	0	0	0	0	0	0	0	0	0	0	0	0	0	0	0	0	0	0	0	0	0	0	0	0	0
Otu2421	296	Bacteria;Firmicutes;Clostridia;Clostridiales;Ruminococcaceae	0	0	0	0	0	0	0	0	0	0	0	0	0	0	0	0	0	0	0	0	0	0	0	0	0	0	0	0	0	0	0	0	0	1	0	0	0	0	0	0	0	12	0	0	0	0	0
Otu7278	296	Bacteria;Spirochaetes;Spirochaetes;Spirochaetales;Spirochaetaceae;Treponema	0	0	0	0	0	0	0	0	0	0	0	0	0	0	0	0	0	0	0	0	0	0	0	0	0	0	0	0	0	0	0	0	0	0	0	0	0	0	0	0	0	0	0	0	0	0	0
Otu768	296	Bacteria;Bacteroidetes;Bacteroidia;Bacteroidales;Rikenellaceae	0	0	0	0	0	0	0	0	0	0	0	0	0	0	0	0	0	0	0	0	0	0	0	0	0	0	0	0	0	0	0	0	0	0	0	0	0	0	0	0	0	0	0	0	0	0	0
Otu4409	296	Bacteria;Firmicutes;Clostridia;Clostridiales;Ruminococcaceae;Oscillospira	0	0	0	0	0	0	0	0	0	0	0	0	0	0	0	0	0	0	0	0	0	0	0	0	0	0	0	0	0	0	0	0	0	0	0	0	0	0	0	0	0	2	0	0	0	0	0
Otu6182	295	Bacteria;Firmicutes;Clostridia;Clostridiales;Ruminococcaceae;Oscillospira	0	0	0	0	0	0	0	0	0	0	2	0	0	0	0	0	0	0	0	0	0	0	0	0	0	0	0	0	0	0	0	0	0	0	0	0	0	0	0	0	0	0	0	0	0	0	0
Otu5147	295	Bacteria;Proteobacteria;Alphaproteobacteria;Rhizobiales	2	0	36	0	0	0	0	0	0	0	0	0	0	1	0	0	0	0	0	0	0	4	0	0	0	1	4	0	1	0	0	0	0	0	5	1	2	0	8	0	0	0	0	0	0	0	1
Otu488	295	Bacteria;Firmicutes;Erysipelotrichi;Erysipelotrichales;Erysipelotrichaceae	0	0	0	0	0	0	0	0	0	0	0	0	0	0	0	0	0	0	0	0	0	0	0	0	0	0	0	0	0	0	0	0	0	0	0	0	0	0	0	0	0	0	0	0	0	0	0
Otu787	294	Bacteria;Proteobacteria;Gammaproteobacteria;Oceanospirillales;Alcanivoracaceae;Alcanivorax	0	0	0	0	0	0	0	0	0	0	0	1	0	0	0	0	0	0	0	0	0	0	0	0	0	0	0	0	0	0	0	0	0	0	0	0	0	0	0	0	0	0	0	0	0	0	0
Otu986	293	Bacteria;Firmicutes;Clostridia;Clostridiales;Ruminococcaceae	0	0	0	0	0	0	0	0	0	0	0	0	0	0	0	0	0	0	0	0	0	0	0	0	0	0	0	0	0	0	0	0	0	0	0	0	0	0	0	0	0	0	0	0	47	0	0
Otu7276	293	Bacteria;Proteobacteria;Betaproteobacteria;Burkholderiales;Comamonadaceae	0	0	0	0	0	0	0	0	0	0	0	0	0	0	0	0	0	0	0	0	0	0	0	0	0	0	0	0	0	0	0	0	0	0	0	0	0	0	0	0	0	0	0	0	0	0	174
Otu1943	293	Bacteria;Proteobacteria;Alphaproteobacteria;RF32	0	0	0	0	0	0	0	0	0	0	0	0	2	0	0	0	0	0	0	0	0	0	0	0	0	0	0	0	0	0	0	0	0	0	0	0	0	0	0	0	0	0	0	0	0	0	0
Otu3009	292	Bacteria;Firmicutes;Clostridia;Clostridiales;Lachnospiraceae	0	0	0	0	0	0	0	0	0	0	0	0	0	0	0	0	0	0	0	0	0	0	0	0	0	0	0	0	0	0	0	0	0	0	0	0	0	0	0	0	0	0	0	0	0	7	0
Otu3314	292	Bacteria;Bacteroidetes;Bacteroidia;Bacteroidales;S24-7	1	0	0	0	0	0	0	0	0	0	0	0	0	0	0	0	0	0	0	0	0	0	0	0	0	0	0	0	0	0	0	0	0	0	0	0	0	0	0	0	0	0	0	0	0	0	0
Otu555	292	Bacteria;Firmicutes;Clostridia;Clostridiales	0	0	0	0	0	0	0	0	0	0	0	0	0	0	0	0	0	0	0	0	0	0	0	0	0	0	0	0	0	0	0	0	0	1	0	0	0	0	0	0	0	0	0	0	0	0	0
Otu491	292	Bacteria;Proteobacteria;Betaproteobacteria;Nitrosomonadales;Nitrosomonadaceae;Nitrosomonas	0	0	0	0	0	0	0	0	0	0	0	0	0	0	0	0	0	0	0	0	0	0	0	0	0	0	0	0	0	0	0	0	0	0	0	0	0	0	0	0	0	0	0	0	0	0	0
Otu614	291	Bacteria;Chloroflexi;Anaerolineae;Caldilineales;Caldilineaceae;Caldilinea	0	0	0	0	0	0	0	1	0	0	0	0	0	0	2	0	0	9	9	5	0	246	6	1	0	2	0	2	0	0	0	1	2	5	0	0	0	0	0	0	0	0	0	0	0	0	0
Otu3985	291	Bacteria;Firmicutes;Clostridia;Clostridiales;Lachnospiraceae	0	0	0	0	0	0	0	0	0	0	0	0	0	0	0	0	0	0	0	0	0	0	0	0	0	0	0	0	0	0	0	0	0	0	0	0	0	0	0	0	0	0	0	0	0	0	0
Otu843	290	Bacteria;Firmicutes;Clostridia;Clostridiales;Lachnospiraceae;Clostridium;Clostridium_colinum	0	0	0	0	0	0	0	0	0	0	0	0	0	0	0	0	0	0	0	0	0	0	0	0	0	0	0	0	0	0	0	0	0	0	0	0	0	0	0	0	0	0	0	0	0	0	0
Otu5393	290	Bacteria;Bacteroidetes;Bacteroidia;Bacteroidales;Prevotellaceae;Prevotella	1	0	0	0	0	0	0	0	0	0	0	0	0	0	0	0	0	0	0	0	0	0	0	0	0	0	0	0	0	0	0	0	0	0	0	0	0	0	0	0	0	1	0	0	0	0	0
Otu618	289	Bacteria;Proteobacteria;Gammaproteobacteria;Aeromonadales;Aeromonadaceae	0	0	2	0	0	0	0	0	0	0	6	0	5	0	0	0	0	0	0	0	0	0	0	0	1	5	0	6	0	192	13	41	1	4	0	0	0	0	0	0	0	0	0	0	0	0	0
Otu5243	289	Bacteria;Bacteroidetes;Bacteroidia;Bacteroidales;Prevotellaceae;Prevotella	1	0	0	0	0	0	0	0	0	0	0	0	0	0	0	0	0	0	0	0	0	0	0	0	0	0	0	0	0	0	0	0	0	0	0	0	0	0	0	0	2	10	0	1	0	0	0
Otu1667	289	Bacteria;Firmicutes;Clostridia;Clostridiales;Clostridiaceae;Clostridium	0	0	0	0	0	0	0	0	0	0	0	0	0	0	0	0	0	0	0	0	0	0	0	0	0	0	0	0	0	0	0	0	0	0	0	0	0	0	0	0	0	0	0	0	0	0	0
Otu2968	289	Bacteria;Bacteroidetes;Bacteroidia;Bacteroidales;Paraprevotellaceae	0	0	0	0	0	0	0	0	0	0	0	0	0	0	0	0	0	0	0	0	0	0	0	0	0	0	0	0	0	0	0	0	0	0	0	0	0	0	0	0	0	0	0	0	0	0	0
Otu504	288	Bacteria	0	0	0	0	0	0	0	0	0	0	0	0	0	0	0	0	0	0	0	0	0	0	0	0	0	0	0	0	0	0	0	0	0	0	0	0	0	0	0	0	0	0	0	0	0	0	0
Otu528	288	Bacteria;Spirochaetes;Spirochaetes;Spirochaetales;Spirochaetaceae;Treponema	0	0	0	0	0	0	0	0	0	0	0	0	0	0	0	0	0	0	0	0	0	0	0	0	0	0	0	0	0	0	0	0	0	0	0	0	0	0	0	0	0	0	0	0	0	0	0
Otu426	288	Bacteria;Firmicutes;Clostridia;Clostridiales;Tissierellaceae;Peptoniphilus	0	0	0	0	0	0	0	0	0	0	0	0	0	0	0	0	0	0	0	0	0	0	0	0	0	0	0	0	0	0	0	0	0	0	0	0	0	0	0	0	0	0	0	0	0	0	0
Otu817	288	Bacteria;Firmicutes;Erysipelotrichi;Erysipelotrichales;Erysipelotrichaceae	0	0	0	0	0	0	0	0	0	0	2	0	2	0	0	0	0	0	0	0	0	0	0	0	0	14	0	25	4	121	2	70	1	3	0	0	0	0	0	0	0	0	0	0	0	0	0
Otu775	287	Bacteria;Proteobacteria;Gammaproteobacteria;Xanthomonadales;Xanthomonadaceae;Ignatzschineria	0	0	0	0	0	1	0	0	0	0	0	0	0	0	0	0	0	0	0	0	0	0	0	0	0	0	0	0	0	0	0	0	0	0	0	0	0	0	0	0	0	0	0	0	0	0	6
Otu7342	287	Bacteria;Fusobacteria;Fusobacteriia;Fusobacteriales;Fusobacteriaceae;Cetobacterium;Cetobacterium_somerae	0	0	0	0	0	0	0	0	0	0	0	0	0	0	0	0	0	0	0	0	0	0	0	0	0	0	1	1	0	6	1	0	0	1	0	0	0	0	0	0	0	0	0	0	0	0	0
Otu1745	287	Bacteria;Firmicutes;Clostridia;Clostridiales;Peptostreptococcaceae;Clostridium;Clostridium_bifermentans	2	1	0	0	0	0	0	1	0	42	0	0	0	0	191	0	0	0	0	0	0	1	10	0	0	1	0	0	0	0	0	0	2	2	0	0	0	0	0	0	0	0	0	0	0	0	1
Otu1627	287	Bacteria;Firmicutes;Clostridia;Clostridiales;Ruminococcaceae	0	0	0	0	0	0	0	0	0	0	0	0	0	4	0	0	0	0	0	0	0	0	0	0	0	0	0	0	0	0	0	0	0	0	0	0	0	0	0	0	0	0	0	0	0	0	0
Otu1116	287	Bacteria;Firmicutes;Clostridia;Clostridiales	0	0	0	0	0	0	0	0	0	0	5	0	0	0	0	0	0	0	0	0	0	0	0	0	0	0	3	0	2	77	2	77	0	0	0	0	0	0	0	0	0	0	0	0	2	41	0
Otu3077	286	Bacteria;Firmicutes;Clostridia;Clostridiales;Lachnospiraceae	0	0	0	0	0	0	0	0	0	0	0	0	0	0	0	0	0	0	0	0	0	0	0	0	0	0	0	0	0	0	0	0	0	0	0	0	0	0	0	0	0	0	0	0	0	0	0
Otu3168	286	Bacteria;Proteobacteria;Deltaproteobacteria;Spirobacillales	0	0	0	0	0	0	0	0	0	0	0	0	0	0	0	0	0	0	0	0	0	0	0	0	0	0	0	0	0	0	0	0	0	0	0	0	0	0	0	0	0	0	0	0	0	15	0
Otu1387	286	Bacteria;Bacteroidetes;Bacteroidia;Bacteroidales;S24-7	0	0	0	0	0	0	0	0	0	0	0	0	0	117	0	0	0	0	0	0	0	0	0	0	1	0	0	0	0	0	0	0	1	0	0	0	0	0	0	0	0	0	0	0	0	0	0
Otu1172	286	Bacteria;Proteobacteria;Gammaproteobacteria;Xanthomonadales;Xanthomonadaceae;Pseudoxanthomonas;Pseudoxanthomonas_mexicana	72	2	0	2	0	0	0	0	0	0	5	0	0	7	0	0	0	0	0	0	0	0	0	0	1	8	0	0	29	10	0	0	17	0	0	0	0	1	0	0	0	0	0	0	0	0	7
Otu6239	285	Bacteria;Firmicutes;Clostridia;Clostridiales;Lachnospiraceae;Ruminococcus;Ruminococcus_gnavus	0	0	0	0	0	0	0	0	0	0	1	0	0	2	0	0	0	0	0	0	0	0	0	0	0	0	0	0	0	0	0	0	0	0	0	0	0	0	0	0	0	0	0	0	3	0	0
Otu500	285	Bacteria;Firmicutes;Clostridia;Clostridiales;Ruminococcaceae	0	0	0	0	0	0	0	0	0	0	2	0	1	0	0	0	0	3	0	0	5	5	1	0	0	0	0	0	0	0	0	0	0	0	1	0	1	0	0	0	0	0	0	0	4	0	0
Otu397	285	Bacteria;Firmicutes;Clostridia;Clostridiales;Veillonellaceae	0	0	0	0	0	0	0	0	0	0	0	0	0	0	0	0	0	0	0	0	0	0	0	0	0	0	0	0	0	0	0	0	0	0	0	0	0	0	0	0	0	0	0	0	0	0	0
Otu8824	284	Bacteria;Bacteroidetes;Bacteroidia;Bacteroidales;Porphyromonadaceae;Parabacteroides;Parabacteroides_gordonii	0	0	0	0	0	0	0	0	0	0	0	0	0	0	0	0	0	0	0	0	0	0	0	0	0	0	0	0	0	0	0	0	0	0	0	0	0	0	0	0	0	0	4	0	0	0	0
Otu670	284	Bacteria;Firmicutes;Clostridia;Clostridiales	0	0	0	0	0	0	0	0	0	0	0	0	0	0	0	0	0	0	0	0	0	0	0	0	0	0	0	0	0	0	0	0	0	0	0	0	0	0	0	0	0	0	0	0	0	0	0
Otu8199	284	Bacteria;Firmicutes;Clostridia;Clostridiales	0	0	0	0	0	0	0	0	0	0	0	0	0	0	0	0	0	2	0	2	0	0	0	1	0	0	0	0	0	0	0	0	0	0	0	0	0	0	0	0	1	0	0	0	0	0	0
Otu1567	283	Bacteria;Firmicutes;Clostridia;Clostridiales;Lachnospiraceae	1	0	0	0	0	0	0	0	0	0	0	0	0	12	0	0	0	0	0	2	0	0	0	0	0	0	0	0	0	0	0	0	0	1	0	0	0	0	0	0	0	10	0	0	0	0	0
Otu5366	283	Bacteria;Firmicutes;Clostridia;Clostridiales;Lachnospiraceae	0	0	0	0	0	0	0	0	0	0	1	0	0	2	0	0	0	0	0	0	0	0	1	0	0	0	0	0	0	0	0	0	1	0	0	0	0	0	0	0	0	0	0	0	0	0	0
Otu954	282	Bacteria;Bacteroidetes;Bacteroidia;Bacteroidales;Bacteroidaceae;Bacteroides	4	0	0	0	0	0	0	0	0	0	0	0	0	158	2	0	0	7	15	0	6	55	6	0	0	0	0	0	0	0	0	0	0	0	2	4	6	7	2	0	0	7	0	0	0	0	0
Otu2066	282	Bacteria;Firmicutes;Clostridia;Clostridiales;Ruminococcaceae	0	0	0	0	0	0	0	0	0	0	0	0	0	2	0	0	0	3	4	0	1	0	0	0	0	0	0	0	0	0	0	0	0	0	0	4	0	0	0	1	0	12	0	0	11	0	0
Otu372	281	Bacteria;Proteobacteria;Alphaproteobacteria;Rickettsiales;mitochondria	0	0	0	0	1	1	1	0	5	273	0	0	0	0	0	0	0	0	0	0	0	0	0	0	0	0	0	0	0	0	0	0	0	0	0	0	0	0	0	0	0	0	0	0	0	0	0
Otu3782	281	Bacteria;Firmicutes;Clostridia;Clostridiales;Lachnospiraceae	0	0	0	0	0	0	0	0	0	0	0	0	0	0	0	0	0	0	0	0	0	0	0	0	0	0	0	0	0	0	0	0	0	0	0	0	0	0	0	0	0	0	0	0	0	0	0
Otu513	281	Bacteria;Firmicutes;Erysipelotrichi;Erysipelotrichales;Erysipelotrichaceae	0	0	0	0	0	0	0	0	0	0	0	0	0	0	0	0	0	0	0	0	0	0	0	0	0	0	0	0	0	0	0	0	0	0	0	0	0	0	0	0	0	0	0	0	0	0	0
Otu4242	280	Bacteria;Proteobacteria;Deltaproteobacteria;Desulfovibrionales;Desulfovibrionaceae;Desulfovibrio	0	0	0	0	0	0	0	0	0	0	0	0	0	0	0	0	0	0	0	0	0	0	0	0	0	0	0	0	0	0	0	0	0	0	0	0	0	0	0	0	0	0	0	0	0	214	0
Otu8551	280	Bacteria;Bacteroidetes;Bacteroidia;Bacteroidales;Prevotellaceae;Prevotella	0	0	0	0	0	0	0	0	0	0	0	0	0	0	0	0	0	0	0	0	0	0	0	0	0	0	0	0	0	0	0	0	0	0	0	0	0	0	0	0	0	0	0	0	0	0	0
Otu436	280	Bacteria;Proteobacteria;Alphaproteobacteria;Rickettsiales;mitochondria	0	0	0	0	0	0	216	0	0	45	0	19	0	0	0	0	0	0	0	0	0	0	0	0	0	0	0	0	0	0	0	0	0	0	0	0	0	0	0	0	0	0	0	0	0	0	0
Otu8665	279	Bacteria;Bacteroidetes;Bacteroidia;Bacteroidales;Rikenellaceae;PW3	0	0	0	0	0	0	0	0	0	0	0	0	0	0	0	0	0	0	0	0	0	0	0	0	0	0	0	0	0	0	0	0	0	0	0	0	0	0	0	0	0	0	0	0	0	0	0
Otu456	278	Bacteria;Firmicutes;Clostridia;Clostridiales;Ruminococcaceae	0	0	0	0	0	0	0	0	0	0	0	0	0	0	0	0	0	0	0	0	0	0	0	0	0	0	0	0	0	0	0	0	0	0	0	0	0	0	0	0	0	0	0	0	0	0	0
Otu3659	278	Bacteria;Bacteroidetes;Bacteroidia;Bacteroidales;Porphyromonadaceae;Paludibacter	0	0	0	0	1	0	0	0	0	0	0	0	1	0	0	0	0	0	0	0	0	0	0	0	0	0	1	0	0	0	0	2	0	7	0	0	0	0	0	0	0	0	0	0	0	0	0
Otu6096	277	Bacteria;Bacteroidetes;Bacteroidia;Bacteroidales;Bacteroidaceae;Bacteroides	0	0	0	0	0	0	0	0	0	0	0	0	0	0	0	0	0	0	0	0	0	0	0	0	0	0	0	0	0	0	0	0	0	0	0	0	0	0	0	0	0	0	0	0	0	0	0
Otu526	277	Bacteria;Fusobacteria;Fusobacteriia;Fusobacteriales;Leptotrichiaceae	0	0	0	0	0	0	0	0	0	0	0	0	0	0	0	0	0	0	0	0	0	0	0	0	0	0	0	0	0	0	0	0	0	0	0	0	0	0	0	0	0	0	0	0	0	0	0
Otu3652	277	Bacteria;Firmicutes;Clostridia;Clostridiales;Lachnospiraceae;Clostridium	0	0	0	0	0	0	0	0	0	0	0	0	0	0	0	0	0	0	0	0	0	0	0	0	0	0	0	0	1	5	0	11	0	0	0	0	0	0	0	0	0	0	0	0	0	0	0
Otu5912	277	Bacteria;Firmicutes;Clostridia;Clostridiales;Lachnospiraceae;Anaerostipes	0	0	0	0	0	0	0	0	0	0	0	0	0	2	0	0	0	2	22	0	2	5	0	0	0	0	0	0	0	0	0	0	0	0	2	0	1	1	0	0	0	8	0	0	12	0	0
Otu6831	276	Bacteria;Proteobacteria;Alphaproteobacteria;Sphingomonadales;Sphingomonadaceae;Sphingomonas;Sphingomonas_yabuuchiae	1	0	139	0	1	0	0	0	0	1	9	0	0	0	0	0	0	5	0	0	0	0	0	0	9	0	10	0	0	0	0	0	0	1	4	0	0	0	4	0	0	0	0	8	0	0	14
Otu572	276	Bacteria;Bacteroidetes;Bacteroidia;Bacteroidales;Prevotellaceae	0	0	0	0	0	0	0	0	0	0	0	0	0	0	0	0	0	0	0	0	0	0	0	0	0	0	0	0	0	0	0	0	0	0	0	0	0	0	0	0	0	0	0	0	0	0	0
Otu646	275	Bacteria;Firmicutes;Clostridia;Clostridiales;Ruminococcaceae	0	0	0	0	0	0	0	0	0	0	0	0	0	0	0	0	0	0	0	0	0	0	0	0	0	0	0	0	0	0	0	0	0	0	0	0	0	0	0	0	0	0	0	0	0	0	0
Otu479	275	Bacteria;Bacteroidetes;Bacteroidia;Bacteroidales	0	0	0	0	0	0	0	0	0	0	0	0	0	0	0	0	0	0	0	0	0	0	0	0	0	0	0	0	0	0	0	0	0	0	0	0	0	0	0	0	0	0	0	0	0	0	0
Otu5722	274	Bacteria;Firmicutes;Clostridia;Clostridiales	0	0	0	0	0	0	0	0	0	0	0	0	0	0	0	0	0	0	0	0	0	0	0	0	0	0	0	0	0	0	0	0	0	0	0	0	0	0	0	0	0	0	0	0	0	0	0
Otu482	274	Bacteria;Proteobacteria;Alphaproteobacteria;Rhodospirillales;Acetobacteraceae	0	0	0	0	0	0	0	0	0	0	0	0	0	0	0	0	0	0	0	0	0	0	0	0	0	0	0	0	0	0	0	0	0	0	0	0	0	0	0	0	0	0	0	0	0	0	0
Otu4415	273	Bacteria;Firmicutes;Clostridia;Clostridiales;Lachnospiraceae;Ruminococcus;Ruminococcus_gnavus	0	0	0	0	0	0	0	0	0	0	6	0	5	3	0	0	0	0	0	0	0	0	0	0	2	0	0	0	0	0	0	0	0	0	0	0	0	0	0	0	0	0	0	0	0	0	0
Otu438	273	Bacteria;Firmicutes;Clostridia;Clostridiales;Ruminococcaceae	0	0	0	0	0	0	0	0	0	0	0	0	0	0	0	0	0	0	0	0	0	0	0	0	0	0	0	0	0	0	0	0	0	0	0	0	0	0	0	0	0	0	0	0	0	0	0
Otu468	272	Bacteria;Firmicutes;Clostridia;Clostridiales	0	0	0	0	0	0	0	0	0	0	0	0	0	0	0	0	0	0	0	0	0	0	0	0	0	0	0	0	0	0	0	0	0	0	0	0	0	0	0	0	0	0	0	0	0	0	0
Otu8170	272	Bacteria;Bacteroidetes;Bacteroidia;Bacteroidales;Prevotellaceae;Prevotella	0	0	0	0	0	0	0	0	0	0	0	0	0	0	0	0	0	0	0	0	0	0	0	0	0	0	0	0	0	0	0	0	0	0	0	0	0	0	0	0	0	0	0	0	0	0	0
Otu2821	271	Bacteria;Bacteroidetes;Bacteroidia;Bacteroidales;Paraprevotellaceae	0	0	0	0	0	0	0	0	0	0	0	0	0	0	0	0	0	0	0	0	0	0	0	0	0	0	0	0	0	0	0	0	0	0	0	0	0	0	0	0	0	0	0	0	0	0	0
Otu3028	271	Bacteria;Firmicutes;Clostridia;Clostridiales;Clostridiaceae;Clostridium;Clostridium_perfringens	0	0	0	0	0	0	0	0	0	0	0	0	0	7	0	0	0	4	9	27	0	2	1	1	0	6	0	5	0	1	3	0	0	2	21	6	28	5	5	0	0	0	0	0	0	0	52
Otu3071	270	Bacteria;Bacteroidetes;Bacteroidia;Bacteroidales;Porphyromonadaceae;Parabacteroides	0	0	0	0	0	0	0	0	0	0	0	0	0	0	0	0	0	0	0	0	0	0	0	0	0	0	0	0	0	0	0	0	0	0	0	0	0	0	0	0	0	0	0	0	0	244	0
Otu2884	269	Bacteria;Firmicutes;Clostridia;Clostridiales	0	0	0	0	0	0	0	0	0	0	0	0	0	0	0	0	0	0	0	0	0	0	0	0	0	0	0	0	0	0	0	0	0	0	0	0	0	0	0	0	0	0	0	0	0	0	0
Otu5065	269	Bacteria;Firmicutes;Clostridia;Clostridiales;Lachnospiraceae	0	0	0	0	0	0	0	0	0	0	0	0	0	0	0	0	0	0	0	0	0	0	0	0	0	0	0	0	0	0	0	0	0	0	0	0	0	0	0	0	0	0	0	0	0	0	0
Otu8080	268	Bacteria;Bacteroidetes;Bacteroidia;Bacteroidales;S24-7	0	0	0	0	0	0	0	0	0	0	0	0	0	0	0	0	0	0	0	0	0	0	0	0	0	0	0	0	0	0	0	0	0	0	0	0	0	0	0	0	0	0	0	0	0	0	0
Otu600	268	Bacteria;Bacteroidetes;Bacteroidia;Bacteroidales	0	0	0	0	0	0	0	0	0	0	0	0	0	0	0	0	0	0	0	0	0	0	0	0	0	0	0	0	0	0	0	0	0	0	0	0	0	0	0	0	0	0	0	0	0	0	0
Otu532	268	Bacteria;Firmicutes;Clostridia;Clostridiales	0	0	0	0	0	0	0	0	0	0	0	0	0	0	0	0	0	0	0	0	0	0	0	0	0	0	0	0	0	0	0	0	0	0	0	0	0	0	0	0	0	0	0	0	0	0	0
Otu990	267	Bacteria;Firmicutes;Clostridia;Clostridiales	0	0	0	0	0	0	0	0	0	0	0	0	0	0	0	0	0	0	0	0	0	0	0	0	0	0	0	0	0	0	0	0	0	0	0	0	0	0	0	2	0	18	77	0	51	117	0
Otu505	267	Bacteria;Bacteroidetes;Bacteroidia;Bacteroidales;Bacteroidaceae;Bacteroides	0	0	0	0	0	0	0	0	0	0	0	0	0	0	0	0	0	0	0	0	0	0	0	0	0	0	0	0	0	0	0	0	0	0	0	0	0	0	0	0	0	0	0	0	0	0	0
Otu1812	267	Bacteria;Firmicutes;Bacilli;Bacillales	0	0	1	5	1	0	0	0	0	4	0	0	0	13	0	0	0	1	0	0	0	0	1	0	0	1	0	0	0	0	0	0	1	0	5	0	14	0	3	0	1	5	0	0	0	0	1
Otu8845	266	Bacteria;Proteobacteria;Gammaproteobacteria;Pseudomonadales;Pseudomonadaceae;Pseudomonas	10	0	0	1	0	0	0	0	0	0	0	0	0	2	0	0	0	0	2	0	0	0	0	0	0	0	0	0	0	0	0	0	0	0	0	0	0	0	0	0	0	3	0	11	0	0	0
Otu4624	266	Bacteria;Firmicutes;Clostridia;Clostridiales;Lachnospiraceae	0	0	0	0	0	0	0	0	0	0	1	0	4	1	0	0	0	0	0	0	0	0	0	0	1	0	0	0	0	0	0	0	0	0	0	0	0	0	0	0	0	0	0	0	0	0	0
Otu766	266	Bacteria;Firmicutes;Clostridia;Clostridiales;Lachnospiraceae;Clostridium	0	0	0	0	0	0	0	0	0	0	0	0	0	0	0	0	0	0	0	0	0	0	0	0	0	0	0	0	0	0	0	0	0	0	0	0	0	0	0	0	0	0	0	0	0	0	0
Otu507	265	Bacteria;Firmicutes;Clostridia;Clostridiales;Syntrophomonadaceae;Syntrophomonas	0	0	0	0	0	0	0	0	0	0	0	0	0	0	0	0	0	0	0	0	0	0	0	0	0	0	0	0	0	0	0	0	0	0	0	0	0	0	0	0	0	0	0	0	0	0	0
Otu2643	265	Bacteria;Firmicutes;Clostridia;Clostridiales	0	0	0	0	0	0	0	0	0	0	0	0	0	0	0	0	0	0	0	0	0	0	0	0	0	0	0	0	0	0	0	0	0	0	0	0	0	0	0	0	0	0	0	0	0	143	0
Otu2769	265	Bacteria;Firmicutes;Clostridia;Clostridiales;Lachnospiraceae	0	0	0	0	0	0	0	0	0	0	0	0	0	0	0	0	0	0	0	0	0	0	0	0	0	0	0	0	0	0	0	0	0	0	0	0	0	0	0	0	0	0	0	0	0	0	0
Otu993	264	Bacteria;Bacteroidetes;Bacteroidia;Bacteroidales;Paraprevotellaceae;Prevotella	0	0	0	0	0	0	0	0	0	0	0	0	0	0	0	0	0	0	0	0	0	0	0	0	0	0	0	0	0	0	0	0	0	0	0	0	0	0	0	0	0	0	0	0	0	0	0
Otu592	264	Bacteria;Lentisphaerae;Lentisphaeria;Victivallales;Victivallaceae	0	0	0	0	0	0	0	0	0	0	0	0	0	0	0	0	0	0	0	0	0	0	0	0	0	0	0	0	0	0	0	0	0	0	0	0	0	0	0	0	0	0	0	0	0	0	0
Otu4770	263	Bacteria;Firmicutes;Clostridia;Clostridiales;Christensenellaceae	0	0	0	0	0	0	0	0	0	0	0	0	0	0	0	0	0	0	0	0	0	0	0	0	0	0	0	0	0	0	0	0	0	0	0	0	0	0	0	0	0	0	0	0	0	140	0
Otu2973	263	Bacteria;Proteobacteria	0	0	0	0	0	0	0	0	0	0	0	0	0	0	0	0	0	0	0	0	0	0	0	0	0	0	0	0	0	0	0	0	0	0	0	0	0	0	0	0	0	0	0	0	0	8	0
Otu1043	263	Bacteria	0	0	0	0	0	0	0	0	0	0	0	0	0	0	0	0	0	0	0	0	0	0	0	0	0	0	0	0	0	0	0	0	0	0	0	0	0	0	0	97	35	10	102	0	18	0	0
Otu530	263	Bacteria	0	0	0	0	0	0	0	0	0	0	0	0	0	0	0	0	0	0	0	0	0	0	0	0	0	0	0	0	0	0	0	0	0	0	0	0	0	0	0	0	0	0	0	0	0	0	0
Otu697	262	Bacteria;Proteobacteria;Alphaproteobacteria;Rickettsiales;mitochondria	0	5	0	0	0	46	3	63	137	0	4	4	0	0	0	0	0	0	0	0	0	0	0	0	0	0	0	0	0	0	0	0	0	0	0	0	0	0	0	0	0	0	0	0	0	0	0
Otu2992	261	Bacteria;Firmicutes;Clostridia;Clostridiales;Lachnospiraceae	0	0	0	0	0	0	0	0	0	0	0	0	0	0	0	0	0	0	0	0	0	0	0	0	0	0	0	0	0	0	0	0	0	0	0	0	0	0	0	0	0	0	0	0	0	0	0
Otu640	261	Bacteria;Planctomycetes;vadinHA49;PeHg47	0	0	0	0	0	0	0	0	0	0	0	0	0	0	0	0	0	0	0	0	0	0	0	0	0	0	0	0	0	0	0	0	0	0	0	0	0	0	0	0	0	0	0	0	0	0	0
Otu998	260	Bacteria;Planctomycetes;Planctomycetia;Planctomycetales;Planctomycetaceae;Planctomyces	0	0	0	0	0	0	0	0	0	0	0	0	1	0	0	0	0	8	0	0	9	187	1	3	0	13	0	4	3	4	0	0	3	22	0	0	0	0	0	0	0	0	0	0	0	0	0
Otu8794	260	Bacteria;Bacteroidetes;Bacteroidia;Bacteroidales;S24-7	0	0	0	0	0	0	0	0	0	0	0	0	0	0	0	0	0	0	0	0	0	0	0	0	0	0	0	0	0	0	0	0	0	0	0	0	0	0	0	0	0	0	0	0	0	0	0
Otu7297	260	Bacteria;Spirochaetes;Brevinematae;Brevinematales;Brevinemataceae	0	0	0	0	0	0	0	0	0	0	0	0	0	0	0	0	0	0	0	0	0	0	0	0	0	0	0	0	0	0	0	0	0	0	0	0	0	249	11	0	0	0	0	0	0	0	0
Otu7060	259	Bacteria;Bacteroidetes;Bacteroidia;Bacteroidales	0	0	0	0	0	0	0	0	0	0	0	0	0	0	0	0	0	0	0	0	0	0	0	0	0	0	0	0	0	0	0	0	0	0	0	0	0	0	0	0	0	0	0	0	0	0	0
Otu117	259	Bacteria;Proteobacteria;Gammaproteobacteria;Enterobacteriales;Enterobacteriaceae;Citrobacter	29	0	0	1	16	0	25	0	0	0	0	5	0	53	0	0	0	5	0	0	0	0	0	0	0	0	0	0	0	2	3	0	4	1	0	0	0	1	0	0	0	0	0	0	0	0	1
Otu1240	258	Bacteria;Proteobacteria;Alphaproteobacteria;Sphingomonadales;Sphingomonadaceae;Sphingopyxis	0	0	5	1	0	0	2	0	0	0	0	0	0	0	0	0	0	0	0	0	0	0	0	0	2	0	0	0	3	1	0	0	3	0	0	0	0	0	0	0	0	3	0	0	0	0	6
Otu654	258	Bacteria;Proteobacteria;Alphaproteobacteria;Rickettsiales;mitochondria	0	0	2	0	1	82	1	7	153	0	11	0	1	0	0	0	0	0	0	0	0	0	0	0	0	0	0	0	0	0	0	0	0	0	0	0	0	0	0	0	0	0	0	0	0	0	0
Otu2014	258	Bacteria;Firmicutes;Clostridia;Clostridiales;Lachnospiraceae;Robinsoniella;Robinsoniella_peoriensis	3	0	0	0	0	0	0	0	0	0	0	0	0	0	0	0	0	0	0	0	0	0	0	0	0	0	0	0	0	0	0	0	0	0	0	0	0	0	0	0	0	0	0	0	0	0	0
Otu613	258	Bacteria;Bacteroidetes;Bacteroidia;Bacteroidales;Porphyromonadaceae;Paludibacter	0	0	0	0	0	0	0	0	0	0	4	0	2	0	0	0	0	0	0	0	0	0	0	0	2	0	1	3	10	203	8	2	19	0	0	0	0	0	0	0	0	0	0	0	0	0	0
Otu560	257	Bacteria;Proteobacteria;Betaproteobacteria;Neisseriales;Neisseriaceae;Vogesella	193	0	0	0	0	0	0	1	0	0	0	0	1	2	0	0	0	0	0	0	0	0	0	0	0	0	0	1	0	11	1	0	11	0	0	0	0	0	0	0	0	0	0	0	0	0	0
Otu725	257	Bacteria	0	0	0	0	0	0	0	0	0	0	0	0	0	0	0	0	0	0	0	0	0	0	0	0	0	0	0	0	0	0	0	0	0	0	0	0	0	0	0	0	0	0	0	0	0	0	0
Otu581	256	Bacteria;TM7;TM7-3	0	0	0	0	0	0	0	0	0	0	0	0	0	0	0	0	0	0	0	0	0	0	0	0	0	0	0	0	0	0	0	0	0	0	0	0	0	0	0	0	0	0	0	0	0	0	0
Otu522	256	Bacteria;Firmicutes;Clostridia;Clostridiales;Lachnospiraceae;Coprococcus	0	0	0	0	0	0	0	0	0	0	0	0	0	0	0	0	0	3	0	0	0	0	0	0	0	0	0	0	0	0	0	0	0	0	0	0	0	0	0	0	0	0	0	0	0	0	0
Otu527	256	Bacteria;Verrucomicrobia;Verrucomicrobiae;Verrucomicrobiales;Verrucomicrobiaceae;Rubritalea	0	0	0	0	0	0	0	0	0	0	0	0	0	0	0	0	0	0	0	0	0	0	0	0	0	0	0	0	0	0	0	0	0	0	0	0	0	0	0	0	0	0	0	0	0	0	0
Otu609	256	Bacteria;Proteobacteria;Alphaproteobacteria	0	0	0	0	0	1	0	0	0	0	0	0	1	0	0	0	0	7	157	0	0	16	0	0	9	0	2	0	0	0	0	0	0	0	0	0	0	0	0	0	0	63	0	0	0	0	0
Otu2437	256	Bacteria;Proteobacteria;Betaproteobacteria;Neisseriales;Neisseriaceae;Vogesella	37	1	0	1	0	0	0	1	0	1	0	0	0	2	0	0	0	0	0	0	0	0	0	0	0	0	1	0	0	10	0	10	13	0	0	0	0	0	0	0	0	0	0	0	0	0	3
Otu497	256	Bacteria;Proteobacteria;Gammaproteobacteria;Vibrionales;Vibrionaceae	0	0	194	0	1	0	25	13	1	0	1	14	0	0	0	0	0	0	0	0	0	0	0	0	0	0	0	0	0	0	0	0	0	0	0	0	0	0	0	0	0	0	0	0	0	0	0
Otu2673	255	Bacteria;Firmicutes;Clostridia	0	0	0	0	0	0	0	0	0	0	0	0	2	0	0	0	0	0	0	0	0	0	0	0	0	0	0	0	0	0	0	0	0	0	0	0	0	0	0	0	0	0	0	0	0	0	0
Otu558	255	Bacteria;Firmicutes;Erysipelotrichi;Erysipelotrichales;Erysipelotrichaceae;Catenibacterium	1	0	0	0	0	0	0	0	0	0	0	0	0	0	0	0	0	0	0	0	0	0	0	0	0	0	0	0	0	0	0	0	0	0	0	0	0	0	0	0	0	0	0	1	173	0	0
Otu450	254	Bacteria;Cyanobacteria;4C0d-2;YS2	0	0	0	0	0	0	0	0	0	0	0	0	0	0	0	0	0	0	0	0	0	0	0	0	0	0	0	0	0	0	0	0	0	0	0	0	0	0	0	0	0	0	0	0	0	0	0
Otu767	253	Bacteria;Bacteroidetes;Bacteroidia;Bacteroidales	0	0	0	0	0	0	0	0	0	0	0	0	0	0	0	0	0	0	0	0	0	0	0	0	0	0	0	0	0	0	0	0	0	0	0	0	0	0	0	0	0	0	0	0	0	0	0
Otu6287	253	Bacteria;Firmicutes;Clostridia;Clostridiales;Lachnospiraceae;Epulopiscium	0	15	23	0	0	6	1	20	0	3	6	3	1	12	0	0	0	0	12	12	7	30	1	1	15	0	11	12	1	1	37	2	0	7	0	0	0	0	0	0	1	0	6	0	0	0	0
Otu686	253	Bacteria;Actinobacteria;Actinobacteria;Bifidobacteriales;Bifidobacteriaceae;Gardnerella	0	0	0	0	0	0	0	0	0	0	0	0	0	0	0	0	0	0	0	0	0	0	0	0	0	0	0	0	0	0	0	0	0	0	0	0	0	0	0	0	0	0	0	0	0	0	1
Otu3549	252	Bacteria;Firmicutes;Clostridia;Clostridiales;Lachnospiraceae;Dorea	0	0	5	0	0	0	0	0	0	0	1	0	0	4	0	0	0	0	5	0	0	0	0	0	0	0	0	0	0	0	0	0	0	0	0	0	0	0	0	0	0	25	0	0	1	0	0
Otu584	252	Bacteria;Firmicutes;Clostridia;Clostridiales	0	0	0	0	0	0	0	0	0	0	0	0	0	0	0	0	0	0	0	0	0	0	0	0	0	0	0	0	0	0	0	0	0	0	0	0	0	0	0	0	0	0	0	0	0	0	0
Otu7455	252	Bacteria;Bacteroidetes;Bacteroidia;Bacteroidales;Rikenellaceae	0	0	0	0	0	0	0	0	0	0	0	0	0	0	0	0	0	0	0	0	0	0	0	0	0	0	0	0	0	0	0	0	0	0	0	0	0	0	0	0	0	0	0	0	0	0	0
Otu5371	252	Bacteria;Firmicutes;Clostridia;Clostridiales;Ruminococcaceae	0	0	0	0	0	0	0	0	0	0	0	0	0	0	0	0	0	0	0	0	0	0	0	0	0	0	0	0	0	0	0	0	0	0	0	0	0	0	0	0	0	0	0	0	0	0	0
Otu878	252	Bacteria;Bacteroidetes;Flavobacteriia;Flavobacteriales;Weeksellaceae;Chryseobacterium	0	3	0	13	2	0	2	1	0	0	6	0	0	0	0	0	0	0	0	0	0	0	0	0	2	6	21	0	95	22	1	0	77	0	0	0	0	0	0	0	0	0	0	0	1	0	0
Otu428	251	Bacteria;Firmicutes;Clostridia;Clostridiales;Ruminococcaceae	0	0	0	0	0	0	0	0	0	0	0	0	0	0	0	0	0	0	0	0	0	0	0	0	0	0	0	0	0	0	0	0	0	0	0	0	0	0	0	0	0	0	0	0	0	0	0
Otu3084	251	Bacteria;Bacteroidetes;Bacteroidia;Bacteroidales	0	0	0	0	0	0	0	0	0	0	0	0	0	0	0	0	0	0	0	0	0	0	0	0	0	0	0	0	0	0	0	0	0	0	0	0	0	0	0	0	0	0	0	0	0	0	0
Otu6355	251	Bacteria;Firmicutes;Clostridia;Clostridiales;Ruminococcaceae	0	0	0	0	0	0	0	0	0	0	0	0	0	0	0	0	0	0	0	0	0	1	0	0	0	0	0	0	0	0	0	0	0	0	0	0	0	0	0	0	0	0	0	0	5	0	0
Otu2446	251	Bacteria;Firmicutes;Clostridia;Clostridiales;Ruminococcaceae	0	0	0	0	0	0	0	0	0	0	0	0	0	0	0	0	0	0	0	0	0	0	0	0	0	0	0	0	0	0	0	0	0	0	0	0	0	0	0	0	0	0	0	0	0	0	0
Otu811	251	Bacteria;Bacteroidetes;Bacteroidia;Bacteroidales;Rikenellaceae	0	0	0	0	0	0	0	0	0	0	0	0	0	0	0	0	0	0	0	0	0	0	0	0	0	0	0	0	0	0	0	0	0	0	0	0	0	0	0	0	0	0	0	0	0	0	0
Otu566	250	Bacteria;Deferribacteres;Deferribacteres;Deferribacterales;Deferribacteraceae;Mucispirillum	0	0	0	0	0	0	0	0	0	0	0	0	0	0	0	0	0	0	0	0	0	0	0	0	0	0	0	0	0	0	0	0	0	0	0	0	0	0	0	0	0	0	0	0	0	0	0
Otu6741	250	Bacteria;Firmicutes;Clostridia;Clostridiales;Ruminococcaceae;Ruminococcus	0	0	0	0	0	0	0	0	0	0	6	0	0	0	0	0	0	0	0	0	0	0	0	0	1	0	0	0	0	0	0	0	0	0	0	0	0	0	0	0	0	0	0	0	1	0	0
Otu623	250	Bacteria;Armatimonadetes;0319-6E2	0	0	0	0	0	0	0	0	0	0	0	0	0	0	0	0	0	0	0	0	0	0	0	0	0	0	0	0	0	0	0	0	0	0	0	0	0	0	0	0	0	0	0	0	0	0	0
Otu534	250	Bacteria;Firmicutes;Clostridia;Clostridiales	0	0	0	0	0	0	0	0	0	0	0	0	0	0	0	0	0	0	0	0	0	0	0	0	0	0	0	0	0	0	0	0	0	0	0	0	0	0	0	0	0	0	0	0	27	0	0
Otu7693	250	Bacteria;Proteobacteria;Gammaproteobacteria;Pseudomonadales;Moraxellaceae;Psychrobacter;Psychrobacter_pacificensis	0	4	0	162	0	0	2	0	0	1	20	0	2	1	0	0	0	0	0	0	0	0	0	0	0	0	0	0	0	0	0	0	0	0	0	0	0	0	0	0	0	0	0	0	0	0	0
Otu711	249	Bacteria;Bacteroidetes;Bacteroidia;Bacteroidales;S24-7	0	0	0	0	0	0	0	0	0	0	0	0	0	176	0	0	0	0	0	0	0	0	0	0	0	0	0	0	0	0	0	0	0	0	0	0	0	0	0	0	0	0	0	0	0	0	0
Otu6558	249	Bacteria;Proteobacteria;Gammaproteobacteria;Aeromonadales;Aeromonadaceae;Aeromonas	1	0	0	0	0	0	0	0	0	0	0	0	0	0	0	0	0	0	0	0	0	0	0	0	0	0	0	0	0	0	0	0	0	0	0	0	0	0	0	0	0	0	0	0	0	0	0
Otu616	248	Bacteria;Tenericutes;Mollicutes;RF39	0	0	0	0	0	0	0	0	0	0	0	0	0	1	0	0	0	0	0	0	0	0	0	0	0	0	0	0	0	0	0	0	0	0	0	0	0	0	0	0	0	0	0	0	0	0	0
Otu1273	248	Bacteria;Proteobacteria;Alphaproteobacteria;Rhodobacterales;Rhodobacteraceae	0	1	0	0	11	14	54	13	42	17	5	79	0	0	0	0	0	0	0	1	0	0	0	0	1	0	0	0	0	0	0	0	0	0	0	0	0	0	2	0	0	0	0	0	0	0	0
Otu645	247	Bacteria;Bacteroidetes;Sphingobacteriia;Sphingobacteriales;Sphingobacteriaceae;Sphingobacterium	245	0	0	1	0	0	0	0	0	0	0	0	0	0	0	0	0	0	0	0	0	0	0	0	0	0	0	0	0	0	0	0	0	0	0	0	0	0	0	0	0	0	0	0	0	0	0
Otu625	247	Bacteria;Proteobacteria;Alphaproteobacteria;Rickettsiales;mitochondria;Thalassiosira;Thalassiosira_pseudonana	0	0	0	0	0	0	0	0	0	0	0	1	0	1	0	0	0	27	60	0	0	155	3	0	0	0	0	0	0	0	0	0	0	0	0	0	0	0	0	0	0	0	0	0	0	0	0
Otu588	246	Bacteria;Tenericutes;Mollicutes;RF39	0	0	0	0	0	0	0	0	0	0	0	0	0	0	0	0	0	0	0	0	0	0	0	0	0	0	0	0	0	0	0	0	0	0	0	0	0	0	0	2	0	0	0	0	1	0	0
Otu2086	246	Bacteria;Proteobacteria;Alphaproteobacteria;Rhodobacterales;Rhodobacteraceae;Paracoccus	1	0	30	65	1	0	6	1	1	6	19	1	9	14	0	0	0	0	0	0	0	0	0	0	0	1	0	0	0	0	0	0	0	0	0	0	0	0	0	0	0	0	0	0	0	0	4
Otu439	246	Bacteria;Lentisphaerae;Lentisphaeria;Lentisphaerales	0	0	0	0	0	0	0	0	0	0	0	0	0	0	0	0	0	0	0	0	0	0	0	0	0	0	0	0	0	0	0	0	0	0	0	0	246	0	0	0	0	0	0	0	0	0	0
Otu624	246	Bacteria	0	0	0	0	0	0	0	0	0	0	0	0	0	0	0	0	0	0	0	0	0	0	0	0	0	0	0	0	0	0	0	0	0	0	0	0	0	0	0	0	0	0	0	0	0	0	0
Otu6502	246	Bacteria;Firmicutes;Clostridia;Clostridiales;Lachnospiraceae	0	0	1	0	0	0	0	0	0	0	3	0	2	0	0	0	0	0	0	0	0	0	0	0	0	16	3	1	4	58	1	154	0	0	0	0	0	0	0	0	0	0	0	0	0	0	0
Otu8648	245	Bacteria;Firmicutes;Clostridia;Clostridiales;Lachnospiraceae	0	0	0	0	0	0	0	0	0	0	0	0	0	0	0	0	0	0	0	0	0	0	0	0	0	0	0	0	0	0	0	0	0	0	0	0	0	0	0	3	0	0	2	0	31	93	0
Otu574	245	Bacteria;Firmicutes;Clostridia;Clostridiales;Veillonellaceae;Veillonella	0	0	0	0	0	0	0	0	0	0	0	0	0	0	0	0	0	0	0	0	0	0	0	0	0	0	0	0	0	0	0	0	0	0	0	0	0	0	0	0	0	0	0	0	0	0	0
Otu548	244	Bacteria;Firmicutes;Bacilli;Bacillales;Paenibacillaceae;Paenibacillus	0	0	0	0	0	0	0	0	0	0	0	0	0	0	0	0	0	0	0	0	0	0	0	0	0	0	0	0	0	0	0	0	0	0	0	0	0	0	0	0	0	0	0	0	0	0	0
Otu4318	244	Bacteria;Firmicutes;Clostridia;Clostridiales	0	0	0	0	0	0	0	0	0	0	0	0	0	0	0	0	0	0	0	0	0	0	0	0	0	0	0	0	0	0	0	0	0	0	0	0	0	0	0	0	0	0	0	0	0	0	0
Otu5729	244	Bacteria;Proteobacteria;Gammaproteobacteria;Oceanospirillales;Halomonadaceae;Haererehalobacter;Haererehalobacter_salaria	0	0	0	0	0	0	0	0	0	0	0	0	0	0	0	0	0	0	0	0	0	0	0	0	0	0	0	0	0	0	0	0	0	0	0	0	0	0	0	0	0	0	0	0	0	0	10
Otu3137	244	Bacteria;Firmicutes;Clostridia;Clostridiales;Ruminococcaceae	0	0	0	0	0	0	0	0	0	0	0	0	0	0	0	0	0	0	0	0	0	0	0	0	0	0	0	0	0	0	0	0	0	0	0	0	0	0	0	0	0	0	0	0	0	123	0
Otu506	243	Bacteria;Bacteroidetes;Bacteroidia;Bacteroidales;Porphyromonadaceae	0	0	0	0	0	0	0	0	0	0	0	0	0	0	0	0	0	0	0	0	0	0	0	0	0	0	0	0	0	0	0	0	0	0	0	0	0	0	0	0	0	0	0	0	0	0	0
Otu2489	243	Bacteria;Firmicutes;Bacilli;Lactobacillales;Lactobacillaceae;Lactobacillus;Lactobacillus_delbrueckii	0	0	0	0	0	0	0	0	0	0	0	0	0	2	0	0	0	0	0	0	0	0	0	0	0	0	0	0	0	0	0	0	0	0	0	0	2	0	0	0	0	0	0	0	0	0	0
Otu674	243	Bacteria;Firmicutes;Clostridia;Clostridiales;Peptostreptococcaceae;Peptostreptococcus;Peptostreptococcus_anaerobius	0	0	0	0	0	0	0	0	0	0	0	0	0	0	0	0	0	0	0	0	0	0	0	0	0	0	0	0	0	0	0	0	0	0	0	0	0	0	0	0	0	0	0	0	0	0	0
Otu679	242	Bacteria;Firmicutes;Clostridia;Clostridiales;Ruminococcaceae;Ruminococcus	0	0	0	0	0	0	0	0	0	0	0	0	0	0	0	0	0	10	0	0	0	11	1	0	0	0	0	0	0	0	0	0	0	0	4	0	3	0	0	0	0	3	0	1	174	0	0
Otu641	242	Bacteria;Spirochaetes;Brevinematae;Brevinematales;Brevinemataceae;Brevinema;Brevinema_andersonii	0	0	0	0	0	0	0	0	0	0	0	0	0	0	0	0	0	0	0	0	0	0	0	0	0	0	0	0	0	0	0	0	0	0	0	0	0	0	0	0	0	0	0	0	0	0	0
Otu2623	242	Bacteria;Bacteroidetes;Bacteroidia;Bacteroidales	0	0	0	0	0	0	0	0	0	0	0	0	0	0	0	0	0	0	0	0	0	0	0	0	0	0	0	0	0	0	0	0	0	0	0	0	0	0	0	0	0	0	0	0	0	0	0
Otu3114	241	Bacteria;Bacteroidetes;Bacteroidia;Bacteroidales;S24-7	0	0	0	0	0	0	0	0	0	0	0	0	0	0	0	0	0	0	0	0	0	0	0	0	0	0	0	0	0	0	0	0	0	2	0	0	0	0	0	0	0	6	0	0	0	0	0
Otu7049	241	Bacteria;Firmicutes;Clostridia;Clostridiales	0	0	0	0	0	0	0	0	0	0	0	0	0	0	0	0	0	0	0	0	0	0	0	0	0	0	0	0	0	0	0	0	0	0	0	0	0	0	0	0	0	0	0	0	0	0	0
Otu1879	241	Bacteria;Proteobacteria;Deltaproteobacteria;Desulfovibrionales;Desulfovibrionaceae;Desulfovibrio	0	0	0	0	0	0	0	0	0	0	0	0	0	0	0	0	0	0	0	0	0	0	0	0	0	0	0	0	0	0	0	0	0	0	0	0	0	0	0	0	0	0	0	0	0	0	0
Otu3647	241	Bacteria;Firmicutes;Bacilli;Bacillales	2	0	0	0	0	0	1	0	0	0	11	0	13	62	0	0	0	1	0	0	0	0	0	0	0	0	0	0	0	0	0	0	0	0	1	0	2	6	0	0	0	0	0	0	0	0	0
Otu659	240	Bacteria;Firmicutes;Clostridia;Clostridiales;Ruminococcaceae;Ruminococcus;Ruminococcus_flavefaciens	0	0	72	3	0	0	0	0	0	0	128	0	3	0	0	0	0	0	0	0	0	0	0	0	28	0	0	0	0	1	0	0	3	0	0	0	0	0	0	0	0	0	0	0	0	0	0
Otu484	240	Bacteria;Proteobacteria;Deltaproteobacteria;Desulfovibrionales;Desulfovibrionaceae;Lawsonia	231	1	0	1	0	0	0	0	0	0	1	0	0	0	0	0	0	0	0	0	0	0	0	0	0	0	3	0	1	1	0	0	0	0	0	0	0	0	0	0	0	0	0	0	0	0	0
Otu3254	240	Bacteria;Firmicutes;Clostridia;Clostridiales	0	0	0	0	0	0	0	0	0	0	0	0	0	2	0	0	0	0	0	0	0	0	0	0	0	0	0	0	0	0	0	0	0	0	0	0	0	0	0	0	0	0	0	0	0	0	0
Otu487	239	Bacteria;Firmicutes	0	0	0	0	0	0	0	0	0	0	0	0	0	0	0	0	0	0	0	0	0	0	0	0	0	0	0	0	0	0	0	0	0	0	0	0	0	0	0	0	0	0	0	0	0	0	0
Otu6481	239	Bacteria;Proteobacteria;Betaproteobacteria;Burkholderiales;Burkholderiaceae;Burkholderia	0	0	0	0	0	0	0	0	0	0	0	0	0	0	0	0	0	0	0	0	0	0	0	0	0	0	0	0	0	0	0	0	0	0	0	0	0	0	0	0	0	0	0	0	0	0	0
Otu3783	238	Bacteria;Firmicutes;Clostridia;Clostridiales;Ruminococcaceae;Faecalibacterium	0	0	0	0	0	0	0	0	0	0	0	0	0	0	0	0	0	0	0	0	0	0	0	0	0	0	0	0	0	0	0	0	0	0	0	0	0	0	0	0	3	0	1	0	3	26	0
Otu1361	238	Bacteria;Firmicutes;Clostridia;Clostridiales;Lachnospiraceae	0	0	0	0	0	0	0	0	0	0	0	0	0	0	0	0	0	2	0	0	2	0	0	2	0	0	0	0	0	0	0	0	0	0	2	0	2	0	0	0	0	12	0	0	56	0	0
Otu461	237	Bacteria;Verrucomicrobia;Verrucomicrobiae;Verrucomicrobiales;Verrucomicrobiaceae;Rubritalea	0	0	0	0	0	0	0	0	0	0	0	0	0	0	0	0	0	0	0	0	0	0	0	0	0	0	0	0	0	0	0	0	0	0	1	13	223	0	0	0	0	0	0	0	0	0	0
Otu2654	237	Bacteria;Tenericutes;Mollicutes;RF39	0	0	0	0	0	0	0	0	0	0	0	0	0	0	0	0	0	0	0	0	0	0	0	0	0	0	0	0	0	0	0	0	0	0	0	0	0	0	0	0	0	0	0	0	0	197	0
Otu431	237	Bacteria;Lentisphaerae;Lentisphaeria;Victivallales;Victivallaceae	0	0	0	0	0	0	0	0	0	0	0	0	0	0	0	0	0	2	0	0	2	0	0	0	0	0	0	0	0	0	0	0	0	0	0	0	0	0	0	0	0	2	0	0	221	0	0
Otu2029	237	Bacteria;Tenericutes;Mollicutes;RF39	0	0	0	0	0	0	0	0	0	0	0	0	0	0	0	0	0	0	0	0	0	0	0	0	0	0	0	0	0	0	0	0	0	0	0	0	0	0	0	1	6	0	26	0	24	32	0
Otu675	237	Bacteria;Fusobacteria;Fusobacteriia;Fusobacteriales;Leptotrichiaceae	0	0	0	0	0	0	0	0	0	0	0	0	0	0	0	0	0	0	0	0	0	0	0	0	0	0	0	0	0	0	0	0	0	0	0	0	0	0	0	0	0	0	0	0	0	0	0
Otu2328	236	Bacteria;Firmicutes;Clostridia;Clostridiales;Veillonellaceae;Dialister	0	0	0	0	0	0	0	0	0	0	0	0	0	0	0	0	0	0	13	0	0	0	1	0	0	0	0	0	0	0	0	0	0	0	0	0	1	0	0	0	0	1	0	0	0	0	0
Otu3777	236	Bacteria;Firmicutes;Clostridia;Clostridiales;Ruminococcaceae	0	0	0	0	0	0	0	0	0	0	2	0	0	25	0	0	0	1	0	0	0	0	0	0	0	0	0	0	0	0	0	0	0	0	0	0	0	0	0	0	0	0	0	0	0	0	0
Otu3813	236	Bacteria;Bacteroidetes;Bacteroidia;Bacteroidales;Rikenellaceae;AF12	0	0	0	0	0	0	0	0	0	0	0	0	0	0	0	0	0	0	0	0	0	0	0	0	0	0	0	0	0	0	0	0	0	0	0	0	0	0	0	0	0	0	0	0	0	173	0
Otu631	235	Bacteria;Firmicutes;Clostridia;Clostridiales;Lachnospiraceae	0	0	0	0	1	0	0	0	0	0	0	0	0	0	0	0	0	0	0	0	0	0	0	0	0	0	0	0	0	0	0	0	0	0	0	0	0	0	0	0	0	0	0	0	6	0	0
Otu2802	235	Bacteria;Verrucomicrobia;Verruco-5;WCHB1-41;RFP12	0	0	0	0	0	0	0	0	0	0	0	0	0	0	0	0	0	0	0	0	0	0	0	0	0	0	0	0	0	0	0	0	0	0	0	0	0	0	0	0	0	0	0	0	0	0	0
Otu5224	235	Bacteria;Firmicutes;Clostridia;Clostridiales	0	0	0	0	0	0	0	0	0	0	0	0	0	0	0	0	0	0	0	0	0	0	0	0	0	0	0	0	0	0	0	0	0	0	0	0	0	0	0	0	0	0	0	0	0	0	0
Otu4885	234	Bacteria;Bacteroidetes;Bacteroidia;Bacteroidales;S24-7	0	0	0	0	0	0	0	0	0	0	0	0	0	3	0	0	0	0	0	0	0	0	0	0	0	0	0	0	0	0	0	0	0	0	0	0	0	0	0	0	0	0	0	0	0	0	0
Otu3596	233	Bacteria;Proteobacteria;Alphaproteobacteria	0	0	0	0	0	0	0	0	0	0	0	0	0	0	0	0	0	0	0	0	0	0	0	0	0	0	0	0	0	0	0	0	0	0	0	0	0	0	0	0	0	0	0	0	0	3	0
Otu582	233	Bacteria;Armatimonadetes;SJA-176;RB046	0	0	0	0	0	0	0	0	0	0	0	0	0	0	0	0	0	0	0	0	0	0	0	0	0	0	0	0	0	0	0	0	0	0	0	0	0	0	0	0	0	0	0	0	0	0	0
Otu3555	232	Bacteria;Verrucomicrobia;Verrucomicrobiae;Verrucomicrobiales;Verrucomicrobiaceae;Akkermansia	0	0	0	0	0	0	0	0	0	0	0	0	0	0	0	0	0	0	0	0	0	0	0	0	0	0	0	0	0	0	0	0	0	0	0	0	0	0	0	0	0	0	0	0	0	0	0
Otu1005	232	Bacteria;Elusimicrobia;Elusimicrobia;Elusimicrobiales;Elusimicrobiaceae	0	0	2	0	0	0	0	0	0	0	16	0	72	0	0	0	0	0	0	0	0	0	0	0	8	0	1	0	0	0	1	0	0	0	0	0	0	0	0	0	0	0	0	0	0	0	0
Otu3761	232	Bacteria;Firmicutes;Clostridia;Clostridiales	0	0	0	0	0	0	0	0	0	0	0	0	0	0	0	0	0	0	0	0	0	0	0	0	0	0	0	0	0	0	0	0	0	0	0	0	0	0	0	0	0	0	0	0	0	0	0
Otu1087	232	Bacteria;Proteobacteria;Alphaproteobacteria;Sphingomonadales	0	0	0	1	0	0	0	0	0	0	0	0	0	0	0	0	0	1	0	0	0	0	0	0	1	0	0	0	0	0	0	0	0	0	1	0	2	3	0	0	0	0	1	0	0	0	32
Otu550	232	Bacteria;Lentisphaerae;Lentisphaeria;Victivallales;Victivallaceae	0	0	0	0	0	0	0	0	0	0	0	0	0	0	0	0	0	0	0	0	0	0	0	0	0	0	0	0	0	0	0	0	0	0	0	0	0	0	0	0	0	0	0	0	0	0	0
Otu2848	231	Bacteria;Proteobacteria	0	0	0	0	0	0	0	0	0	0	0	0	0	0	0	0	0	0	0	0	0	0	0	0	0	0	0	0	0	0	0	0	0	0	0	0	0	0	0	0	0	0	0	0	0	0	14
Otu1451	231	Bacteria;Proteobacteria;Alphaproteobacteria;Caulobacterales;Caulobacteraceae;Brevundimonas;Brevundimonas_diminuta	23	0	0	0	0	0	0	0	0	0	0	0	2	2	0	0	0	1	46	0	1	14	0	2	11	1	5	0	1	1	0	1	1	0	0	0	0	0	0	0	0	16	0	78	0	0	0
Otu6712	231	Bacteria;Firmicutes;Clostridia;Clostridiales;Lachnospiraceae	0	0	0	0	0	0	0	0	0	0	0	0	0	0	0	0	0	0	0	0	0	0	0	0	0	0	0	0	0	0	0	0	0	0	0	0	0	0	0	0	0	0	0	0	0	0	0
Otu4199	230	Bacteria;Firmicutes;Clostridia;Clostridiales;Veillonellaceae;Anaerovibrio	0	0	0	0	0	0	0	0	0	0	0	0	0	0	0	0	0	0	0	0	0	0	0	0	0	1	0	0	0	0	0	0	0	0	0	0	0	0	0	0	1	0	0	1	0	0	0
Otu737	229	Bacteria;Firmicutes;Clostridia;Clostridiales;Lachnospiraceae;Ruminococcus;Ruminococcus_torques	1	0	0	0	0	0	0	0	0	0	0	0	1	1	0	0	0	27	5	0	2	19	3	0	0	0	0	0	0	0	0	0	0	0	0	0	0	0	4	0	0	14	0	21	129	0	0
Otu7910	228	Bacteria;Proteobacteria;Betaproteobacteria	0	0	0	0	0	0	0	0	0	0	0	0	0	0	0	0	0	0	0	0	0	0	0	0	0	0	0	0	0	0	0	0	0	0	0	0	0	0	0	0	0	0	0	0	0	0	0
Otu910	228	Bacteria;Firmicutes;Clostridia;Clostridiales;Ruminococcaceae;Papillibacter;Papillibacter_cinnamivorans	0	0	0	0	0	0	0	0	0	0	0	0	0	0	0	0	0	0	0	0	0	0	0	0	0	0	0	0	0	0	0	0	0	0	0	0	0	0	0	0	0	0	0	0	0	0	0
Otu7240	228	Bacteria;Firmicutes;Clostridia;Clostridiales;Clostridiaceae;Clostridium;Clostridium_perfringens	0	0	0	0	0	0	0	0	0	0	0	0	0	1	0	0	0	1	2	2	1	0	0	0	0	0	0	0	0	0	0	0	0	0	0	0	0	0	0	0	0	0	0	0	0	0	67
Otu1520	227	Bacteria;Bacteroidetes;Bacteroidia;Bacteroidales;S24-7	0	0	12	0	0	0	0	0	0	0	14	0	34	44	0	0	0	0	0	0	0	0	0	0	0	0	0	0	0	0	0	0	0	0	0	0	0	0	0	0	0	0	0	0	0	0	0
Otu7015	227	Bacteria;Firmicutes;Clostridia;Clostridiales;Ruminococcaceae	0	0	0	0	0	0	0	0	0	0	0	0	0	0	0	0	0	0	0	0	0	0	0	0	0	0	0	0	0	0	0	0	0	0	0	0	0	0	0	0	0	0	0	0	0	0	0
Otu3564	227	Bacteria;Firmicutes;Clostridia;Clostridiales;Ruminococcaceae	0	0	0	0	0	0	0	0	0	0	0	0	6	6	0	0	0	0	0	0	0	0	0	0	0	0	0	0	0	0	0	0	0	0	0	0	0	0	0	0	0	0	0	0	0	0	0
Otu2916	226	Bacteria;Firmicutes;Clostridia;Clostridiales	0	0	0	0	0	0	0	0	0	0	0	0	0	0	0	0	0	0	0	0	0	0	0	0	0	0	0	0	0	0	0	0	0	0	0	0	0	0	0	0	0	0	0	0	0	0	0
Otu857	226	Bacteria;Proteobacteria;Deltaproteobacteria;Desulfovibrionales;Desulfovibrionaceae	0	0	0	0	0	0	0	0	0	0	0	0	0	0	0	0	0	0	0	0	0	0	0	0	0	0	0	0	0	0	0	0	0	0	0	0	0	0	0	0	0	0	0	0	0	0	0
Otu4745	226	Bacteria;Bacteroidetes;Bacteroidia;Bacteroidales;Bacteroidaceae;Bacteroides	0	0	0	0	0	0	0	0	0	0	0	0	0	0	0	0	0	0	0	0	0	0	0	0	0	0	0	0	0	0	0	0	0	0	0	0	0	0	0	0	0	0	0	0	0	0	0
Otu1037	225	Bacteria;Proteobacteria;Epsilonproteobacteria;Campylobacterales;Helicobacteraceae;Helicobacter	0	0	3	0	0	0	0	0	0	0	4	0	2	71	1	0	0	0	1	1	0	3	0	0	0	0	0	0	1	1	0	0	0	0	0	0	0	0	0	0	0	0	0	0	0	0	0
Otu8064	225	Bacteria;Spirochaetes;Spirochaetes;Spirochaetales;Spirochaetaceae;Treponema	0	0	0	0	0	0	0	0	0	0	0	0	0	0	0	0	0	0	0	0	0	0	0	0	0	0	0	0	0	0	0	0	0	0	0	0	0	0	0	0	0	0	0	0	0	0	0
Otu2842	225	Bacteria;Firmicutes;Clostridia;Clostridiales;Lachnospiraceae;Shuttleworthia	0	0	0	0	0	0	0	0	0	0	0	0	0	0	0	0	0	0	0	0	0	0	0	0	0	0	0	0	0	0	0	0	0	0	0	0	0	0	0	0	0	0	0	0	0	0	0
Otu4116	225	Bacteria;Firmicutes;Clostridia;Clostridiales;Ruminococcaceae;Ruminococcus	0	0	0	0	0	0	0	0	0	0	0	0	0	0	0	0	0	0	0	0	0	0	0	0	0	0	0	0	0	0	0	0	0	0	0	0	0	0	0	0	0	0	0	0	0	0	0
Otu650	224	Bacteria;Firmicutes;Clostridia;Clostridiales;Lachnospiraceae;Blautia	0	0	0	0	0	0	0	0	0	0	0	0	3	0	0	0	0	2	1	0	0	0	0	0	0	0	0	0	0	0	0	0	0	0	0	0	0	0	0	0	0	0	0	0	0	0	0
Otu1610	224	Bacteria;Proteobacteria;Betaproteobacteria;Burkholderiales;Oxalobacteraceae	0	0	0	0	0	0	0	0	0	0	1	0	0	0	0	0	0	1	0	0	0	0	1	0	0	1	0	0	0	0	0	0	1	0	0	0	0	0	0	0	0	0	0	3	0	0	17
Otu5395	224	Bacteria;Bacteroidetes;Bacteroidia;Bacteroidales	0	0	0	0	0	0	0	0	0	0	0	0	0	0	0	0	0	0	0	0	0	0	0	0	0	0	0	0	0	0	0	0	0	0	0	0	0	0	0	0	0	0	0	0	0	7	0
Otu5692	224	Bacteria;Firmicutes;Clostridia;Clostridiales;Ruminococcaceae	0	0	0	0	0	0	0	0	0	0	0	0	0	0	0	0	0	0	0	0	0	0	0	0	0	0	0	0	0	0	0	0	0	0	0	0	0	0	0	0	0	0	0	0	0	134	0
Otu8660	224	Bacteria;Firmicutes;Clostridia;Clostridiales	0	0	0	0	0	0	0	0	0	0	6	0	0	3	0	0	0	0	0	0	0	0	0	0	0	0	0	0	0	0	0	0	0	0	0	0	0	0	0	0	0	0	0	0	4	0	0
Otu668	224	Bacteria;Proteobacteria	0	0	0	0	0	0	0	0	0	0	0	0	0	0	0	0	0	0	0	0	0	0	0	0	0	0	0	0	0	0	0	0	0	0	0	0	0	0	0	0	0	0	0	0	0	0	0
Otu3272	224	Bacteria;Actinobacteria;Actinobacteria;Actinomycetales	0	0	0	0	0	0	0	0	0	0	0	0	0	0	0	0	0	0	0	0	0	0	0	0	0	0	0	0	0	0	0	0	0	0	0	0	0	0	0	0	0	0	0	0	0	19	0
Otu6298	223	Bacteria;Bacteroidetes;Bacteroidia;Bacteroidales;Bacteroidaceae	0	1	0	0	0	1	0	0	0	0	0	0	0	0	0	0	0	0	0	0	0	0	0	0	0	0	0	0	0	0	0	0	0	0	0	53	39	0	0	2	37	0	35	0	39	0	0
Otu553	223	Bacteria;Tenericutes;Mollicutes;Acholeplasmatales	0	0	0	0	0	0	0	0	0	0	0	0	0	0	0	0	0	0	0	0	0	0	0	0	0	0	0	0	0	0	0	0	0	0	0	0	0	0	0	9	2	3	187	0	22	0	0
Otu2640	223	Bacteria;Bacteroidetes;Bacteroidia;Bacteroidales;Prevotellaceae;Prevotella	1	0	0	0	0	0	0	0	0	0	0	0	0	0	0	0	0	0	0	0	0	0	0	0	0	0	0	0	0	0	0	0	0	0	0	0	0	0	0	0	0	0	0	0	0	0	0
Otu4489	223	Bacteria;Fibrobacteres;Fibrobacteria;Fibrobacterales;Fibrobacteraceae;Fibrobacter	0	0	0	0	0	0	0	0	0	0	0	0	0	0	0	0	0	0	0	0	0	0	0	0	0	0	0	0	0	0	0	0	0	0	0	0	0	0	0	0	0	4	0	0	0	0	0
Otu1315	222	Bacteria;Proteobacteria;Gammaproteobacteria;Oceanospirillales;Oceanospirillaceae;Neptuniibacter;Neptuniibacter_caesariensis	0	0	0	0	0	0	0	0	0	0	0	0	0	0	0	0	0	0	0	0	0	0	0	0	0	0	0	0	0	0	0	0	0	0	0	0	0	122	97	0	0	0	0	0	0	0	0
Otu1125	222	Bacteria;Bacteroidetes;Bacteroidia;Bacteroidales	0	0	0	0	0	0	0	0	0	0	0	0	0	0	0	0	0	0	0	0	0	0	0	0	0	0	0	0	0	0	0	0	0	0	0	0	0	0	0	0	0	0	0	0	0	0	0
Otu424	222	Bacteria;TM6;SJA-4	0	0	0	0	0	0	0	0	0	0	0	0	0	0	0	0	0	0	0	0	0	0	0	0	0	0	0	0	0	0	0	0	0	0	0	0	0	0	0	0	0	221	0	0	1	0	0
Otu8127	222	Bacteria;Bacteroidetes;Bacteroidia;Bacteroidales;Paraprevotellaceae	0	0	0	0	0	0	0	0	0	0	0	0	0	0	0	0	0	0	0	0	0	0	0	0	0	0	0	0	0	0	0	0	0	0	0	0	0	0	0	0	0	0	0	0	0	0	0
Otu940	222	Bacteria;Proteobacteria;Deltaproteobacteria;Desulfobacterales;Desulfobulbaceae	0	0	0	0	2	43	4	4	63	1	5	98	2	0	0	0	0	0	0	0	0	0	0	0	0	0	0	0	0	0	0	0	0	0	0	0	0	0	0	0	0	0	0	0	0	0	0
Otu687	222	Bacteria;Firmicutes;Clostridia;Clostridiales;Lachnospiraceae;Epulopiscium	0	1	0	0	0	0	0	0	0	0	0	0	0	0	0	0	0	0	0	4	0	0	2	4	0	0	2	0	1	0	4	0	0	1	0	0	0	0	0	0	1	0	0	0	0	0	0
Otu4098	222	Bacteria;Bacteroidetes;Bacteroidia;Bacteroidales;S24-7	0	0	0	0	0	0	0	0	0	0	0	0	3	1	0	0	0	0	0	0	0	0	0	0	0	0	0	0	0	0	0	0	0	0	0	0	0	0	0	0	0	0	0	0	0	0	0
Otu3038	222	Bacteria;Firmicutes;Clostridia;Clostridiales;Lachnospiraceae	1	0	0	0	0	0	0	0	0	0	0	0	0	0	0	0	0	0	0	0	0	0	0	0	0	0	0	0	0	0	0	0	0	0	0	0	0	0	0	0	0	0	0	0	0	0	0
Otu2341	221	Bacteria;Firmicutes;Clostridia;Clostridiales;Ruminococcaceae;Oscillospira	0	0	0	0	0	0	0	0	0	0	0	0	0	0	0	0	0	0	0	0	0	0	0	0	0	0	0	0	0	0	0	0	0	0	0	0	0	0	0	0	0	0	0	0	0	0	0
Otu1189	221	Bacteria;Firmicutes;Clostridia;Clostridiales	0	0	0	0	0	0	0	0	0	0	0	0	0	0	0	0	0	0	0	0	0	0	0	0	0	0	0	0	0	0	0	0	0	0	0	0	0	0	0	0	0	0	0	0	0	15	0
Otu3402	221	Bacteria;Proteobacteria;Betaproteobacteria;Burkholderiales	0	0	0	0	0	0	0	0	0	0	0	0	0	9	0	0	0	0	10	0	6	10	0	0	0	0	0	0	0	0	0	0	0	0	0	0	0	0	0	0	0	4	0	0	0	0	0
Otu876	220	Bacteria;Firmicutes;Clostridia;Clostridiales;Lachnospiraceae;Coprococcus	0	0	32	1	0	0	0	0	0	0	67	0	86	0	0	0	0	0	0	0	0	0	0	0	14	0	0	0	0	0	0	0	3	1	0	0	0	0	0	0	0	0	0	0	0	0	0
Otu1725	220	Bacteria;Bacteroidetes;Flavobacteriia;Flavobacteriales;Weeksellaceae;Chryseobacterium	26	4	0	11	1	0	3	0	0	0	3	0	0	7	0	0	0	0	0	0	0	0	0	0	7	0	27	0	4	57	1	0	30	0	0	0	0	0	0	0	0	0	0	0	0	0	0
Otu3934	220	Bacteria;Proteobacteria;Alphaproteobacteria;Rickettsiales;mitochondria	0	0	0	0	0	0	0	0	0	0	0	0	0	0	0	0	0	0	0	0	0	0	0	0	0	0	0	0	0	0	0	0	0	0	0	0	0	0	0	0	0	0	0	0	0	10	0
Otu2103	220	Bacteria;Firmicutes;Clostridia;Clostridiales;Clostridiaceae;Alkaliphilus	0	0	0	0	0	0	0	0	0	0	0	0	0	1	0	0	0	0	0	0	0	0	0	0	0	0	0	0	0	0	0	0	0	0	13	9	23	2	14	0	0	0	0	0	0	0	0
Otu4777	218	Bacteria;Bacteroidetes;Bacteroidia;Bacteroidales;Paraprevotellaceae;Paraprevotella	1	0	0	0	0	0	0	0	0	0	0	0	0	0	0	0	0	4	0	0	0	0	0	0	0	0	0	0	0	0	0	0	0	0	0	0	4	1	0	0	0	0	0	0	0	0	0
Otu1168	218	Bacteria;Bacteroidetes;Bacteroidia;Bacteroidales	0	0	0	0	0	0	0	0	0	0	0	0	0	0	0	0	0	0	0	0	0	0	0	0	0	0	0	0	0	0	0	0	0	0	0	0	0	0	0	0	0	0	0	0	0	0	0
Otu1780	218	Bacteria;Firmicutes;Clostridia;Clostridiales;Mogibacteriaceae	0	0	9	0	0	0	0	0	0	0	2	0	0	0	0	0	0	0	0	0	0	0	0	0	0	0	0	0	0	0	0	0	0	1	0	0	0	0	0	0	0	0	0	0	0	0	0
Otu663	218	Bacteria;Proteobacteria;Betaproteobacteria	0	0	0	0	0	0	0	0	0	0	0	0	0	0	0	0	0	0	0	0	0	0	0	0	0	0	0	0	0	0	0	0	0	0	0	0	0	0	0	0	0	0	0	0	0	0	0
Otu472	218	Bacteria;Actinobacteria;Coriobacteriia;Coriobacteriales;Coriobacteriaceae	0	0	0	0	0	0	0	0	0	0	0	0	0	0	0	0	0	0	0	0	0	0	0	0	0	0	0	0	0	0	0	0	0	0	0	0	0	0	0	0	0	0	0	0	0	0	0
Otu4107	217	Bacteria;Firmicutes;Clostridia;Clostridiales;Ruminococcaceae;Ruminococcus	0	0	4	0	0	0	0	0	0	0	0	0	0	0	0	0	0	0	0	0	0	0	0	0	0	1	0	0	0	0	0	0	0	0	0	0	0	0	0	0	0	0	0	0	1	0	0
Otu8688	216	Bacteria;Proteobacteria;Gammaproteobacteria;Vibrionales;Vibrionaceae;Photobacterium;Photobacterium_damselae	0	0	0	0	0	0	0	0	0	0	0	0	0	0	0	0	0	0	0	0	0	0	0	0	0	0	0	0	0	0	0	0	0	0	1	2	0	0	0	0	0	0	4	0	0	0	0
Otu2686	216	Bacteria;Firmicutes;Clostridia;Clostridiales;Lachnospiraceae	0	0	0	0	0	0	0	0	0	0	0	0	0	0	0	0	0	0	0	0	0	0	0	0	0	0	0	0	0	0	0	0	0	0	0	0	0	0	0	0	0	0	0	0	0	0	0
Otu905	216	Bacteria;Proteobacteria;Deltaproteobacteria;Desulfovibrionales;Desulfovibrionaceae	0	0	0	0	0	0	0	0	0	0	0	0	0	0	0	0	0	0	0	0	0	0	0	0	0	0	0	0	0	0	0	0	0	0	0	0	0	0	0	0	0	0	0	0	0	0	0
Otu556	216	Bacteria;Bacteroidetes;Bacteroidia;Bacteroidales	0	0	0	0	0	0	0	0	0	0	0	0	0	0	0	0	0	0	0	0	0	0	0	0	0	0	0	0	0	0	0	0	0	0	0	0	0	0	0	0	0	0	0	0	0	0	0
Otu571	216	Bacteria;Proteobacteria	0	0	0	0	0	0	0	0	0	0	0	0	0	0	0	0	0	0	0	0	0	0	0	0	0	0	0	0	0	0	0	0	0	0	0	0	0	0	0	0	0	0	0	0	0	0	0
Otu4040	216	Bacteria;Bacteroidetes;Bacteroidia;Bacteroidales;Rikenellaceae;Alistipes;Alistipes_indistinctus	0	0	6	0	0	0	0	0	1	0	8	0	5	7	0	0	0	0	0	0	2	0	0	0	0	0	0	0	0	0	0	0	0	0	0	0	0	0	0	0	0	0	0	0	0	0	0
Otu738	215	Bacteria;Firmicutes;Clostridia;Clostridiales;Ruminococcaceae	0	0	0	0	0	0	0	0	0	0	0	0	0	0	0	0	0	0	0	0	0	0	0	0	0	0	0	0	0	0	0	0	0	0	0	0	0	0	0	0	0	0	0	0	0	0	0
Otu844	215	Bacteria;Firmicutes;Clostridia;Clostridiales	0	0	0	0	0	0	0	0	0	0	2	0	0	0	0	0	0	0	0	0	0	0	0	0	0	15	3	1	1	70	2	121	0	0	0	0	0	0	0	0	0	0	0	0	0	0	0
Otu2621	215	Bacteria;Bacteroidetes;Bacteroidia;Bacteroidales;Prevotellaceae;Prevotella	0	0	0	0	0	0	0	0	0	0	0	0	0	0	0	0	0	0	0	0	0	0	0	0	0	0	0	0	0	0	0	0	0	0	0	0	0	0	0	0	0	0	3	0	15	0	0
Otu671	214	Bacteria;Firmicutes;Clostridia;Clostridiales;Eubacteriaceae	0	0	0	0	0	0	0	0	0	0	0	0	0	0	0	0	0	0	0	0	0	0	0	0	0	0	0	0	0	0	0	0	0	0	0	0	0	0	0	0	0	0	0	0	0	0	0
Otu4402	214	Bacteria;Firmicutes;Clostridia;Clostridiales;Ruminococcaceae	0	0	0	0	0	0	0	0	0	0	0	0	0	199	1	0	0	1	0	0	0	0	0	0	0	0	0	0	0	0	0	0	0	0	0	0	0	0	0	0	0	0	0	0	0	0	0
Otu647	214	Bacteria;Bacteroidetes;Saprospirae;Saprospirales;Saprospiraceae	0	0	0	0	1	3	17	0	16	1	10	164	2	0	0	0	0	0	0	0	0	0	0	0	0	0	0	0	0	0	0	0	0	0	0	0	0	0	0	0	0	0	0	0	0	0	0
Otu3744	214	Bacteria;Proteobacteria;Deltaproteobacteria;Desulfovibrionales;Desulfovibrionaceae	0	0	0	0	0	0	0	0	0	0	0	0	0	0	0	0	0	0	0	0	0	0	0	0	0	0	0	0	0	0	0	0	0	0	0	0	0	0	0	0	0	0	0	0	1	136	0
Otu3336	214	Bacteria;Firmicutes;Clostridia;Clostridiales;Veillonellaceae;Selenomonas;Selenomonas_bovis	0	0	0	0	0	0	0	0	0	0	0	0	0	0	0	0	0	0	0	0	0	0	0	0	0	0	0	0	0	0	0	0	0	0	0	0	0	0	0	0	0	0	0	0	0	0	0
Otu8038	214	Bacteria;Firmicutes;Clostridia;Clostridiales	0	0	0	0	0	0	0	0	0	0	0	0	0	0	0	0	0	0	0	0	0	0	0	0	0	0	0	0	0	0	0	0	0	0	0	0	0	0	0	0	0	0	0	0	0	0	0
Otu818	214	Bacteria;Firmicutes;Clostridia;Clostridiales;Lachnospiraceae	0	0	0	0	0	0	0	0	0	0	3	0	0	0	0	0	0	0	9	128	3	5	3	1	8	1	0	12	0	0	31	3	0	5	0	0	0	0	0	0	0	0	0	0	0	0	0
Otu598	213	Bacteria;Firmicutes;Clostridia;Clostridiales	0	0	0	0	0	0	0	0	0	0	0	0	0	0	0	0	0	0	0	0	0	0	0	0	0	0	0	0	0	0	0	0	0	0	0	0	0	0	0	0	0	0	0	0	0	0	0
Otu1986	213	Bacteria;Proteobacteria;Gammaproteobacteria;Legionellales;Legionellaceae;Legionella	0	0	0	0	0	0	0	0	0	0	0	0	0	0	0	0	0	0	0	0	0	0	0	0	0	0	0	0	0	0	0	0	0	0	0	0	0	0	0	0	0	0	0	0	0	0	0
Otu2471	213	Bacteria;Proteobacteria;Gammaproteobacteria;Aeromonadales;Aeromonadaceae;Oceanimonas	28	10	0	25	14	3	2	5	0	1	26	7	1	0	0	0	0	0	0	0	0	0	0	0	0	0	0	0	0	0	0	0	0	0	0	0	0	0	0	0	0	0	0	0	0	0	0
Otu1322	213	Bacteria;Firmicutes;Clostridia;Clostridiales;Peptostreptococcaceae;Clostridium;Clostridium_sticklandii	1	0	0	48	0	0	0	0	0	0	3	0	0	0	0	0	0	0	0	0	0	0	0	0	0	66	0	25	46	18	1	0	4	0	1	0	0	0	0	0	0	0	0	0	0	0	0
Otu841	212	Bacteria;Firmicutes;Clostridia;Clostridiales;Veillonellaceae;Propionispira;Propionispira_arboris	0	0	0	0	0	0	0	0	0	0	0	0	0	0	0	0	0	0	0	0	0	0	0	0	0	0	0	0	0	0	0	0	0	0	0	0	0	0	0	0	0	0	0	0	0	0	0
Otu748	212	Bacteria;Bacteroidetes;Bacteroidia;Bacteroidales;S24-7	0	0	103	1	0	0	0	0	1	0	62	0	19	0	0	0	0	0	0	0	0	0	0	0	22	1	0	0	0	0	0	1	2	0	0	0	0	0	0	0	0	0	0	0	0	0	0
Otu705	212	Bacteria;Firmicutes;Clostridia;Clostridiales;Ruminococcaceae	0	0	2	0	0	0	0	0	0	0	1	0	6	0	0	0	0	0	0	0	0	0	0	0	2	0	0	0	0	0	0	0	0	0	0	0	0	0	0	0	0	0	0	0	0	0	0
Otu1034	211	Bacteria;Firmicutes;Clostridia;Clostridiales;Ruminococcaceae	0	0	0	0	0	0	0	0	0	0	0	0	0	0	0	0	0	0	0	0	0	0	0	0	0	0	0	0	0	0	0	0	0	0	0	0	0	0	0	0	0	0	0	0	0	0	0
Otu1054	211	Bacteria;Firmicutes;Clostridia;Clostridiales;Ruminococcaceae	0	0	0	0	0	0	0	0	0	0	0	0	0	0	0	0	0	0	0	0	0	0	0	0	0	0	0	0	0	0	0	0	0	0	0	0	0	0	0	0	0	0	0	0	0	0	0
Otu3436	211	Bacteria;Bacteroidetes;Bacteroidia;Bacteroidales;S24-7	0	0	0	0	0	0	0	0	0	0	0	0	0	208	0	0	0	0	0	0	0	0	0	0	2	0	0	0	0	0	0	0	1	0	0	0	0	0	0	0	0	0	0	0	0	0	0
Otu502	211	Bacteria;Proteobacteria;Epsilonproteobacteria;Campylobacterales;Helicobacteraceae;Helicobacter	0	0	0	0	1	0	0	0	0	0	0	0	0	207	0	0	0	0	0	0	0	0	0	0	0	0	0	0	0	0	0	0	0	1	0	0	0	0	0	0	0	2	0	0	0	0	0
Otu6747	211	Bacteria;Firmicutes;Clostridia;Clostridiales;Lachnospiraceae;Coprococcus	0	0	13	0	0	0	0	0	0	0	1	0	0	0	0	0	0	0	0	0	0	0	0	0	0	0	0	0	0	0	0	0	0	0	0	0	0	0	0	0	0	0	0	0	0	0	0
Otu1239	211	Bacteria;Bacteroidetes;Bacteroidia;Bacteroidales;Rikenellaceae	0	0	0	0	0	0	0	0	0	0	0	0	0	0	0	0	0	0	0	0	0	0	0	0	0	0	0	0	0	0	0	0	0	0	0	0	0	0	0	0	0	0	0	0	0	0	0
Otu3867	211	Bacteria;Bacteroidetes;Bacteroidia;Bacteroidales;Prevotellaceae;Prevotella	0	0	0	0	0	0	0	0	0	0	0	0	0	0	0	0	0	0	0	0	0	0	0	0	0	0	0	0	0	0	0	0	0	0	0	0	0	0	0	0	0	0	0	0	0	0	0
Otu7169	211	Bacteria;Firmicutes;Clostridia;Clostridiales;Christensenellaceae	0	0	0	0	0	0	0	0	0	0	0	0	0	0	0	0	0	0	0	0	0	0	0	0	0	0	0	0	0	0	0	0	0	0	0	0	0	0	0	0	0	0	0	0	0	46	0
Otu7000	211	Bacteria;Firmicutes;Clostridia;Clostridiales;Ruminococcaceae	1	0	0	0	0	0	0	0	0	0	0	0	0	0	0	0	0	0	0	0	0	0	0	0	0	0	0	0	0	0	0	0	0	0	0	0	0	0	0	0	0	0	0	0	0	0	0
Otu4096	211	Bacteria;Bacteroidetes;Bacteroidia;Bacteroidales	0	0	0	0	0	0	0	0	0	0	0	0	0	0	0	0	0	0	0	0	0	0	0	0	0	0	0	0	0	0	0	0	0	0	0	0	0	0	0	0	0	0	0	0	0	99	0
Otu524	210	Bacteria;Firmicutes;Clostridia;Clostridiales	0	0	0	0	0	0	0	0	0	0	0	0	0	0	0	0	0	0	0	0	0	0	0	0	0	0	0	0	0	0	0	0	0	0	0	0	0	0	0	0	0	0	0	0	0	0	0
Otu3353	210	Bacteria;Firmicutes;Clostridia;Clostridiales;Ruminococcaceae	0	0	0	0	0	0	0	0	0	0	0	0	0	0	0	0	0	2	0	0	1	0	0	0	0	0	0	0	0	0	0	0	0	0	0	0	0	0	0	0	0	0	0	0	0	0	0
Otu4038	209	Bacteria;Firmicutes;Clostridia;Clostridiales	0	0	0	0	0	0	0	0	0	0	0	0	0	0	0	0	0	0	0	0	0	0	0	0	0	0	0	0	0	0	0	0	0	0	0	0	0	0	0	0	0	0	0	0	0	0	0
Otu658	209	Bacteria;Bacteroidetes;Bacteroidia;Bacteroidales;Prevotellaceae;Prevotella	0	0	0	0	0	0	0	0	0	0	0	0	0	0	0	0	0	0	0	0	0	0	0	0	0	0	0	0	0	0	0	0	0	0	0	0	0	0	0	0	0	0	0	0	0	0	1
Otu6646	209	Bacteria;Firmicutes;Clostridia;Clostridiales;Clostridiaceae	0	0	0	0	0	0	0	0	0	0	0	0	0	2	0	1	0	5	12	133	15	3	19	10	0	0	0	3	1	0	2	0	0	2	0	0	0	0	0	0	0	0	0	0	0	0	0
Otu544	209	Bacteria;Bacteroidetes;Bacteroidia;Bacteroidales;Rikenellaceae;PW3	0	0	0	0	0	0	0	0	0	0	0	0	0	0	0	0	0	0	0	0	0	0	0	0	0	0	0	0	0	0	0	0	0	0	0	0	0	0	0	0	0	0	0	0	0	0	0
Otu1363	209	Bacteria;Bacteroidetes;Bacteroidia;Bacteroidales;Odoribacteraceae;Butyricimonas	0	0	11	0	0	0	0	0	0	0	3	1	1	1	0	0	0	7	0	0	0	0	0	0	3	0	0	0	0	0	0	0	1	0	0	0	0	0	0	0	0	3	0	0	37	0	0
Otu967	209	Bacteria;Cyanobacteria;Oscillatoriophycideae;Chroococcales;Microcystaceae;Microcystis	0	0	0	0	0	0	0	0	0	0	0	0	0	0	0	0	0	0	4	0	0	174	0	2	0	1	1	0	2	1	0	0	1	9	0	0	0	0	0	0	0	0	0	0	0	0	0
Otu510	209	Bacteria;Bacteroidetes;Bacteroidia;Bacteroidales;Odoribacteraceae;Odoribacter	0	0	0	0	0	0	0	0	0	0	0	0	0	0	0	0	0	0	0	0	0	0	0	0	0	0	0	0	0	0	0	0	0	0	0	0	0	0	0	0	0	0	0	0	0	0	0
Otu4969	208	Bacteria;Firmicutes;Clostridia;Clostridiales;Ruminococcaceae;Oscillospira	0	0	0	0	0	0	0	0	0	0	0	0	0	0	0	0	0	0	0	0	0	0	0	0	0	0	0	0	0	0	0	0	0	0	0	0	0	0	0	0	0	0	0	0	0	0	0
Otu1107	208	Bacteria;Bacteroidetes;Bacteroidia;Bacteroidales;S24-7	0	0	30	5	0	1	0	0	0	0	40	0	32	82	0	0	0	0	0	0	0	0	0	0	16	0	0	0	0	0	0	0	2	0	0	0	0	0	0	0	0	0	0	0	0	0	0
Otu3104	208	Bacteria;Firmicutes;Clostridia;Clostridiales;Ruminococcaceae	0	0	0	0	0	0	0	0	0	0	0	0	0	0	0	0	0	0	0	0	0	0	0	0	0	0	0	0	0	0	0	0	0	0	0	0	0	0	0	0	1	0	1	0	3	7	0
Otu1657	207	Bacteria;Proteobacteria;Betaproteobacteria;Neisseriales;Neisseriaceae;Chitinilyticum;Chitinilyticum_aquatile	9	0	0	0	0	0	0	0	0	0	2	0	1	0	0	0	0	0	0	0	0	0	1	0	0	0	14	11	30	18	39	41	30	8	0	0	0	0	0	0	0	0	0	0	0	0	0
Otu751	207	Bacteria;NKB19	0	0	0	0	0	0	0	0	0	0	0	0	0	0	0	0	0	0	0	0	0	0	0	0	0	0	0	0	0	0	0	0	0	0	0	0	0	0	0	0	0	0	0	0	0	0	0
Otu4638	206	Bacteria;Firmicutes;Clostridia;Clostridiales;Ruminococcaceae;Oscillospira	0	0	0	0	0	0	0	0	0	0	0	0	0	1	0	0	0	5	0	0	0	0	0	0	0	0	0	0	0	0	0	0	0	0	0	0	0	0	0	0	0	4	0	0	6	0	0
Otu593	206	Bacteria;Firmicutes;Clostridia;Clostridiales	0	0	0	0	0	0	0	0	0	0	0	0	0	0	0	0	0	0	0	0	0	0	0	0	0	0	0	0	0	0	0	0	0	0	0	0	0	0	0	0	0	0	0	0	0	0	0
Otu554	206	Bacteria;Bacteroidetes;Bacteroidia;Bacteroidales;Porphyromonadaceae	0	0	0	0	0	0	0	0	0	0	0	0	0	0	0	0	0	0	0	0	0	0	0	0	0	0	0	0	0	0	0	0	0	0	0	0	0	0	0	0	0	0	0	0	0	0	0
Otu6224	206	Bacteria;Proteobacteria;Gammaproteobacteria;Alteromonadales;Shewanellaceae;Shewanella;Shewanella_benthica	0	2	0	0	0	0	0	0	0	0	0	0	0	0	0	0	0	0	0	0	0	0	0	0	0	0	0	0	0	0	0	0	0	0	0	43	15	0	13	0	0	0	0	0	0	0	1
Otu795	205	Bacteria;Firmicutes;Clostridia;Clostridiales	0	0	0	0	0	0	0	0	0	0	0	0	0	0	0	0	0	0	0	0	0	0	0	0	0	0	0	0	0	0	0	0	0	0	0	0	0	0	0	0	0	0	0	0	0	0	0
Otu3514	205	Bacteria;Bacteroidetes;Bacteroidia;Bacteroidales;Rikenellaceae;AF12	0	0	0	1	0	0	0	0	0	0	0	0	0	0	0	0	0	0	0	0	0	0	0	0	0	0	0	0	0	0	0	0	0	0	0	0	0	0	0	0	0	0	0	0	0	50	0
Otu2706	205	Bacteria;Bacteroidetes;Bacteroidia;Bacteroidales	0	0	0	0	0	0	0	0	0	0	0	0	0	0	0	0	0	0	0	0	0	0	0	0	0	0	0	0	0	0	0	0	0	0	0	0	0	0	0	0	0	0	0	0	0	202	0
Otu665	204	Bacteria;Proteobacteria;Gammaproteobacteria;Alteromonadales;J115	0	0	0	0	0	0	1	0	0	0	0	0	0	0	0	0	0	0	0	0	0	0	0	0	0	0	0	0	0	0	0	0	0	0	0	0	0	0	0	0	0	6	0	0	0	0	2
Otu5654	203	Bacteria;Proteobacteria;Alphaproteobacteria;Rhodobacterales;Rhodobacteraceae;Anaerospora	0	0	10	10	0	0	0	0	1	0	0	0	0	4	0	0	0	0	1	0	0	2	1	0	0	0	0	0	0	1	0	0	0	0	0	0	5	0	0	2	1	2	140	0	0	0	1
Otu7768	203	Bacteria;Bacteroidetes;Bacteroidia;Bacteroidales;Prevotellaceae;Prevotella	0	0	0	0	0	0	0	0	0	0	0	0	0	0	0	0	0	0	0	0	0	0	0	0	0	0	0	0	0	0	0	0	0	0	0	0	0	0	0	0	0	0	2	0	0	0	0
Otu8126	203	Bacteria;Bacteroidetes;Bacteroidia;Bacteroidales;Paraprevotellaceae;YRC22	0	0	0	0	0	0	0	0	0	0	0	0	0	0	0	0	0	0	0	0	0	0	0	0	0	0	0	0	0	0	0	0	0	0	0	0	0	0	0	0	0	0	0	0	0	0	0
Otu3512	203	Bacteria;Firmicutes;Clostridia;Clostridiales;Ruminococcaceae	0	0	0	0	0	0	0	0	0	0	0	0	0	0	0	0	0	0	0	0	0	0	0	0	0	0	0	0	0	0	0	0	0	0	0	0	0	0	0	0	0	0	0	0	0	0	0
Otu721	203	Bacteria;Firmicutes;Erysipelotrichi;Erysipelotrichales;Erysipelotrichaceae	0	0	0	0	0	0	0	0	0	0	0	0	0	0	0	0	0	0	0	0	0	0	0	0	0	0	0	0	0	0	0	0	0	0	0	0	0	0	0	0	0	0	0	0	0	0	0
Otu1179	203	Bacteria;Firmicutes;Clostridia;Clostridiales;Lachnospiraceae;Coprococcus;Coprococcus_catus	2	0	0	0	0	0	0	0	0	0	0	0	0	1	0	0	0	1	0	0	0	1	0	0	0	0	0	0	0	0	0	0	0	0	0	0	0	0	0	0	0	10	0	0	59	0	0
Otu784	202	Bacteria;Proteobacteria;Alphaproteobacteria;Rickettsiales;mitochondria	0	0	0	0	0	26	2	41	122	0	7	0	2	0	0	0	0	0	0	0	0	0	0	0	0	0	0	0	0	0	0	0	2	0	0	0	0	0	0	0	0	0	0	0	0	0	0
Otu636	202	Bacteria;Firmicutes;Clostridia;Clostridiales;Ruminococcaceae	0	0	0	0	0	0	0	0	0	0	0	0	0	0	0	0	0	0	0	0	0	0	0	0	0	0	0	0	0	0	0	0	0	0	0	0	0	0	0	0	0	0	0	0	0	0	0
Otu565	202	Bacteria;Firmicutes;Clostridia;Clostridiales	0	0	0	0	0	0	0	0	0	0	0	0	0	0	0	0	0	0	0	0	0	0	0	0	0	0	0	0	0	0	0	0	0	0	0	0	0	0	0	0	0	0	0	0	0	0	0
Otu564	202	Bacteria;Tenericutes;Mollicutes;RF39	0	0	0	0	0	0	0	0	0	0	2	0	0	0	0	0	0	0	0	0	0	0	0	0	0	0	0	0	0	0	0	0	0	0	0	0	0	0	0	0	0	0	0	0	0	0	0
Otu842	202	Bacteria;Cyanobacteria;4C0d-2;MLE1-12	0	0	0	0	0	0	0	0	0	0	18	0	7	0	0	0	0	0	11	1	3	4	0	0	28	0	0	0	0	0	0	0	0	0	0	0	0	0	0	0	0	34	0	81	0	0	0
Otu3425	202	Bacteria;Bacteroidetes;Bacteroidia;Bacteroidales	0	0	0	0	0	0	0	0	0	0	0	0	0	0	0	0	0	0	0	0	0	0	0	0	0	0	0	0	0	0	0	0	0	0	0	0	0	0	0	0	0	0	0	0	0	57	0
Otu836	202	Bacteria;Tenericutes;Mollicutes;Mycoplasmatales;Mycoplasmataceae	0	0	0	0	0	0	0	0	0	0	0	0	0	0	0	0	0	0	0	0	0	0	0	0	0	0	0	0	0	0	0	0	0	0	0	0	0	0	0	0	0	0	0	0	0	0	0
Otu1059	201	Bacteria;Proteobacteria;Betaproteobacteria;Burkholderiales;Oxalobacteraceae;Polynucleobacter	0	0	2	0	0	0	0	0	0	0	0	0	0	0	0	0	0	2	10	1	0	116	0	0	0	2	0	0	1	0	0	0	0	0	0	0	0	0	0	0	0	0	0	0	0	0	0
Otu1548	201	Bacteria;Bacteroidetes;Bacteroidia;Bacteroidales;S24-7	0	0	56	1	0	0	0	0	0	0	55	0	49	7	0	0	0	0	0	0	0	0	0	0	21	0	1	0	0	0	1	1	1	0	0	0	0	0	0	0	0	0	0	0	0	0	0
Otu972	201	Bacteria;Firmicutes;Clostridia;Clostridiales;Ruminococcaceae	0	0	0	0	0	0	0	0	0	1	0	0	0	0	0	0	0	0	0	0	0	0	0	0	0	3	0	3	0	0	191	0	0	0	0	0	0	0	0	0	0	0	0	0	0	0	0
Otu1118	201	Bacteria;Verrucomicrobia;Verrucomicrobiae;Verrucomicrobiales;Verrucomicrobiaceae	0	0	0	0	0	0	0	0	0	0	2	0	16	0	0	0	0	0	3	0	0	0	0	0	0	22	3	59	18	41	31	2	0	3	0	0	0	0	0	0	0	0	0	0	0	0	0
Otu3406	200	Bacteria;Firmicutes;Clostridia;Clostridiales;Lachnospiraceae;Clostridium;Clostridium_colinum	0	0	0	0	0	0	0	0	0	0	0	0	0	0	0	0	0	0	0	0	0	0	0	0	0	0	0	0	0	0	0	0	0	0	0	0	0	0	0	0	0	0	0	0	0	0	0
Otu3225	200	Bacteria;Firmicutes;Clostridia;Clostridiales;Ruminococcaceae	0	0	0	0	0	0	0	0	0	0	0	0	0	0	0	0	0	0	0	0	0	0	0	0	0	0	0	0	0	0	0	0	0	0	0	0	0	0	0	0	0	0	0	0	0	164	0
Otu4287	200	Bacteria;Firmicutes;Clostridia;Clostridiales	0	0	0	0	0	0	0	0	0	0	0	0	0	1	0	0	0	0	0	0	0	0	0	0	0	0	0	0	0	0	0	0	0	0	0	0	0	0	0	0	0	0	0	0	13	0	0
Otu988	199	Bacteria;Bacteroidetes;Bacteroidia;Bacteroidales	0	0	0	0	0	0	0	0	0	0	0	0	0	0	0	0	0	0	0	0	0	0	0	0	0	0	0	0	0	0	0	0	0	0	0	0	0	0	0	0	0	0	0	0	0	0	0
Otu573	199	Bacteria;Proteobacteria;Gammaproteobacteria;Xanthomonadales;Xanthomonadaceae;Thermomonas	174	0	0	2	0	0	1	0	0	1	1	0	0	0	0	0	0	0	0	0	0	0	0	0	0	2	0	0	6	6	0	0	0	0	0	0	0	0	0	0	0	6	0	0	0	0	0
Otu3270	199	Bacteria;Bacteroidetes;Bacteroidia;Bacteroidales;S24-7	0	0	0	0	0	0	0	0	0	0	0	0	0	0	0	0	0	0	0	0	0	0	0	0	0	0	0	0	0	0	0	0	0	0	0	0	0	0	0	0	0	0	0	0	0	0	0
Otu4092	199	Bacteria;Spirochaetes;Spirochaetes;Spirochaetales;Spirochaetaceae;Treponema	0	0	0	0	0	0	0	0	0	0	0	0	0	0	0	0	0	0	0	0	0	0	0	0	0	0	0	0	0	0	0	0	0	0	0	0	0	0	0	0	0	0	1	0	0	0	0
Otu7300	198	Bacteria;Bacteroidetes;Bacteroidia;Bacteroidales;Rikenellaceae;PW3	0	0	0	0	0	0	0	0	0	0	0	0	0	0	0	0	0	0	0	0	0	0	0	0	0	0	0	0	0	0	0	0	0	0	0	0	0	0	0	0	0	0	0	0	0	0	0
Otu1041	198	Bacteria;Firmicutes;Clostridia;Clostridiales	0	0	0	0	0	0	0	0	0	0	0	0	0	0	0	0	0	0	0	0	0	0	0	0	0	0	0	0	0	0	0	0	0	0	0	0	0	0	0	0	0	0	0	0	0	0	0
Otu919	197	Bacteria;Proteobacteria;Betaproteobacteria	0	0	0	0	0	0	0	0	0	0	0	0	0	0	0	0	0	0	0	0	0	0	0	0	0	0	0	0	0	0	0	0	0	0	0	0	0	0	0	0	0	0	0	0	0	0	0
Otu6170	197	Bacteria;Proteobacteria;Gammaproteobacteria;Alteromonadales;Shewanellaceae;Shewanella	0	0	0	0	0	0	0	0	0	0	0	0	0	0	0	0	0	0	0	0	0	0	0	0	0	0	0	0	0	0	0	0	0	0	0	0	0	0	0	0	0	0	0	0	0	0	0
Otu1100	197	Bacteria;Planctomycetes;vadinHA49;PeHg47	0	0	0	0	0	0	0	0	0	0	0	0	0	0	0	0	0	0	0	0	0	0	0	0	0	0	0	0	0	0	0	0	0	0	0	0	0	0	0	0	0	0	0	0	0	0	0
Otu499	196	Bacteria;Bacteroidetes;Bacteroidia;Bacteroidales;p-2534-18B5	0	0	0	0	0	0	0	0	0	0	0	0	0	0	0	0	0	0	0	0	0	0	0	0	0	0	0	0	0	0	0	0	0	0	0	0	0	0	0	0	0	0	0	0	0	0	0
Otu2721	196	Bacteria;Spirochaetes;Spirochaetes	0	0	0	0	0	0	0	0	0	0	0	0	0	0	0	0	0	0	0	0	0	0	0	0	0	0	0	0	0	0	0	0	0	0	0	0	0	0	0	0	0	0	0	0	0	0	0
Otu3303	195	Bacteria;Firmicutes;Clostridia;Clostridiales;Mogibacteriaceae	0	0	0	0	0	0	0	0	0	0	0	0	0	0	0	0	0	0	0	0	0	0	0	0	1	0	0	0	0	0	0	0	0	0	0	0	0	0	0	0	0	0	0	0	0	0	0
Otu2651	195	Bacteria;Firmicutes;Clostridia;Clostridiales;Lachnospiraceae;Ruminococcus;Ruminococcus_gnavus	0	0	0	0	0	0	0	0	0	0	0	0	0	0	0	0	0	0	0	0	0	0	0	0	0	0	0	0	0	0	0	0	0	0	0	0	0	0	0	0	0	0	0	0	0	0	0
Otu3468	195	Bacteria;Actinobacteria;Actinobacteria;Actinomycetales;Micrococcaceae;Micrococcus	0	1	0	5	0	1	0	0	0	0	6	0	0	0	0	0	0	0	5	0	1	0	0	0	0	0	0	0	0	0	0	0	0	0	0	6	1	0	3	0	1	7	0	0	0	0	10
Otu855	195	Bacteria;Bacteroidetes;Bacteroidia;Bacteroidales;Porphyromonadaceae;Parabacteroides	0	0	1	0	0	0	0	0	0	0	0	0	0	0	0	0	0	0	0	0	0	0	0	0	0	0	0	1	0	107	0	62	0	1	0	0	0	0	0	0	0	0	0	0	0	0	0
Otu669	195	Bacteria;Spirochaetes;Brachyspirae;Brachyspirales;Brachyspiraceae;Brachyspira	0	0	0	0	0	0	0	0	0	0	0	0	0	0	0	0	0	0	0	0	0	0	0	0	0	0	0	0	0	0	0	0	0	0	0	0	0	0	0	0	0	0	0	0	0	0	0
Otu4491	195	Bacteria;Firmicutes;Erysipelotrichi;Erysipelotrichales;Erysipelotrichaceae	0	0	0	0	0	0	0	0	0	0	1	0	0	0	0	0	0	0	0	0	0	0	0	0	0	0	0	0	0	0	0	0	0	0	0	0	0	0	0	0	0	0	1	2	4	58	0
Otu2415	195	Bacteria;Firmicutes;Clostridia;Clostridiales;Lachnospiraceae	0	0	0	0	0	0	0	0	0	0	0	0	0	0	0	0	0	0	0	0	0	0	0	0	0	0	0	0	0	0	0	0	0	0	0	0	0	0	0	0	0	0	0	0	0	0	0
Otu724	195	Bacteria;Planctomycetes;Planctomycetia;Pirellulales;Pirellulaceae	0	0	0	0	0	0	0	0	0	0	0	0	0	0	0	0	0	0	0	0	0	0	0	0	0	0	0	0	0	0	0	0	0	0	0	0	0	0	0	0	0	0	0	0	0	0	0
Otu803	195	Bacteria;Actinobacteria;Actinobacteria;Actinomycetales	0	0	0	0	0	0	0	0	0	0	0	0	0	0	0	0	0	15	11	2	4	153	7	0	0	0	0	0	0	0	0	1	0	2	0	0	0	0	0	0	0	0	0	0	0	0	0
Otu615	194	Bacteria;Planctomycetes;Planctomycetia;Gemmatales;Gemmataceae	0	0	0	0	0	0	0	0	0	2	0	0	0	0	0	0	0	11	6	2	2	150	4	0	0	10	0	0	2	0	1	1	1	2	0	0	0	0	0	0	0	0	0	0	0	0	0
Otu568	194	Bacteria;Proteobacteria;Deltaproteobacteria;Spirobacillales	0	0	0	0	0	0	0	0	0	0	0	0	0	0	0	0	0	0	0	0	0	0	0	0	0	0	0	0	0	0	0	0	0	0	0	0	0	0	0	0	0	0	0	0	0	0	0
Otu8024	194	Bacteria;Bacteroidetes;Bacteroidia;Bacteroidales;Paraprevotellaceae;Prevotella	0	0	0	0	0	0	0	0	0	0	0	0	0	0	0	1	0	0	0	0	0	1	2	1	0	0	0	0	0	0	0	0	0	0	0	0	0	0	0	0	0	0	0	0	0	0	0
Otu837	194	Bacteria;Proteobacteria;Epsilonproteobacteria;Campylobacterales;Campylobacteraceae;Campylobacter	0	0	0	0	0	0	0	0	0	0	0	0	0	0	0	0	0	0	0	0	0	0	0	0	0	0	0	0	0	0	0	0	0	0	0	0	0	0	0	0	0	0	0	0	0	0	0
Otu3134	194	Bacteria;Firmicutes;Clostridia;Clostridiales;Ruminococcaceae	0	0	0	0	0	0	0	0	0	0	0	0	0	0	0	0	0	0	0	0	0	0	0	0	0	0	0	0	0	0	0	0	0	0	0	0	0	0	0	0	0	0	0	0	0	0	0
Otu915	193	Bacteria;Cyanobacteria;Chloroplast;Stramenopiles	0	0	0	0	0	0	0	0	0	0	0	0	0	0	0	0	0	0	2	0	1	1	0	0	0	0	0	0	0	0	0	0	0	0	0	0	0	0	0	0	0	0	0	0	0	0	0
Otu644	193	Bacteria	0	0	0	0	0	0	0	0	0	0	0	0	0	0	0	0	0	0	0	0	0	0	0	0	0	0	0	0	0	0	0	0	0	0	0	0	0	0	0	0	0	0	0	0	0	0	0
Otu605	193	Bacteria;Firmicutes;Clostridia;Clostridiales;Lachnospiraceae;Clostridium;Clostridium_colinum	0	0	0	0	0	0	0	0	0	0	0	0	0	0	0	0	0	0	0	0	0	0	0	0	0	0	0	0	0	0	0	0	0	0	0	0	0	0	0	0	0	0	0	0	0	0	0
Otu8810	193	Bacteria;Firmicutes;Clostridia;Clostridiales;Ruminococcaceae	0	0	0	0	0	0	0	0	0	0	0	0	0	0	0	0	0	0	0	0	0	0	0	0	0	0	0	0	0	0	0	0	0	0	0	0	0	0	0	0	0	0	0	0	2	0	0
Otu517	193	Bacteria;Elusimicrobia;Endomicrobia	0	0	0	0	0	0	0	0	0	0	0	0	0	0	0	0	0	0	0	0	0	0	0	0	0	0	0	0	0	0	0	0	0	0	0	0	0	0	0	0	0	0	0	0	0	0	0
Otu7370	192	Bacteria;Proteobacteria;Alphaproteobacteria;Rhodobacterales;Rhodobacteraceae;Paracoccus;Paracoccus_aminovorans	1	0	19	3	0	0	0	0	0	0	2	0	11	1	0	0	0	0	0	0	0	0	0	0	0	46	0	5	71	24	0	0	0	0	0	0	0	0	0	0	0	0	0	0	0	0	0
Otu1165	192	Bacteria;Firmicutes;Clostridia;Clostridiales;Christensenellaceae	0	0	0	0	0	0	0	0	0	0	0	0	0	0	0	0	0	0	0	0	0	0	0	0	0	0	0	0	0	0	0	0	0	0	0	0	0	0	0	0	0	0	0	0	0	0	0
Otu3806	192	Bacteria;Firmicutes;Clostridia;Clostridiales;Lachnospiraceae	0	0	0	0	0	0	0	0	0	0	0	0	0	0	0	0	0	0	0	0	0	0	0	0	0	0	0	0	0	0	0	0	0	0	0	0	0	0	0	0	0	0	0	0	0	0	0
Otu612	191	Bacteria;Firmicutes;Clostridia;Clostridiales	0	0	0	0	0	0	0	0	0	0	0	0	0	0	0	0	0	0	0	0	0	0	0	0	0	0	0	0	0	0	0	0	0	0	0	0	0	0	0	0	0	0	0	0	0	0	0
Otu2758	191	Bacteria;Firmicutes	0	0	0	0	0	0	0	0	0	0	0	0	0	0	0	0	0	0	0	0	0	0	0	0	0	0	0	0	0	0	0	0	0	0	0	0	0	0	0	0	0	0	0	0	0	0	0
Otu594	191	Bacteria	0	0	0	0	0	0	0	0	0	0	0	0	0	0	0	0	0	0	0	0	0	0	0	0	0	0	0	0	0	0	0	0	0	0	0	0	0	0	0	0	0	0	0	0	0	0	0
Otu3186	190	Bacteria;Firmicutes;Clostridia;Clostridiales;Ruminococcaceae	0	0	0	0	0	0	0	0	0	0	0	0	0	0	0	0	0	0	0	0	0	0	0	0	0	0	0	0	0	0	0	0	0	0	0	0	0	0	0	0	0	0	0	0	4	136	0
Otu604	190	Bacteria;Bacteroidetes;Bacteroidia;Bacteroidales	0	0	0	0	0	0	0	0	0	0	0	0	0	0	0	0	0	0	0	0	0	0	0	0	0	0	0	0	0	0	0	0	0	0	0	0	0	0	0	0	0	0	0	0	0	0	0
Otu4563	189	Bacteria;Firmicutes;Clostridia;Clostridiales;Ruminococcaceae	0	0	0	0	0	0	0	0	0	0	0	0	0	0	0	0	0	0	0	0	0	0	0	0	0	0	0	0	0	0	0	0	0	0	0	0	0	0	0	0	0	0	2	0	28	142	0
Otu1045	189	Bacteria;Cyanobacteria;Chloroplast;Chlorophyta	0	0	0	0	0	0	0	0	0	0	0	0	0	0	0	0	0	18	31	0	0	133	1	0	0	0	0	0	0	0	0	0	0	0	0	0	0	0	0	0	0	0	0	0	0	0	0
Otu2986	189	Bacteria;Firmicutes;Clostridia;Clostridiales;Ruminococcaceae;Ruminococcus;Ruminococcus_flavefaciens	0	0	0	0	0	0	0	0	0	0	3	0	0	1	0	1	0	0	0	0	0	0	0	0	0	0	0	0	0	0	0	0	0	0	0	0	0	0	0	0	0	0	0	0	0	0	0
Otu3558	188	Bacteria;Firmicutes;Clostridia;Clostridiales;Peptococcaceae	0	0	0	0	0	0	0	0	0	0	0	0	0	1	0	0	0	0	0	0	0	0	0	0	0	0	0	0	0	0	0	0	0	0	0	0	0	0	0	0	0	0	0	0	0	0	0
Otu3261	188	Bacteria;Bacteroidetes;Bacteroidia;Bacteroidales;Odoribacteraceae;Odoribacter	0	0	0	0	0	0	0	0	0	0	0	0	0	0	0	0	0	0	0	0	0	0	0	0	0	0	0	0	0	0	0	0	0	0	0	0	0	0	0	0	0	0	0	0	0	8	0
Otu7642	188	Bacteria;Firmicutes;Clostridia;Clostridiales;Lachnospiraceae	0	0	0	0	0	0	0	0	0	0	0	0	0	0	0	0	0	0	0	0	0	0	0	0	0	0	0	0	0	0	0	0	0	0	0	0	0	0	0	0	0	0	0	0	0	0	0
Otu9034	188	Bacteria;Bacteroidetes;Bacteroidia;Bacteroidales;S24-7	0	0	0	0	0	0	0	0	0	0	0	0	0	0	0	0	0	0	0	0	0	0	0	0	0	0	0	0	0	0	0	0	0	0	0	0	0	0	0	0	0	0	0	0	0	0	0
Otu4879	188	Bacteria;Firmicutes;Clostridia;Clostridiales;Ruminococcaceae;Oscillospira	0	0	0	0	0	0	0	0	0	0	0	0	0	11	0	0	0	0	0	0	0	0	0	0	0	0	0	0	0	0	0	0	0	0	0	0	0	0	0	0	0	0	0	0	0	0	0
Otu1174	188	Bacteria;Bacteroidetes;Bacteroidia;Bacteroidales;S24-7	0	0	11	2	0	0	1	0	0	0	33	0	8	130	0	0	0	0	0	0	0	0	0	0	1	1	0	0	0	0	0	0	1	0	0	0	0	0	0	0	0	0	0	0	0	0	0
Otu1073	187	Bacteria;Proteobacteria;Betaproteobacteria;Burkholderiales;Alcaligenaceae;Sutterella	0	0	0	0	0	0	0	0	0	0	0	0	0	74	2	1	0	9	14	0	7	1	0	1	0	0	0	0	0	0	0	0	0	0	4	0	3	0	0	0	0	1	0	0	50	0	0
Otu634	186	Bacteria;Spirochaetes;Spirochaetes;Spirochaetales;Spirochaetaceae;Treponema	0	0	0	0	0	0	0	0	0	0	0	0	0	0	0	0	0	0	0	0	0	0	0	0	0	0	0	0	0	0	0	0	0	0	0	0	0	0	0	0	0	0	0	0	0	0	0
Otu6997	186	Bacteria;Proteobacteria;Betaproteobacteria	0	0	0	0	0	0	0	0	0	0	0	0	0	0	0	0	0	0	0	0	0	0	0	0	0	0	0	0	0	0	0	0	0	0	0	0	0	0	0	0	0	0	0	0	0	0	0
Otu3449	186	Bacteria;Firmicutes;Clostridia;Clostridiales	0	0	0	0	0	0	0	0	0	0	0	0	0	0	0	0	0	0	0	0	0	0	0	0	0	0	0	0	0	0	0	0	0	0	0	0	0	0	0	0	0	0	0	0	0	0	0
Otu9062	186	Bacteria;Proteobacteria;Gammaproteobacteria;Pseudomonadales;Pseudomonadaceae;Pseudomonas;Pseudomonas_citronellolis	5	0	0	0	0	0	0	0	0	0	1	0	0	0	0	0	0	0	0	0	0	0	0	0	0	0	0	0	0	0	0	22	11	0	0	0	0	0	0	0	0	0	0	0	0	0	1
Otu815	186	Bacteria;Cyanobacteria;Oscillatoriophycideae;Oscillatoriales;Phormidiaceae;Planktothrix	0	0	0	0	0	0	1	0	0	0	1	0	0	0	0	0	0	0	0	0	0	0	0	0	2	8	0	0	1	2	0	110	61	0	0	0	0	0	0	0	0	0	0	0	0	0	0
Otu4828	186	Bacteria;Firmicutes;Clostridia;Clostridiales;Ruminococcaceae;Oscillospira;Oscillospira_guilliermondii	0	0	0	0	0	0	0	0	0	0	0	0	0	0	0	0	0	0	0	0	0	0	0	0	0	0	0	0	0	0	0	0	0	0	1	0	0	0	0	0	0	0	0	0	0	0	0
Otu1075	185	Bacteria;Firmicutes;Clostridia;Clostridiales;Ruminococcaceae;Oscillospira	0	0	0	0	0	0	0	0	0	0	0	0	0	0	0	0	0	0	0	0	0	0	0	0	0	0	0	0	0	0	0	0	0	0	0	0	0	0	0	0	0	0	0	0	0	0	0
Otu6913	185	Bacteria;Tenericutes;CK-1C4-19	0	0	0	0	0	0	0	0	0	0	0	0	2	0	0	0	0	0	0	0	0	3	0	0	0	34	2	44	40	2	25	0	23	10	0	0	0	0	0	0	0	0	0	0	0	0	0
Otu1293	185	Bacteria;Proteobacteria;Betaproteobacteria;SC-I-84	0	0	0	0	0	0	0	0	0	0	0	0	3	0	0	0	0	1	1	0	0	0	1	0	0	99	0	5	6	1	9	0	1	0	0	0	0	0	0	0	0	0	0	0	0	0	0
Otu977	184	Bacteria;Proteobacteria;Deltaproteobacteria;Myxococcales;Cystobacterineae	0	0	0	0	10	74	0	66	31	0	0	1	0	0	0	0	0	0	0	0	0	0	0	0	2	0	0	0	0	0	0	0	0	0	0	0	0	0	0	0	0	0	0	0	0	0	0
Otu2429	184	Bacteria;Fusobacteria;Fusobacteriia;Fusobacteriales;Leptotrichiaceae	0	0	0	0	0	0	0	0	0	0	0	0	0	0	0	0	0	0	0	0	0	0	0	0	0	0	0	0	0	0	0	0	0	0	0	0	0	0	0	0	0	0	0	0	0	0	0
Otu3238	184	Bacteria;Firmicutes;Clostridia;Clostridiales;Lachnospiraceae;Epulopiscium	0	0	0	0	0	0	0	0	0	0	0	0	0	0	0	0	0	1	0	0	0	0	0	0	0	0	0	0	0	0	0	0	0	0	0	0	0	0	0	0	0	0	0	0	0	0	0
Otu3332	184	Bacteria;Firmicutes	0	0	0	0	0	0	0	0	0	0	0	0	0	0	0	0	0	0	0	0	0	0	0	0	0	0	0	0	0	0	0	0	0	0	0	0	0	0	0	0	0	0	0	0	0	0	0
Otu595	184	Bacteria;Spirochaetes;Spirochaetes;M2PT2-76	0	0	0	0	0	0	0	0	0	0	0	0	0	0	0	0	0	0	0	0	0	0	0	0	0	0	0	0	0	0	0	0	0	0	0	0	0	0	0	0	0	0	0	0	0	0	0
Otu5455	184	Bacteria;Bacteroidetes;Bacteroidia;Bacteroidales;S24-7	0	0	0	0	0	0	0	0	0	0	0	0	0	0	0	0	0	0	0	0	0	0	0	0	0	0	0	0	0	0	0	0	0	0	0	0	0	0	0	0	0	0	0	0	0	0	0
Otu6146	184	Bacteria;Bacteroidetes;Flavobacteriia;Flavobacteriales;Flavobacteriaceae;Flavobacterium	0	5	0	1	14	5	26	8	0	0	10	30	0	0	0	0	0	0	0	0	0	0	0	0	0	0	0	0	0	0	0	0	0	0	0	0	0	0	0	0	0	0	0	0	0	0	0
Otu543	183	Bacteria;Bacteroidetes;Bacteroidia;Bacteroidales;Rikenellaceae;PW3	0	0	0	0	0	0	0	0	0	0	0	0	0	0	0	0	0	0	0	0	0	0	0	0	0	0	0	0	0	0	0	0	0	0	0	0	0	0	0	0	0	0	0	0	0	0	0
Otu758	183	Bacteria;Tenericutes;Mollicutes;RF39	0	0	0	0	0	0	0	0	0	0	0	0	0	0	0	0	0	0	0	0	0	0	0	0	0	0	0	0	0	0	0	0	0	0	0	0	0	0	0	0	0	0	0	0	0	0	0
Otu1840	182	Bacteria	0	0	0	0	0	0	0	0	0	0	0	0	0	0	0	0	0	0	0	0	0	0	0	0	0	0	0	0	0	0	0	0	0	0	0	0	0	0	0	0	0	0	0	0	0	0	0
Otu3239	182	Bacteria;Bacteroidetes;Bacteroidia;Bacteroidales	0	0	0	0	0	0	0	0	0	0	0	0	0	0	0	0	0	0	0	0	0	0	0	0	0	0	0	0	0	0	0	0	0	0	0	0	0	0	0	0	0	0	0	0	0	17	0
Otu3309	181	Bacteria;Planctomycetes;Planctomycetia;Pirellulales;Pirellulaceae;Planctomycete;Planctomycete_LF1	0	0	7	0	0	0	1	5	5	0	0	0	0	1	0	0	0	0	0	0	0	0	0	0	0	0	0	0	0	0	0	0	0	0	0	0	0	0	0	0	0	2	0	0	0	26	0
Otu4410	181	Bacteria;Firmicutes;Clostridia;Clostridiales	0	0	0	0	0	0	0	0	0	0	1	0	0	0	0	0	0	2	0	0	0	0	0	0	0	0	0	0	0	0	0	0	0	0	0	0	0	0	0	0	0	0	0	0	1	0	0
Otu2256	181	Bacteria;Cyanobacteria;Chloroplast;Stramenopiles	0	0	0	0	0	0	0	0	0	0	0	0	0	0	0	0	0	2	0	0	0	35	12	0	0	0	0	0	0	0	0	0	0	1	0	0	0	0	0	0	0	0	0	0	0	0	0
Otu6448	181	Bacteria;Actinobacteria;Actinobacteria;Actinomycetales;Mycobacteriaceae;Mycobacterium	0	0	0	1	0	0	0	0	0	2	2	1	0	0	0	0	0	9	23	1	11	78	4	1	1	1	0	2	0	0	0	0	2	1	0	0	0	0	2	0	0	0	0	0	0	0	0
Otu704	181	Bacteria;Firmicutes;Clostridia;Clostridiales	0	0	0	0	0	0	0	0	0	0	0	0	0	0	0	0	0	0	0	0	0	0	0	0	0	0	0	0	0	0	0	0	0	0	0	0	0	0	0	0	0	0	0	0	0	0	0
Otu4449	181	Bacteria;Firmicutes;Clostridia;Clostridiales;Ruminococcaceae;Oscillospira	0	0	0	0	0	0	0	0	0	0	0	0	0	2	0	0	0	0	0	0	0	0	1	0	0	0	0	0	0	0	0	0	0	0	1	0	0	0	0	0	0	0	0	0	0	0	0
Otu6986	180	Bacteria;Firmicutes;Clostridia;Clostridiales;Lachnospiraceae	0	0	0	0	0	0	0	0	0	0	0	0	0	0	0	0	0	0	0	0	0	0	0	0	0	0	0	0	0	0	0	0	0	0	2	0	0	0	0	0	0	0	0	0	0	0	0
Otu792	180	Bacteria;Bacteroidetes;Bacteroidia;Bacteroidales;Rikenellaceae	0	0	0	0	0	0	0	0	0	0	0	0	0	0	0	0	0	0	0	0	0	0	0	0	0	0	0	0	0	0	0	0	0	0	0	0	0	0	0	0	0	0	0	0	0	0	0
Otu770	180	Bacteria;Proteobacteria;Alphaproteobacteria;Rhodobacterales;Rhodobacteraceae	0	0	0	0	0	0	0	0	0	0	0	0	0	0	0	0	0	0	0	0	0	0	0	0	0	0	0	0	0	0	0	0	0	0	0	0	1	130	48	0	0	0	0	0	0	0	0
Otu622	180	Bacteria;Firmicutes;Clostridia;Clostridiales;Lachnospiraceae	0	0	0	0	0	0	0	0	0	0	0	0	0	0	0	0	0	0	0	0	0	0	0	0	0	0	0	0	0	0	0	0	0	0	0	0	0	0	0	0	0	0	0	0	0	0	0
Otu681	180	Bacteria;Proteobacteria;Betaproteobacteria;Burkholderiales;Alcaligenaceae;Sutterella	0	0	0	0	0	0	0	0	0	0	0	0	0	0	0	0	0	0	0	0	0	0	0	0	0	0	0	0	0	0	0	0	0	0	0	0	0	0	0	0	0	0	0	0	0	0	0
Otu4672	180	Bacteria;Spirochaetes;Spirochaetes;Spirochaetales;Spirochaetaceae;Treponema	0	0	0	0	0	0	0	0	0	0	0	0	0	0	0	0	0	0	0	0	0	0	0	0	0	0	0	0	0	0	0	0	0	0	0	0	0	0	0	0	0	0	0	0	0	0	0
Otu7403	179	Bacteria;Firmicutes;Clostridia;Clostridiales;Lachnospiraceae;Clostridium	0	0	0	0	0	0	0	0	0	0	0	0	0	0	0	0	0	0	0	0	0	0	0	0	0	0	0	0	0	0	0	0	0	0	0	0	0	0	0	0	0	0	0	0	0	0	0
Otu3165	179	Bacteria;Firmicutes;Clostridia;Clostridiales	0	0	0	0	0	0	0	0	0	0	0	0	0	1	0	0	0	0	0	0	0	0	0	0	0	0	0	0	0	0	0	0	0	0	0	0	0	0	0	0	0	0	0	0	0	0	0
Otu620	179	Bacteria;Firmicutes;Clostridia;Clostridiales	0	0	0	0	0	0	0	0	0	0	0	0	0	0	0	0	0	0	0	0	0	0	0	0	0	0	0	0	0	0	0	0	0	0	0	0	0	0	0	0	0	0	0	0	0	0	0
Otu900	179	Bacteria	0	0	0	0	0	0	0	0	0	0	0	0	0	0	0	0	0	0	0	0	0	0	0	0	0	0	0	0	0	0	0	0	0	0	0	0	0	0	0	0	0	0	0	0	0	0	0
Otu1499	179	Bacteria;Proteobacteria;Alphaproteobacteria;Rhizobiales	0	0	70	0	4	0	0	0	0	0	2	0	0	0	0	0	0	6	32	0	0	0	0	0	0	1	8	0	0	1	0	0	0	1	1	0	0	2	1	0	0	11	0	0	0	0	2
Otu729	179	Bacteria;Bacteroidetes;Bacteroidia;Bacteroidales;Rikenellaceae	0	0	0	0	0	0	0	0	0	0	0	0	0	0	0	0	0	0	0	0	0	0	0	0	0	0	0	0	0	0	0	0	0	0	0	0	0	0	0	0	0	0	0	0	0	0	0
Otu702	179	Bacteria;Bacteroidetes;Sphingobacteriia;Sphingobacteriales;Sphingobacteriaceae;Sphingobacterium	178	0	0	0	0	0	0	0	0	0	0	0	0	0	0	0	0	0	0	0	0	0	0	0	0	0	0	0	0	0	0	0	0	0	0	0	0	0	0	0	0	0	0	0	0	0	0
Otu1074	178	Bacteria;Planctomycetes;Planctomycetia;Pirellulales;Pirellulaceae	0	0	0	0	0	0	0	0	0	0	0	0	0	0	0	0	0	0	0	0	0	0	0	0	0	0	0	0	0	0	0	0	0	0	0	0	0	0	0	0	0	0	0	0	0	0	0
Otu3023	178	Bacteria;Bacteroidetes;Bacteroidia;Bacteroidales;Rikenellaceae;PW3	0	0	0	0	0	0	0	0	0	0	0	0	0	0	0	0	0	0	0	0	0	0	0	0	0	0	0	0	0	0	0	0	0	0	0	0	0	0	0	0	0	0	0	0	0	0	0
Otu664	178	Bacteria;Cyanobacteria;Chloroplast;Streptophyta	0	0	14	0	0	151	0	1	11	1	0	0	0	0	0	0	0	0	0	0	0	0	0	0	0	0	0	0	0	0	0	0	0	0	0	0	0	0	0	0	0	0	0	0	0	0	0
Otu630	177	Bacteria;Tenericutes;Mollicutes;RF39	0	0	0	0	0	0	0	0	0	0	0	0	0	0	0	0	0	0	0	0	0	0	0	0	0	0	0	0	0	0	0	0	0	0	0	0	0	0	0	0	0	0	0	0	0	0	0
Otu7373	177	Bacteria;Firmicutes;Clostridia;Clostridiales;Ruminococcaceae;Ruminococcus	0	0	0	0	0	0	0	0	0	0	0	0	0	0	0	0	0	0	1	0	0	0	0	0	0	0	0	0	0	0	0	0	0	0	0	0	0	0	0	0	0	0	0	0	0	0	0
Otu5073	177	Bacteria;Firmicutes;Clostridia;Clostridiales	0	0	0	0	0	0	0	0	0	0	0	0	0	12	0	0	0	0	0	0	0	0	0	0	0	0	0	0	0	0	0	0	0	0	0	0	0	0	0	0	0	0	0	0	0	0	0
Otu7016	177	Bacteria;Planctomycetes;Planctomycetia;Pirellulales;Pirellulaceae	0	0	0	0	0	0	0	0	0	0	0	0	0	0	0	0	0	0	0	0	0	0	0	0	0	0	0	0	0	0	0	0	0	0	0	0	0	0	0	0	0	0	0	0	0	0	0
Otu3760	177	Bacteria;Spirochaetes;Spirochaetes;Spirochaetales;Spirochaetaceae;Treponema	0	0	0	0	0	0	0	0	0	0	0	0	0	0	0	0	0	0	0	0	0	0	0	0	0	0	0	0	0	0	0	0	0	0	0	0	0	0	0	0	0	0	0	0	0	0	0
Otu1371	176	Bacteria;Firmicutes;Clostridia;Clostridiales;Ruminococcaceae	1	0	0	0	0	0	0	0	0	0	0	0	0	0	0	0	0	53	0	0	1	2	2	0	0	0	0	0	0	0	0	0	0	0	0	0	0	0	0	0	0	8	0	2	17	0	0
Otu808	176	Bacteria;Firmicutes;Clostridia;Clostridiales;Ruminococcaceae;Gemmiger;Gemmiger_formicilis	0	0	0	0	0	0	0	0	0	0	0	0	0	0	0	0	0	0	0	0	0	0	0	0	0	0	0	0	0	0	0	0	0	0	0	0	0	0	0	0	0	0	0	0	0	0	0
Otu850	176	Bacteria;Bacteroidetes;Bacteroidia;Bacteroidales;Rikenellaceae	0	0	0	0	0	0	0	0	0	0	0	0	0	0	0	0	0	0	0	0	0	0	0	0	0	0	0	0	0	0	0	0	0	0	0	0	0	0	0	0	0	0	0	0	0	0	0
Otu920	176	Bacteria;Proteobacteria;Gammaproteobacteria;Cardiobacteriales;Cardiobacteriaceae	0	0	0	0	0	0	0	0	0	0	0	0	0	0	0	0	0	0	0	0	0	0	0	0	0	0	0	0	0	0	0	0	0	0	0	0	0	0	0	0	0	0	0	0	0	0	0
Otu4589	175	Bacteria;Bacteroidetes;Bacteroidia;Bacteroidales;Rikenellaceae;PW3	0	0	0	0	0	0	0	0	0	0	0	0	0	0	0	0	0	0	0	0	0	0	0	0	0	0	0	0	0	0	0	0	0	0	0	0	0	0	0	0	0	0	0	0	0	161	0
Otu4581	175	Bacteria;Bacteroidetes;Bacteroidia;Bacteroidales	0	0	0	0	0	0	0	0	0	0	0	0	0	0	0	0	0	0	0	0	0	0	0	0	0	0	0	0	0	0	0	0	0	0	0	0	0	0	0	0	0	0	0	0	0	41	0
Otu7070	175	Bacteria;Firmicutes;Clostridia;Clostridiales;Lachnospiraceae;Dorea	0	0	0	0	0	0	0	0	0	0	0	0	0	0	0	0	0	0	0	0	0	0	0	0	0	0	0	0	0	0	0	0	0	0	0	0	0	0	0	0	0	0	0	0	0	0	0
Otu5747	175	Bacteria;Proteobacteria;Betaproteobacteria	0	0	0	0	0	0	0	0	0	0	0	0	0	0	0	0	0	0	0	0	0	0	0	0	0	0	0	0	0	0	0	0	0	0	0	0	0	0	0	0	0	0	0	0	0	0	0
Otu6350	175	Bacteria;Bacteroidetes;Flavobacteriia;Flavobacteriales;Flavobacteriaceae;Flavobacterium;Flavobacterium_gelidilacus	0	17	0	0	28	34	10	48	2	1	2	33	0	0	0	0	0	0	0	0	0	0	0	0	0	0	0	0	0	0	0	0	0	0	0	0	0	0	0	0	0	0	0	0	0	0	0
Otu5265	175	Bacteria;Firmicutes;Clostridia;Clostridiales;Lachnospiraceae;Dorea	0	0	0	0	0	0	0	0	0	0	0	0	0	0	0	0	0	0	0	0	0	0	0	0	0	0	0	0	0	0	0	0	0	0	0	0	0	0	0	0	0	0	0	0	0	0	0
Otu888	175	Bacteria;Bacteroidetes;Bacteroidia;Bacteroidales;S24-7	0	0	32	0	0	0	0	0	0	0	35	0	98	0	0	0	0	0	0	0	0	0	0	0	7	0	0	0	0	0	0	0	2	1	0	0	0	0	0	0	0	0	0	0	0	0	0
Otu909	175	Bacteria;Verrucomicrobia;Verrucomicrobiae;Verrucomicrobiales;Verrucomicrobiaceae;Luteolibacter	0	0	0	0	0	6	6	3	1	3	0	1	0	3	0	0	0	14	16	1	1	83	8	1	0	3	0	0	1	0	1	0	0	0	0	0	0	0	0	0	0	0	0	0	0	0	0
Otu5092	175	Bacteria;Firmicutes;Clostridia;Clostridiales	0	0	0	0	0	0	0	0	0	0	0	0	0	1	0	0	0	0	0	0	0	0	0	0	0	0	0	0	0	0	0	0	0	0	0	0	0	0	0	0	0	0	0	0	0	0	0
Otu3676	174	Bacteria;Firmicutes;Clostridia;Clostridiales;Ruminococcaceae	0	0	0	0	0	0	0	0	0	0	0	0	0	0	0	0	0	0	0	0	0	0	0	0	0	0	0	0	0	0	0	0	0	0	0	0	0	0	0	0	0	0	0	0	0	0	0
Otu981	174	Bacteria;Firmicutes;Clostridia;Clostridiales;Ruminococcaceae	0	0	0	0	0	0	0	0	0	0	0	0	0	0	0	0	0	0	0	0	0	0	0	0	0	0	0	0	0	0	0	0	0	0	0	0	0	0	0	0	0	0	0	0	0	8	0
Otu6168	174	Bacteria;Firmicutes;Clostridia;Clostridiales;Ruminococcaceae	0	0	0	0	0	0	0	0	0	0	0	0	0	0	0	0	0	0	0	0	0	0	0	0	0	0	0	0	0	0	0	0	0	0	0	0	0	0	0	0	0	0	0	0	0	77	0
Otu1413	174	Bacteria;Firmicutes;Clostridia;Clostridiales;Christensenellaceae	0	0	0	0	0	0	0	0	0	0	0	0	0	0	0	0	0	0	0	0	0	0	0	0	0	0	0	0	0	0	0	0	0	0	0	0	0	0	0	0	0	0	0	0	0	0	0
Otu785	173	Bacteria;Actinobacteria;Thermoleophilia;Solirubrobacterales	0	0	0	0	0	0	0	2	0	0	0	0	2	0	0	0	0	6	9	7	4	120	1	1	0	9	0	0	10	0	0	0	0	2	0	0	0	0	0	0	0	0	0	0	0	0	0
Otu589	173	Bacteria;Firmicutes;Clostridia;Clostridiales	0	0	0	0	0	0	0	0	0	0	0	0	0	0	0	0	0	0	0	0	0	0	0	0	0	0	0	0	0	0	0	0	0	0	0	0	0	0	0	0	0	0	0	0	0	0	0
Otu690	173	Bacteria	0	0	0	0	0	0	0	0	0	0	0	0	0	0	0	0	0	0	0	0	0	0	0	0	0	0	0	0	0	0	0	0	0	0	0	0	0	0	0	0	0	0	0	0	0	0	0
Otu3822	173	Bacteria;Proteobacteria	0	0	0	0	0	0	0	0	0	0	0	0	0	0	0	0	0	0	0	0	0	0	0	0	0	0	0	0	0	0	0	0	0	0	0	0	0	0	0	0	4	3	0	0	0	139	0
Otu6000	173	Bacteria;Firmicutes;Clostridia;Clostridiales;Ruminococcaceae	0	0	0	0	0	0	0	0	0	0	0	0	0	0	0	0	0	0	0	0	0	0	0	0	0	0	0	0	0	0	0	0	0	0	0	0	0	0	0	0	0	0	0	0	0	78	0
Otu1325	173	Bacteria;Firmicutes;Clostridia;Clostridiales;Lachnospiraceae;Epulopiscium	0	0	0	0	0	0	0	0	0	0	0	0	0	0	0	2	0	1	10	48	11	47	10	0	6	0	0	0	0	0	2	0	0	7	0	0	0	0	0	0	0	0	0	0	0	0	0
Otu966	173	Bacteria;Proteobacteria;Gammaproteobacteria;Xanthomonadales;Xanthomonadaceae;Stenotrophomonas;Stenotrophomonas_acidaminiphila	124	0	0	2	0	0	0	0	0	1	1	0	0	1	0	0	0	0	4	0	0	0	0	0	5	3	0	0	1	1	0	0	8	0	0	0	2	0	1	0	0	0	0	0	0	0	0
Otu800	173	Bacteria;Firmicutes;Clostridia;Clostridiales;Christensenellaceae;Christensenella	0	0	0	0	0	0	0	0	0	0	0	0	0	0	0	0	0	0	0	0	0	0	0	0	0	0	0	0	0	0	0	0	0	0	0	0	0	0	0	0	0	0	0	0	0	0	0
Otu1801	172	Bacteria;Firmicutes;Clostridia;Clostridiales;Christensenellaceae	0	0	0	0	0	0	0	0	0	0	0	0	0	0	0	0	0	0	0	0	0	0	0	0	0	0	0	0	0	0	0	0	0	0	0	0	0	0	0	0	0	0	0	0	0	0	0
Otu635	172	Bacteria;Firmicutes;Clostridia;Clostridiales;Tissierellaceae	0	0	0	0	0	0	0	0	0	0	0	0	0	0	0	0	0	0	0	0	0	0	0	0	0	0	0	0	0	0	0	0	0	0	0	0	0	0	0	0	0	0	0	0	0	0	0
Otu590	172	Bacteria;Spirochaetes;Spirochaetes;Spirochaetales;Spirochaetaceae;Treponema	0	0	0	0	0	0	0	0	0	0	0	0	0	0	0	0	0	0	0	0	0	0	0	0	0	0	0	0	0	0	0	0	0	0	0	0	0	0	0	0	0	0	0	0	0	0	0
Otu3621	172	Bacteria;Bacteroidetes;Bacteroidia;Bacteroidales	0	0	0	0	0	0	0	0	0	0	0	0	0	0	0	0	0	0	0	0	0	0	0	0	0	0	0	0	0	0	0	0	0	0	0	0	0	0	0	0	0	0	0	0	0	0	0
Otu3601	172	Bacteria;Firmicutes;Clostridia;Clostridiales;Lachnospiraceae;Coprococcus	0	0	0	0	0	0	0	0	0	0	0	0	0	0	0	0	0	0	0	0	0	0	0	0	0	0	0	0	0	0	0	0	0	0	0	0	0	0	0	0	0	0	0	0	0	0	0
Otu4566	171	Bacteria;Firmicutes;Clostridia;Clostridiales;Ruminococcaceae	0	0	0	0	0	0	0	0	0	0	0	0	0	0	0	0	0	0	0	0	0	3	0	0	0	0	0	0	0	0	0	0	0	0	0	0	0	0	0	0	0	0	0	0	0	0	0
Otu619	171	Bacteria;Bacteroidetes;Bacteroidia;Bacteroidales;Paraprevotellaceae;Paraprevotella	0	0	0	0	0	0	0	0	0	0	0	0	0	169	1	0	0	1	0	0	0	0	0	0	0	0	0	0	0	0	0	0	0	0	0	0	0	0	0	0	0	0	0	0	0	0	0
Otu778	171	Bacteria;Bacteroidetes;Bacteroidia;Bacteroidales;Porphyromonadaceae;Porphyromonas	0	0	0	0	0	0	0	0	0	0	0	0	0	0	0	0	0	0	0	0	0	0	0	0	0	0	0	0	0	0	0	0	0	0	0	0	0	0	0	0	0	0	0	0	0	0	0
Otu9080	171	Bacteria;Firmicutes;Clostridia;Clostridiales;Ruminococcaceae	0	0	0	0	0	0	0	0	0	0	0	0	1	0	0	0	0	1	0	0	0	0	0	0	0	0	0	0	0	0	0	0	0	0	0	0	0	0	0	0	0	0	0	0	4	0	0
Otu3718	170	Bacteria;Bacteroidetes;Bacteroidia;Bacteroidales;Rikenellaceae;AF12	0	0	0	0	0	0	0	0	0	0	0	0	0	0	0	0	0	0	0	0	0	0	0	0	0	0	0	0	0	0	0	0	0	0	0	0	0	0	0	0	0	0	0	0	0	83	0
Otu3399	170	Bacteria;Cyanobacteria;Chloroplast;Cercozoa	0	0	0	0	0	0	0	0	0	0	0	0	0	0	0	0	0	0	0	0	0	0	0	0	0	0	0	0	0	0	0	0	0	0	0	0	0	0	0	0	0	0	0	0	0	6	0
Otu5937	170	Bacteria;Firmicutes;Clostridia;Clostridiales;Clostridiaceae	0	17	0	0	0	0	2	0	0	0	0	1	0	82	0	0	0	0	0	1	0	0	0	0	0	0	0	1	0	0	0	0	0	0	0	0	0	0	0	0	0	0	0	0	0	0	0
Otu4147	169	Bacteria;Firmicutes;Clostridia;Clostridiales;Ruminococcaceae;Oscillospira	0	0	2	0	0	0	0	0	0	0	2	0	0	3	0	0	0	5	0	0	0	2	0	0	0	0	0	0	0	0	0	0	0	0	0	0	1	0	0	0	0	2	0	0	2	0	0
Otu754	169	Bacteria;Firmicutes;Clostridia;Clostridiales;Veillonellaceae;vadinHB04	0	0	0	0	0	0	0	0	0	0	0	0	0	0	0	0	0	0	0	0	0	0	0	0	0	0	0	0	0	0	0	0	0	0	0	0	0	0	0	0	0	0	0	0	0	0	0
Otu970	169	Bacteria;Proteobacteria;Alphaproteobacteria	0	0	0	0	0	0	0	0	0	0	0	0	0	0	0	0	0	0	0	0	0	0	0	0	0	0	0	0	0	0	0	0	0	0	0	0	0	0	0	0	0	0	0	0	0	0	0
Otu790	169	Bacteria;Firmicutes;Clostridia;Clostridiales;Christensenellaceae	0	0	0	0	0	0	0	0	0	0	0	0	0	0	0	0	0	0	0	0	0	0	0	0	0	0	0	0	0	0	0	0	0	0	0	0	0	0	0	0	0	0	0	0	0	0	0
Otu5784	169	Bacteria;Firmicutes;Clostridia;Clostridiales;Ruminococcaceae	0	0	0	0	0	0	0	0	0	0	0	0	0	0	0	0	0	0	0	0	0	0	0	0	0	0	0	0	0	0	0	0	0	0	0	0	0	0	0	0	0	0	0	0	0	0	0
Otu776	168	Bacteria;Bacteroidetes;Bacteroidia;Bacteroidales;Bacteroidaceae	0	135	0	3	0	6	0	0	6	10	0	1	0	0	0	0	0	0	0	0	0	0	0	0	0	0	0	1	0	0	0	4	0	2	0	0	0	0	0	0	0	0	0	0	0	0	0
Otu3884	168	Bacteria;Firmicutes;Clostridia;Clostridiales	0	0	0	0	0	0	0	0	0	0	0	0	0	1	0	0	0	0	0	0	0	0	0	0	0	0	0	0	0	0	0	0	0	0	0	0	0	0	0	0	0	0	0	0	0	0	0
Otu3604	168	Bacteria;Firmicutes;Clostridia;Clostridiales;Ruminococcaceae	0	0	0	0	0	0	0	0	0	0	0	0	0	1	0	0	0	0	0	0	0	0	0	0	0	0	0	0	0	0	0	0	0	0	0	0	0	0	0	0	0	0	0	0	0	0	0
Otu1549	167	Bacteria;Bacteroidetes;Flavobacteriia;Flavobacteriales;Flavobacteriaceae;Flavobacterium	37	0	0	0	0	0	0	0	0	0	0	0	0	0	0	0	0	0	0	0	0	0	0	0	0	0	0	0	0	0	0	0	0	0	2	0	0	0	0	0	0	0	0	0	0	0	0
Otu756	167	Bacteria;Firmicutes;Clostridia;Clostridiales;Lachnospiraceae;Clostridium	0	0	0	0	0	0	0	0	0	0	0	0	0	0	0	0	0	0	0	0	0	0	0	0	0	0	0	0	0	0	0	0	0	0	0	0	0	0	0	0	0	0	0	0	0	0	0
Otu1900	167	Bacteria;Firmicutes;Clostridia;Clostridiales;Lachnospiraceae;Dorea	0	0	0	0	0	0	0	0	0	0	3	0	0	0	0	0	0	4	3	0	0	6	0	0	0	0	0	0	0	0	0	0	0	0	0	0	0	0	0	0	0	0	0	1	41	0	0
Otu709	167	Bacteria;Tenericutes;Mollicutes;Anaeroplasmatales;Anaeroplasmataceae	0	0	0	0	0	0	0	0	0	0	0	0	0	0	0	0	0	0	0	0	0	0	0	0	0	0	0	0	0	0	0	0	0	0	0	0	0	0	0	0	6	30	12	0	116	1	0
Otu733	167	Bacteria;SBR1093;EC214	0	0	0	0	0	0	0	0	0	0	0	0	0	0	0	0	0	0	0	0	0	0	0	0	0	0	0	0	0	0	0	0	0	0	0	0	0	130	37	0	0	0	0	0	0	0	0
Otu3962	166	Bacteria;Firmicutes;Clostridia;Clostridiales;Ruminococcaceae;Ruminococcus	0	0	0	0	0	0	0	0	0	0	0	0	2	1	0	0	0	0	0	0	0	0	0	0	0	0	0	0	0	0	0	0	0	0	0	0	0	0	0	0	0	0	0	0	0	0	0
Otu666	166	Bacteria;Tenericutes;Mollicutes;RF39	0	0	0	0	0	0	0	0	0	0	0	0	0	0	0	0	0	0	0	0	0	0	0	0	0	0	0	0	0	0	0	0	0	0	0	0	2	0	0	0	0	0	0	0	0	0	0
Otu929	166	Bacteria;Firmicutes;Clostridia;Clostridiales	0	0	0	0	0	0	0	0	0	0	0	0	0	0	0	0	0	0	0	0	0	0	0	0	0	0	0	0	0	0	0	0	0	0	0	0	0	0	0	0	0	0	0	0	0	0	0
Otu6143	166	Bacteria;Planctomycetes;Planctomycetia;Pirellulales;Pirellulaceae	0	0	0	0	0	0	0	0	0	0	0	0	0	0	0	0	0	0	0	0	0	0	0	0	0	0	0	0	0	0	0	0	0	0	0	0	0	0	0	0	0	0	0	0	0	0	0
Otu707	166	Bacteria;Firmicutes;Clostridia;Clostridiales	0	0	0	0	0	0	0	0	0	0	0	0	0	0	0	0	0	0	0	0	0	0	0	0	0	0	0	0	0	0	0	0	0	0	0	0	0	0	0	0	0	0	0	0	0	0	0
Otu6832	165	Bacteria;Proteobacteria;Betaproteobacteria	0	0	0	0	0	0	0	0	0	0	0	0	0	0	0	0	0	0	0	0	0	0	0	0	0	0	0	0	0	0	0	0	1	0	0	0	0	0	0	0	0	0	0	0	0	0	0
Otu547	165	Bacteria;Tenericutes;Mollicutes;RF39	0	0	0	0	0	0	0	0	0	0	0	0	0	0	0	0	0	0	0	0	0	0	0	0	0	0	0	0	0	0	0	0	0	0	0	0	0	0	0	0	0	0	0	0	0	0	0
Otu1236	165	Bacteria;Firmicutes;Clostridia;Clostridiales;Lachnospiraceae;Ruminococcus;Ruminococcus_gnavus	1	0	0	0	0	0	0	0	0	0	0	0	0	14	0	0	0	2	18	0	2	2	5	0	0	0	0	0	0	0	0	0	0	0	1	0	0	1	0	2	0	51	0	25	1	0	0
Otu1516	165	Bacteria;Armatimonadetes;SJA-176;RB046	0	0	0	0	0	0	0	0	0	0	0	0	0	0	0	0	0	0	0	0	0	0	0	0	0	0	0	0	0	0	0	0	0	0	0	0	0	0	0	0	0	0	0	0	0	0	0
Otu8712	165	Bacteria;Fusobacteria;Fusobacteriia;Fusobacteriales;Fusobacteriaceae;Cetobacterium	0	0	0	0	0	0	0	0	0	0	0	0	0	0	0	2	0	0	0	0	0	0	1	0	2	1	2	5	3	9	13	0	5	4	0	0	0	0	0	0	0	0	0	0	0	0	0
Otu7890	164	Bacteria;Actinobacteria;Actinobacteria;Actinomycetales;Corynebacteriaceae;Corynebacterium;Corynebacterium_variabile	0	0	3	6	0	0	0	0	0	1	21	0	8	1	0	0	0	5	0	0	0	2	1	0	0	0	0	0	0	0	0	0	0	0	2	0	0	0	0	0	0	0	3	0	4	0	8
Otu4526	164	Bacteria;Tenericutes;Mollicutes;RF39	0	0	0	0	0	0	0	0	0	0	0	0	0	0	0	0	0	0	0	0	0	0	0	0	0	0	0	0	0	0	0	0	0	0	0	0	0	0	0	1	0	0	15	0	2	101	0
Otu1370	164	Bacteria;Firmicutes;Erysipelotrichi;Erysipelotrichales;Erysipelotrichaceae;Clostridium	0	0	0	0	0	0	0	0	0	0	0	0	0	3	0	0	0	0	0	0	0	0	0	0	0	0	0	0	0	0	0	0	0	0	0	0	0	0	0	0	0	1	0	0	10	0	0
Otu718	164	Bacteria;Proteobacteria;Alphaproteobacteria;Rhodospirillales;Rhodospirillaceae;Rhodospirillum	0	0	0	0	0	0	0	0	0	0	0	0	0	0	0	0	0	0	0	0	0	0	0	0	0	0	0	0	0	0	0	0	0	0	0	0	0	0	0	0	0	0	0	0	0	0	0
Otu4244	164	Bacteria;Firmicutes;Clostridia;Clostridiales	0	0	0	0	0	0	0	0	0	0	0	0	0	0	0	0	0	0	0	0	0	0	0	0	0	0	0	0	0	0	0	0	0	0	0	0	0	0	0	0	0	0	0	0	0	68	0
Otu1705	164	Bacteria;Proteobacteria;Alphaproteobacteria;Rhodobacterales;Rhodobacteraceae;Roseivivax	0	0	4	5	0	0	3	0	1	0	3	3	0	0	0	0	0	0	0	0	0	0	0	0	0	0	0	0	0	0	0	0	1	0	2	28	12	44	19	0	0	4	4	0	0	3	0
Otu4826	164	Bacteria;Firmicutes;Clostridia;Clostridiales;Lachnospiraceae	0	0	0	0	0	0	0	0	0	0	0	0	0	0	0	0	0	0	0	0	0	0	0	0	0	0	0	0	0	0	0	0	0	0	0	0	0	0	0	0	0	0	0	0	0	0	0
Otu2691	163	Bacteria;Firmicutes;Clostridia;Clostridiales;Lachnospiraceae	0	0	0	0	0	0	0	0	0	0	0	0	0	0	0	0	0	0	0	0	0	0	0	0	0	0	0	0	0	0	0	0	0	0	0	0	0	0	0	0	0	0	0	0	0	0	0
Otu3987	163	Bacteria;Bacteroidetes;Bacteroidia;Bacteroidales;Prevotellaceae;Prevotella	0	0	0	0	0	0	0	0	0	0	0	0	0	0	0	0	0	0	0	0	0	0	0	0	0	0	0	0	0	0	0	0	0	0	0	0	0	0	0	0	0	1	0	0	0	0	0
Otu649	163	Bacteria;Firmicutes;Clostridia;Clostridiales;Ruminococcaceae;Oscillospira	0	0	0	0	0	0	0	0	0	0	0	0	0	0	0	0	0	0	0	0	0	0	0	0	0	0	0	0	0	0	0	0	0	0	0	0	0	0	0	0	0	0	0	0	0	0	0
Otu922	163	Bacteria;Bacteroidetes;Saprospirae;Saprospirales;Saprospiraceae	0	0	0	0	0	4	43	0	1	0	14	101	0	0	0	0	0	0	0	0	0	0	0	0	0	0	0	0	0	0	0	0	0	0	0	0	0	0	0	0	0	0	0	0	0	0	0
Otu5461	163	Bacteria;Bacteroidetes;Bacteroidia;Bacteroidales;S24-7	0	0	0	0	0	0	0	0	0	0	0	0	0	0	0	0	0	0	0	0	0	0	0	0	1	0	0	0	0	0	0	0	0	0	0	0	0	0	0	0	0	0	0	0	0	0	0
Otu2598	162	Bacteria;Firmicutes;Clostridia;Clostridiales;Lachnospiraceae	1	0	0	0	0	0	0	0	0	0	0	0	0	0	0	0	0	0	0	0	0	0	0	0	0	0	0	0	0	0	0	0	0	0	0	0	0	0	0	0	0	0	0	0	0	0	0
Otu6557	162	Bacteria;Firmicutes;Clostridia;Clostridiales	0	0	0	0	0	0	0	0	0	0	0	0	0	4	0	0	0	0	0	0	0	0	0	0	0	0	0	0	0	0	0	0	0	0	0	0	0	0	0	0	0	0	0	0	0	0	0
Otu882	162	Bacteria;Firmicutes;Erysipelotrichi;Erysipelotrichales;Erysipelotrichaceae	0	0	0	0	0	0	0	0	0	0	0	0	0	0	0	0	0	0	0	0	0	0	0	0	0	0	0	0	0	0	0	0	0	0	0	0	0	0	0	0	0	0	0	0	0	0	0
Otu968	162	Bacteria;Planctomycetes;Phycisphaerae;Phycisphaerales	0	0	0	0	0	0	0	0	0	0	0	0	0	0	0	0	0	16	0	3	0	132	2	0	0	0	0	0	0	2	0	0	1	0	0	0	0	0	0	0	0	0	0	0	0	0	0
Otu1010	161	Bacteria;Bacteroidetes;Bacteroidia;Bacteroidales;S24-7	0	0	28	2	0	0	1	0	1	0	46	0	60	0	0	0	0	0	0	0	0	0	0	0	17	0	0	2	0	1	0	0	2	0	0	0	0	0	0	0	0	1	0	0	0	0	0
Otu796	161	Bacteria;Firmicutes;Clostridia;Clostridiales	0	0	0	0	0	0	0	0	0	0	0	0	0	0	0	0	0	1	0	0	0	0	0	0	0	0	0	0	0	0	0	0	0	0	0	0	0	0	0	0	0	3	0	0	0	0	0
Otu7541	161	Bacteria;Proteobacteria;Alphaproteobacteria;Sphingomonadales;Sphingomonadaceae	3	0	9	1	0	0	0	0	0	0	3	0	2	0	0	0	0	5	11	0	0	9	0	0	11	0	0	0	1	0	0	0	1	0	0	0	0	0	0	0	0	2	0	50	0	0	1
Otu4280	161	Bacteria;Firmicutes;Clostridia;Clostridiales;Ruminococcaceae	0	0	0	0	0	0	0	0	0	0	0	0	0	0	0	0	0	0	0	0	0	0	0	0	0	0	0	0	0	0	0	0	0	0	0	0	0	0	0	0	0	3	0	0	0	0	0
Otu1501	160	Bacteria;Firmicutes;Clostridia;Clostridiales;Lachnospiraceae	0	0	0	0	0	0	0	0	0	0	1	0	3	6	0	0	0	49	0	0	0	10	2	0	3	0	0	0	0	0	0	0	0	0	0	2	0	0	0	0	0	20	0	0	54	0	0
Otu871	160	Bacteria;Verrucomicrobia;Spartobacteria;Chthoniobacterales;Chthoniobacteraceae;Candidatus_Xiphinematobacter	0	0	0	0	0	0	0	0	0	0	0	0	0	0	0	0	0	0	0	0	0	0	0	0	0	0	0	0	0	0	0	0	0	0	0	0	0	0	0	0	0	0	0	0	0	0	0
Otu771	160	Bacteria;Verrucomicrobia;Verruco-5;WCHB1-41;RFP12	0	0	0	0	0	0	0	0	0	0	0	0	0	0	0	0	0	0	0	0	0	0	0	0	0	0	0	0	0	0	0	0	0	0	0	0	0	0	0	0	0	0	0	0	0	0	0
Otu688	160	Bacteria;Firmicutes;Clostridia;Clostridiales;Dehalobacteriaceae	0	0	0	0	0	0	0	0	0	0	0	0	0	0	0	0	0	0	0	0	0	0	0	0	0	0	0	0	0	0	0	0	0	0	0	0	0	0	0	0	0	0	0	0	0	0	0
Otu2120	160	Bacteria;Firmicutes;Clostridia;Clostridiales;Ruminococcaceae	0	0	0	0	0	0	0	0	0	0	0	0	1	0	0	0	0	0	0	0	0	0	0	0	0	2	4	0	4	16	0	82	0	0	0	0	0	0	0	1	0	0	2	0	16	0	0
Otu1156	160	Bacteria;Firmicutes;Erysipelotrichi;Erysipelotrichales;Erysipelotrichaceae;p-75-a5	0	0	0	0	0	0	0	0	0	0	3	0	1	0	0	0	0	0	0	0	0	0	0	0	17	0	14	0	8	4	0	1	92	19	0	0	0	0	0	0	0	0	0	0	0	0	0
Otu1176	160	Bacteria;Firmicutes;Clostridia;Clostridiales;Ruminococcaceae;Ruminococcus	0	0	0	0	0	0	0	0	0	0	0	0	0	0	0	0	0	0	0	0	0	0	0	0	0	0	0	0	0	0	0	0	0	0	0	0	0	0	0	0	0	0	0	0	0	0	0
Otu6056	159	Bacteria;Planctomycetes;Planctomycetia;Pirellulales;Pirellulaceae	0	0	0	0	0	0	0	0	0	0	0	0	0	0	0	0	0	0	0	0	0	0	0	0	0	0	0	0	0	0	0	0	0	0	0	0	0	0	0	0	0	0	0	0	0	0	0
Otu1188	159	Bacteria;Bacteroidetes;Flavobacteriia;Flavobacteriales;Weeksellaceae;Wautersiella	35	1	0	13	0	0	5	1	0	2	0	0	0	10	0	0	0	2	0	0	0	0	0	0	0	0	0	0	0	0	0	0	0	0	0	0	0	0	0	0	0	0	0	0	0	0	0
Otu5097	159	Bacteria;Firmicutes;Clostridia;Clostridiales;Ruminococcaceae	0	0	0	0	0	0	0	0	0	0	7	0	2	0	0	0	0	0	0	0	0	0	0	0	0	10	1	0	1	80	1	57	0	0	0	0	0	0	0	0	0	0	0	0	0	0	0
Otu6428	159	Bacteria;Firmicutes;Clostridia;Clostridiales	0	0	0	0	0	0	0	0	0	0	0	0	0	0	0	0	0	0	0	0	0	0	0	0	0	0	0	0	0	0	0	0	0	0	0	3	0	0	0	0	0	0	0	0	0	0	0
Otu747	159	Bacteria;Firmicutes;Clostridia;Clostridiales	0	0	0	0	0	0	0	0	0	0	0	0	0	0	0	0	0	0	0	0	0	0	0	0	0	0	0	0	0	0	0	0	0	0	0	0	0	0	0	0	0	0	0	0	0	0	0
Otu5374	159	Bacteria;Proteobacteria;Betaproteobacteria;Burkholderiales;Oxalobacteraceae;Janthinobacterium;Janthinobacterium_lividum	0	0	0	0	0	0	0	0	0	0	0	0	0	6	0	0	0	0	0	0	0	0	0	1	0	0	0	0	0	0	0	0	0	0	0	6	11	0	4	0	0	0	0	0	0	0	5
Otu708	159	Bacteria;Firmicutes;Clostridia;Clostridiales;Mogibacteriaceae	0	0	0	0	0	0	0	0	0	0	1	0	0	0	0	0	0	0	0	0	0	0	0	0	0	0	0	0	0	0	0	0	0	0	0	0	0	0	0	0	0	0	0	0	0	0	0
Otu838	159	Bacteria;Bacteroidetes;Bacteroidia;Bacteroidales;Rikenellaceae	0	0	0	0	0	0	0	0	0	0	0	0	0	0	0	0	0	0	0	0	0	0	0	0	0	0	0	0	0	0	0	0	0	0	0	0	0	0	0	0	0	0	0	0	0	0	0
Otu781	158	Bacteria;Verrucomicrobia;Spartobacteria;Chthoniobacterales;Chthoniobacteraceae;Candidatus_Xiphinematobacter	0	0	0	0	0	0	0	0	0	0	0	0	0	0	0	0	0	0	0	0	0	0	0	0	0	0	0	0	0	0	0	0	0	0	0	0	0	0	0	0	0	0	0	0	0	0	0
Otu1079	158	Bacteria;Bacteroidetes;Bacteroidia;Bacteroidales;S24-7	0	0	19	2	0	0	0	0	0	0	12	0	41	79	0	0	0	0	0	0	0	0	0	0	3	0	0	0	1	0	0	0	1	0	0	0	0	0	0	0	0	0	0	0	0	0	0
Otu1558	158	Bacteria;Cyanobacteria;Synechococcophycideae;Synechococcales;Synechococcaceae;Synechococcus	0	0	0	0	0	0	6	0	0	0	0	0	0	0	0	0	0	3	3	0	1	124	1	0	0	1	0	0	1	0	0	0	0	8	0	0	0	0	0	0	0	0	0	0	0	0	0
Otu2761	158	Bacteria;Bacteroidetes;Bacteroidia;Bacteroidales	0	0	0	0	0	0	0	0	0	0	0	0	0	0	0	0	0	0	0	0	0	0	0	0	0	0	0	0	0	0	0	0	0	1	0	0	0	0	0	0	0	10	0	0	0	0	0
Otu3577	157	Bacteria;Proteobacteria;Alphaproteobacteria;Rickettsiales;mitochondria	0	0	0	0	0	0	0	0	0	0	0	0	0	0	0	0	0	0	0	0	0	0	0	0	0	0	0	0	0	0	0	0	0	0	0	0	0	0	0	0	0	0	0	0	0	12	0
Otu4069	157	Bacteria;Firmicutes;Clostridia;Clostridiales;Mogibacteriaceae;Anaerovorax	0	0	0	0	0	0	0	0	0	0	0	0	0	0	0	0	0	0	0	0	0	0	0	0	0	0	0	0	0	0	0	0	0	0	0	0	0	0	0	0	0	0	0	0	7	94	0
Otu5050	157	Bacteria;Bacteroidetes;Bacteroidia;Bacteroidales;Paraprevotellaceae;Prevotella	0	0	0	0	0	0	0	0	0	0	0	0	0	0	0	0	0	0	0	0	0	0	0	0	0	0	0	0	0	0	0	0	0	0	0	0	0	0	0	0	0	0	0	0	0	0	0
Otu3452	157	Bacteria;Cyanobacteria;4C0d-2;YS2	0	0	4	1	0	0	0	0	0	0	0	0	5	3	0	0	0	0	1	0	0	0	0	0	0	0	0	0	0	0	0	0	0	0	0	0	0	0	0	0	0	0	0	0	0	0	0
Otu1241	156	Bacteria;Firmicutes;Clostridia;Clostridiales;Ruminococcaceae	0	0	0	0	0	0	0	0	0	0	0	0	0	0	0	0	0	0	0	0	0	0	0	0	0	0	0	0	0	0	0	0	0	0	0	0	0	0	0	0	0	0	0	0	0	0	0
Otu706	156	Bacteria;Proteobacteria	0	0	0	0	0	0	0	0	0	0	0	0	0	0	0	0	0	0	0	0	0	0	0	0	0	0	0	0	0	0	0	0	0	0	3	132	21	0	0	0	0	0	0	0	0	0	0
Otu698	156	Bacteria;Firmicutes;Clostridia;Clostridiales	0	0	0	0	0	0	0	0	0	0	0	0	0	0	0	0	0	0	0	0	0	0	0	0	0	0	0	0	0	0	0	0	0	0	0	0	0	0	0	0	0	0	0	0	0	0	0
Otu3638	156	Bacteria;Bacteroidetes;Bacteroidia;Bacteroidales;RF16	0	0	0	0	0	0	0	1	0	0	0	0	0	0	0	0	0	0	0	0	0	0	0	0	0	1	0	0	0	0	0	0	0	0	0	0	0	0	0	4	6	5	0	0	0	0	0
Otu4762	156	Bacteria;Proteobacteria;Gammaproteobacteria;Vibrionales;Vibrionaceae;Photobacterium;Photobacterium_damselae	0	0	0	1	0	0	0	0	0	0	0	0	0	0	0	0	0	0	0	0	0	0	0	0	0	0	0	0	0	0	0	0	0	0	1	2	1	0	0	0	0	0	1	0	0	0	0
Otu1046	156	Bacteria;Firmicutes;Clostridia;Clostridiales;Lachnospiraceae;Clostridium;Clostridium_piliforme	0	0	0	0	0	0	0	0	0	0	0	0	0	0	0	0	0	0	0	0	0	0	0	0	0	0	0	0	0	0	0	0	0	0	0	0	0	0	0	0	0	0	0	0	0	0	0
Otu928	156	Bacteria;Firmicutes;Clostridia;Clostridiales;Lachnospiraceae	0	0	0	0	0	0	0	0	0	0	0	0	0	0	0	0	0	0	0	0	0	0	0	0	0	0	0	0	0	0	0	0	0	0	0	0	0	0	0	0	0	0	0	0	0	0	0
Otu4843	156	Bacteria;Firmicutes;Clostridia;Clostridiales;Ruminococcaceae	0	0	0	0	0	0	0	0	0	0	0	0	0	0	0	0	0	0	0	0	0	0	0	0	0	0	0	0	0	0	0	0	0	0	0	0	0	0	0	0	0	0	0	0	0	114	0
Otu4719	155	Bacteria;Firmicutes;Clostridia;Clostridiales	0	0	9	0	0	0	0	0	0	0	1	0	2	7	0	0	0	0	0	0	0	0	0	0	2	0	0	0	0	0	0	0	0	0	0	0	0	0	0	0	0	0	0	0	0	0	0
Otu937	155	Bacteria;Firmicutes;Clostridia;Clostridiales;Lachnospiraceae	0	0	40	4	0	0	1	0	0	1	79	0	19	0	0	0	0	0	0	0	0	0	0	0	7	0	0	1	0	0	1	0	0	0	0	0	0	0	0	0	0	0	0	0	0	0	0
Otu3553	155	Bacteria;Bacteroidetes;Bacteroidia;Bacteroidales;Prevotellaceae;Prevotella	0	0	0	0	0	0	0	0	0	0	0	0	0	0	0	0	0	0	0	0	0	0	0	0	0	0	0	0	0	0	0	0	0	0	0	0	0	0	0	0	0	0	0	0	0	0	0
Otu6651	155	Bacteria;Firmicutes;Clostridia;Clostridiales	0	0	0	0	0	0	0	0	0	0	0	0	0	0	0	0	0	0	0	0	0	0	0	0	0	0	0	0	0	0	0	0	0	0	0	0	0	0	0	0	0	0	0	0	0	0	0
Otu5182	154	Bacteria;Firmicutes;Clostridia;Clostridiales;Ruminococcaceae	1	0	0	0	0	0	0	0	0	0	0	0	0	0	0	0	0	0	0	0	0	0	0	0	0	0	0	0	0	0	0	0	0	0	0	0	0	0	0	0	0	0	0	0	0	0	0
Otu3879	154	Bacteria;Firmicutes;Clostridia;Clostridiales;Ruminococcaceae;Ruminococcus	0	0	0	0	0	0	0	0	0	0	0	0	0	0	0	0	0	0	0	0	0	0	0	0	0	0	0	0	0	0	0	0	0	0	0	0	0	0	0	0	0	0	0	0	0	8	0
Otu1826	154	Bacteria;Firmicutes;Bacilli;Lactobacillales;Leuconostocaceae;Leuconostoc	0	0	0	0	0	0	0	0	0	0	2	0	0	17	0	0	0	0	0	0	0	0	49	0	0	0	0	0	0	0	0	0	0	0	22	10	32	2	3	0	0	0	0	0	0	0	0
Otu7057	154	Bacteria;Firmicutes;Clostridia;Clostridiales;Ruminococcaceae;Ruminococcus	0	0	0	0	0	0	0	0	0	0	0	0	0	2	0	0	0	0	0	0	0	0	0	0	0	0	0	0	0	0	0	0	0	0	0	0	0	0	0	0	0	0	0	0	1	0	0
Otu820	154	Bacteria;Firmicutes;Clostridia;Clostridiales;Lachnospiraceae;Clostridium;Clostridium_colinum	0	0	0	0	0	0	0	0	0	0	0	0	0	0	0	0	0	0	0	0	0	0	0	0	0	0	0	0	0	0	0	0	0	0	0	0	0	0	0	0	0	0	0	0	0	0	0
Otu1018	153	Bacteria;Firmicutes;Clostridia;Clostridiales;Ruminococcaceae	0	0	0	0	0	0	0	0	0	0	1	0	2	0	0	0	0	0	0	0	0	0	0	0	0	7	0	3	5	74	0	58	0	0	0	0	0	0	0	0	0	0	0	0	0	1	0
Otu5038	153	Bacteria	0	0	0	0	0	0	0	0	0	0	0	0	0	0	0	0	0	0	0	0	0	0	0	0	0	0	0	0	0	0	0	0	0	0	0	0	0	0	0	0	0	0	0	0	0	0	0
Otu3042	153	Bacteria;Firmicutes;Erysipelotrichi;Erysipelotrichales;Erysipelotrichaceae	0	0	0	0	0	0	0	0	0	0	0	0	0	0	0	0	0	0	0	0	0	0	0	0	0	0	0	0	0	0	0	0	0	0	0	0	0	0	0	0	0	0	0	0	0	0	0
Otu4723	153	Bacteria;Firmicutes;Clostridia;Clostridiales	0	0	0	0	0	0	0	0	0	0	0	0	0	0	0	0	0	0	0	0	0	0	0	0	0	0	0	0	0	0	0	0	0	0	0	0	0	0	0	0	0	0	0	0	0	0	0
Otu607	153	Bacteria;Bacteroidetes;Bacteroidia;Bacteroidales;Rikenellaceae;Alistipes;Alistipes_indistinctus	0	0	0	0	0	0	0	0	0	0	0	0	0	3	0	0	0	0	0	0	0	0	3	0	0	0	0	0	0	0	0	0	0	0	0	0	0	0	0	0	0	0	0	0	143	0	0
Otu4270	153	Bacteria;Firmicutes;Clostridia;Clostridiales	0	0	0	0	0	0	0	0	0	0	0	0	0	0	0	0	0	0	0	0	0	0	0	0	0	0	0	0	0	0	0	0	0	0	0	0	0	0	0	0	0	0	0	0	0	0	0
Otu5591	153	Bacteria;Tenericutes;Mollicutes;RF39	0	0	0	0	0	0	0	0	0	0	0	0	0	0	0	0	0	0	0	0	0	0	0	0	0	0	0	0	0	0	0	0	0	0	0	0	0	0	0	0	1	0	4	0	1	0	0
Otu875	151	Bacteria;Verrucomicrobia;Verruco-5;WCHB1-41;RFP12	0	0	0	0	0	0	0	0	0	0	0	0	0	0	0	0	0	0	0	0	0	0	0	0	0	0	0	0	0	0	0	0	0	0	0	0	0	0	0	0	0	0	0	0	0	0	0
Otu847	151	Bacteria;Bacteroidetes;Bacteroidia;Bacteroidales;S24-7	0	0	0	0	0	0	0	0	0	0	0	0	0	149	0	0	0	0	0	0	0	0	0	0	0	0	0	0	0	0	0	0	0	0	0	0	0	0	0	0	0	0	0	0	0	0	0
Otu4620	151	Bacteria;Firmicutes;Bacilli;Lactobacillales;Lactobacillaceae;Lactobacillus;Lactobacillus_mucosae	0	0	0	0	0	0	0	0	0	0	0	0	0	0	0	0	0	1	0	0	0	0	0	0	0	0	0	0	0	0	0	0	0	0	0	0	0	0	0	0	0	0	0	0	0	0	0
Otu4005	151	Bacteria;Firmicutes;Clostridia;Clostridiales;Lachnospiraceae	0	0	0	0	0	0	0	0	0	0	0	0	0	0	0	0	0	0	0	0	0	0	0	0	0	0	0	0	0	0	0	0	0	0	0	0	0	0	0	0	0	0	0	0	0	0	0
Otu824	151	Bacteria;Proteobacteria;Gammaproteobacteria;Oceanospirillales;Halomonadaceae;Cobetia	0	0	0	0	0	0	0	0	0	0	0	0	0	0	0	0	0	0	0	0	0	0	0	0	0	0	0	0	0	0	0	0	0	0	0	0	0	1	0	0	0	0	0	0	0	0	0
Otu3642	151	Bacteria;Proteobacteria	0	0	0	0	0	0	0	0	0	0	0	0	0	0	0	0	0	0	0	0	0	0	0	0	0	0	0	0	0	0	0	0	0	0	0	0	0	0	0	0	0	0	0	0	0	8	0
Otu5082	150	Bacteria	0	0	0	0	0	0	0	0	0	0	0	0	0	0	0	0	0	0	0	0	0	0	0	0	0	0	0	0	0	0	0	0	0	0	0	0	0	0	0	0	0	0	0	0	0	9	0
Otu1143	150	Bacteria;Firmicutes;Clostridia;Clostridiales;Lachnospiraceae;Blautia;Blautia_producta	0	0	0	0	0	0	0	0	0	0	0	0	0	1	0	0	0	45	1	0	3	7	1	0	0	0	0	0	0	0	0	0	0	0	3	0	0	0	1	0	0	75	0	0	6	0	0
Otu727	150	Bacteria;Firmicutes;Clostridia;Clostridiales;Veillonellaceae;Veillonella	0	0	0	0	0	0	0	0	0	0	0	0	0	0	0	0	0	0	0	0	0	0	0	0	0	0	0	0	0	0	0	0	0	0	0	0	0	0	0	0	0	0	0	0	0	0	0
Otu5068	150	Bacteria;Firmicutes;Clostridia;Clostridiales	0	0	0	0	0	0	0	0	0	0	1	0	7	0	0	0	0	0	0	0	0	0	0	0	2	0	0	0	0	0	0	1	0	0	0	0	0	1	0	0	0	0	0	0	0	0	0
Otu2035	149	Bacteria;Proteobacteria;Alphaproteobacteria;Rhodobacterales;Rhodobacteraceae	0	0	0	0	0	0	0	0	0	0	0	0	0	0	0	0	0	0	0	0	0	0	0	0	0	0	0	0	0	0	0	0	0	0	2	87	34	19	6	0	0	0	1	0	0	0	0
Otu777	149	Bacteria;Proteobacteria;Alphaproteobacteria;Rhodospirillales;Acetobacteraceae	0	0	0	0	0	0	0	0	0	0	0	0	0	0	0	0	0	0	0	0	0	0	0	0	0	0	0	0	0	0	0	0	0	0	0	0	0	0	0	0	0	0	0	0	0	0	1
Otu783	148	Bacteria;Bacteroidetes;Bacteroidia;Bacteroidales;Porphyromonadaceae;Paludibacter	0	0	0	0	0	0	0	0	0	0	0	0	0	0	0	0	0	0	0	0	0	0	0	0	0	0	0	0	0	0	0	0	0	0	0	0	0	0	0	0	0	0	0	0	0	0	0
Otu4555	148	Bacteria;Firmicutes;Clostridia;Clostridiales	0	0	0	0	0	0	0	0	0	0	0	0	0	0	0	0	0	0	0	0	0	0	0	0	0	0	0	0	0	0	0	0	0	0	0	0	0	0	0	0	0	0	0	0	0	0	0
Otu739	148	Bacteria;Bacteroidetes;Bacteroidia;Bacteroidales;Porphyromonadaceae;Parabacteroides	0	0	0	0	0	0	0	0	0	0	0	0	0	0	0	0	0	0	0	0	0	0	0	0	0	0	0	0	0	0	0	0	0	0	0	0	0	0	0	0	0	0	0	0	0	0	0
Otu719	148	Bacteria;Proteobacteria;Alphaproteobacteria;Rhizobiales;Bradyrhizobiaceae;Bosea;Bosea_genosp.	0	0	0	0	0	0	0	2	0	0	0	0	0	0	0	0	0	0	0	0	0	0	0	0	0	0	0	0	0	0	0	0	0	0	0	0	0	0	0	0	0	0	0	0	0	0	0
Otu667	148	Bacteria;Proteobacteria;Alphaproteobacteria	0	0	0	0	0	0	0	0	0	0	0	0	0	0	0	0	0	0	0	0	0	0	0	0	0	0	0	0	0	0	0	0	0	0	0	0	0	0	0	0	0	0	0	0	0	0	0
Otu883	148	Bacteria;Proteobacteria;Gammaproteobacteria;Xanthomonadales;Xanthomonadaceae	0	0	0	0	0	0	0	0	0	0	6	0	0	0	0	0	0	3	0	0	0	0	0	0	0	0	0	0	0	0	0	0	0	0	0	0	0	0	0	0	0	4	0	0	0	0	4
Otu1430	148	Bacteria;Proteobacteria;Betaproteobacteria;Burkholderiales;Comamonadaceae	0	0	0	0	0	0	0	0	0	0	0	0	0	0	0	0	0	0	0	0	0	0	0	0	0	0	0	0	0	0	0	0	0	0	0	0	0	0	0	0	0	0	0	0	0	0	3
Otu5515	147	Bacteria	0	0	0	0	0	0	0	0	0	0	0	0	0	0	0	0	0	0	0	0	0	0	0	0	0	0	0	0	0	0	0	0	0	0	0	0	0	0	0	0	0	0	0	0	0	0	0
Otu3701	147	Bacteria;Bacteroidetes;Bacteroidia;Bacteroidales	0	0	0	0	0	0	0	0	0	0	0	0	0	0	0	0	0	0	0	0	0	0	0	0	0	0	0	0	0	0	0	0	0	0	0	0	0	0	0	0	0	0	0	0	0	101	0
Otu577	147	Bacteria;Spirochaetes;Spirochaetes;Spirochaetales;Spirochaetaceae;Treponema	0	0	0	0	0	0	0	0	0	0	0	0	0	147	0	0	0	0	0	0	0	0	0	0	0	0	0	0	0	0	0	0	0	0	0	0	0	0	0	0	0	0	0	0	0	0	0
Otu2856	147	Bacteria;Bacteroidetes;Bacteroidia;Bacteroidales;Rikenellaceae;PW3	0	0	0	0	0	0	0	0	0	0	0	0	0	0	0	0	0	0	0	0	0	0	0	0	0	0	0	0	0	0	0	0	0	0	0	0	0	0	0	0	0	0	0	0	0	0	0
Otu936	146	Bacteria;Bacteroidetes;Bacteroidia;Bacteroidales;Odoribacteraceae;Odoribacter	0	0	0	0	0	0	0	0	0	0	0	0	0	0	0	0	0	0	0	0	0	0	0	0	0	0	0	0	0	0	0	0	0	0	0	0	0	0	0	0	0	0	0	0	0	0	0
Otu3636	146	Bacteria;Proteobacteria;Alphaproteobacteria;Caulobacterales;Caulobacteraceae;Mycoplana	14	0	0	0	0	0	0	0	0	0	0	0	1	1	0	0	0	0	55	0	0	2	3	0	16	0	16	0	0	0	0	1	0	0	0	1	0	0	4	0	1	3	0	0	0	0	4
Otu867	146	Bacteria;Verrucomicrobia;Verrucomicrobiae;Verrucomicrobiales;Verrucomicrobiaceae	0	0	0	0	0	0	0	0	0	0	0	0	0	0	0	0	0	0	0	0	0	0	0	0	0	0	0	0	0	0	0	0	0	0	0	0	0	0	0	0	0	0	0	0	0	0	0
Otu4348	146	Bacteria;Bacteroidetes;Bacteroidia;Bacteroidales;Prevotellaceae;Prevotella	0	0	0	0	0	0	0	0	0	0	0	0	0	0	0	0	0	0	0	0	0	0	0	0	0	0	0	0	0	0	0	0	0	0	0	0	0	0	0	0	0	0	0	0	0	0	0
Otu886	146	Bacteria	0	0	0	0	0	0	0	0	0	0	0	0	0	0	0	0	0	0	0	0	0	0	0	0	0	0	0	0	0	0	0	0	0	0	0	0	0	0	0	0	0	0	0	0	0	0	0
Otu1328	146	Bacteria;Cyanobacteria;Chloroplast;Streptophyta	0	0	0	0	0	0	0	0	0	0	0	0	0	0	0	0	0	0	0	0	1	0	0	0	0	0	0	0	0	0	0	0	0	0	0	0	0	0	0	0	0	0	0	0	0	0	0
Otu6714	146	Bacteria;Spirochaetes;Spirochaetes;Spirochaetales;Spirochaetaceae;Treponema	0	0	0	0	0	0	0	0	0	0	0	0	0	0	0	0	0	0	0	0	0	0	0	0	0	0	0	0	0	0	0	0	0	0	0	0	0	0	0	0	0	0	0	0	0	4	0
Otu5777	145	Bacteria;Proteobacteria;Deltaproteobacteria;Desulfovibrionales;Desulfovibrionaceae	0	0	0	0	0	0	0	0	0	0	0	0	0	0	0	0	0	0	0	0	0	0	0	0	0	0	0	0	0	0	0	0	0	0	0	0	0	0	0	0	0	0	0	0	0	0	0
Otu829	145	Bacteria;Proteobacteria;Deltaproteobacteria;Desulfovibrionales;Desulfovibrionaceae;Bilophila	0	0	0	0	0	0	0	0	0	0	0	0	0	0	0	0	0	0	0	0	0	0	0	0	0	0	0	0	0	0	0	0	0	0	0	0	0	0	0	0	0	0	0	0	0	0	0
Otu5247	145	Bacteria;Bacteroidetes;Bacteroidia;Bacteroidales;S24-7	0	0	0	0	0	0	0	0	0	0	0	0	0	0	0	0	0	0	0	0	0	0	0	0	0	0	0	0	0	0	0	0	0	0	0	0	0	0	0	0	0	0	0	0	0	0	0
Otu851	145	Bacteria;Cyanobacteria;4C0d-2;YS2	0	0	0	0	0	0	0	0	0	0	0	0	0	0	0	0	0	2	0	0	0	0	0	0	0	0	0	0	1	0	4	0	0	0	0	0	0	0	0	0	0	0	0	0	0	0	0
Otu1060	145	Bacteria;Bacteroidetes;Bacteroidia;Bacteroidales	0	0	0	0	0	0	0	0	0	0	0	0	0	0	0	0	0	0	0	0	0	0	0	0	0	0	0	0	0	0	0	0	0	0	0	0	0	0	0	0	0	0	0	0	0	0	0
Otu750	144	Bacteria;Firmicutes;Clostridia;Clostridiales;Tissierellaceae	0	0	0	0	0	0	0	0	0	0	0	0	0	0	0	0	0	0	0	0	0	0	0	0	0	0	0	0	0	0	0	0	0	0	0	0	0	0	0	0	0	0	0	0	0	0	0
Otu5977	144	Bacteria;Bacteroidetes;Bacteroidia;Bacteroidales;S24-7	0	0	0	0	0	0	0	0	0	0	0	0	0	5	0	0	0	0	0	0	0	0	0	0	0	0	0	0	0	0	0	0	0	0	0	0	0	0	0	0	0	0	0	0	0	0	0
Otu1140	144	Bacteria;Firmicutes;Clostridia;Clostridiales	0	0	0	0	0	0	0	0	0	0	0	0	0	0	0	0	0	0	0	0	0	0	0	0	0	0	0	0	0	0	0	0	0	0	0	0	0	0	0	0	0	0	0	0	0	0	0
Otu6722	144	Bacteria;Bacteroidetes;Bacteroidia;Bacteroidales	0	0	0	0	0	0	0	0	0	0	0	0	0	0	0	0	0	0	0	0	0	0	0	0	0	0	0	8	4	51	28	3	37	13	0	0	0	0	0	0	0	0	0	0	0	0	0
Otu825	144	Bacteria;Firmicutes;Clostridia;Clostridiales;Ruminococcaceae	0	0	0	0	0	0	0	0	0	0	0	0	0	0	0	0	0	0	0	0	0	0	0	0	0	0	0	0	0	0	0	0	0	0	0	0	0	0	0	0	0	0	0	0	0	0	0
Otu6501	144	Bacteria;Bacteroidetes;Bacteroidia;Bacteroidales;S24-7	0	0	0	0	0	0	0	0	0	0	0	0	0	0	0	0	0	0	0	0	0	0	0	0	0	0	0	0	0	0	0	0	0	0	0	0	0	0	0	0	0	0	0	0	0	0	0
Otu3686	143	Bacteria;Fusobacteria;Fusobacteriia;Fusobacteriales;Fusobacteriaceae	0	0	0	0	0	0	0	0	0	0	0	0	0	0	0	0	0	0	0	0	0	0	0	0	0	0	0	0	0	0	0	0	0	0	0	0	0	0	0	0	0	0	0	0	0	7	0
Otu1406	143	Bacteria;Firmicutes;Clostridia;Clostridiales;Ruminococcaceae	0	0	0	0	0	0	0	0	0	0	0	0	0	0	0	0	0	0	0	0	0	0	0	0	0	0	0	0	0	0	0	0	0	0	0	0	0	0	0	0	0	0	0	0	0	0	0
Otu1020	143	Bacteria;Proteobacteria;Betaproteobacteria;Nitrosomonadales;Nitrosomonadaceae	0	0	0	0	0	0	0	0	0	0	0	0	0	0	0	0	0	0	0	0	0	0	0	0	0	0	0	0	0	0	0	0	0	0	0	0	0	0	0	0	0	0	0	0	0	0	0
Otu762	143	Bacteria;TM7;SC3	0	0	0	0	0	0	0	0	0	0	0	0	0	0	0	0	0	5	3	2	4	110	3	1	1	1	0	1	0	0	0	6	1	1	0	0	0	0	0	0	0	0	0	0	0	0	0
Otu6406	143	Bacteria;Firmicutes	0	0	0	0	0	0	0	0	0	0	0	0	0	0	0	0	0	0	0	0	0	0	0	0	0	0	0	0	0	0	0	0	0	0	0	0	0	0	0	0	0	0	0	0	0	0	0
Otu4775	142	Bacteria;Firmicutes;Clostridia	0	0	0	0	0	0	0	0	0	0	0	0	0	0	0	0	0	0	0	0	0	0	0	0	0	0	0	0	0	0	0	0	0	0	0	0	0	0	0	0	0	0	0	0	0	0	0
Otu467	142	Bacteria;Firmicutes;Clostridia;Clostridiales	0	0	0	0	0	0	0	0	0	0	0	0	0	0	0	0	0	0	0	0	0	0	0	0	0	0	0	0	0	0	0	0	0	0	0	0	0	0	0	0	0	0	0	0	12	0	0
Otu3928	142	Bacteria;Firmicutes;Clostridia;Clostridiales	0	0	0	0	0	0	0	0	0	0	0	0	0	0	0	0	0	0	0	0	0	0	0	0	0	0	0	0	0	0	0	0	0	0	0	0	0	0	0	0	0	0	0	0	0	0	0
Otu741	142	Bacteria;Actinobacteria;Coriobacteriia;Coriobacteriales;Coriobacteriaceae	0	0	0	0	0	0	0	0	0	0	0	0	0	0	0	0	0	0	0	0	0	0	0	0	0	0	0	0	0	0	0	0	0	0	0	0	0	0	0	0	0	0	0	0	0	0	0
Otu1478	142	Bacteria;Proteobacteria;Gammaproteobacteria;Pasteurellales;Pasteurellaceae;Chelonobacter	0	0	0	0	0	0	0	0	0	0	0	0	1	0	0	0	0	0	0	0	0	0	0	0	0	4	0	2	43	60	32	0	0	0	0	0	0	0	0	0	0	0	0	0	0	0	0
Otu828	141	Bacteria;Firmicutes;Clostridia;Clostridiales	0	0	0	0	0	0	0	0	0	0	0	0	0	0	0	0	0	0	0	0	0	0	0	0	0	0	0	0	0	0	0	0	0	0	0	0	0	0	0	0	0	0	0	0	0	0	0
Otu5079	141	Bacteria;Firmicutes;Clostridia;Clostridiales;Ruminococcaceae;Ruminococcus	0	0	0	0	0	0	0	0	0	0	0	0	0	0	0	0	0	0	0	0	0	0	0	0	0	0	0	0	0	0	0	0	0	0	0	0	0	0	0	0	0	0	0	0	0	0	0
Otu5249	141	Bacteria;Firmicutes;Clostridia;Clostridiales;Ruminococcaceae	0	0	0	0	0	0	0	0	0	0	0	0	0	0	0	0	0	0	0	0	0	0	0	0	0	0	0	0	0	0	0	0	0	0	0	0	0	0	0	0	0	0	0	0	0	0	0
Otu1001	141	Bacteria;Bacteroidetes;Bacteroidia;Bacteroidales;S24-7	0	0	14	1	0	0	0	0	0	0	42	0	69	0	0	0	0	0	0	0	0	0	0	0	11	0	1	1	0	0	0	1	1	0	0	0	0	0	0	0	0	0	0	0	0	0	0
Otu3530	141	Bacteria;Firmicutes;Clostridia;Clostridiales;Ruminococcaceae	0	0	0	0	0	0	0	0	0	0	0	0	0	0	0	0	0	0	0	0	0	0	0	0	0	0	0	0	0	0	0	0	0	0	0	0	0	0	0	0	0	0	0	0	0	0	0
Otu964	141	Bacteria;Bacteroidetes;Bacteroidia;Bacteroidales;Paraprevotellaceae;Prevotella	0	0	0	0	0	0	0	0	0	0	0	0	0	0	0	0	0	0	0	0	0	0	0	0	0	0	0	0	0	0	0	0	0	0	0	0	0	0	0	0	0	0	0	0	0	0	0
Otu742	141	Bacteria;Proteobacteria;Alphaproteobacteria;RF32	0	0	0	1	0	0	0	0	0	0	33	0	106	0	0	0	0	0	0	0	0	0	0	0	1	0	0	0	0	0	0	0	0	0	0	0	0	0	0	0	0	0	0	0	0	0	0
Otu5107	141	Bacteria;Firmicutes;Clostridia;Clostridiales;Lachnospiraceae	0	0	0	0	0	0	0	0	0	0	0	0	0	0	0	0	0	0	0	0	0	0	0	0	0	0	0	0	0	0	0	0	0	0	0	0	0	0	0	0	0	0	0	0	0	0	0
Otu913	140	Bacteria;Firmicutes;Clostridia;Clostridiales	0	0	0	0	0	0	0	0	0	0	0	0	0	0	0	0	0	0	0	0	0	0	0	0	0	0	0	0	0	0	0	0	0	0	0	0	0	0	0	0	0	0	0	0	0	0	0
Otu902	140	Bacteria;Firmicutes;Clostridia;Clostridiales;Ruminococcaceae	0	0	0	0	0	0	0	0	0	0	0	0	0	0	0	0	0	0	0	0	0	0	0	0	0	0	0	0	0	0	0	0	0	0	0	0	0	0	0	0	0	0	0	0	0	0	0
Otu1526	140	Bacteria;Firmicutes;Bacilli;Lactobacillales;Lactobacillaceae	0	0	0	0	0	0	0	0	0	0	0	0	0	73	0	0	0	0	1	0	0	0	0	0	0	0	0	0	0	0	0	0	0	0	4	0	1	0	0	0	0	5	0	0	0	0	1
Otu1158	140	Bacteria;Bacteroidetes;Bacteroidia;Bacteroidales;S24-7	0	0	0	0	0	0	0	0	0	0	0	0	0	0	0	0	0	0	0	0	0	0	0	0	0	0	0	0	0	0	0	0	0	0	0	0	0	0	0	0	0	0	0	0	0	0	0
Otu3329	139	Bacteria;Verrucomicrobia;Verruco-5;WCHB1-41;RFP12	0	0	0	0	0	0	0	0	0	0	0	0	0	0	0	0	0	0	0	0	0	0	0	0	0	0	0	0	0	0	0	0	0	0	0	0	0	0	0	0	0	0	0	0	0	0	0
Otu821	139	Bacteria;Planctomycetes;Planctomycetia;Gemmatales;Gemmataceae	0	0	0	0	0	0	0	0	0	0	0	0	0	0	0	0	0	5	19	1	2	93	1	1	0	0	0	0	0	0	0	1	3	13	0	0	0	0	0	0	0	0	0	0	0	0	0
Otu4194	139	Bacteria;Bacteroidetes;Bacteroidia;Bacteroidales	0	0	0	0	0	0	0	0	0	0	0	0	0	0	0	0	0	0	0	0	0	0	0	0	0	0	0	0	0	0	0	0	0	0	0	0	0	0	0	0	0	3	0	0	0	0	0
Otu3566	139	Bacteria;Bacteroidetes;Bacteroidia;Bacteroidales	0	0	0	0	0	0	0	0	0	0	0	0	0	0	0	0	0	0	0	0	0	0	0	0	0	0	0	0	0	0	0	0	0	0	0	0	0	0	0	0	0	0	0	0	0	0	0
Otu2469	138	Bacteria;Proteobacteria;Gammaproteobacteria;Alteromonadales;Alteromonadaceae;Cellvibrio	0	0	0	0	0	0	0	0	0	0	0	0	0	0	0	0	0	0	0	0	0	0	0	0	0	0	0	0	0	0	0	0	0	0	0	0	0	0	0	0	0	0	0	0	0	0	0
Otu8499	138	Bacteria;Actinobacteria;Actinobacteria;Actinomycetales;Microbacteriaceae;Clavibacter	3	0	0	0	0	0	0	0	0	0	0	0	0	2	0	0	0	4	4	0	0	49	1	0	0	5	0	1	2	0	0	1	0	0	0	0	0	1	0	0	0	0	0	0	0	0	0
Otu846	138	Bacteria;Firmicutes;Clostridia;Clostridiales	0	0	0	0	0	0	0	0	0	0	0	0	0	0	0	0	0	0	0	0	0	0	0	0	0	0	0	0	0	0	0	0	0	0	0	0	0	0	0	0	0	0	0	0	0	0	0
Otu8279	138	Bacteria;Bacteroidetes;Bacteroidia;Bacteroidales;Rikenellaceae;PW3	0	0	0	0	0	0	0	0	0	0	0	0	0	0	0	0	0	0	0	0	0	0	0	0	0	0	0	0	0	0	0	0	0	0	0	0	0	0	0	0	0	0	0	0	0	0	0
Otu660	138	Bacteria;Cyanobacteria;Oscillatoriophycideae;Oscillatoriales;Phormidiaceae	0	1	0	0	0	2	0	1	0	133	0	0	0	0	0	0	0	0	0	0	0	0	0	0	1	0	0	0	0	0	0	0	0	0	0	0	0	0	0	0	0	0	0	0	0	0	0
Otu685	138	Bacteria;Proteobacteria;Alphaproteobacteria;Rhizobiales;Rhizobiaceae;Rhizobium	0	0	0	0	0	0	0	0	0	0	0	0	0	2	0	0	0	1	0	0	0	0	0	0	0	0	0	0	0	0	0	0	0	0	0	0	0	0	0	0	1	0	0	113	0	0	0
Otu1303	138	Bacteria;Firmicutes;Clostridia;Clostridiales;Ruminococcaceae	0	0	0	0	0	0	0	0	0	0	0	0	0	0	0	0	0	0	0	0	0	0	0	0	0	0	0	0	0	0	0	0	0	0	0	0	0	0	0	0	0	0	0	0	0	0	0
Otu5767	138	Bacteria;Proteobacteria;Betaproteobacteria;Burkholderiales;Oxalobacteraceae;Massilia;Massilia_niastensis	5	0	0	1	0	0	0	0	0	0	0	0	0	1	0	0	0	2	9	0	0	0	1	0	0	0	0	0	0	0	0	0	0	0	0	0	0	0	1	0	0	0	0	0	0	0	8
Otu736	138	Bacteria;Firmicutes;Clostridia;Clostridiales;Ruminococcaceae;Ruminococcus	0	0	0	0	0	0	0	0	0	0	0	0	0	0	0	0	0	0	0	0	0	0	0	0	0	0	0	0	0	0	0	0	0	0	0	0	0	0	0	0	0	0	0	0	0	0	0
Otu1415	138	Bacteria;Firmicutes;Clostridia;Clostridiales;Peptostreptococcaceae;Peptostreptococcus;Peptostreptococcus_anaerobius	0	0	0	1	0	0	0	0	0	0	0	0	0	2	0	0	0	0	0	0	0	0	0	0	37	55	0	4	19	0	2	0	8	7	0	0	0	0	0	0	0	0	0	0	0	0	0
Otu802	138	Bacteria;Bacteroidetes;Bacteroidia;Bacteroidales;Porphyromonadaceae;Dysgonomonas	0	0	0	1	0	0	0	0	0	0	0	0	0	0	0	0	0	0	0	0	0	0	0	0	0	0	0	0	0	0	0	0	0	0	0	0	0	0	0	0	0	0	0	0	0	0	0
Otu976	137	Bacteria;Firmicutes;Clostridia;Clostridiales;Christensenellaceae;Christensenella	0	0	0	0	0	0	0	0	0	0	0	0	0	0	0	0	0	0	0	0	0	0	0	0	0	0	0	0	0	0	0	0	0	0	0	0	0	0	0	0	0	0	0	0	0	0	0
Otu6156	137	Bacteria;Firmicutes;Bacilli;Turicibacterales;Turicibacteraceae;Turicibacter	0	5	1	0	0	4	1	1	0	1	0	3	0	8	0	0	0	2	1	5	0	0	0	0	0	1	0	1	0	1	0	0	0	6	0	0	0	0	0	0	0	0	10	0	2	0	0
Otu889	137	Bacteria;Firmicutes;Erysipelotrichi;Erysipelotrichales;Erysipelotrichaceae;Bulleidia	0	0	0	0	0	0	0	0	0	0	0	0	0	0	0	0	0	0	0	0	0	0	0	0	0	0	0	0	0	0	0	0	0	0	0	0	0	0	0	0	0	0	0	0	0	0	0
Otu2067	137	Bacteria;Proteobacteria;Gammaproteobacteria;Thiotrichales;Piscirickettsiaceae	0	0	0	0	29	15	4	19	46	0	0	24	0	0	0	0	0	0	0	0	0	0	0	0	0	0	0	0	0	0	0	0	0	0	0	0	0	0	0	0	0	0	0	0	0	0	0
Otu5960	137	Bacteria;Proteobacteria;Gammaproteobacteria;Xanthomonadales;Sinobacteraceae	0	0	0	0	0	0	0	0	0	0	0	0	0	0	0	0	0	0	5	0	0	3	0	0	0	1	0	0	0	0	0	0	0	1	0	0	0	0	0	0	0	0	0	0	0	0	0
Otu1713	137	Bacteria;Firmicutes;Clostridia;Clostridiales;Ruminococcaceae;Anaerotruncus	0	0	0	0	0	0	0	0	0	0	0	0	0	0	0	0	0	0	0	0	0	0	0	0	0	0	0	0	0	0	0	0	0	0	0	0	0	0	0	0	0	0	0	0	0	0	0
Otu7712	137	Bacteria;Firmicutes;Clostridia;Clostridiales;Lachnospiraceae;Coprococcus	0	0	0	0	0	0	0	0	0	0	0	0	0	21	0	0	0	0	0	1	0	0	0	0	0	0	0	0	0	0	0	0	0	0	0	0	0	0	0	0	0	0	0	0	0	0	0
Otu782	136	Bacteria;Bacteroidetes;Bacteroidia;Bacteroidales	0	0	0	0	0	0	0	0	0	0	0	0	0	0	0	0	0	0	0	0	0	0	0	0	0	0	0	0	0	0	0	0	0	0	0	0	0	0	0	0	0	0	0	0	0	0	0
Otu7533	136	Bacteria;Bacteroidetes;Bacteroidia;Bacteroidales	0	0	0	0	0	0	0	0	0	0	0	0	0	0	0	0	0	0	0	0	0	0	0	0	0	0	0	0	0	0	0	0	0	0	0	0	0	0	0	0	0	0	0	0	0	0	0
Otu5577	136	Bacteria;Bacteroidetes;Bacteroidia;Bacteroidales;Rikenellaceae	0	0	0	0	0	0	0	0	0	0	0	0	0	0	0	0	0	0	0	0	0	0	0	0	0	0	0	0	0	0	0	0	0	0	0	0	0	0	0	0	0	0	0	0	0	0	0
Otu6110	136	Bacteria;Firmicutes;Clostridia;Clostridiales;Ruminococcaceae	0	0	0	0	0	0	0	0	0	0	0	0	0	0	0	0	0	0	0	0	0	0	0	0	0	0	0	0	0	0	0	0	0	0	0	0	0	0	0	0	0	0	0	0	0	53	0
Otu4081	136	Bacteria;Proteobacteria;Gammaproteobacteria;Aeromonadales;Succinivibrionaceae	0	0	0	0	0	0	0	0	0	0	0	0	0	0	0	0	0	0	0	0	0	0	0	0	0	0	0	0	0	0	0	0	0	0	0	0	0	0	0	0	0	0	0	0	0	0	0
Otu1024	136	Bacteria;Firmicutes;Clostridia;Clostridiales;Christensenellaceae	0	0	0	0	0	0	0	0	0	0	0	0	0	0	0	0	0	0	0	0	0	0	0	0	0	0	0	0	0	0	0	0	0	0	0	0	0	0	0	0	0	0	0	0	0	0	0
Otu1238	136	Bacteria;Firmicutes;Clostridia;Clostridiales;Ruminococcaceae	0	0	0	0	0	0	0	0	0	0	0	0	0	0	0	0	0	0	0	0	0	0	0	0	0	0	0	0	0	0	0	0	0	0	0	0	0	0	0	7	2	45	19	0	14	18	0
Otu657	135	Bacteria;Firmicutes;Clostridia;Clostridiales;Christensenellaceae	0	0	0	0	0	0	0	0	0	0	0	0	0	0	0	0	0	0	0	0	0	0	0	0	0	0	0	0	0	0	0	0	0	0	0	0	0	0	0	0	0	0	0	0	0	0	0
Otu1702	135	Bacteria;Firmicutes;Clostridia;Clostridiales;Ruminococcaceae	0	0	0	0	0	0	0	0	0	0	0	0	0	0	0	0	0	0	0	0	0	0	0	0	0	0	0	0	0	0	0	0	0	0	0	0	0	0	0	0	0	0	0	0	0	0	0
Otu1216	135	Bacteria;Bacteroidetes;Bacteroidia;Bacteroidales;Rikenellaceae;Alistipes;Alistipes_indistinctus	0	0	0	0	0	0	0	0	0	0	0	0	0	0	0	0	0	0	0	0	0	0	0	0	0	0	0	0	0	0	0	0	0	0	0	0	0	0	0	0	0	0	0	0	0	0	0
Otu1031	134	Bacteria;Actinobacteria;Actinobacteria;Actinomycetales	0	0	0	0	0	0	0	0	0	0	2	0	0	0	0	0	0	15	7	0	3	96	4	2	0	1	0	1	2	0	0	1	0	0	0	0	0	0	0	0	0	0	0	0	0	0	0
Otu6584	134	Bacteria;Proteobacteria;Gammaproteobacteria;Pseudomonadales;Moraxellaceae;Acinetobacter	3	0	0	8	0	0	1	0	0	0	0	0	0	14	0	0	0	0	0	0	0	1	0	0	0	0	0	0	1	0	0	0	1	0	0	0	0	0	0	0	0	0	0	0	0	0	1
Otu899	134	Bacteria;Verrucomicrobia;Verrucomicrobiae;Verrucomicrobiales;Verrucomicrobiaceae;Akkermansia	0	0	0	0	0	0	0	0	0	0	0	0	0	0	0	0	0	0	0	0	0	0	0	0	0	0	0	0	0	0	0	0	0	0	0	0	0	0	0	0	0	0	0	0	0	0	0
Otu8386	134	Bacteria;Firmicutes;Clostridia;Clostridiales;Lachnospiraceae	0	0	0	0	0	0	0	0	0	0	0	0	0	3	0	0	0	1	0	0	0	0	0	0	0	0	0	0	0	0	0	0	0	0	0	0	0	0	0	0	0	0	0	0	0	0	0
Otu6133	134	Bacteria;Firmicutes;Clostridia;Clostridiales	0	0	11	0	0	0	0	0	0	0	5	0	3	9	0	0	0	0	0	0	0	0	0	0	0	0	0	0	0	0	0	0	0	0	0	0	0	0	0	0	0	0	0	0	0	0	0
Otu798	134	Bacteria;Firmicutes;Clostridia;Clostridiales;Ruminococcaceae	0	0	0	0	0	0	0	0	0	0	0	0	0	0	0	0	0	0	0	0	0	0	0	0	0	0	0	0	0	0	0	0	0	0	0	0	0	0	0	0	0	0	0	0	0	0	0
Otu1040	134	Bacteria;Proteobacteria;Gammaproteobacteria;Pseudomonadales;Pseudomonadaceae	0	0	0	0	0	0	0	0	0	0	0	0	0	0	0	0	0	0	0	0	0	0	0	0	0	0	0	0	0	0	0	0	0	0	0	0	0	0	0	0	0	0	0	0	0	0	5
Otu903	134	Bacteria;Firmicutes;Clostridia;Clostridiales;Mogibacteriaceae;Anaerovorax	0	0	0	0	0	0	0	0	0	0	0	0	0	0	0	0	0	0	0	0	0	0	0	0	0	0	0	0	0	0	0	0	0	0	0	0	0	0	0	0	0	0	0	0	0	10	0
Otu2833	134	Bacteria;Bacteroidetes;Sphingobacteriia;Sphingobacteriales;Sphingobacteriaceae;Sphingobacterium	111	0	0	0	0	0	0	0	0	0	0	0	0	0	0	0	0	0	5	0	0	0	0	0	0	0	0	0	0	0	0	0	0	0	0	0	0	0	0	0	0	0	0	0	0	0	0
Otu2149	134	Bacteria;Actinobacteria;Actinobacteria;Actinomycetales;Intrasporangiaceae	1	0	6	13	0	0	1	0	0	1	10	0	4	2	0	0	0	0	5	0	0	5	0	0	3	22	4	8	16	0	0	0	2	0	0	0	0	1	0	0	0	0	0	13	0	0	0
Otu1678	133	Bacteria;Proteobacteria;Deltaproteobacteria;Desulfobacterales;Desulfobacteraceae;Desulfotignum	0	0	0	0	21	12	31	14	14	0	5	36	0	0	0	0	0	0	0	0	0	0	0	0	0	0	0	0	0	0	0	0	0	0	0	0	0	0	0	0	0	0	0	0	0	0	0
Otu1544	133	Bacteria;Firmicutes;Clostridia;Clostridiales;Ruminococcaceae	0	0	0	0	0	0	0	0	0	0	0	0	0	0	0	0	0	0	0	0	0	0	0	0	0	0	0	0	0	0	0	0	0	0	0	0	0	0	0	0	0	0	0	0	0	0	0
Otu7786	133	Bacteria;Proteobacteria;Gammaproteobacteria;Vibrionales;Vibrionaceae	0	0	0	0	0	0	0	0	0	0	0	0	0	0	0	0	0	0	0	0	0	0	0	0	0	0	0	0	0	0	0	0	0	0	0	0	0	0	0	0	0	0	0	0	0	0	2
Otu863	133	Bacteria;Firmicutes	0	0	0	0	0	0	0	0	0	0	0	0	0	0	0	0	0	0	0	0	0	0	0	0	0	0	0	0	0	0	0	0	0	0	0	0	0	0	0	0	0	0	0	0	0	0	0
Otu1141	133	Bacteria	0	0	0	0	0	0	0	0	0	0	0	0	0	0	0	0	0	0	0	0	0	0	0	0	0	0	0	0	0	0	0	0	0	0	0	0	0	0	0	0	0	0	0	0	0	0	0
Otu4473	133	Bacteria;Firmicutes;Clostridia;Clostridiales	0	0	0	0	0	0	0	0	0	0	0	0	0	2	0	0	0	0	0	0	0	0	0	0	0	0	0	0	0	0	0	0	0	0	0	0	0	0	0	0	0	0	0	0	0	0	0
Otu982	133	Bacteria;Proteobacteria	0	0	0	0	0	0	0	0	0	0	0	0	0	0	0	0	0	0	0	0	0	0	0	0	0	0	0	0	0	0	0	0	0	0	0	0	0	0	0	0	0	0	0	0	0	0	0
Otu3420	133	Bacteria;Verrucomicrobia;Verruco-5;WCHB1-41;RFP12	1	0	0	0	0	0	0	0	0	0	0	0	0	0	0	0	0	0	0	0	0	0	0	0	0	0	0	0	0	0	0	0	0	0	0	0	0	0	0	0	0	0	0	0	0	0	0
Otu769	133	Bacteria;Tenericutes;RF3;ML615J-28	0	0	0	0	0	0	0	0	0	0	0	0	0	0	0	0	0	0	0	0	0	0	0	0	0	0	0	0	0	0	0	0	0	0	0	0	0	0	0	0	0	0	0	0	0	0	0
Otu4306	133	Bacteria;Firmicutes;Clostridia;Clostridiales	0	0	0	0	0	0	0	0	0	0	0	0	0	0	0	0	0	0	0	0	0	0	0	0	0	0	0	0	0	0	0	0	0	0	0	0	0	0	0	0	0	0	0	0	0	0	0
Otu2828	132	Bacteria;Tenericutes;Mollicutes;RF39	0	0	0	0	0	0	0	0	0	0	0	0	0	0	0	0	0	0	0	0	0	0	0	0	0	0	0	0	0	0	0	0	0	0	0	0	0	0	0	0	0	0	0	0	0	0	0
Otu975	132	Bacteria;Armatimonadetes	0	0	0	0	0	0	0	0	0	0	0	0	0	0	0	0	0	0	0	0	0	0	0	0	0	0	0	0	0	0	0	0	0	0	0	0	0	0	0	0	0	0	0	0	0	0	0
Otu3655	132	Bacteria;Firmicutes;Clostridia;Clostridiales;Clostridiaceae;Clostridium	0	0	0	0	0	0	0	0	0	0	0	0	0	0	0	0	0	0	0	0	0	0	0	0	0	0	0	0	0	0	0	0	0	0	0	0	0	0	0	0	0	0	0	0	0	0	0
Otu1026	132	Bacteria;Proteobacteria;Alphaproteobacteria;Rhizobiales;Methylocystaceae	0	0	0	0	0	0	0	0	0	0	0	0	0	0	0	0	0	0	0	0	0	0	0	0	0	0	0	0	0	0	0	0	0	0	0	0	0	0	0	0	0	0	0	0	0	0	0
Otu1062	132	Bacteria;Proteobacteria;Gammaproteobacteria;Xanthomonadales;Sinobacteraceae	0	0	0	0	0	0	0	0	0	0	1	0	0	0	0	0	0	3	23	0	1	24	0	1	1	0	10	0	0	0	0	0	2	0	0	0	0	0	0	0	1	3	0	53	1	0	0
Otu3498	132	Bacteria;Proteobacteria;Alphaproteobacteria;Sphingomonadales;Sphingomonadaceae;Kaistobacter	24	0	0	0	0	0	0	0	0	0	0	0	0	3	0	0	0	60	25	0	0	1	0	0	0	0	0	0	0	0	0	0	0	0	0	0	0	0	0	0	0	0	0	0	0	0	2
Otu2985	132	Bacteria;Bacteroidetes;Sphingobacteriia;Sphingobacteriales;Sphingobacteriaceae;Pedobacter	17	0	0	1	0	0	1	0	0	0	0	0	0	0	0	0	0	0	0	0	0	0	0	0	0	0	0	0	4	4	1	0	4	0	0	0	0	0	0	0	0	0	0	0	0	0	0
Otu949	132	Bacteria;Firmicutes;Clostridia;Clostridiales	0	0	0	0	0	0	0	0	0	0	0	0	0	0	0	0	0	0	0	0	0	0	0	0	0	0	0	0	0	0	0	0	0	0	0	0	0	0	0	0	0	0	0	0	0	0	0
Otu1947	132	Bacteria;Proteobacteria;Gammaproteobacteria;Alteromonadales;Moritellaceae;Moritella	0	0	0	0	0	0	0	0	0	0	0	0	0	0	0	0	0	0	0	0	0	0	0	0	0	0	0	0	0	0	0	0	0	0	0	18	0	6	6	0	0	0	0	0	0	0	0
Otu834	132	Bacteria;Firmicutes;Clostridia;Clostridiales;Ruminococcaceae	0	0	0	0	0	0	0	0	0	0	0	0	0	0	0	0	0	0	0	0	0	0	0	0	0	0	0	0	0	0	0	0	0	0	0	0	0	0	0	0	0	0	0	0	0	0	0
Otu4378	131	Bacteria;Firmicutes;Clostridia;Clostridiales;Veillonellaceae	0	0	0	0	0	0	0	0	0	0	0	0	0	0	0	0	0	0	0	0	0	0	0	0	0	0	0	0	0	0	0	0	0	0	0	0	0	0	0	0	0	0	0	0	0	0	0
Otu7512	131	Bacteria;Proteobacteria;Alphaproteobacteria;Caulobacterales;Caulobacteraceae	2	0	0	0	0	0	0	0	0	0	0	0	0	0	0	0	0	2	54	0	0	2	3	0	3	1	12	2	2	0	0	0	1	0	0	0	0	0	3	0	0	1	1	24	0	0	1
Otu1181	131	Bacteria;Firmicutes;Clostridia;Clostridiales;Christensenellaceae;Christensenella	0	0	0	0	0	0	0	0	0	0	0	0	0	0	0	0	0	0	0	0	0	0	0	0	0	0	0	0	0	0	0	0	0	0	0	0	0	0	0	0	0	0	0	0	0	0	0
Otu780	130	Bacteria;Planctomycetes;Planctomycetia;Pirellulales;Pirellulaceae	0	0	0	0	0	0	0	0	0	0	0	0	0	0	0	0	0	0	0	0	0	0	0	0	0	0	0	0	0	0	0	0	0	0	0	0	0	0	0	0	0	0	0	0	0	0	0
Otu932	130	Bacteria;Proteobacteria;Alphaproteobacteria;Rickettsiales;mitochondria	0	0	0	0	0	0	46	1	0	0	5	77	1	0	0	0	0	0	0	0	0	0	0	0	0	0	0	0	0	0	0	0	0	0	0	0	0	0	0	0	0	0	0	0	0	0	0
Otu6136	130	Bacteria;Firmicutes;Clostridia;Clostridiales	0	0	0	0	0	0	0	0	0	0	0	0	0	0	0	0	0	0	0	0	0	0	0	0	0	0	0	0	0	0	0	0	0	0	0	0	0	0	0	0	0	0	0	0	0	0	0
Otu2714	130	Bacteria;Firmicutes;Clostridia;Clostridiales;Ruminococcaceae;Ruminococcus	0	0	0	0	0	0	0	0	0	0	0	0	0	0	0	0	0	6	0	0	0	0	0	0	0	0	0	0	0	0	0	0	0	1	0	0	0	0	0	0	0	14	0	0	1	0	0
Otu793	130	Bacteria;Bacteroidetes;Bacteroidia;Bacteroidales;Paraprevotellaceae;YRC22	0	0	0	0	0	0	0	0	0	0	0	0	0	0	0	0	0	0	0	0	0	0	0	0	0	0	0	0	0	0	0	0	0	0	0	0	0	0	0	0	0	0	0	0	0	0	0
Otu965	130	Bacteria;Firmicutes;Clostridia;Clostridiales;Ruminococcaceae;Ruminococcus	0	0	0	0	0	0	0	0	0	0	0	0	0	0	0	0	0	0	0	0	0	0	0	0	0	0	0	0	0	0	0	0	0	0	0	0	0	0	0	0	0	0	0	0	0	0	0
Otu2164	130	Bacteria;Proteobacteria;Betaproteobacteria;Methylophilales;Methylophilaceae;Methylotenera;Methylotenera_mobilis	0	0	0	0	0	0	0	0	0	0	0	0	0	0	0	0	0	2	0	0	3	0	0	0	0	0	0	0	0	0	0	1	0	0	0	5	0	0	0	0	0	2	0	0	0	0	0
Otu2263	130	Bacteria;Bacteroidetes;Bacteroidia;Bacteroidales;Rikenellaceae	0	0	0	0	0	0	0	0	0	0	0	0	0	0	0	0	0	0	0	0	0	0	0	0	0	0	0	0	0	0	0	0	0	0	0	0	0	0	0	0	0	0	0	0	0	0	0
Otu3964	129	Bacteria;Firmicutes;Clostridia;Clostridiales;Ruminococcaceae	0	0	0	0	0	0	0	0	0	0	0	0	0	1	0	0	0	0	0	0	0	0	0	0	0	0	0	0	0	0	0	0	0	0	0	0	0	0	0	0	0	0	0	0	0	0	0
Otu3900	129	Bacteria;Firmicutes;Clostridia;Clostridiales;Ruminococcaceae	0	0	0	0	0	0	0	0	0	0	0	0	0	0	0	0	0	0	0	0	0	0	0	0	0	0	0	0	0	0	0	0	0	0	0	0	0	0	0	0	0	0	0	0	0	0	0
Otu6176	129	Bacteria;Firmicutes;Clostridia;Clostridiales;Lachnospiraceae	0	0	0	0	0	0	0	0	0	0	0	0	0	0	0	0	0	0	0	0	0	0	0	0	0	0	0	0	0	0	0	0	0	0	0	0	0	0	0	0	0	0	0	0	3	0	0
Otu5701	129	Bacteria;Proteobacteria;Betaproteobacteria;Burkholderiales;Alcaligenaceae	0	0	0	0	0	0	0	2	0	0	3	0	4	0	0	0	0	1	1	0	0	11	0	0	0	31	0	3	2	4	8	0	0	0	0	0	0	0	0	0	0	0	0	0	0	0	0
Otu4296	129	Bacteria;Firmicutes;Clostridia;Clostridiales;Ruminococcaceae	0	0	0	0	0	0	0	0	0	0	0	0	0	0	0	0	0	0	0	0	0	0	0	0	0	0	0	0	0	0	0	0	0	0	0	0	0	0	0	0	0	0	0	0	0	0	0
Otu5523	128	Bacteria;Proteobacteria;Alphaproteobacteria;Rhodobacterales;Rhodobacteraceae	0	1	0	4	0	0	1	0	0	0	0	3	0	0	0	0	0	0	0	0	0	0	0	0	0	0	0	0	0	0	0	0	0	0	0	83	32	0	0	2	0	0	1	0	0	0	0
Otu1183	128	Bacteria;Firmicutes;Clostridia;Clostridiales;Ruminococcaceae	0	0	0	0	0	0	0	0	0	0	0	0	0	0	0	0	0	0	0	0	0	0	0	0	0	0	0	0	0	0	0	0	0	0	0	0	0	0	0	0	0	0	0	0	0	0	0
Otu4426	128	Bacteria;Firmicutes;Clostridia;Clostridiales	0	0	0	0	0	0	0	0	0	0	0	0	0	0	0	0	0	0	0	0	0	0	0	0	0	0	0	0	0	0	0	0	0	0	0	0	0	0	0	0	0	0	0	0	0	48	0
Otu744	128	Bacteria;Proteobacteria	0	0	0	0	0	0	0	0	0	0	0	0	0	0	0	0	0	0	0	0	0	0	0	0	0	0	0	0	0	0	0	0	0	0	0	0	0	0	0	0	0	0	0	0	0	0	0
Otu1131	128	Bacteria;Proteobacteria;Alphaproteobacteria;Rhodobacterales;Rhodobacteraceae;Shimia	0	0	0	2	0	0	0	0	0	0	0	0	0	0	0	0	0	0	0	0	0	0	0	0	0	0	0	0	0	0	0	0	0	0	1	0	0	0	2	0	0	56	63	0	0	0	0
Otu5351	128	Bacteria;Firmicutes;Clostridia;Clostridiales;Ruminococcaceae	0	0	0	0	0	0	0	0	0	0	0	0	0	0	0	0	0	0	0	0	0	0	0	0	0	0	0	0	0	0	0	0	0	0	0	0	0	0	0	0	0	0	0	0	0	0	0
Otu652	127	Bacteria;Firmicutes;Clostridia;Clostridiales	0	0	1	0	0	0	0	0	0	0	2	0	4	0	0	0	0	0	0	0	0	0	0	0	2	0	0	0	0	0	0	0	0	0	0	0	0	0	0	0	0	0	0	0	1	1	0
Otu950	127	Bacteria;Firmicutes;Clostridia;Clostridiales	0	0	0	0	0	0	0	0	0	0	0	0	0	0	0	0	0	0	0	0	0	0	0	0	0	0	0	0	0	0	0	0	0	0	0	0	0	0	0	0	0	0	0	0	0	0	0
Otu822	127	Bacteria;Firmicutes;Clostridia;Clostridiales;Lachnospiraceae;Clostridium;Clostridium_colinum	0	0	0	0	0	0	0	0	0	0	0	0	0	0	0	0	0	0	0	0	0	0	0	0	0	0	0	0	0	0	0	0	0	0	0	0	0	0	0	0	0	0	0	0	0	0	0
Otu901	127	Bacteria;Bacteroidetes;Bacteroidia;Bacteroidales	0	0	0	0	0	0	0	0	0	0	0	0	0	0	0	0	0	0	0	0	0	0	0	0	0	0	0	0	0	0	0	0	0	0	0	0	0	0	0	0	0	0	0	0	0	0	0
Otu2102	127	Bacteria;Spirochaetes;Spirochaetes;Spirochaetales;Spirochaetaceae;Treponema	0	0	0	0	0	0	0	0	0	0	0	0	0	0	0	0	0	0	0	0	0	0	0	0	0	0	0	0	0	0	0	0	0	0	0	0	0	0	0	0	0	0	0	0	0	0	0
Otu3592	126	Bacteria;Actinobacteria;Actinobacteria;Actinomycetales;Micrococcaceae;Rothia	1	1	24	49	0	0	4	0	0	3	4	0	8	1	0	0	0	0	0	0	0	0	0	0	0	0	0	0	0	0	0	0	0	0	1	0	1	0	0	0	0	0	0	0	0	0	2
Otu4987	126	Bacteria;Bacteroidetes;Flavobacteriia;Flavobacteriales;Flavobacteriaceae;Tenacibaculum	0	1	38	8	6	2	10	2	0	0	21	1	4	0	0	0	0	0	0	0	0	0	0	0	0	0	0	0	0	0	0	0	0	0	0	3	0	24	6	0	0	0	0	0	0	0	0
Otu1099	126	Bacteria;Proteobacteria;Deltaproteobacteria;Desulfovibrionales;Desulfovibrionaceae;Bilophila	0	0	0	0	0	0	0	0	0	0	0	0	0	0	0	0	0	0	0	0	0	0	0	0	0	0	0	0	0	0	0	0	0	0	0	0	0	0	0	0	0	0	0	0	0	0	0
Otu1358	126	Bacteria;Proteobacteria;Gammaproteobacteria;Methylococcales;Crenotrichaceae;Crenothrix	0	0	0	0	0	0	0	0	0	0	0	0	0	0	0	0	0	0	0	0	0	0	0	0	0	0	0	0	0	0	0	0	0	0	0	0	0	0	0	0	0	0	0	0	0	0	0
Otu1404	126	Bacteria;Actinobacteria;Actinobacteria;Actinomycetales;Nocardioidaceae	1	0	0	0	0	0	0	0	0	0	0	0	0	1	0	0	0	0	0	0	0	0	0	0	0	0	0	0	0	0	0	0	0	0	0	0	0	0	0	0	0	6	0	0	0	0	3
Otu1065	126	Bacteria;Bacteroidetes;Flavobacteriia;Flavobacteriales;Weeksellaceae	0	0	0	0	0	0	0	0	0	0	0	0	0	0	0	0	0	0	0	0	0	0	0	0	0	0	0	0	0	0	0	0	0	0	0	0	0	0	0	0	0	0	0	0	0	0	0
Otu1517	126	Bacteria;Proteobacteria;Alphaproteobacteria;Rhizobiales;Methylobacteriaceae;Methylobacterium	3	0	0	1	0	0	0	0	0	0	0	0	2	0	0	0	0	5	58	0	0	5	0	0	0	0	7	0	0	0	0	0	0	0	0	0	0	4	0	0	1	1	0	0	0	0	0
Otu1137	126	Bacteria;Proteobacteria;Gammaproteobacteria;Pseudomonadales;Pseudomonadaceae	12	0	0	8	2	1	1	0	0	1	0	0	0	0	0	0	0	0	0	0	0	0	0	0	0	0	0	0	0	0	0	0	0	0	0	0	0	0	0	0	0	0	0	0	0	0	1
Otu3793	126	Bacteria;Firmicutes;Clostridia;Clostridiales;Lachnospiraceae;Ruminococcus;Ruminococcus_gnavus	0	0	0	0	0	0	0	0	0	0	0	0	0	0	0	0	0	0	0	0	0	0	0	0	0	0	0	0	0	0	0	0	0	0	0	0	0	0	0	0	0	0	0	0	0	0	0
Otu831	126	Bacteria;Firmicutes;Clostridia;Clostridiales;Lachnospiraceae;Clostridium;Clostridium_colinum	0	0	0	0	0	0	0	0	0	0	0	0	0	0	0	0	0	0	0	0	0	0	0	0	0	0	0	0	0	0	0	0	0	0	0	0	0	0	0	0	0	0	0	0	0	0	0
Otu1016	125	Bacteria;Firmicutes;Clostridia;Clostridiales;Ruminococcaceae	0	0	0	0	0	0	0	0	0	0	0	0	0	0	0	0	0	0	0	0	0	0	0	0	0	0	0	0	0	0	0	0	0	0	0	0	0	0	0	0	0	0	0	0	0	0	0
Otu7587	125	Bacteria;Firmicutes;Clostridia;Clostridiales	0	0	0	0	0	0	0	0	0	0	0	0	0	0	0	0	0	0	0	0	0	0	0	0	0	0	0	0	0	0	0	0	0	0	0	0	0	0	0	0	0	0	0	0	4	0	0
Otu1008	125	Bacteria;Firmicutes;Clostridia;Clostridiales;Ruminococcaceae;Ruminococcus	0	0	0	0	0	0	0	0	0	0	0	0	0	0	0	0	0	0	0	0	0	0	0	0	0	0	0	0	0	0	0	0	0	0	0	0	0	0	0	0	0	0	0	0	0	0	0
Otu2457	125	Bacteria;Proteobacteria;Epsilonproteobacteria;Campylobacterales;Campylobacteraceae;Arcobacter	0	1	0	11	4	0	1	3	0	0	2	2	0	0	0	0	0	0	0	0	0	0	0	0	3	1	2	0	2	18	1	4	62	0	0	0	0	0	0	0	0	0	0	0	0	0	0
[truncated: 7,068 more rows]
[truncated: 89 more columns]

## Sheet: Group_habitat_venn
group	shareOTU_num/uniuqeOTU_num	OTU_ID
amphibious	2594	Otu1003,Otu1006,Otu1009,Otu101,Otu1012,Otu1013,Otu1014,Otu1016,Otu1017,Otu1020,Otu1023,Otu1024,Otu1025,Otu1028,Otu103,Otu1034,Otu1038,Otu104,Otu1041,Otu1046,Otu1047,Otu1049,Otu105,Otu1058,Otu1060,Otu1063,Otu1067,Otu1074,Otu1076,Otu1083,Otu1084,Otu1088,Otu1090,Otu1092,Otu1093,Otu1095,Otu1097,Otu1098,Otu1099,Otu110,Otu1100,Otu1101,Otu1113,Otu1114,Otu1120,Otu1122,Otu1123,Otu1124,Otu1126,Otu1129,Otu1…
terrestrial	1369	Otu1000,Otu1002,Otu1008,Otu1029,Otu1035,Otu1036,Otu1048,Otu1050,Otu1054,Otu1055,Otu1065,Otu108,Otu1086,Otu1089,Otu1094,Otu1096,Otu1102,Otu1103,Otu1112,Otu1119,Otu1125,Otu113,Otu1135,Otu114,Otu1141,Otu1150,Otu1158,Otu116,Otu1171,Otu1177,Otu1191,Otu1192,Otu1195,Otu1197,Otu1205,Otu1207,Otu1209,Otu1214,Otu1218,Otu1221,Otu1223,Otu1225,Otu1231,Otu1234,Otu1242,Otu1245,Otu1250,Otu1253,Otu1254,Otu126,Otu1…
freshwater-vs-mudskipper	1137	Otu1,Otu10,Otu100,Otu1001,Otu1004,Otu1005,Otu1010,Otu1015,Otu1018,Otu1019,Otu102,Otu1021,Otu1027,Otu1031,Otu1037,Otu1039,Otu1044,Otu1053,Otu1056,Otu1059,Otu1061,Otu1062,Otu1064,Otu1068,Otu1069,Otu1070,Otu1072,Otu1073,Otu1078,Otu1079,Otu1082,Otu1085,Otu1087,Otu109,Otu11,Otu1106,Otu1107,Otu1108,Otu1115,Otu1116,Otu1117,Otu1118,Otu112,Otu1134,Otu1139,Otu1143,Otu1156,Otu1159,Otu117,Otu1172,Otu1173,Otu…
marine	1070	Otu1033,Otu1040,Otu1042,Otu1043,Otu1052,Otu1077,Otu1128,Otu1142,Otu1144,Otu1170,Otu1186,Otu1230,Otu1233,Otu1238,Otu1243,Otu1244,Otu1246,Otu1266,Otu1276,Otu1290,Otu1306,Otu1313,Otu1315,Otu1331,Otu1382,Otu1394,Otu1398,Otu1399,Otu141,Otu1410,Otu1424,Otu1433,Otu1435,Otu1441,Otu1444,Otu1450,Otu1459,Otu1462,Otu1464,Otu1465,Otu1467,Otu1484,Otu1563,Otu1564,Otu1571,Otu1587,Otu1589,Otu1600,Otu1608,Otu1615,…
freshwater-vs-marine	910	Otu1,Otu10,Otu1007,Otu1010,Otu1015,Otu1018,Otu1019,Otu1021,Otu1027,Otu1039,Otu1044,Otu1051,Otu1053,Otu1056,Otu1059,Otu1062,Otu1069,Otu1071,Otu1072,Otu1073,Otu1078,Otu1081,Otu1085,Otu1087,Otu11,Otu1108,Otu1116,Otu1117,Otu1134,Otu1139,Otu1143,Otu1147,Otu1151,Otu1156,Otu1159,Otu1161,Otu117,Otu1172,Otu1173,Otu1179,Otu1185,Otu119,Otu1199,Otu1200,Otu1201,Otu1208,Otu1215,Otu1222,Otu123,Otu1236,Otu124,Ot…
marine-vs-mudskipper	894	Otu1,Otu10,Otu1010,Otu1011,Otu1015,Otu1018,Otu1019,Otu1021,Otu1027,Otu1039,Otu1044,Otu1053,Otu1056,Otu1059,Otu1062,Otu1069,Otu1072,Otu1073,Otu1078,Otu1085,Otu1087,Otu11,Otu1108,Otu1116,Otu1117,Otu1131,Otu1133,Otu1134,Otu1137,Otu1139,Otu1143,Otu1148,Otu1156,Otu1157,Otu1159,Otu117,Otu1172,Otu1173,Otu1179,Otu1185,Otu119,Otu1194,Otu1199,Otu12,Otu1200,Otu1201,Otu1208,Otu1215,Otu123,Otu1236,Otu124,Otu1…
freshwater	779	Otu1022,Otu1032,Otu1130,Otu1178,Otu1219,Otu1220,Otu1235,Otu1282,Otu1283,Otu1318,Otu132,Otu139,Otu1395,Otu140,Otu1438,Otu1480,Otu1496,Otu1498,Otu15,Otu1513,Otu1518,Otu1541,Otu1585,Otu1597,Otu1599,Otu1614,Otu1641,Otu1650,Otu1666,Otu1667,Otu1690,Otu1709,Otu1765,Otu1767,Otu1783,Otu1786,Otu1831,Otu1835,Otu1839,Otu1840,Otu1865,Otu1927,Otu1936,Otu1940,Otu1978,Otu1986,Otu2007,Otu2011,Otu2043,Otu2046,Otu2…
amphibious-vs-freshwater	774	Otu10,Otu100,Otu1005,Otu1019,Otu1021,Otu1030,Otu1045,Otu1056,Otu1059,Otu1071,Otu1072,Otu1080,Otu1085,Otu1087,Otu11,Otu1108,Otu1110,Otu1116,Otu1117,Otu1127,Otu1139,Otu1145,Otu1146,Otu117,Otu1172,Otu1185,Otu1188,Otu119,Otu1196,Otu1208,Otu1215,Otu122,Otu123,Otu1236,Otu1247,Otu1249,Otu1255,Otu127,Otu1288,Otu129,Otu1292,Otu1293,Otu1299,Otu130,Otu1307,Otu1319,Otu1324,Otu1325,Otu1328,Otu133,Otu1333,Otu1…
mudskipper-vs-terrestrial	759	Otu1004,Otu1005,Otu1011,Otu1037,Otu1039,Otu1053,Otu1056,Otu1057,Otu1068,Otu1069,Otu1070,Otu1073,Otu1078,Otu1082,Otu1085,Otu1105,Otu1106,Otu1108,Otu111,Otu1116,Otu1133,Otu1134,Otu1136,Otu1143,Otu1159,Otu117,Otu1172,Otu1179,Otu118,Otu1184,Otu1185,Otu119,Otu1194,Otu1199,Otu1206,Otu1208,Otu1215,Otu1226,Otu123,Otu1232,Otu1236,Otu124,Otu1247,Otu125,Otu1256,Otu1259,Otu1267,Otu1281,Otu129,Otu1292,Otu130,…
mudskipper	671	Otu1066,Otu115,Otu1152,Otu1154,Otu1175,Otu1291,Otu1298,Otu1341,Otu1350,Otu1357,Otu1360,Otu1400,Otu1466,Otu149,Otu1530,Otu1568,Otu1594,Otu1605,Otu1637,Otu1644,Otu1675,Otu1678,Otu1728,Otu1729,Otu1751,Otu1759,Otu1772,Otu1776,Otu1825,Otu2030,Otu2039,Otu2041,Otu2067,Otu2126,Otu2161,Otu2168,Otu2205,Otu2217,Otu2237,Otu2284,Otu2323,Otu2348,Otu2378,Otu2416,Otu2476,Otu2477,Otu2500,Otu2517,Otu2521,Otu2525,O…
marine-vs-terrestrial	653	Otu1011,Otu1039,Otu1053,Otu1056,Otu106,Otu1069,Otu1071,Otu1073,Otu1078,Otu1081,Otu1085,Otu1104,Otu1108,Otu1116,Otu1121,Otu1133,Otu1134,Otu1143,Otu1151,Otu1153,Otu1159,Otu1160,Otu1161,Otu117,Otu1172,Otu1179,Otu1185,Otu119,Otu1194,Otu1199,Otu1204,Otu1208,Otu1215,Otu1222,Otu123,Otu1236,Otu124,Otu1247,Otu1256,Otu1267,Otu1277,Otu129,Otu1294,Otu1299,Otu130,Otu1304,Otu1332,Otu1338,Otu135,Otu1361,Otu1363…
freshwater-vs-terrestrial	624	Otu1004,Otu1005,Otu1037,Otu1039,Otu1053,Otu1056,Otu1068,Otu1069,Otu1070,Otu1071,Otu1073,Otu1078,Otu1081,Otu1082,Otu1085,Otu1106,Otu1108,Otu1111,Otu1116,Otu1134,Otu1143,Otu1146,Otu1151,Otu1159,Otu1161,Otu117,Otu1172,Otu1179,Otu118,Otu1185,Otu119,Otu1193,Otu1199,Otu1206,Otu1208,Otu1215,Otu1222,Otu1227,Otu123,Otu1236,Otu124,Otu1247,Otu125,Otu1256,Otu1267,Otu129,Otu1292,Otu1294,Otu1299,Otu130,Otu1314…
freshwater-vs-marine-vs-mudskipper	618	Otu1,Otu10,Otu1010,Otu1015,Otu1018,Otu1019,Otu1021,Otu1027,Otu1039,Otu1044,Otu1053,Otu1056,Otu1059,Otu1062,Otu1069,Otu1072,Otu1073,Otu1078,Otu1085,Otu1087,Otu11,Otu1108,Otu1116,Otu1117,Otu1134,Otu1139,Otu1143,Otu1156,Otu1159,Otu117,Otu1172,Otu1173,Otu1179,Otu1185,Otu119,Otu1199,Otu1200,Otu1201,Otu1208,Otu1215,Otu123,Otu1236,Otu124,Otu1240,Otu1247,Otu1256,Otu1258,Otu1267,Otu127,Otu1273,Otu129,Otu1…
amphibious-vs-marine	588	Otu10,Otu1019,Otu1021,Otu1026,Otu1056,Otu1059,Otu1071,Otu1072,Otu1085,Otu1087,Otu11,Otu1108,Otu1109,Otu1116,Otu1117,Otu1121,Otu1139,Otu1153,Otu117,Otu1172,Otu1185,Otu1189,Otu119,Otu1194,Otu1208,Otu1215,Otu123,Otu1236,Otu1237,Otu1247,Otu1252,Otu127,Otu1288,Otu129,Otu1299,Otu130,Otu1307,Otu1324,Otu1325,Otu133,Otu1333,Otu1337,Otu1367,Otu1370,Otu14,Otu1402,Otu1404,Otu1422,Otu1427,Otu1430,Otu1436,Otu1…
amphibious-vs-mudskipper	514	Otu10,Otu100,Otu1005,Otu1019,Otu1021,Otu1056,Otu1059,Otu1072,Otu1085,Otu1087,Otu11,Otu1108,Otu1116,Otu1117,Otu1139,Otu117,Otu1172,Otu1185,Otu1188,Otu119,Otu1194,Otu1208,Otu1215,Otu122,Otu123,Otu1236,Otu1247,Otu1255,Otu127,Otu129,Otu1292,Otu1293,Otu130,Otu1324,Otu133,Otu1337,Otu1367,Otu1370,Otu14,Otu1402,Otu1404,Otu142,Otu1422,Otu1451,Otu146,Otu1470,Otu148,Otu1483,Otu1487,Otu1492,Otu1499,Otu150,Ot…
freshwater-vs-mudskipper-vs-terrestrial	436	Otu1004,Otu1005,Otu1037,Otu1039,Otu1053,Otu1056,Otu1068,Otu1069,Otu1070,Otu1073,Otu1078,Otu1082,Otu1085,Otu1106,Otu1108,Otu1116,Otu1134,Otu1143,Otu1159,Otu117,Otu1172,Otu1179,Otu118,Otu1185,Otu119,Otu1199,Otu1206,Otu1208,Otu1215,Otu123,Otu1236,Otu124,Otu1247,Otu125,Otu1256,Otu1267,Otu129,Otu1292,Otu130,Otu1314,Otu1332,Otu1338,Otu1340,Otu1363,Otu1364,Otu1366,Otu1371,Otu1376,Otu1377,Otu1385,Otu1387…
amphibious-vs-freshwater-vs-mudskipper	428	Otu10,Otu100,Otu1005,Otu1019,Otu1021,Otu1056,Otu1059,Otu1072,Otu1085,Otu1087,Otu11,Otu1108,Otu1116,Otu1117,Otu1139,Otu117,Otu1172,Otu1185,Otu1188,Otu119,Otu1208,Otu1215,Otu122,Otu123,Otu1236,Otu1247,Otu1255,Otu127,Otu129,Otu1292,Otu1293,Otu130,Otu1324,Otu133,Otu1337,Otu1367,Otu14,Otu1402,Otu142,Otu1422,Otu1451,Otu146,Otu1470,Otu148,Otu1483,Otu1487,Otu1499,Otu150,Otu1517,Otu1526,Otu1579,Otu1581,Ot…
amphibious-vs-freshwater-vs-marine	423	Otu10,Otu1019,Otu1021,Otu1056,Otu1059,Otu1071,Otu1072,Otu1085,Otu1087,Otu11,Otu1108,Otu1116,Otu1117,Otu1139,Otu117,Otu1172,Otu1185,Otu119,Otu1208,Otu1215,Otu123,Otu1236,Otu1247,Otu127,Otu1288,Otu129,Otu1299,Otu130,Otu1307,Otu1324,Otu1325,Otu133,Otu1333,Otu1337,Otu1367,Otu14,Otu1402,Otu1422,Otu1430,Otu1436,Otu145,Otu1451,Otu146,Otu148,Otu1487,Otu1499,Otu150,Otu1517,Otu1526,Otu1531,Otu16,Otu1610,Ot…
freshwater-vs-marine-vs-terrestrial	406	Otu1039,Otu1053,Otu1056,Otu1069,Otu1071,Otu1073,Otu1078,Otu1081,Otu1085,Otu1108,Otu1116,Otu1134,Otu1143,Otu1151,Otu1159,Otu1161,Otu117,Otu1172,Otu1179,Otu1185,Otu119,Otu1199,Otu1208,Otu1215,Otu1222,Otu123,Otu1236,Otu124,Otu1247,Otu1256,Otu1267,Otu129,Otu1294,Otu1299,Otu130,Otu1332,Otu1338,Otu1361,Otu1363,Otu1366,Otu1371,Otu1376,Otu1377,Otu14,Otu1418,Otu1443,Otu145,Otu1451,Otu146,Otu1488,Otu1499,O…
marine-vs-mudskipper-vs-terrestrial	371	Otu1011,Otu1039,Otu1053,Otu1056,Otu1069,Otu1073,Otu1078,Otu1085,Otu1108,Otu1116,Otu1133,Otu1134,Otu1143,Otu1159,Otu117,Otu1172,Otu1179,Otu1185,Otu119,Otu1194,Otu1199,Otu1208,Otu1215,Otu123,Otu1236,Otu124,Otu1247,Otu1256,Otu1267,Otu129,Otu130,Otu1304,Otu1332,Otu1338,Otu135,Otu1363,Otu1366,Otu1370,Otu1371,Otu1376,Otu1377,Otu14,Otu1443,Otu1451,Otu146,Otu1488,Otu1499,Otu1501,Otu1502,Otu1505,Otu1517,O…
amphibious-vs-marine-vs-mudskipper	362	Otu10,Otu1019,Otu1021,Otu1056,Otu1059,Otu1072,Otu1085,Otu1087,Otu11,Otu1108,Otu1116,Otu1117,Otu1139,Otu117,Otu1172,Otu1185,Otu119,Otu1194,Otu1208,Otu1215,Otu123,Otu1236,Otu1247,Otu127,Otu129,Otu130,Otu1324,Otu133,Otu1337,Otu1367,Otu1370,Otu14,Otu1402,Otu1404,Otu1422,Otu1451,Otu146,Otu148,Otu1487,Otu1492,Otu1499,Otu150,Otu1517,Otu1526,Otu16,Otu1610,Otu1613,Otu1620,Otu1624,Otu1658,Otu166,Otu17,Otu1…
amphibious-vs-freshwater-vs-marine-vs-mudskipper	316	Otu10,Otu1019,Otu1021,Otu1056,Otu1059,Otu1072,Otu1085,Otu1087,Otu11,Otu1108,Otu1116,Otu1117,Otu1139,Otu117,Otu1172,Otu1185,Otu119,Otu1208,Otu1215,Otu123,Otu1236,Otu1247,Otu127,Otu129,Otu130,Otu1324,Otu133,Otu1337,Otu1367,Otu14,Otu1402,Otu1422,Otu1451,Otu146,Otu148,Otu1487,Otu1499,Otu150,Otu1517,Otu1526,Otu16,Otu1610,Otu1620,Otu1624,Otu1658,Otu166,Otu17,Otu171,Otu1725,Otu1744,Otu1745,Otu1749,Otu17…
freshwater-vs-marine-vs-mudskipper-vs-terrestrial	291	Otu1039,Otu1053,Otu1056,Otu1069,Otu1073,Otu1078,Otu1085,Otu1108,Otu1116,Otu1134,Otu1143,Otu1159,Otu117,Otu1172,Otu1179,Otu1185,Otu119,Otu1199,Otu1208,Otu1215,Otu123,Otu1236,Otu124,Otu1247,Otu1256,Otu1267,Otu129,Otu130,Otu1332,Otu1338,Otu1363,Otu1366,Otu1371,Otu1376,Otu1377,Otu14,Otu1443,Otu1451,Otu146,Otu1488,Otu1499,Otu1501,Otu1502,Otu1517,Otu1526,Otu1537,Otu1554,Otu1567,Otu161,Otu1618,Otu1620,O…
amphibious-vs-terrestrial	289	Otu1005,Otu1056,Otu1071,Otu1075,Otu1085,Otu1108,Otu1116,Otu1121,Otu1146,Otu1153,Otu117,Otu1172,Otu1185,Otu119,Otu1194,Otu1208,Otu1215,Otu123,Otu1236,Otu1247,Otu129,Otu1292,Otu1299,Otu130,Otu1370,Otu14,Otu142,Otu145,Otu1451,Otu146,Otu1473,Otu1499,Otu1517,Otu1526,Otu1528,Otu1531,Otu1551,Otu1613,Otu1620,Otu1621,Otu1624,Otu1658,Otu166,Otu17,Otu171,Otu1716,Otu1737,Otu1738,Otu1744,Otu178,Otu179,Otu180,…
amphibious-vs-marine-vs-terrestrial	216	Otu1056,Otu1071,Otu1085,Otu1108,Otu1116,Otu1121,Otu1153,Otu117,Otu1172,Otu1185,Otu119,Otu1194,Otu1208,Otu1215,Otu123,Otu1236,Otu1247,Otu129,Otu1299,Otu130,Otu1370,Otu14,Otu145,Otu1451,Otu146,Otu1499,Otu1517,Otu1526,Otu1531,Otu1613,Otu1620,Otu1621,Otu1624,Otu1658,Otu166,Otu17,Otu171,Otu1716,Otu1737,Otu1744,Otu178,Otu179,Otu180,Otu1812,Otu1826,Otu1912,Otu2,Otu2012,Otu2029,Otu21,Otu2155,Otu219,Otu22…
amphibious-vs-freshwater-vs-terrestrial	199	Otu1005,Otu1056,Otu1071,Otu1085,Otu1108,Otu1116,Otu1146,Otu117,Otu1172,Otu1185,Otu119,Otu1208,Otu1215,Otu123,Otu1236,Otu1247,Otu129,Otu1292,Otu1299,Otu130,Otu14,Otu142,Otu145,Otu1451,Otu146,Otu1499,Otu1517,Otu1526,Otu1531,Otu1551,Otu1620,Otu1621,Otu1624,Otu1658,Otu166,Otu17,Otu171,Otu1716,Otu1744,Otu179,Otu1812,Otu1826,Otu1912,Otu2,Otu2012,Otu2058,Otu21,Otu2139,Otu2155,Otu219,Otu22,Otu221,Otu2326…
amphibious-vs-freshwater-vs-marine-vs-terrestrial	180	Otu1056,Otu1071,Otu1085,Otu1108,Otu1116,Otu117,Otu1172,Otu1185,Otu119,Otu1208,Otu1215,Otu123,Otu1236,Otu1247,Otu129,Otu1299,Otu130,Otu14,Otu145,Otu1451,Otu146,Otu1499,Otu1517,Otu1526,Otu1531,Otu1620,Otu1621,Otu1624,Otu1658,Otu166,Otu17,Otu171,Otu1716,Otu1744,Otu179,Otu1812,Otu1826,Otu1912,Otu2,Otu2012,Otu21,Otu2155,Otu219,Otu22,Otu221,Otu2326,Otu2340,Otu2489,Otu256,Otu2578,Otu265,Otu27,Otu2714,Ot…
amphibious-vs-mudskipper-vs-terrestrial	171	Otu1005,Otu1056,Otu1085,Otu1108,Otu1116,Otu117,Otu1172,Otu1185,Otu119,Otu1194,Otu1208,Otu1215,Otu123,Otu1236,Otu1247,Otu129,Otu1292,Otu130,Otu1370,Otu14,Otu142,Otu1451,Otu146,Otu1499,Otu1517,Otu1526,Otu1528,Otu1613,Otu1620,Otu1624,Otu1658,Otu166,Otu17,Otu171,Otu1744,Otu178,Otu179,Otu1812,Otu1826,Otu1912,Otu2,Otu2012,Otu2058,Otu21,Otu2155,Otu219,Otu22,Otu221,Otu2303,Otu2326,Otu2351,Otu2454,Otu2489…
amphibious-vs-marine-vs-mudskipper-vs-terrestrial	149	Otu1056,Otu1085,Otu1108,Otu1116,Otu117,Otu1172,Otu1185,Otu119,Otu1194,Otu1208,Otu1215,Otu123,Otu1236,Otu1247,Otu129,Otu130,Otu1370,Otu14,Otu1451,Otu146,Otu1499,Otu1517,Otu1526,Otu1613,Otu1620,Otu1624,Otu1658,Otu166,Otu17,Otu171,Otu1744,Otu178,Otu179,Otu1812,Otu1826,Otu1912,Otu2,Otu2012,Otu21,Otu2155,Otu219,Otu22,Otu221,Otu2303,Otu2326,Otu2454,Otu2489,Otu256,Otu265,Otu27,Otu2718,Otu275,Otu3,Otu302…
amphibious-vs-freshwater-vs-mudskipper-vs-terrestrial	143	Otu1005,Otu1056,Otu1085,Otu1108,Otu1116,Otu117,Otu1172,Otu1185,Otu119,Otu1208,Otu1215,Otu123,Otu1236,Otu1247,Otu129,Otu1292,Otu130,Otu14,Otu142,Otu1451,Otu146,Otu1499,Otu1517,Otu1526,Otu1620,Otu1624,Otu1658,Otu166,Otu17,Otu171,Otu1744,Otu179,Otu1812,Otu1826,Otu1912,Otu2,Otu2012,Otu2058,Otu21,Otu2155,Otu219,Otu22,Otu221,Otu2326,Otu2489,Otu256,Otu265,Otu27,Otu2718,Otu275,Otu2816,Otu3,Otu3028,Otu310…
amphibious-vs-freshwater-vs-marine-vs-mudskipper-vs-terrestrial	134	Otu1056,Otu1085,Otu1108,Otu1116,Otu117,Otu1172,Otu1185,Otu119,Otu1208,Otu1215,Otu123,Otu1236,Otu1247,Otu129,Otu130,Otu14,Otu1451,Otu146,Otu1499,Otu1517,Otu1526,Otu1620,Otu1624,Otu1658,Otu166,Otu17,Otu171,Otu1744,Otu179,Otu1812,Otu1826,Otu1912,Otu2,Otu2012,Otu21,Otu2155,Otu219,Otu22,Otu221,Otu2326,Otu2489,Otu256,Otu265,Otu27,Otu2718,Otu275,Otu3,Otu3028,Otu3100,Otu3188,Otu3233,Otu3246,Otu3281,Otu33…

## Sheet: Core_5habitat
OTU ID	Abundance	Taxonomy	PM	BP1	BP2	BP3	BP4	BP5	BP6	BP7	BP8	BP9	BP10	BP11	BP12	BP13	IP1	IP2	IP3	IP4	IP5	IP6	IP7	IP8	IP9	IP10	CI1	CI2	CI3	CI4	CI5	CI6	CI7	CI8	CI9	CI10	Grouper1	Grouper3	Grouper5	HE1	HE2	SG1	SG2	SG3	SG4	SG5	SG6	Siganus fuscescens	Atule mate
Otu2	875490	Bacteria;Proteobacteria;Betaproteobacteria;Burkholderiales;Comamonadaceae;Pelomonas	7	0	0	7	0	0	0	0	0	0	0	0	0	0	0	0	0	4	4	1	0	9	0	2	2	0	0	0	0	5	0	0	1	0	0	0	0	0	0	0	0	1	0	27	1	0	437938
Otu3	199570	Bacteria;Proteobacteria;Gammaproteobacteria;Aeromonadales;Aeromonadaceae	12197	32	76	1087	2450	7	385	8	2	59	190	33	318	886	0	0	0	13	3	0	0	40	0	0	2445	191	1183	2414	1181	4319	2763	4487	5106	1923	0	0	0	0	0	0	0	1	1	0	0	0	680
Otu6	182535	Bacteria;Proteobacteria;Alphaproteobacteria;Rhizobiales;Bradyrhizobiaceae;Bradyrhizobium	2	1	2947	60	3	3	15	1	3	90	1956	1	1403	2	0	1	1	473	704	11	89	1081	269	31	66	10	42	0	2	3	1	9	1	5	1	0	0	0	2	1	13	103	2	289	0	0	64943
Otu22	89832	Bacteria;Proteobacteria;Gammaproteobacteria;Enterobacteriales;Enterobacteriaceae;Plesiomonas;Plesiomonas_shigelloides	5154	4	18	40	10	4	15	4	0	9	21	19	14	214	7948	3	23729	14798	7317	24	43	1711	387	3	1267	71	849	34	336	72	98	174	426	154	2	2	5	0	1	0	0	3	0	0	0	0	1
Otu14	54570	Bacteria;Firmicutes;Clostridia;Clostridiales;Peptostreptococcaceae;Clostridium;Clostridium_sordellii	0	10	18	1	0	21	24	0	5	516	3	22	4	5	0	0	0	4	125	2	7	13	4	3	2	18	0	17	0	0	12	0	3	10	4	1	2	0	0	0	0	0	0	2	5	0	289
Otu35	52331	Bacteria;Proteobacteria;Gammaproteobacteria;Pseudomonadales;Moraxellaceae;Acinetobacter	2515	75	267	2856	57	20	308	27	7	49	245	26	89	5605	0	0	0	77	372	0	4	163	10	0	269	191	184	40	255	236	23	10	596	2	25	11	37	6	21	1	15	128	6	704	5	0	609
Otu518	47195	Bacteria;Proteobacteria;Betaproteobacteria;Burkholderiales;Comamonadaceae	178	0	2	2	0	0	1	1	0	0	1	0	0	0	0	0	0	0	15	0	0	8	1	0	1	0	2	0	1	6	1	0	1	0	0	0	0	0	0	0	0	3	0	6	0	0	29346
Otu7800	30261	Bacteria;Proteobacteria;Gammaproteobacteria;Enterobacteriales;Enterobacteriaceae	3090	12	7	347	6469	2	461	9	2	41	54	714	4	1442	6	0	33	297	49	0	0	16	4	3	13	283	5	9	27	51	162	7	50	22	26	26	88	8	36	2	5	20	2	34	0	0	161
Otu17	27794	Bacteria;Proteobacteria;Betaproteobacteria;Burkholderiales;Comamonadaceae;Comamonas	26499	0	41	23	0	0	2	0	1	1	6	0	18	4	0	0	0	5	37	1	1	10	0	0	14	3	0	1	26	29	1	0	40	1	3	1	2	2	2	0	0	1	0	4	0	0	337
Otu27	22194	Bacteria;Firmicutes;Clostridia;Clostridiales;Clostridiaceae	0	2927	51	11	0	253	300	373	18	18	106	184	6	15791	0	0	0	23	54	147	9	83	20	5	39	109	15	192	108	94	165	16	38	403	0	0	0	0	0	0	0	0	0	0	1	0	0
Otu21	20697	Bacteria;Proteobacteria;Gammaproteobacteria;Oceanospirillales;Halomonadaceae;Halomonas	1	2	0	122	0	1	0	0	0	2	13	0	1	0	0	0	0	2	0	0	2	6	1	0	0	0	0	0	0	0	0	0	0	0	0	0	0	0	7	3	168	3101	23	17086	89	1	1
Otu62	20070	Bacteria;Firmicutes;Clostridia;Clostridiales;Peptostreptococcaceae	172	99	30	0	1	68	30	82	187	14	41	22	8	2896	110	3	0	116	889	1331	66	848	233	47	31	177	11	166	28	95	199	24	44	133	366	12	35	0	0	0	3	3	22	1	53	4	34
Otu45	19760	Bacteria;Firmicutes;Bacilli;Bacillales;Staphylococcaceae;Staphylococcus	62	0	39	3	0	1	0	0	0	25	5	0	12	2	0	0	0	0	12	0	0	3	3	0	1	1	0	0	0	0	0	0	0	0	1	0	0	2	2	0	3	4	0	69	6	3	14341
Otu3392	18019	Bacteria;Proteobacteria;Gammaproteobacteria;Enterobacteriales;Enterobacteriaceae;Erwinia	71	0	5	5	54	1	2	0	0	1	2	10	0	34	36	0	117	84	57	0	2	21	3	0	6	0	5	0	5	1	1	5	2	1	12	9	21	1	5	0	0	0	0	0	0	0	22
Otu37	15235	Bacteria;Firmicutes;Clostridia;Clostridiales;Clostridiaceae;Clostridium	0	0	0	0	0	0	0	0	0	1	0	0	0	0	0	0	0	0	0	0	0	0	0	0	0	2	0	1	0	0	2	0	0	0	0	0	0	0	0	0	0	0	0	0	6	0	113
Otu40	13487	Bacteria;Firmicutes;Clostridia;Clostridiales;Peptostreptococcaceae;Clostridium;Clostridium_metallolevans	133	8	0	0	0	27	1	59	0	8377	10	0	0	424	860	2	0	59	122	242	10	189	318	26	16	0	0	2	0	1	5	1	0	1	0	0	0	0	0	1	4	4	4	11	20	178	0
Otu69	12948	Bacteria;Firmicutes;Bacilli;Lactobacillales;Streptococcaceae;Lactococcus	68	4	0	148	64	0	63	1544	0	36	220	716	4	313	4	3	28	51	148	1	8	57	3452	2	2	0	3	0	5	0	0	0	0	0	156	74	257	15	84	1	1	2	0	0	0	1	31
Otu54	11736	Bacteria;Firmicutes;Bacilli;Lactobacillales;Enterococcaceae;Enterococcus;Enterococcus_casseliflavus	198	0	130	44	0	1	2	3	0	28	9	5	4	94	0	0	0	6	84	0	0	0	0	0	0	0	0	0	3	0	0	0	0	0	56	32	74	15	22	1917	5243	1117	1747	0	323	0	2
Otu958	10985	Bacteria;Firmicutes;Clostridia;Clostridiales;Peptostreptococcaceae	3	430	176	27	9	1340	910	47	595	892	72	596	18	5817	0	0	0	0	0	0	1	2	2	0	10	4	0	3	3	2	4	0	0	0	0	0	0	0	0	0	0	0	0	0	0	4	0
Otu55	9117	Bacteria;Proteobacteria;Gammaproteobacteria;Pseudomonadales;Moraxellaceae;Psychrobacter;Psychrobacter_marincola	0	2	17	150	0	0	0	1	0	3	14	0	2	13	0	0	0	0	0	0	0	0	0	0	1	0	0	0	0	0	0	0	0	0	0	0	2	0	0	0	1	5	0	0	0	0	45
Otu514	8751	Bacteria;Firmicutes;Bacilli;Lactobacillales;Carnobacteriaceae;Carnobacterium;Carnobacterium_viridans	1	0	0	3	0	0	1	0	0	1	0	0	0	48	0	0	0	0	0	0	0	0	0	0	0	0	0	0	0	0	0	0	0	0	65	25	117	16	38	2	1	8	30	0	77	0	26
Otu123	8717	Bacteria;Proteobacteria;Betaproteobacteria;Burkholderiales;Comamonadaceae;Acidovorax;Acidovorax_defluvii	28	0	8	0	1	3	0	2	1	0	6	0	7	1	0	0	0	25	492	1	0	160	0	2	74	1	35	0	6	5	0	3	20	0	1	1	6	0	4	1	1	33	1	234	0	0	549
Otu67	8465	Bacteria;Firmicutes;Clostridia;Clostridiales;Clostridiaceae;Clostridium;Clostridium_perfringens	1	2	0	0	0	0	2	0	0	0	0	2	0	87	0	0	0	1	5	8	0	0	0	0	0	4	0	12	3	5	14	0	0	8	5	318	64	0	2	0	0	0	0	0	0	0	79
Otu6721	8405	Bacteria;Bacteroidetes;Bacteroidia;Bacteroidales;Bacteroidaceae;Bacteroides;Bacteroides_fragilis	32	0	14	3	0	0	0	0	0	0	9	0	25	137	0	0	0	43	7	0	3	21	3	2	0	0	0	0	0	0	0	0	0	0	11	3	6	0	0	3	0	16	37	3	878	0	0
Otu3528	8319	Bacteria;Bacteroidetes;Bacteroidia;Bacteroidales;Bacteroidaceae;Bacteroides	3	0	0	0	0	0	0	0	0	0	0	0	0	12	0	0	0	0	0	0	0	1	0	0	0	0	0	0	0	24	0	17	0	0	0	0	0	0	0	0	0	0	0	0	43	0	0
Otu8092	7876	Bacteria;Fusobacteria;Fusobacteriia;Fusobacteriales;Fusobacteriaceae;Cetobacterium	412	250	0	1079	11	14	590	1090	23	1391	581	413	0	0	0	1344	1	13	3	0	0	5	58	9	16	0	3	0	2	0	0	1	2	2	0	0	1	0	0	0	0	0	4	0	1	0	0
Otu75	7189	Bacteria;Proteobacteria;Gammaproteobacteria;Pseudomonadales;Moraxellaceae;Acinetobacter	259	5	53	512	0	5	17	6	0	3	9	0	4	757	0	0	0	2	0	0	0	6	0	1	8	0	11	0	2	0	0	0	0	0	23	6	5	2	4	0	0	10	0	35	0	0	19
Otu179	7160	Bacteria;Bacteroidetes;Bacteroidia;Bacteroidales;Bacteroidaceae;Bacteroides;Bacteroides_ovatus	2	0	0	0	0	0	0	0	0	0	2	0	1	57	0	0	0	13	0	0	1	0	1	0	1	0	0	0	0	0	0	0	1	0	4	4	15	2	1	1	2	875	0	0	70	0	0
Otu8220	6370	Bacteria;Proteobacteria;Gammaproteobacteria;Pseudomonadales;Pseudomonadaceae;Pseudomonas	325	0	25	25	3	0	3	0	0	1	30	1	25	101	0	0	0	2	2	0	3	25	3	0	3	0	0	0	0	0	0	0	4	0	72	40	106	16	56	0	0	0	0	0	0	0	38
Otu275	6349	Bacteria;Firmicutes;Clostridia;Clostridiales;Lachnospiraceae;Roseburia;Roseburia_faecis	2	0	1	0	1	0	0	0	0	0	0	0	1	32	0	0	0	210	40	0	30	26	17	5	0	0	1	0	0	0	0	0	0	4	7	3	10	0	7	0	1	151	12	44	511	0	0
Otu1056	5908	Bacteria;Proteobacteria;Gammaproteobacteria;Enterobacteriales;Enterobacteriaceae;Escherichia;Escherichia_coli	1062	0	29	14	6	1	5	0	0	3	10	43	5	140	0	0	0	57	46	1	4	39	3	1	28	1	7	1	6	0	0	2	0	1	21	27	70	12	44	2	2	121	0	88	107	4	49
Otu5314	5834	Bacteria;Firmicutes;Bacilli;Lactobacillales;Enterococcaceae	0	0	0	2	0	0	0	0	0	0	1	0	0	1	0	0	0	0	2	0	0	0	2	0	0	0	0	0	0	0	0	0	0	0	0	0	2	0	0	94	366	36	1631	47	3347	0	3
Otu3543	5414	Bacteria;Bacteroidetes;Bacteroidia;Bacteroidales;Bacteroidaceae;Bacteroides;Bacteroides_caccae	0	0	0	0	0	0	0	0	0	0	0	0	0	4	0	0	0	33	0	0	2	32	8	0	0	0	0	0	0	0	0	0	0	0	6	2	12	1	6	0	2	7	0	2	103	0	0
Otu960	5223	Bacteria;Firmicutes;Clostridia;Clostridiales;Ruminococcaceae;Oscillospira	0	0	13	1	0	0	0	0	0	0	36	1	18	67	0	0	0	0	0	0	0	0	0	0	5	0	0	0	1	1	0	0	0	0	0	0	0	0	0	0	0	0	0	0	3	0	0
Otu130	5171	Bacteria;Firmicutes;Bacilli;Turicibacterales;Turicibacteraceae;Turicibacter	0	239	110	6	1	1369	130	11	43	164	27	96	9	1170	0	0	0	0	4	17	1	2	4	0	2	1	1	0	0	0	0	0	0	0	17	21	22	0	0	0	0	0	17	0	17	14	0
Otu7679	5047	Bacteria;Firmicutes;Clostridia;Clostridiales;Clostridiaceae	4	5	0	0	0	2	1	38	0	0	12	5	6	558	0	0	1	3	2	20	3	4	1	0	36	114	42	23	23	29	106	6	50	40	0	0	1	0	0	0	0	2	0	0	45	0	177
Otu129	4756	Bacteria;Proteobacteria;Gammaproteobacteria;Pseudomonadales;Moraxellaceae;Psychrobacter;Psychrobacter_pacificensis	0	35	20	1732	1	7	18	11	0	11	143	4	7	17	0	0	0	0	0	0	0	0	0	0	0	0	19	0	0	0	0	0	0	0	0	0	0	2	0	0	0	0	0	0	0	0	11
Otu5954	4186	Bacteria;Firmicutes;Clostridia;Clostridiales;Clostridiaceae	0	600	4	3	0	15	14	19	1	46	29	3	25	384	0	2	0	33	124	175	19	272	36	3	59	96	24	271	124	95	211	7	35	841	0	0	0	0	0	0	0	0	8	0	1	0	0
Otu5059	3986	Bacteria;Proteobacteria;Gammaproteobacteria;Pseudomonadales;Moraxellaceae;Acinetobacter;Acinetobacter_guillouiae	103	0	3	36	2	0	2	0	1	0	1	0	0	473	0	0	0	1	1	0	0	0	0	0	0	0	0	0	0	1	0	0	1	0	0	2	0	0	0	0	1	0	4	1	0	0	89
Otu4619	3492	Bacteria;Firmicutes;Clostridia;Clostridiales;Clostridiaceae;Clostridium;Clostridium_perfringens	0	55	7	3	0	102	30	0	25	11	12	14	14	1411	0	2	0	40	94	108	25	79	6	13	12	127	2	234	61	110	177	6	20	232	7	44	3	0	0	0	0	0	0	0	1	0	2
Otu46	3095	Bacteria;Firmicutes;Clostridia;Clostridiales;Peptostreptococcaceae;Clostridium;Clostridium_bifermentans	8	0	2	0	37	14	1	6	1	919	1	1	0	18	1393	0	0	9	11	5	1	7	16	0	3	0	1	0	0	0	0	0	0	1	0	0	2	0	0	0	0	0	0	0	0	0	10
Otu171	3016	Bacteria;Bacteroidetes;Bacteroidia;Bacteroidales;Bacteroidaceae;Bacteroides	0	0	2	0	0	0	0	0	0	0	2	0	7	0	0	0	0	0	0	0	0	0	0	0	17	0	3	12	2	17	21	218	970	335	0	0	0	0	0	0	0	0	0	0	0	0	0
Otu626	2919	Bacteria;Proteobacteria;Gammaproteobacteria;Enterobacteriales;Enterobacteriaceae;Providencia	258	5	37	11	0	0	0	0	0	22	9	0	8	10	0	0	0	0	0	0	1	0	0	0	0	0	2	0	0	0	0	0	0	0	0	0	0	0	0	0	0	0	0	0	0	0	1
Otu8190	2753	Bacteria;Proteobacteria;Gammaproteobacteria;Pseudomonadales;Moraxellaceae;Acinetobacter	128	3	2	97	0	1	14	0	0	0	0	3	1	148	0	0	0	0	0	0	0	0	0	0	0	2	2	1	4	9	0	0	19	2	2	0	1	0	0	0	1	8	2	0	0	0	23
Otu6065	2651	Bacteria;Proteobacteria;Betaproteobacteria;Burkholderiales;Comamonadaceae	18	0	2	7	0	0	0	0	0	0	1	0	1	2	0	0	0	2	35	0	1	11	2	4	11	0	9	0	11	16	0	2	7	0	1	0	1	0	0	0	2	14	0	19	1	0	669
Otu731	2511	Bacteria;Proteobacteria;Gammaproteobacteria;Pasteurellales;Pasteurellaceae	0	0	0	0	0	0	0	0	0	0	0	0	1	3	0	0	0	69	3	0	1	0	1	0	0	0	0	0	0	0	0	0	0	0	7	0	0	3	0	0	0	3	0	0	0	0	4
Otu7755	2243	Bacteria;Proteobacteria;Gammaproteobacteria;Pseudomonadales;Moraxellaceae;Acinetobacter	67	0	5	4	0	1	0	0	0	0	1	0	0	113	0	0	0	0	1	0	0	0	0	0	0	0	1	0	0	0	0	0	0	0	0	0	0	0	0	0	0	0	0	0	0	0	29
Otu7744	2177	Bacteria;Firmicutes;Bacilli;Turicibacterales;Turicibacteraceae;Turicibacter	1	30	60	2	2	142	22	9	4	4	10	19	4	306	0	1	0	7	141	319	15	148	49	18	0	33	0	18	8	25	19	3	3	45	1	0	0	0	0	0	4	8	11	0	8	0	0
Otu119	2139	Bacteria;Actinobacteria;Actinobacteria;Actinomycetales;Corynebacteriaceae;Corynebacterium	0	0	0	0	0	0	0	0	0	0	0	0	3	1	0	0	0	0	3	0	0	0	0	0	0	0	1	0	0	0	0	0	0	0	0	0	0	1	0	0	1	0	0	0	0	0	7
Otu265	2131	Bacteria;Cyanobacteria;Chloroplast;Streptophyta	2	0	32	1	2	0	0	1	0	0	53	0	27	0	0	1	0	32	5	0	4	49	113	0	6	0	8	1	0	0	0	1	0	1	0	0	2	1	1	0	3	26	0	154	1	0	6
Otu256	2095	Bacteria;Firmicutes;Bacilli;Lactobacillales;Enterococcaceae;Vagococcus	0	3	34	65	0	1	2	1	0	24	4	1	2	187	0	0	0	0	0	0	0	0	0	0	0	0	1	0	2	0	0	0	0	0	0	0	2	0	1	0	0	3	0	0	0	0	7
Otu166	2082	Bacteria;Proteobacteria;Gammaproteobacteria;Pseudomonadales;Pseudomonadaceae;Pseudomonas	1522	0	11	2	1	0	1	0	0	0	6	0	2	3	0	0	0	0	2	0	0	2	0	0	9	0	0	0	0	10	0	3	0	0	3	0	2	0	4	0	0	0	0	0	0	0	17
Otu6440	1914	Bacteria;Firmicutes;Clostridia;Clostridiales;Lachnospiraceae;Roseburia	2	0	0	0	0	0	0	0	0	0	0	0	1	12	0	0	0	37	2	0	3	12	3	0	0	0	0	0	0	0	0	0	0	1	0	0	2	0	1	0	0	10	0	0	2	0	0
Otu146	1841	Bacteria;Actinobacteria;Actinobacteria;Actinomycetales;Brevibacteriaceae;Brevibacterium	0	0	71	1	0	0	0	0	0	0	1	0	0	0	0	0	0	1	0	1	0	0	0	0	0	0	2	0	2	0	0	0	0	0	13	0	0	0	0	0	0	7	0	0	0	0	4
Otu4655	1760	Bacteria;Firmicutes;Clostridia;Clostridiales;Peptostreptococcaceae	0	3	0	0	0	5	0	0	15	10	0	3	0	149	19	0	0	2	10	14	1	13	29	1	0	1	0	0	0	0	1	0	0	0	0	0	0	0	0	0	0	0	0	0	0	0	7
Otu336	1747	Bacteria;Proteobacteria;Gammaproteobacteria;Pseudomonadales;Moraxellaceae;Enhydrobacter	60	1	23	61	0	1	2	1	0	0	12	0	6	347	0	0	0	7	13	0	1	65	0	0	16	8	4	2	29	10	0	0	23	0	8	5	11	2	24	0	3	10	0	17	0	0	119
Otu552	1623	Bacteria;Firmicutes;Clostridia;Clostridiales;Lachnospiraceae;Clostridium	0	0	0	0	0	0	0	0	0	0	2	0	3	0	0	0	0	1	0	0	0	0	0	0	0	0	0	0	0	149	0	58	0	0	0	0	0	0	0	0	1	44	0	0	1	0	0
Otu219	1416	Bacteria;Bacteroidetes;Flavobacteriia;Flavobacteriales;Weeksellaceae;Cloacibacterium	641	2	25	71	0	0	0	0	0	0	0	0	0	1	0	0	0	0	13	0	0	0	7	0	5	4	5	0	26	25	0	0	236	0	0	0	0	0	134	0	0	0	0	0	0	0	39
Otu1185	1381	Bacteria;Bacteroidetes;Flavobacteriia;Flavobacteriales;Weeksellaceae;Chryseobacterium	4	2	8	198	0	0	9	2	0	1	40	1	4	15	0	0	0	4	21	0	0	16	0	0	40	15	26	2	98	74	2	3	200	0	2	1	3	0	0	0	1	18	0	23	0	0	11
Otu7265	1369	Bacteria;Firmicutes;Clostridia;Clostridiales	0	0	1	1	0	0	1	0	0	0	5	0	132	0	0	0	0	0	0	0	0	0	0	0	1	0	0	0	0	0	0	0	0	0	0	0	0	0	0	0	0	0	0	0	24	0	0
Otu525	1294	Bacteria;Firmicutes;Bacilli;Lactobacillales;Streptococcaceae;Streptococcus	1	1	0	235	0	1	0	0	0	4	8	0	1	54	0	0	0	73	27	0	1	7	4	0	0	9	0	3	7	0	2	0	3	0	59	36	114	7	31	0	0	76	0	0	73	0	15
Otu1912	1290	Bacteria;Cyanobacteria;Chloroplast;Streptophyta	2	0	3	0	0	0	0	0	0	0	4	0	1	16	0	0	0	0	4	0	0	4	11	6	0	1	0	1	3	0	0	2	0	0	0	0	0	0	0	0	0	0	0	19	0	1	77
Otu4421	1266	Bacteria;Firmicutes;Clostridia;Clostridiales;Clostridiaceae;Clostridium	0	20	0	0	0	0	1	1	0	25	0	1	0	13	0	0	0	16	126	272	21	284	34	7	1	3	0	5	3	3	11	1	1	47	1	0	1	0	0	0	0	15	0	0	2	0	0
Otu599	1240	Bacteria;Proteobacteria;Alphaproteobacteria;Rhizobiales;Rhizobiaceae;Agrobacterium	4	1	26	2	0	0	0	0	0	5	1	0	2	18	0	0	0	3	100	1	0	24	2	2	32	6	20	0	7	5	9	13	19	0	8	0	3	11	17	0	1	11	2	118	1	0	43
Otu956	1136	Bacteria;Bacteroidetes;Bacteroidia;Bacteroidales;Bacteroidaceae;Bacteroides	0	0	1	0	0	0	0	0	0	0	0	0	2	13	0	0	0	3	0	0	0	0	0	0	0	0	0	0	0	0	0	0	0	0	1	0	0	0	0	0	0	0	1	0	3	0	0
Otu358	1092	Bacteria;Proteobacteria;Alphaproteobacteria;Rhizobiales;Methylobacteriaceae	2	0	479	3	4	1	0	0	0	3	40	1	2	0	0	0	0	17	12	0	0	12	1	0	6	5	61	1	2	0	0	0	0	4	118	13	5	112	161	0	0	0	0	15	0	0	3
Otu2155	1083	Bacteria;Bacteroidetes;Bacteroidia;Bacteroidales;Rikenellaceae;Alistipes;Alistipes_finegoldii	0	0	31	1	0	0	0	0	0	0	10	0	15	12	0	0	0	3	2	0	2	0	0	0	2	0	0	0	0	0	0	0	0	0	2	0	8	0	1	0	0	0	0	1	72	0	0
Otu6896	976	Bacteria;Bacteroidetes;Bacteroidia;Bacteroidales;Rikenellaceae;Alistipes;Alistipes_onderdonkii	0	0	13	0	0	0	0	0	0	0	0	0	0	5	0	0	0	6	2	0	1	0	0	0	0	0	0	0	0	0	0	0	0	0	0	5	0	0	1	0	0	0	0	1	347	0	0
Otu1215	913	Bacteria;Firmicutes;Clostridia;Clostridiales;Veillonellaceae;Veillonella;Veillonella_dispar	2	0	0	21	0	0	0	0	0	0	3	0	0	2	0	0	0	51	13	0	0	0	0	0	0	0	6	0	0	0	0	0	0	0	0	0	3	0	1	0	0	66	0	0	8	0	28
Otu221	901	Bacteria;Firmicutes;Clostridia;Clostridiales;Lachnospiraceae;Blautia;Blautia_obeum	0	0	0	0	0	0	0	0	0	0	2	0	0	0	0	0	0	41	21	0	13	38	5	0	0	0	0	0	0	0	0	0	0	0	0	0	0	0	0	0	0	56	0	1	689	0	0
Otu389	872	Bacteria;Bacteroidetes;Bacteroidia;Bacteroidales;Bacteroidaceae;Bacteroides	0	0	0	0	0	0	0	0	0	0	4	0	7	1	0	0	0	1	0	1	0	0	0	0	0	1	0	3	1	353	0	148	1	2	0	0	0	0	0	0	0	3	1	0	0	0	0
Otu7718	854	Bacteria;Firmicutes;Clostridia;Clostridiales	0	0	0	0	0	0	0	0	0	0	16	0	6	1	0	0	0	0	0	0	0	0	0	0	0	0	0	0	0	0	0	0	1	0	0	0	0	0	0	0	0	0	0	1	6	0	0
Otu6607	852	Bacteria;Proteobacteria;Gammaproteobacteria;Pseudomonadales;Moraxellaceae;Acinetobacter	97	1	0	63	2	0	14	1	0	1	0	1	0	80	0	0	0	0	0	0	0	0	0	0	1	3	1	3	9	21	3	0	14	0	0	0	0	0	0	0	0	0	0	0	0	0	13
Otu2012	836	Bacteria;Firmicutes;Clostridia;Clostridiales;Clostridiaceae;Clostridium;Clostridium_butyricum	2	0	0	0	64	4	0	0	0	51	3	3	0	2	0	0	0	1	3	1	0	2	0	2	0	2	0	0	0	0	1	0	5	0	0	1	1	0	11	0	0	0	0	0	0	0	0
Otu906	834	Bacteria;Bacteroidetes;Bacteroidia;Bacteroidales;Porphyromonadaceae;Parabacteroides;Parabacteroides_gordonii	0	0	17	1	0	0	0	0	0	0	2	0	36	5	0	0	0	0	0	0	0	2	0	0	4	0	0	0	0	0	0	0	0	0	0	0	8	0	0	0	0	0	0	0	138	0	0
Otu677	803	Bacteria;Proteobacteria;Betaproteobacteria;Neisseriales;Neisseriaceae	0	0	10	30	4	0	11	6	0	0	9	7	9	2	0	0	0	0	0	0	0	0	0	0	2	52	2	73	111	34	69	27	132	37	0	0	5	1	0	0	0	3	0	0	0	0	1
Otu1624	760	Bacteria;Bacteroidetes;Bacteroidia;Bacteroidales;Bacteroidaceae;Bacteroides;Bacteroides_ovatus	4	0	0	0	0	0	0	0	0	0	1	0	0	3	0	0	0	3	0	0	0	0	0	0	0	0	0	0	0	0	0	0	0	0	3	3	8	0	0	1	0	4	0	0	0	0	0
Otu5291	727	Bacteria;Firmicutes;Clostridia;Clostridiales;Peptostreptococcaceae	4	0	0	0	0	3	1	0	0	218	0	0	0	13	429	0	0	1	0	2	0	0	5	0	0	0	0	1	0	0	6	0	0	0	0	0	0	0	0	0	0	0	0	0	0	0	0
Otu4332	714	Bacteria;Firmicutes;Clostridia;Clostridiales	0	0	0	0	0	0	0	0	0	0	0	0	0	2	0	0	0	0	0	0	0	0	0	0	3	0	0	0	0	0	0	0	0	0	0	0	0	0	0	0	0	9	0	1	196	0	0
Otu1108	669	Bacteria;Firmicutes;Clostridia;Clostridiales;Lachnospiraceae	0	0	0	0	1	0	0	0	0	0	0	0	0	6	0	0	2	47	0	0	0	2	4	0	0	1	0	0	0	6	0	2	0	1	0	2	0	0	1	0	3	8	0	3	231	0	0
Otu1620	636	Bacteria;Proteobacteria;Alphaproteobacteria;Rickettsiales;mitochondria	0	0	0	0	0	0	0	0	0	0	4	0	13	5	0	0	0	14	7	1	3	14	29	1	0	1	0	0	0	0	1	4	0	0	0	0	0	0	0	0	0	2	0	22	0	0	4
Otu1085	583	Bacteria;Fusobacteria;Fusobacteriia;Fusobacteriales;Fusobacteriaceae;Fusobacterium	1	0	0	10	0	0	0	0	1	0	8	0	14	7	0	0	0	5	0	0	0	0	0	0	3	1	1	16	4	142	13	108	102	7	3	1	8	0	0	1	0	0	0	0	11	0	0
Otu941	580	Bacteria;Firmicutes;Bacilli;Lactobacillales;Streptococcaceae;Streptococcus;Streptococcus_luteciae	1	0	0	4	0	0	0	0	0	0	0	0	0	11	0	0	0	0	1	0	0	0	0	0	0	1	0	0	0	0	0	0	0	0	1	0	2	0	0	0	1	69	0	0	0	0	2
Otu445	569	Bacteria;Bacteroidetes;Bacteroidia;Bacteroidales;Bacteroidaceae;Bacteroides	3	0	0	0	0	0	0	0	0	0	0	0	0	5	0	0	0	13	0	0	0	0	1	0	0	0	0	0	0	0	0	0	0	0	0	0	1	0	0	0	0	3	0	1	367	0	0
Otu2718	532	Bacteria;Cyanobacteria;Chloroplast;Stramenopiles	0	0	0	0	0	1	0	0	0	0	0	0	0	0	0	0	0	0	0	0	0	12	0	0	0	0	0	0	0	0	0	0	0	0	0	0	0	0	0	0	0	0	0	0	0	0	0
Otu3281	497	Bacteria;Firmicutes;Clostridia;Clostridiales;Clostridiaceae	1	2	0	0	0	0	0	1	0	12	0	0	0	118	0	0	0	4	1	70	2	12	4	4	0	1	1	2	2	3	13	0	12	10	0	0	0	0	0	0	0	5	0	0	0	0	0
Otu6576	486	Bacteria;Firmicutes;Clostridia;Clostridiales;Clostridiaceae;Clostridium	7	0	0	8	0	0	8	7	0	0	1	0	0	6	0	0	0	3	6	0	0	0	2	1	3	1	4	0	1	1	2	0	0	1	0	45	0	0	0	0	0	0	0	0	0	0	99
Otu2326	485	Bacteria;Firmicutes;Clostridia;Clostridiales;Ruminococcaceae;Oscillospira	0	0	0	0	0	0	0	0	0	0	0	0	0	15	0	0	0	0	0	1	0	0	0	0	0	0	0	0	0	0	0	1	0	0	0	0	0	0	0	0	0	0	8	0	1	0	0
Otu1247	454	Bacteria;Firmicutes;Bacilli;Lactobacillales;Streptococcaceae;Streptococcus;Streptococcus_infantis	0	0	0	0	0	0	0	0	0	0	0	0	1	0	0	0	0	8	0	0	0	0	0	1	1	0	0	0	0	0	0	0	0	0	0	0	1	0	0	0	0	31	1	6	3	0	22
Otu7405	448	Bacteria;Firmicutes;Clostridia;Clostridiales;Peptostreptococcaceae;Clostridium;Clostridium_glycolicum	4	0	0	0	0	1	0	0	0	10	0	0	0	26	29	0	0	1	0	4	0	1	9	0	0	0	0	0	1	0	0	0	0	0	0	0	0	0	0	0	0	0	0	0	0	0	0
Otu9075	412	Bacteria;Firmicutes;Clostridia;Clostridiales;Peptostreptococcaceae	0	0	0	0	0	0	0	0	0	20	0	0	0	1	14	0	0	0	0	0	0	1	0	0	0	0	0	0	0	0	0	0	0	0	0	0	0	0	0	0	0	0	0	0	0	0	0
Otu3233	409	Bacteria;Firmicutes;Clostridia;Clostridiales;Ruminococcaceae	0	0	1	0	0	0	0	0	0	0	0	0	0	6	0	0	0	2	0	0	0	0	0	0	0	0	0	0	0	0	0	0	0	0	0	0	2	0	0	0	0	0	0	0	8	0	0
Otu1744	403	Bacteria;Proteobacteria;Betaproteobacteria;Burkholderiales;Comamonadaceae;Hydrogenophaga	58	1	7	9	1	9	4	1	11	0	5	1	7	7	0	0	0	1	0	0	0	7	2	0	2	6	0	0	2	89	40	1	1	0	0	0	0	0	0	0	0	0	0	17	0	0	6
Otu7549	392	Bacteria;Proteobacteria;Betaproteobacteria;Burkholderiales;Comamonadaceae	13	0	52	0	0	1	0	0	0	2	1	0	1	2	0	0	0	5	0	2	0	4	0	0	1	2	4	5	29	54	11	2	12	1	1	0	9	0	0	0	0	3	0	0	0	0	2
Otu3246	380	Bacteria;Firmicutes;Bacilli;Bacillales;Staphylococcaceae;Salinicoccus	5	3	28	69	0	0	7	0	0	8	17	0	19	2	0	0	0	0	0	0	0	0	0	0	0	1	0	1	0	0	3	0	10	0	0	3	0	2	0	0	0	2	0	0	0	0	87
Otu9059	375	Bacteria;Firmicutes;Bacilli;Bacillales;Planococcaceae;Lysinibacillus	47	2	6	62	0	0	0	1	0	2	22	0	3	62	0	0	0	1	3	0	0	1	1	0	0	1	0	0	1	0	0	0	0	0	2	0	2	0	8	0	0	9	0	31	0	0	3
Otu6165	363	Bacteria;Proteobacteria;Alphaproteobacteria;Rhizobiales;Bradyrhizobiaceae	0	0	6	0	0	0	1	0	0	1	2	0	2	0	0	0	0	0	1	0	0	3	0	0	0	0	0	0	0	0	0	0	0	0	0	0	0	0	0	0	0	0	0	0	0	0	123
Otu627	358	Bacteria;Proteobacteria;Betaproteobacteria;Neisseriales;Neisseriaceae	0	0	0	9	0	0	0	0	0	0	5	0	4	0	0	0	0	1	1	0	0	2	0	0	4	9	0	3	2	4	1	2	173	0	0	0	0	1	0	0	0	0	0	0	0	0	2
Otu1208	326	Bacteria;Firmicutes;Bacilli;Bacillales;Planococcaceae	6	2	0	17	0	0	3	0	0	0	10	1	0	116	0	0	0	0	0	0	0	0	0	0	0	0	0	0	0	0	0	0	1	0	0	0	1	0	5	0	0	8	0	0	0	0	10
Otu755	316	Bacteria;Proteobacteria;Deltaproteobacteria;Desulfovibrionales;Desulfovibrionaceae;Desulfovibrio	0	0	0	0	0	0	0	0	0	0	0	0	0	1	0	0	0	0	1	0	2	0	2	0	0	0	0	0	0	0	0	0	0	0	0	0	0	0	0	0	0	0	0	0	7	0	0
Otu7488	310	Bacteria;Firmicutes;Clostridia;Clostridiales;Lachnospiraceae	0	0	0	0	0	0	0	0	0	0	1	0	0	1	0	2	0	1	1	0	0	0	0	0	0	0	0	0	0	0	0	0	0	0	0	0	0	0	0	0	0	1	0	0	5	0	0
Otu1116	287	Bacteria;Firmicutes;Clostridia;Clostridiales	0	0	0	0	0	0	0	0	0	0	5	0	0	0	0	0	0	0	0	0	0	0	0	0	0	0	3	0	2	77	2	77	0	0	0	0	0	0	0	0	0	0	0	0	2	41	0
Otu1172	286	Bacteria;Proteobacteria;Gammaproteobacteria;Xanthomonadales;Xanthomonadaceae;Pseudoxanthomonas;Pseudoxanthomonas_mexicana	72	2	0	2	0	0	0	0	0	0	5	0	0	7	0	0	0	0	0	0	0	0	0	0	1	8	0	0	29	10	0	0	17	0	0	0	0	1	0	0	0	0	0	0	0	0	7
Otu3028	271	Bacteria;Firmicutes;Clostridia;Clostridiales;Clostridiaceae;Clostridium;Clostridium_perfringens	0	0	0	0	0	0	0	0	0	0	0	0	0	7	0	0	0	4	9	27	0	2	1	1	0	6	0	5	0	1	3	0	0	2	21	6	28	5	5	0	0	0	0	0	0	0	52
Otu1812	267	Bacteria;Firmicutes;Bacilli;Bacillales	0	0	1	5	1	0	0	0	0	4	0	0	0	13	0	0	0	1	0	0	0	0	1	0	0	1	0	0	0	0	0	0	1	0	5	0	14	0	3	0	1	5	0	0	0	0	1
Otu117	259	Bacteria;Proteobacteria;Gammaproteobacteria;Enterobacteriales;Enterobacteriaceae;Citrobacter	29	0	0	1	16	0	25	0	0	0	0	5	0	53	0	0	0	5	0	0	0	0	0	0	0	0	0	0	0	2	3	0	4	1	0	0	0	1	0	0	0	0	0	0	0	0	1
Otu2489	243	Bacteria;Firmicutes;Bacilli;Lactobacillales;Lactobacillaceae;Lactobacillus;Lactobacillus_delbrueckii	0	0	0	0	0	0	0	0	0	0	0	0	0	2	0	0	0	0	0	0	0	0	0	0	0	0	0	0	0	0	0	0	0	0	0	0	2	0	0	0	0	0	0	0	0	0	0
Otu1451	231	Bacteria;Proteobacteria;Alphaproteobacteria;Caulobacterales;Caulobacteraceae;Brevundimonas;Brevundimonas_diminuta	23	0	0	0	0	0	0	0	0	0	0	0	2	2	0	0	0	1	46	0	1	14	0	2	11	1	5	0	1	1	0	1	1	0	0	0	0	0	0	0	0	16	0	78	0	0	0
Otu3468	195	Bacteria;Actinobacteria;Actinobacteria;Actinomycetales;Micrococcaceae;Micrococcus	0	1	0	5	0	1	0	0	0	0	6	0	0	0	0	0	0	0	5	0	1	0	0	0	0	0	0	0	0	0	0	0	0	0	0	6	1	0	3	0	1	7	0	0	0	0	10
Otu1499	179	Bacteria;Proteobacteria;Alphaproteobacteria;Rhizobiales	0	0	70	0	4	0	0	0	0	0	2	0	0	0	0	0	0	6	32	0	0	0	0	0	0	1	8	0	0	1	0	0	0	1	1	0	0	2	1	0	0	11	0	0	0	0	2
Otu9080	171	Bacteria;Firmicutes;Clostridia;Clostridiales;Ruminococcaceae	0	0	0	0	0	0	0	0	0	0	0	0	1	0	0	0	0	1	0	0	0	0	0	0	0	0	0	0	0	0	0	0	0	0	0	0	0	0	0	0	0	0	0	0	4	0	0
Otu5937	170	Bacteria;Firmicutes;Clostridia;Clostridiales;Clostridiaceae	0	17	0	0	0	0	2	0	0	0	0	1	0	82	0	0	0	0	0	1	0	0	0	0	0	0	0	1	0	0	0	0	0	0	0	0	0	0	0	0	0	0	0	0	0	0	0
Otu1236	165	Bacteria;Firmicutes;Clostridia;Clostridiales;Lachnospiraceae;Ruminococcus;Ruminococcus_gnavus	1	0	0	0	0	0	0	0	0	0	0	0	0	14	0	0	0	2	18	0	2	2	5	0	0	0	0	0	0	0	0	0	0	0	1	0	0	1	0	2	0	51	0	25	1	0	0
Otu7890	164	Bacteria;Actinobacteria;Actinobacteria;Actinomycetales;Corynebacteriaceae;Corynebacterium;Corynebacterium_variabile	0	0	3	6	0	0	0	0	0	1	21	0	8	1	0	0	0	5	0	0	0	2	1	0	0	0	0	0	0	0	0	0	0	0	2	0	0	0	0	0	0	0	3	0	4	0	8
Otu1826	154	Bacteria;Firmicutes;Bacilli;Lactobacillales;Leuconostocaceae;Leuconostoc	0	0	0	0	0	0	0	0	0	0	2	0	0	17	0	0	0	0	0	0	0	0	49	0	0	0	0	0	0	0	0	0	0	0	22	10	32	2	3	0	0	0	0	0	0	0	0
Otu3636	146	Bacteria;Proteobacteria;Alphaproteobacteria;Caulobacterales;Caulobacteraceae;Mycoplana	14	0	0	0	0	0	0	0	0	0	0	0	1	1	0	0	0	0	55	0	0	2	3	0	16	0	16	0	0	0	0	1	0	0	0	1	0	0	4	0	1	3	0	0	0	0	4
Otu1526	140	Bacteria;Firmicutes;Bacilli;Lactobacillales;Lactobacillaceae	0	0	0	0	0	0	0	0	0	0	0	0	0	73	0	0	0	0	1	0	0	0	0	0	0	0	0	0	0	0	0	0	0	0	4	0	1	0	0	0	0	5	0	0	0	0	1
Otu6156	137	Bacteria;Firmicutes;Bacilli;Turicibacterales;Turicibacteraceae;Turicibacter	0	5	1	0	0	4	1	1	0	1	0	3	0	8	0	0	0	2	1	5	0	0	0	0	0	1	0	1	0	1	0	0	0	6	0	0	0	0	0	0	0	0	10	0	2	0	0
Otu6584	134	Bacteria;Proteobacteria;Gammaproteobacteria;Pseudomonadales;Moraxellaceae;Acinetobacter	3	0	0	8	0	0	1	0	0	0	0	0	0	14	0	0	0	0	0	0	0	1	0	0	0	0	0	0	1	0	0	0	1	0	0	0	0	0	0	0	0	0	0	0	0	0	1
Otu1517	126	Bacteria;Proteobacteria;Alphaproteobacteria;Rhizobiales;Methylobacteriaceae;Methylobacterium	3	0	0	1	0	0	0	0	0	0	0	0	2	0	0	0	0	5	58	0	0	5	0	0	0	0	7	0	0	0	0	0	0	0	0	0	0	4	0	0	1	1	0	0	0	0	0
Otu3704	118	Bacteria;Firmicutes;Bacilli;Bacillales;Planococcaceae;Solibacillus	0	0	0	27	0	0	0	0	0	2	0	0	3	33	0	0	0	0	0	0	0	0	1	0	0	0	0	0	0	0	0	0	0	0	0	0	0	0	2	0	0	2	0	0	0	0	0
Otu5905	114	Bacteria;Bacteroidetes;Bacteroidia;Bacteroidales;Bacteroidaceae;Bacteroides	0	0	0	5	0	0	0	0	0	0	0	0	0	0	0	0	0	0	0	0	0	0	0	0	0	0	0	0	0	4	3	0	1	0	0	0	0	0	0	0	0	0	0	0	0	0	1
Otu4399	111	Bacteria;Firmicutes;Clostridia;Clostridiales;Lachnospiraceae;Clostridium;Clostridium_aldenense	0	0	0	0	0	0	0	0	0	0	0	0	0	1	0	0	0	2	0	0	0	0	0	0	0	0	0	0	0	0	0	0	0	0	0	0	0	0	0	0	0	0	0	0	8	0	0
Otu1658	107	Bacteria;Proteobacteria;Gammaproteobacteria;Xanthomonadales;Xanthomonadaceae;Thermomonas	2	2	28	17	1	0	1	0	0	0	8	0	0	1	0	0	0	0	0	0	1	0	0	0	1	3	0	0	16	9	0	1	0	0	0	0	0	0	0	0	0	4	0	0	0	0	0
Otu8244	96	Bacteria;Actinobacteria;Actinobacteria;Actinomycetales;Micrococcaceae;Arthrobacter;Arthrobacter_nitroguajacolicus	0	0	32	1	0	0	0	0	0	20	3	0	0	0	0	0	0	0	0	0	0	0	0	0	0	1	0	0	0	0	0	0	0	0	0	0	0	0	0	0	0	11	0	0	0	0	2
Otu3100	90	Bacteria;Bacteroidetes;Bacteroidia;Bacteroidales;Bacteroidaceae;Bacteroides	1	0	0	0	0	0	0	0	0	0	0	0	1	0	0	0	0	1	2	0	0	0	0	0	0	0	0	0	0	0	0	0	0	0	1	1	0	0	0	0	0	0	0	0	7	0	0
Otu3779	63	Bacteria;Firmicutes;Clostridia;Clostridiales;Ruminococcaceae;Ruminococcus	0	0	0	0	0	0	0	0	0	0	3	0	0	2	0	0	0	0	0	0	0	6	0	0	0	0	0	0	0	0	0	0	0	0	0	0	2	0	0	0	0	0	0	0	21	0	0
Otu3188	57	Bacteria;Actinobacteria;Actinobacteria;Actinomycetales;Micrococcaceae;Rothia;Rothia_mucilaginosa	0	0	1	2	0	0	0	0	0	2	0	0	1	0	0	0	0	2	0	0	0	0	0	0	0	0	0	0	0	0	0	0	0	0	0	0	0	0	0	0	0	0	0	0	0	0	2
Otu3453	41	Bacteria;Firmicutes;Clostridia;Clostridiales;Tissierellaceae;Peptoniphilus	0	0	0	0	0	0	0	0	0	0	1	0	0	0	0	0	0	0	0	0	0	0	0	0	0	0	0	0	0	0	0	0	0	0	0	0	0	0	0	0	0	0	0	0	0	0	0
Otu3812	40	Bacteria;Fusobacteria;Fusobacteriia;Fusobacteriales;Fusobacteriaceae;Fusobacterium	0	0	0	0	0	0	0	0	0	0	0	0	0	1	0	0	0	0	0	0	0	0	0	0	0	0	0	0	0	0	0	0	0	0	0	0	1	1	3	0	0	7	0	0	0	0	2
Otu5828	38	Bacteria;Firmicutes;Bacilli;Gemellales;Gemellaceae	0	0	0	0	0	0	0	0	0	0	0	0	0	1	0	0	0	0	0	0	0	0	0	0	0	0	0	0	0	0	0	0	0	0	0	0	0	0	1	0	0	0	0	0	0	0	1
Otu4511	35	Bacteria;Proteobacteria;Alphaproteobacteria;Sphingomonadales;Erythrobacteraceae;Lutibacterium	6	0	2	3	0	0	0	0	0	0	0	0	0	0	0	0	0	3	3	0	0	2	0	0	0	0	0	0	0	0	0	0	1	0	0	0	0	0	1	0	0	4	0	0	0	0	0
Otu4263	31	Bacteria;Proteobacteria;Alphaproteobacteria;Rhizobiales;Methylobacteriaceae;Methylobacterium;Methylobacterium_adhaesivum	1	0	10	0	0	0	0	0	0	0	0	0	0	0	0	0	0	1	0	0	1	0	1	0	0	0	0	0	0	0	0	0	0	0	0	0	0	0	0	0	0	3	0	0	0	0	1
Otu4136	26	Bacteria;Proteobacteria;Gammaproteobacteria;Xanthomonadales;Xanthomonadaceae;Dokdonella	0	0	3	0	0	0	0	0	0	0	0	0	0	0	0	0	0	0	0	0	0	0	0	3	0	1	0	0	7	1	0	0	0	0	0	0	0	0	0	0	0	9	0	0	0	0	0
[truncated: 89 more columns]

## Sheet: mudskipper_only
OTU ID	Abundance	Taxonomy	PM	BP1	BP2	BP3	BP4	BP5	BP6	BP7	BP8	BP9	BP10	BP11	BP12	BP13	IP1	IP2	IP3	IP4	IP5	IP6	IP7	IP8	IP9	IP10	CI1	CI2	CI3	CI4	CI5	CI6	CI7	CI8	CI9	CI10	Grouper1	Grouper3	Grouper5	HE1	HE2	SG1	SG2	SG3	SG4	SG5	SG6	Siganus fuscescens	Atule mate
Otu115	1977	Bacteria;Proteobacteria;Alphaproteobacteria;Rickettsiales;mitochondria	0	1571	53	8	37	61	8	73	35	0	17	88	25	1	0	0	0	0	0	0	0	0	0	0	0	0	0	0	0	0	0	0	0	0	0	0	0	0	0	0	0	0	0	0	0	0	0
Otu149	1053	Bacteria;Proteobacteria;Gammaproteobacteria;Legionellales;Francisellaceae;Francisella	0	0	1039	0	0	1	0	0	1	0	12	0	0	0	0	0	0	0	0	0	0	0	0	0	0	0	0	0	0	0	0	0	0	0	0	0	0	0	0	0	0	0	0	0	0	0	0
Otu3383	996	Bacteria;Tenericutes;Mollicutes;Mycoplasmatales;Mycoplasmataceae;Mycoplasma	0	0	29	0	438	0	218	0	46	8	13	244	0	0	0	0	0	0	0	0	0	0	0	0	0	0	0	0	0	0	0	0	0	0	0	0	0	0	0	0	0	0	0	0	0	0	0
Otu470	720	Bacteria;Proteobacteria;Deltaproteobacteria;Desulfobacterales;Desulfobulbaceae;Desulfobulbus	0	1	0	0	14	254	8	11	173	1	12	245	1	0	0	0	0	0	0	0	0	0	0	0	0	0	0	0	0	0	0	0	0	0	0	0	0	0	0	0	0	0	0	0	0	0	0
Otu5232	451	Bacteria;Proteobacteria;Alphaproteobacteria;Rickettsiales;mitochondria	0	350	9	2	5	9	2	24	9	0	6	32	3	0	0	0	0	0	0	0	0	0	0	0	0	0	0	0	0	0	0	0	0	0	0	0	0	0	0	0	0	0	0	0	0	0	0
Otu309	441	Bacteria;Proteobacteria;Alphaproteobacteria;Rickettsiales;mitochondria	0	371	3	0	4	2	1	8	0	0	10	29	13	0	0	0	0	0	0	0	0	0	0	0	0	0	0	0	0	0	0	0	0	0	0	0	0	0	0	0	0	0	0	0	0	0	0
Otu696	381	Bacteria;Proteobacteria;Gammaproteobacteria;Alteromonadales;Ferrimonadaceae;Ferrimonas	0	105	5	6	5	154	6	7	10	1	61	21	0	0	0	0	0	0	0	0	0	0	0	0	0	0	0	0	0	0	0	0	0	0	0	0	0	0	0	0	0	0	0	0	0	0	0
Otu338	368	Bacteria;Firmicutes;Clostridia;Clostridiales;Ruminococcaceae	0	0	0	0	0	0	0	0	0	0	0	0	0	368	0	0	0	0	0	0	0	0	0	0	0	0	0	0	0	0	0	0	0	0	0	0	0	0	0	0	0	0	0	0	0	0	0
Otu388	356	Bacteria;Firmicutes;Clostridia;Clostridiales;Ruminococcaceae	0	0	0	0	0	0	37	0	4	0	12	303	0	0	0	0	0	0	0	0	0	0	0	0	0	0	0	0	0	0	0	0	0	0	0	0	0	0	0	0	0	0	0	0	0	0	0
Otu372	281	Bacteria;Proteobacteria;Alphaproteobacteria;Rickettsiales;mitochondria	0	0	0	0	1	1	1	0	5	273	0	0	0	0	0	0	0	0	0	0	0	0	0	0	0	0	0	0	0	0	0	0	0	0	0	0	0	0	0	0	0	0	0	0	0	0	0
Otu436	280	Bacteria;Proteobacteria;Alphaproteobacteria;Rickettsiales;mitochondria	0	0	0	0	0	0	216	0	0	45	0	19	0	0	0	0	0	0	0	0	0	0	0	0	0	0	0	0	0	0	0	0	0	0	0	0	0	0	0	0	0	0	0	0	0	0	0
Otu697	262	Bacteria;Proteobacteria;Alphaproteobacteria;Rickettsiales;mitochondria	0	5	0	0	0	46	3	63	137	0	4	4	0	0	0	0	0	0	0	0	0	0	0	0	0	0	0	0	0	0	0	0	0	0	0	0	0	0	0	0	0	0	0	0	0	0	0
Otu654	258	Bacteria;Proteobacteria;Alphaproteobacteria;Rickettsiales;mitochondria	0	0	2	0	1	82	1	7	153	0	11	0	1	0	0	0	0	0	0	0	0	0	0	0	0	0	0	0	0	0	0	0	0	0	0	0	0	0	0	0	0	0	0	0	0	0	0
[truncated: 658 more rows]
[truncated: 89 more columns]

## Sheet: Group_feeding_venn
group	shareOTU_num/uniuqeOTU_num	OTU_ID
[truncated: 8 more rows]

## Sheet: Core_3feeding
OTU ID	Abundance	Taxonomy	PM	BP1	BP2	BP3	BP4	BP5	BP6	BP7	BP8	BP9	BP10	BP11	BP12	BP13	IP1	IP2	IP3	IP4	IP5	IP6	IP7	IP8	IP9	IP10	CI1	CI2	CI3	CI4	CI5	CI6	CI7	CI8	CI9	CI10	Grouper1	Grouper3	Grouper5	HE1	HE2	SG1	SG2	SG3	SG4	SG5	SG6	Siganus.fuscescens	Atule.mate
[truncated: 706 more rows]
[truncated: 89 more columns]
