# Supplementary material for: A Comparative Metagenomics Study on Gastrointestinal Microbiota in Amphibious Mudskippers and Other Vertebrate Animals
Source: Animals (Basel). 2019 Sep 6;9(9):660. doi: 10.3390/ani9090660 (PMC6769816; doi:10.3390/ani9090660)
Supplement: Supplementary file 1 [file animals-09-00660-s001.zip › Table 3.xlsx]

## Sheet: Alpha_diversity_all
Table 3. Alpha diversity values of all samples and comparison among groups
Sample Name	sobs	chao	ace	shannon	simpson
Aplodinotus grunniens	22	24.625	26.3324	2.92513	0.044267
Atule mate	362	437.622	442.549	1.77082	0.334559
BP10	772	939.878	945.926	3.52099	0.110076
BP11	551	630.597	665.792	1.72242	0.513522
BP12	599	750.724	770.758	3.76139	0.054337
BP13	861	1094.17	1106.62	3.6567	0.069986
BP1	264	345	414.514	2.81889	0.131134
BP2	418	432.531	429.89	4.41623	0.037204
BP3	452	579.169	577.306	3.33017	0.08841
BP4	397	484.5	539.077	1.57958	0.472065
BP5	515	644.119	664.542	1.64959	0.505277
BP6	513	676.116	699.184	2.85616	0.134447
BP7	445	571.677	624.231	1.53718	0.530597
BP8	469	557.228	595.281	1.26955	0.603602
BP9	304	454.8	611.52	1.891	0.335811
Boophis marojezensis	503	570.333	577.19	4.37103	0.034825
Boophis narinsi	655	702.96	720.425	4.72448	0.039427
Boophis reticulatus	747	840.613	824.89	5.26011	0.0108
IP10	210	313	365.222	0.190192	0.954148
IP1	49	66	98.924	1.13624	0.500854
IP2	52	70.4	81.5536	0.988267	0.466585
IP3	33	46.75	43.3387	1.13207	0.3843
IP4	746	864.456	877.679	2.41463	0.185137
IP5	593	628.5	627.047	2.19954	0.329255
IP6	166	264.308	336.818	0.620765	0.807617
IP7	297	430.059	437.455	0.41513	0.892299
IP8	815	838.46	843.685	3.85946	0.099493
IP9	356	435.5	455.141	1.71971	0.307324
CI10	310	443.776	548.163	1.86719	0.370265
CI1	501	612.839	633.142	2.38537	0.278601
CI2	486	625.567	660.829	2.6273	0.204206
CI3	273	333.857	337.698	2.48077	0.188927
CI4	318	446.269	444.474	2.32333	0.181906
CI5	430	569.815	599.385	2.70682	0.169814
CI6	419	611.519	692.451	3.33683	0.070028
CI7	311	450.468	464.096	2.66739	0.147145
CI8	262	416.688	510.933	2.64758	0.141645
CI9	418	643.5	644.334	2.50645	0.236193
Carassius auratus	22	22	22	3.03361	0.048603
Carassius auratus 1	152	172.667	175.766	1.97991	0.331025
Cycloramphus boraceiensis	192	235.062	247.337	3.71857	0.048353
Cyprinus carpio	257	305.468	322.155	2.70622	0.163048
Cyprinus carpio 1	17	26	27	2.72426	0.037037
Danio rerio 1	4	5	0	0.00776	0.998139
Danio rerio 2	1	1	0	0	1
Danio rerio 3	2	2	2	0.000529	0.999903
Danio rerio 4	1	1	0	0	1
Dendropsophus minutus	485	591.083	609.475	3.45731	0.163356
Dendropsophus sanborni	112	137.833	147.834	2.42061	0.21147
Epinepehlus fuscoguttatus	807	872.239	860.806	1.81409	0.472119
Epinephelus sexfasciatus	532	653.528	650.283	2.65692	0.171687
Gadus morhua 1	43	52	53.0784	2.69662	0.143766
Gadus morhua 2	69	72.5	73.8036	3.48666	0.040393
Gadus morhua 3	57	62.6	66.0427	3.26342	0.05708
Gadus morhua 4	59	66.2	68.2462	3.19943	0.074052
Gadus morhua 5	69	73	78.6446	3.22426	0.066606
Gadus morhua 6	66	82.5	76.5055	3.10489	0.086509
Grouper1	257	302.638	310.767	2.13647	0.164922
Grouper3	230	258.286	263.918	2.0104	0.242842
Grouper5	313	344	358.864	2.69544	0.100717
Gulosus aristotelis 1	164	167	169.458	3.85941	0.03222
Gulosus aristotelis 2	143	149.6	150.059	3.60452	0.0419
HE1	390	425.594	430.104	1.70623	0.304835
HE2	294	326.083	328.908	1.93674	0.220476
Hylodes asper	504	538.541	545.138	4.19232	0.048199
Hylodes phyllodes	1031	1053.01	1075.83	5.03395	0.0195
Hypophthalmichthys molitrix	21	22.25	23.1875	2.92091	0.041364
Hypophthalmichthys nobilis	16	34.3333	33.1382	2.65055	0.039855
Hypsiboas albomarginatus	324	362.647	375.503	2.55054	0.342305
Hypsiboas albopunctatus	312	357.968	370.021	2.85942	0.134163
Hypsiboas faber	118	165.526	208.621	2.13893	0.178135
Ictalurus furcatus 1	12	12.5	13.0531	1.08517	0.415626
Ictalurus furcatus 2	10	13	20	1.24222	0.394329
Ictalurus furcatus 3	7	8	0	0.957729	0.523638
Ictalurus punctatus 1	15	17	21.9081	0.420648	0.846543
Ictalurus punctatus 2	24	37.75	117.466	1.13956	0.403796
Ictalurus punctatus 3	35	74	84.5374	1.42295	0.378349
Ictalurus punctatus 4	19	26	29.2485	1.05311	0.395923
Ictalurus punctatus 5	29	45.5	123.515	1.67607	0.237349
Ictalurus punctatus 6	15	18	26.342	1.17472	0.418906
Leuciscus idus	161	177.24	183.866	2.61735	0.163627
Leuciscus leuciscus	150	189.667	179.723	2.11821	0.275545
Macaca mulatta 1	53	53	53	2.21529	0.283561
Macaca mulatta 2	33	33	33.3545	2.01932	0.301268
Mus musculus 1	483	522.844	523.296	4.62753	0.020748
Mus musculus 2	366	396.154	406.712	2.88043	0.154423
Mus musculus 3	428	500.545	479.465	4.67124	0.018305
Mus musculus 4	492	504.878	510.076	4.44059	0.025343
Mus musculus 5	472	496.405	501.723	4.3229	0.031205
Mus musculus 6	475	505.196	515.356	4.022	0.039376
Nile tilapia 1	190	233.556	246.924	2.07083	0.277809
Nile tilapia 3	184	242.8	235.58	1.78179	0.36251
Oncorhynchus mykiss 1	21	26	31.3268	1.08892	0.486776
Oncorhynchus mykiss 2	30	33.5	39.3625	0.969293	0.57381
Oncorhynchus mykiss 3	21	54	66.5317	0.27563	0.918809
Oncorhynchus mykiss 4	5	6.5	11	0.022496	0.994542
Oncorhynchus mykiss 5	28	34	44.3271	1.06012	0.533602
Oncorhynchus mykiss 6	47	53.6	56.27	1.10972	0.63181
Oreochromis niloticus 1	61	141.143	194.251	2.4392	0.251835
Oreochromis niloticus 2	43	62.25	121.371	2.32786	0.244483
PM	448	683.768	822.531	2.27777	0.236235
Phasmahyla cruzi	423	452.449	487.516	3.7784	0.048028
Phasmahyla cruzi 1	380	406.625	424.255	2.85334	0.164885
Physalaemus cuvieri	600	675.158	688.065	4.86048	0.025242
Rutilus rutilus	173	193.3	195.579	2.62658	0.166372
Salamandra salamandra 1	139	165.037	174.606	2.5577	0.176783
Salamandra salamandra 2	230	266.75	271.217	3.60662	0.078535
Salamandra salamandra 3	124	166	168.268	3.04434	0.079134
Salamandra salamandra 4	308	417.474	361.843	3.34766	0.077162
Salamandra salamandra 5	79	136.4	226.913	0.19778	0.94358
Salamandra salamandra 6	174	243.03	339.203	0.835182	0.744358
Sander lucioperca	78	99	94.5701	0.896885	0.634202
Scinax fuscovarius	464	604.01	654.585	2.72987	0.229971
Scinax hayii	283	318.078	348.6	2.80782	0.275015
Scinax littoralis	106	135.75	140.472	1.22062	0.432482
Scinax trapicheroi	195	245.324	259.083	2.54961	0.144435
SG1	136	170.459	196.521	1.71533	0.286759
SG2	203	339.714	315.478	2.11425	0.161906
SG3	796	835.614	832.008	2.94902	0.161593
SG4	228	272.333	284.72	2.51849	0.132434
SG5	220	252.25	259.97	2.12097	0.24153
SG6	465	566.333	547.767	3.47251	0.093182
Siganus fuscescens	322	349.188	337.569	3.23809	0.117561
Siganus fuscescens 1	233	249.154	242.842	1.92837	0.407839
Siganus fuscescens 2	327	360.387	364.508	2.69455	0.204877
Thoropa taophora	220	230.15	238.595	2.87395	0.221043
colobus monkey 1	563	604.418	606.013	4.63195	0.023001
colobus monkey 2	651	700.593	699.2	4.94344	0.014312
human 1	232	298.957	392.921	2.96737	0.173699
human 2	441	580.59	584.051	3.1297	0.095521
human 3	387	517	509.908	3.73702	0.045438
human 4	287	374.129	369.789	3.6587	0.05327
pig 1	978	1067.13	1065.06	4.63542	0.037841
pig 2	911	1013.44	1024.4	4.79632	0.028705
pig 3	896	988.238	991.118	4.71682	0.033482
pig 4	977	1020.34	1044.62	4.80462	0.033759

## Sheet: Group_Diff_analysis
Alpha diversity indices	mean(amphibious)	SD(amphibious)	mean(freshwater)	SD(freshwater)	mean(marine)	SD(marine)	mean(mudskipper)	SD(mudskipper)	mean(terrestrial)	SD(terrestrial)	p-vaule
sobs	348.32	234.528	165.148	199.6	281.652	212.509	500.571	161.134	471.6	291.003	0
chao	400.712	243.474	213.451	241.87	322.792	232.629	631.734	198.958	524.673	312.826	0
ace	419.419	239.794	230.939	249.924	323.648	228.918	676.227	188.169	531.479	312.72	0
shannon	3.11962	1.25824	1.68057	1.00468	2.54148	0.61365	2.59197	1.01826	3.93423	0.89126	0
simpson	0.19485	0.22422	0.41017	0.29768	0.18645	0.11418	0.27305	0.21067	0.07437	0.08602	0
significance test
sobs		Group.1	x.median	x.mean	x.max	x.min
	1	amphibious	308	348.32	1031	79
	2	freshwater	50.5	165.148	815	1
	3	marine	233	281.652	807	43
	4	mudskipper	460.5	500.571	861	264
	5	terrestrial	456.5	471.6	978	33
		group1	group2	p	p.adj	p.format	p.significance	method
		amphibious	freshwater	0.000111813	0.00089	0.00011	***	Wilcoxon
		amphibious	marine	0.32184	0.64	0.32184	ns	Wilcoxon
		amphibious	mudskipper	0.0184332	0.092	0.01843	*	Wilcoxon
		amphibious	terrestrial	0.160093	0.48	0.16009	ns	Wilcoxon
		freshwater	marine	0.00208704	0.013	0.00209	**	Wilcoxon
		freshwater	mudskipper	4.00393e-06	4e-05	4e-06	****	Wilcoxon
		freshwater	terrestrial	1.38944e-05	0.00013	1.4e-05	****	Wilcoxon
		marine	mudskipper	0.000851807	0.006	0.00085	***	Wilcoxon
		marine	terrestrial	0.018784	0.092	0.01878	*	Wilcoxon
		mudskipper	terrestrial	0.587552	0.64	0.58755	ns	Wilcoxon
chao		Group.1	x.median	x.mean	x.max	x.min
	1	amphibious	357.968	400.712	1053.01	135.75
	2	freshwater	72.2	213.451	864.456	1
	3	marine	302.638	322.792	872.239	52
	4	mudskipper	604.883	631.734	1094.17	345
	5	terrestrial	505.037	524.673	1067.13	33
		group1	group2	p	p.adj	p.format	p.significance	method
		amphibious	freshwater	0.000649407	0.0045	0.00065	***	Wilcoxon
		amphibious	marine	0.302129	0.54	0.30213	ns	Wilcoxon
		amphibious	mudskipper	0.00325743	0.02	0.00326	**	Wilcoxon
		amphibious	terrestrial	0.181473	0.54	0.18147	ns	Wilcoxon
		freshwater	marine	0.00966093	0.048	0.00966	**	Wilcoxon
		freshwater	mudskipper	4.46882e-06	4.5e-05	4.5e-06	****	Wilcoxon
		freshwater	terrestrial	0.000142511	0.0013	0.00014	***	Wilcoxon
		marine	mudskipper	0.000233537	0.0019	0.00023	***	Wilcoxon
		marine	terrestrial	0.0213915	0.086	0.02139	*	Wilcoxon
		mudskipper	terrestrial	0.20152	0.54	0.20152	ns	Wilcoxon
ace		Group.1	x.median	x.mean	x.max	x.min
	1	amphibious	361.843	419.419	1075.83	140.472
	2	freshwater	119.419	230.939	877.679	0
	3	marine	310.767	323.648	860.806	53.0784
	4	mudskipper	644.387	676.226	1106.62	414.514
	5	terrestrial	509.992	531.479	1065.06	33.3545
		group1	group2	p	p.adj	p.format	p.significance	method
		amphibious	freshwater	0.00051382	0.0036	0.00051	***	Wilcoxon
		amphibious	marine	0.179777	0.36	0.17978	ns	Wilcoxon
		amphibious	mudskipper	0.00134673	0.0081	0.00135	**	Wilcoxon
		amphibious	terrestrial	0.21318	0.36	0.21318	ns	Wilcoxon
		freshwater	marine	0.0339772	0.14	0.03398	*	Wilcoxon
		freshwater	mudskipper	5.959e-06	6e-05	6e-06	****	Wilcoxon
		freshwater	terrestrial	0.000242538	0.0019	0.00024	***	Wilcoxon
		marine	mudskipper	0.000124927	0.0011	0.00012	***	Wilcoxon
		marine	terrestrial	0.0154036	0.077	0.0154	*	Wilcoxon
		mudskipper	terrestrial	0.0480317	0.14	0.04803	*	Wilcoxon
shannon		Group.1	x.median	x.mean	x.max	x.min
	1	amphibious	2.87395	3.11963	5.26011	0.19778
	2	freshwater	1.75075	1.68057	3.85946	0
	3	marine	2.65692	2.54148	3.48666	1.70623
	4	mudskipper	2.54833	2.59197	4.41623	1.26955
	5	terrestrial	4.17245	3.93423	4.94344	2.01932
		group1	group2	p	p.adj	p.format	p.significance	method
		amphibious	freshwater	3.79648e-06	3.4e-05	3.8e-06	****	Wilcoxon
		amphibious	marine	0.030239	0.098	0.03024	*	Wilcoxon
		amphibious	mudskipper	0.182826	0.37	0.18283	ns	Wilcoxon
		amphibious	terrestrial	0.0244554	0.098	0.02446	*	Wilcoxon
		freshwater	marine	0.000595781	0.004	0.0006	***	Wilcoxon
		freshwater	mudskipper	0.00888714	0.044	0.00889	**	Wilcoxon
		freshwater	terrestrial	4.96017e-09	5e-08	5e-09	****	Wilcoxon
		marine	mudskipper	0.962534	0.96	0.96253	ns	Wilcoxon
		marine	terrestrial	1.23856e-05	9.9e-05	1.2e-05	****	Wilcoxon
		mudskipper	terrestrial	0.000567306	0.004	0.00057	***	Wilcoxon
simpson		Group.1	x.median	x.mean	x.max	x.min
	1	amphibious	0.144435	0.194847	0.94358	0.0108
	2	freshwater	0.346768	0.41017	1	0.037037
	3	marine	0.161906	0.186445	0.472119	0.040393
	4	mudskipper	0.185341	0.27305	0.603602	0.037204
	5	terrestrial	0.0358	0.0743689	0.301268	0.014312
		group1	group2	p	p.adj	p.format	p.significance	method
		amphibious	freshwater	0.000186391	0.0015	0.00019	***	Wilcoxon
		amphibious	marine	0.332063	0.66	0.33206	ns	Wilcoxon
		amphibious	mudskipper	0.182826	0.56	0.18283	ns	Wilcoxon
		amphibious	terrestrial	0.00679493	0.034	0.00679	**	Wilcoxon
		freshwater	marine	0.000791875	0.0048	0.00079	***	Wilcoxon
		freshwater	mudskipper	0.13919	0.56	0.13919	ns	Wilcoxon
		freshwater	terrestrial	4.47048e-08	4.5e-07	4.5e-08	****	Wilcoxon
		marine	mudskipper	0.481048	0.66	0.48105	ns	Wilcoxon
		marine	terrestrial	0.000102877	0.00093	0.0001	***	Wilcoxon
		mudskipper	terrestrial	0.000436836	0.0031	0.00044	***	Wilcoxon
