# Supplementary material for: A Comparative Metagenomics Study on Gastrointestinal Microbiota in Amphibious Mudskippers and Other Vertebrate Animals
Source: Animals (Basel). 2019 Sep 6;9(9):660. doi: 10.3390/ani9090660 (PMC6769816; doi:10.3390/ani9090660)
Supplement: Supplementary file 1 [file animals-09-00660-s001.zip › Table 4.xlsx]

## Sheet: Phylum
Table 4. Taxonomy relative abundance at level from phylum to species in each sample of 16S rDNA amplicon sequencing
	Boophis marojezensis	Boophis narinsi	Boophis reticulatus	Cycloramphus boraceiensis	Dendropsophus minutus	Dendropsophus sanborni	Hylodes asper	Hylodes phyllodes	Hypsiboas albomarginatus	Hypsiboas albopunctatus	Hypsiboas faber	Phasmahyla cruzi	Phasmahyla cruzi 1	Physalaemus cuvieri	Salamandra salamandra 1	Salamandra salamandra 2	Salamandra salamandra 3	Salamandra salamandra 4	Salamandra salamandra 5	Salamandra salamandra 6	Scinax fuscovarius	Scinax hayii	Scinax littoralis	Scinax trapicheroi	Thoropa taophora	Aplodinotus grunniens	IP10	IP1	IP2	IP3	IP4	IP5	IP6	IP7	IP8	IP9	CI10	CI1	CI2	CI3	CI4	CI5	CI6	CI7	CI8	CI9	Carassius auratus	Carassius auratus 1	Cyprinus carpio
Acidobacteria	0.027495	0.698915	0	0	0.023482	0	0.004376	0.008964	0.00957	0	0	0.006189	0	0.098619	0	0.020919	0.007812	0.027542	0.001695	0.004784	0.07308	0.077265	0	0	0	0	0.012527	0	0.001941	0	0.091325	0.048483	0.007852	0.004842	0.107474	0.006824	0.002123	0.089421	0.114985	0.011779	0.026616	0.020304	0.00573	0.024757	0	0.006657	0	0.01339	0.172014
Actinobacteria	0.357437	3.99117	0.147476	0.080289	0.05479	0.008828	0.061266	0.02017	0.516796	0.058286	0	0.587944	0.209447	0.044827	0.042757	0.083676	0.101555	9.14036	0.154271	0.157857	0.3654	0.424957	0.383014	0.116353	0.025728	0	0.048317	0	0.00097	0.001109	0.219403	0.529385	0.054966	0.332499	2.93079	0.121474	0.036098	0.138756	0.605364	0.07853	0.090937	0.249449	0.01528	0.038511	0.039527	0.051039	0	0.160686	0.127141
Armatimonadetes	0	0.064374	0.064284	0	0.313087	0.158912	0.223185	0.349611	2.18203	0.058286	0	0.024756	0.090656	0.071723	0.017103	0	0	0	0	0	0.026575	0.270427	0	0	0	0	0	0	0	0	0.044549	0.024897	0	0	0.006824	0	0	0	0.006764	0	0	0	0.00191	0	0	0.004438	0	0	0
BRC1	0	0	0	0	0	0	0	0	0	0	0	0	0	0	0	0	0	0	0	0	0	0	0	0	0	0	0	0	0	0	0	0	0	0	0.003412	0	0	0	0	0	0	0	0	0	0	0	0	0	0
Bacteroidetes	12.7468	38.146	48.0582	5.84103	15.7874	77.9024	1.1203	0.925573	0.133984	14.9019	36.9363	4.15893	0.096908	16.317	12.2199	12.4189	52.0116	37.8765	0.025429	0.932791	1.24236	1.50666	0.366361	0.85678	12.6777	0	0.109161	16.3918	0.014556	19.1817	13.613	4.40805	0.074596	2.23711	2.31324	1.07961	13.2947	6.56779	2.55673	26.9279	15.3529	12.574	27.2104	14.2327	27.5067	20.1957	0	5.49009	2.19131
Caldithrix	0	0	0	0	0	0	0	0	0	0	0	0	0	0	0	0	0	0	0	0	0	0	0	0	0	0	0	0	0	0	0	0	0	0	0	0	0	0	0	0	0	0	0	0	0	0	0	0	0
Chlamydiae	0.021996	0.009196	0	0	0	0.026485	0.013129	0.017929	0.019141	0.006476	0.004762	2.63646	0.572072	0	0	0	0	0	0	0.023918	0.126229	0.038632	0	0	0	0	0	0	0	0	0.003341	0.007862	0.001963	0.003228	0.44013	0.009554	0.00637	0.006167	0.003382	0.431915	0	0.002901	0.01528	0	0.008784	0.002219	0	0	1.51821
Chlorobi	0.016497	0	0.075629	0	0	0	0	0.022411	0	0.038858	0	0	0	2.5641	0	0	0	0	0	0	0	0	0	0	0	0	0.003579	0	0	0	0.001114	0.010483	0	0	0.025589	0.00273	0	0	0	0	0	0	0.00573	0.008252	0	0	0	0.053562	0.097225
Chloroflexi	0.010998	0.174729	0.003781	0	0.007827	0.008828	0	0.011205	1.10058	0.032381	0.004762	0.204233	0.068774	0.107585	0	0	0.046871	0.110166	0.008476	0	0.212596	0.328376	0.016653	0	0	0	0.016106	0.002237	0	0	0.050117	0.060276	0.029446	0.022597	0.953616	0.034122	0.029728	0.067836	0.801515	0.023559	0.133079	0.043509	0.047751	0.049514	0.008784	0.037724	0	0.046867	0.299155
Cyanobacteria	6.03794	2.64852	6.74608	0.983541	3.39699	0.432595	0.087524	0.013447	0.162695	0.097144	0.009523	0.179478	0.062521	3.13789	0.05986	0.041838	0	0.213447	0.018648	0.315714	7.23492	1.5453	0.749376	0.026444	0.225124	0	0.028632	0	0.001941	0.004438	0.791856	1.51346	0.019631	0.069405	13.8488	0.384894	0.564828	0.884956	0.142041	0.192398	0.086501	0.641026	0.114602	0.06877	0.467741	0.441594	0	1.33905	1.21906
Deferribacteres	0.560902	0	2.37474	7.76797	0.367877	0.017657	0.105028	0.320477	0.038281	0.10362	0	0.736477	0.028135	1.83791	0	0	0	0	0	0	0.066436	0.115897	0	0.058176	55.1296	0	0	0	0	0	0	0	0	0	0	0	0	0.006167	0	0	0	0	0	0	0	0.002219	0	0	0
Elusimicrobia	1.05581	0.119551	0.049159	0	0	0	0	0	0	0	0	0	0	0.394477	0	0	0	0	0	0	0	0	0	0	0	0	0	0	0	0	0	0.00131	0	0	0	0	0	0.024668	0	0.003926	0	0	0	0.002751	0	0	0	0	0
FBP	0	0	0	0	0	0	0	0	0	0	0	0	0	0	0	0	0	0	0	0	0	0	0	0	0	0	0	0	0	0	0.013365	0	0	0	0	0.00273	0	0	0	0	0	0	0	0	0	0	0	0	0
Fibrobacteres	0	0	0	0	0	0	0	0	0	0	0	0	0	0	0	0	0	0	0	0	0	0	0	0	0	0	0	0	0	0	0	0	0	0	0	0	0	0	0	0	0	0	0	0	0	0	0	0	0
Firmicutes	45.6695	8.23984	20.276	22.7619	19.5053	12.6335	25.5744	32.4601	25.7154	9.70144	9.22813	20.7575	19.3754	45.7952	66.2562	47.0539	17.983	36.9264	2.14284	97.2255	15.493	25.961	3.53039	28.279	17.9327	0	98.0995	3.75003	2.80455	0.107619	31.2132	59.4916	96.3683	95.918	34.8112	53.8742	17.5606	9.14557	47.3807	11.4025	39.7507	35.3028	18.4299	22.7767	15.6155	6.38647	0	6.00562	4.3527
Fusobacteria	0.021996	0.377046	0.007563	7.90847	0	0.609164	0.008752	0	0	47.6329	14.9041	3.88662	0.240708	0.026896	3.02719	7.71913	0.28904	0.05164	0	0.019134	63.7523	51.7867	0	0.12693	0.006432	0	1.17929	70.9071	97.1576	54.2043	34.0632	15.2211	2.73257	0.287305	13.5946	42.4284	60.5491	50.6583	37.0929	36.7599	33.6224	37.3535	25.3061	39.4163	27.8273	47.0575	0	0.602571	11.0313
GN02	0.016497	0.045981	0	0	0	0	0	0	0	0	0	0	0	0	0.017103	0.006973	0	0	0	0.004784	0	0	0	0	0	0	0	0	0	0	0	0	0	0	0.015353	0	0	0.003083	0	0	0	0	0	0	0	0.002219	0	0	0
GN04	0	0	0	0	0	0	0	0	0	0	0	0	0	0	0	0	0	0	0	0	0	0	0	0	0	0	0	0	0	0	0	0	0	0	0	0	0	0.00925	0	0	0	0	0	0	0	0	0	0	0
Gemmatimonadetes	0	0.137944	0	0	0	0	0	0.004482	0	0	0	0	0	0	0	0	0	0	0	0	0	0	0	0	0	0	0.00179	0	0	0	0.006682	0.002621	0.001963	0	0.029001	0.001365	0	0.021584	0	0	0	0	0	0	0	0	0	0	0.029915
LCP-89	0	0	0	0	0	0	0	0	0	0	0	0	0	0	0	0	0	0	0	0	0	0	0	0	0	0	0	0	0	0	0	0	0	0	0	0	0	0	0	0	0	0	0	0	0	0	0	0	0
Lentisphaerae	5.54303	0	3.06674	0	0.007827	0.247197	0	0	0	0.129525	0.14285	0	0	0.475166	0	0	0	0.006885	0	0	0.039862	0	0	0	0	0	0	0	0	0	0.007796	0.002621	0	0.00807	0.010236	0	0.004247	0.046252	0	0.007853	0.017744	0	2.11823	0	1.00136	0.033286	0	0	0
NC10	0	0	0	0	0	0	0	0	0	0	0	0	0	0	0	0	0	0	0	0	0	0	0	0	0	0	0	0	0	0	0	0	0	0	0	0.001365	0	0	0	0	0	0	0	0	0	0	0	0	0.029915
NKB19	0	0	0.018907	0	0	0	0.406984	0.255485	0	0	0	0	0	0	0	0	0	0	0	0	0	0	0	0	0	0	0	0	0	0	0	0	0	0	0.005118	0	0	0	0	0	0	0	0	0	0	0	0	0	0
Nitrospirae	0	0.101159	0.003781	0	0	0	0.008752	0	0	0	0	0	0	0	0	0	0	0	0	0	0	0	0	0	0	0	0	0	0	0	0.002227	0.00131	0.001963	0	0.020471	0	0	0.037002	0.01691	0	0.002218	0.002901	0	0	0	0	0	0	0.014958
OD1	0	0	0	0	0	0	0	0	0	0	0	0	0	0	0	0	0	0.041312	0	0	0	0	0	0	0	0	0	0	0	0	0	0	0	0	0.025589	0	0	0	0.013528	0.019632	0	0.005801	0	0	0	0.015533	0	0	0
OP1	0	0	0	0	0	0	0	0	0	0	0	0	0	0	0	0	0	0	0	0	0	0	0	0	0	0	0	0	0	0	0	0	0	0	0	0	0	0	0	0	0	0	0	0	0	0	0	0	0
OP11	0	0	0	0	0	0	0	0	0	0	0	0	0	0	0	0	0	0	0	0	0	0	0	0	0	0	0	0	0	0	0	0	0	0	0	0	0	0	0	0	0	0	0	0	0	0	0	0	0
OP3	0	0	0	0	0	0	0	0	0	0	0	0	0	0.035862	0	0	0	0	0	0	0	0	0	0	0	0	0.00179	0	0	0	0	0	0	0	0.027295	0	0	0	0	0	0	0	0	0	0	0	0	0	0
OP8	0	0	0	0	0	0	0	0	0	0	0	0	0	0	0	0	0	0	0	0	0	0	0	0	0	0	0	0	0	0	0	0	0	0	0	0	0	0	0	0	0	0	0	0	0	0	0	0	0
OP9	0	0	0	0	0	0	0	0	0	0	0	0	0	0	0	0	0	0	0	0	0	0	0	0	0	0	0	0	0	0	0	0	0	0	0	0	0	0	0	0	0	0	0	0	0	0	0	0	0
Planctomycetes	0.934836	0.855251	1.33106	0.843035	1.83939	0.008828	7.57516	12.7227	0.31582	0.233146	0	17.168	3.83569	0.555854	0	0	0	0.123937	0.006781	0.038268	0.571353	0.772648	0	0.005289	0	0	0.089476	0.001119	0.002911	0	0.453285	0.838629	0.176675	0.238883	9.13697	0.354866	0.54147	0.077087	0.696676	0.039265	0.099809	0.168233	0.063031	0.107281	0.090035	0.088763	0	0.01339	0.059831
Proteobacteria	7.88012	41.3003	3.70202	31.1722	8.06982	0.397281	15.4698	17.2542	3.29218	11.1845	8.65673	11.4866	10.538	16.7294	0.855139	3.29126	28.2556	15.2167	97.6096	0.841904	8.47728	11.8215	31.5487	70.1819	5.21001	67.9245	0.216532	8.94771	0.010675	26.4997	18.8876	17.1762	0.196306	0.413203	13.9392	1.2898	7.07309	30.9334	7.93398	18.0894	8.47491	11.3238	17.5953	19.5692	23.1279	24.6405	56.7696	86.181	77.0025
SBR1093	0	0	0	0	0	0	0	0	0	0	0	0	0	0	0	0	0	0	0	0	0	0	0	0	0	0	0	0	0	0	0	0	0	0	0	0	0	0	0	0	0	0	0	0	0	0	0	0	0
SC4	0	0	0	0	0	0	0	0	0	0	0	0	0	0	0	0	0	0	0	0	0	0	0	0	0	0	0	0	0	0	0	0	0	0	0	0	0	0	0	0	0	0	0	0	0	0	0	0	0
SR1	0	0	0	0	0	0	0	0.02017	0	0	0	0	0	0	0	0	0	0	0	0	0	0	0	0	0	0	0.003579	0	0	0	0	0.002621	0	0	0	0	0	0	0	0	0	0	0	0	0	0.008876	0	0	0
Spirochaetes	0.879846	0.027589	6.43222	0.260939	1.89418	0.962302	1.28222	1.61583	0	0.142478	0.014285	0.377522	0	8.64264	0.017103	0.020919	0	0	0	0	1.14271	0.077265	0	0	3.10671	0	0.005369	0	0	0	0.007796	0	0	0	0.04606	0	0.004247	0.021584	0.003382	5.23795	0	0.002901	0.139433	0.038511	0.01098	0.002219	0	0	0.254282
Synergistetes	0.247457	0.036785	0.423521	7.34645	44.8732	0.017657	21.5308	20.2528	63.4032	1.43773	0.019047	19.037	47.5163	0.600681	0	0.006973	0	0	0	0	0.445124	1.98957	0	0.058176	0.006432	0	0	0	0	0	0	0	0	0	0	0	0	0	0	0	0	0	0	0.002751	0	0	0	0	0.164535
TM6	0	0	0	0	0.007827	0	0	0	0.019141	0	0	0.228989	0.075026	0.017931	0	0	0	0	0	0.004784	0.026575	0.038632	0	0	0	0	0.003579	0	0	0	0.010023	0.002621	0	0.001614	0.121121	0.006824	0.002123	0.058586	0.01691	0.031412	0.002218	0.005801	0.00382	0.011003	0.004392	0	0	0	0
TM7	0	0	0	0	0	0	0.087524	0.008964	0.00957	0	0	0.043322	0.012504	0	0	0	0	0	0	0	0.033218	0	0	0	0	0	0.010737	0	0	0	0.033412	0.009173	0.047113	0.029053	1.01332	0.030027	0.029728	0.006167	0.006764	0.007853	0.002218	0	0.00382	0	0.013176	0.002219	0	0	0
Tenericutes	0.021996	0	0.018907	0.501807	0.023482	0.891675	0.065643	0.210663	0.019141	0.058286	0	0	0	0.017931	0.008551	0.251029	1.25771	0	0	0.210476	0.026575	0.173846	0	0.026444	0.102914	0	0.00179	0	0	0	0	0.003931	0	0	0.075061	0.00273	0.108294	0.804786	0.764314	0.506518	0.536752	0.606219	0.061121	0.297087	0.239361	0.59471	0	0.006695	0.014958
Thermi	0	0.045981	0	0	0	0	0	0	0	0	0	0	0	0	0	0	0	0	0	0	0	0	0	0	0	0	0.003579	0	0	0	0.037867	0.070759	0.007852	0.003228	0.034119	0.001365	0	0.07092	0.003382	0.062824	0	0.116023	0.02483	0	0.002196	0.226345	0	0	0
Verrucomicrobia	0.659885	1.79327	2.34449	14.5122	2.34033	5.57076	0.157542	0.248762	0.133984	12.266	30.0319	0.315633	0.256338	1.72136	17.4534	28.5684	0.039059	0.244431	0.027125	0.220043	0.205953	2.54974	63.3139	0.216839	5.45443	0	0.164636	0	0.004852	0.001109	0.428783	0.51104	0.278754	0.42773	6.36313	0.361691	0.182613	0.246678	1.77551	0.106015	1.79213	1.56341	8.82437	3.35323	4.0296	0.195278	0	0.020086	0.186972
WPS-2	0	0	0.007563	0	0	0	0	0	0	0	0	0	0.006252	0	0	0	0	0.020656	0	0	0	0	0	0	0	0	0	0	0	0	0.002227	0.00131	0	0	0.003412	0	0	0	0	0	0	0.002901	0.00573	0	0	0	0	0	0
WS1	0	0	0	0	0	0	0	0	0	0	0	0	0	0	0	0	0	0	0	0	0	0	0	0	0	0	0	0	0	0	0	0	0	0	0	0	0	0	0	0	0	0	0	0	0	0	0	0	0
WS3	0	0	0	0	0	0	0	0	0	0	0	0	0	0	0	0	0	0	0	0	0	0	0	0	0	0	0	0	0	0	0.003341	0	0	0	0	0	0	0.00925	0	0	0	0	0	0	0	0	0	0	0
WS4	0	0	0	0	0.117408	0	0	0	0.057422	0	0	0	0	0.026896	0	0	0	0	0	0	0	0	0	0	0	0	0	0	0	0	0	0	0	0	0	0	0	0	0	0	0	0	0	0	0	0	0	0	0
WS5	0	0	0	0	0	0	0	0	0.066992	0	0	0	0	0	0	0	0.007812	0	0	0	0	0.057949	0	0	0	0	0	0	0	0	0	0	0	0	0.011942	0	0	0	0.037201	0	0.004436	0.005801	0	0	0	0	0	0	0
WWE1	0	0	0	0	0	0	0	0	0	0	0	0	0	0	0	0	0	0	0	0	0	0	0	0	0	0	0	0	0	0	0	0	0	0	0	0	0	0	0	0	0	0	0	0	0	0	0	0	0
ZB3	0	0	0	0	0	0	0	0	0	0	0	0	0	0	0	0	0	0	0	0	0	0	0	0	0	0	0	0	0	0	0	0	0	0	0	0	0	0	0	0	0	0	0	0	0	0	0	0	0
Unclassified	17.289	1.18632	4.8478	0.020072	1.36976	0.105942	26.2177	13.2561	2.8041	1.91697	0.047617	18.1644	17.0152	0.779989	0.025654	0.516003	0	0	0.005086	0	0.43848	0.463589	0.09159	0.047599	0.12221	32.0755	0	0	0	0	0.014478	0.060276	0	0.003228	0.087003	0.005459	0.010617	0.064753	0.027055	0.058897	0.004436	0.008702	0.00764	0.002751	0.006588	0.004438	43.2304	0.066952	1.23401
[truncated: 87 more columns]

## Sheet: Class
	Boophis.marojezensis	Boophis.narinsi	Boophis.reticulatus	Cycloramphus.boraceiensis	Dendropsophus.minutus	Dendropsophus.sanborni	Hylodes.asper	Hylodes.phyllodes	Hypsiboas.albomarginatus	Hypsiboas.albopunctatus	Hypsiboas.faber	Phasmahyla.cruzi	Phasmahyla.cruzi.1	Physalaemus.cuvieri	Salamandra.salamandra.1	Salamandra.salamandra.2	Salamandra.salamandra.3	Salamandra.salamandra.4	Salamandra.salamandra.5	Salamandra.salamandra.6	Scinax.fuscovarius	Scinax.hayii	Scinax.littoralis	Scinax.trapicheroi	Thoropa.taophora	Aplodinotus.grunniens	IP10	IP1	IP2	IP3	IP4	IP5	IP6	IP7	IP8	IP9	CI10	CI1	CI2	CI3	CI4	CI5	CI6	CI7	CI8	CI9	Carassius.auratus	Carassius.auratus.1	Cyprinus.carpio
4C0d-2	2.67803	0	6.63642	0.903252	0.046963	0.017657	0.004376	0.011205	0	0	0	0.018567	0.006252	0.071723	0	0	0	0	0	0	0.039862	0	0.008326	0.026444	0	0	0	0	0	0	0.002227	0.022276	0.001963	0.004842	0.015353	0	0	0.243594	0.006764	0.023559	0	0.020304	0.01146	0.013754	0	0.006657	0	0.033476	0.007479
Actinobacteria	0.357437	3.75207	0.136132	0.080289	0.039136	0	0.035009	0.008964	0.172265	0.058286	0	0.352766	0.140673	0.035862	0.034206	0.083676	0.062495	0.533618	0.154271	0.124372	0.285676	0.251111	0.233139	0.052888	0.012864	0	0.039369	0	0.00097	0.001109	0.172627	0.463867	0.02552	0.301832	2.09488	0.098271	0.021234	0.098671	0.429504	0.062824	0.06654	0.174034	0.01337	0.019256	0.026352	0.035505	0	0.080343	0.082268
Alphaproteobacteria	3.48639	3.53136	1.263	0.18065	1.08798	0.105942	0.192552	0.161359	0.698631	1.46364	0.271416	0.587944	0.212573	1.62274	0.153925	0.146433	0.101555	0.691982	0.038992	0.258311	1.98645	1.06239	0.216486	0.179818	0.09005	30.1887	0.096634	0.001119	0.00097	0.003328	1.08922	3.745	0.049076	0.177548	5.93835	0.530935	0.108294	2.10909	1.84653	1.82189	0.104245	0.832463	0.311336	0.187055	0.103211	0.161992	16.152	2.74505	4.98841
Anaerolineae	0.010998	0.101159	0	0	0.007827	0.008828	0	0.002241	0.803905	0	0.004762	0.049511	0.01563	0.071723	0	0	0.007812	0.092953	0.001695	0	0.119585	0.212478	0	0	0	0	0.014316	0.002237	0	0	0.031184	0.024897	0.013741	0.011299	0.59537	0.023203	0.019111	0.064753	0.68653	0.023559	0.124207	0.034807	0.045841	0.038511	0.006588	0.033286	0	0.046867	0.239324
Bacilli	0.203464	1.57256	0.037814	0.742674	0.007827	0.017657	0	0	0.028711	0.10362	0.014285	0.507489	0.253212	0.134481	0.008551	0.244056	0.039059	0.819362	1.38166	0.028701	1.01648	0	0.016653	11.0059	0.73326	0	0.039369	0.005594	0.004852	0.031065	0.255042	0.58573	0.700811	0.045194	0.411129	4.96813	0.382214	1.17789	4.31871	0.14528	0.239542	4.33055	0.148983	0.115534	0.017568	2.5253	0	0.381628	0.403859
Bacteroidia	11.0036	10.4469	44.8554	5.84103	15.5135	69.9038	1.11593	0.909885	0.133984	14.8566	36.8935	4.12799	0.096908	15.1515	11.6213	11.8123	51.9647	36.2275	0	0.741449	1.16264	1.46803	0.316403	0.851491	12.6455	0	0.082318	16.3918	0.014556	19.1817	13.3212	3.99004	0.056929	2.21935	1.7264	1.04686	13.2756	5.85859	2.2625	25.8089	15.3285	9.28472	24.9814	14.0484	27.4935	17.6948	0	0.428495	0.456211
Betaproteobacteria	0.637888	6.29943	0.109662	1.42513	0.281778	0.044142	7.96026	8.63495	0.287109	5.14863	7.64249	0.767422	1.20979	0.484131	0.153925	0.334705	2.13265	2.15169	0.005086	0.043052	0.837098	0.676067	0.024979	0.116353	0.032161	0	0.069791	0.002237	0.002911	0	0.329662	2.03105	0.051039	0.09523	2.25354	0.128298	0.358857	1.40606	1.59965	1.09942	0.365967	1.15443	1.06198	1.13333	0.362335	2.21685	0	0.214247	1.90711
Brachyspirae	0	0	0.007563	0	1.02536	0.962302	0.008752	0.031375	0	0.058286	0.014285	0.377522	0	2.02618	0	0	0	0	0	0	0.006644	0	0	0	0.270149	0	0	0	0	0	0	0	0	0	0	0	0	0	0	0	0	0	0	0	0	0	0	0	0
Brevinematae	0	0	0	0.040145	0.688791	0	0	0.006723	0	0	0	0	0	5.75578	0	0	0	0	0	0	1.05634	0	0	0	0	0	0	0	0	0	0	0	0	0	0	0	0	0.018501	0	5.23795	0	0	0.135613	0.038511	0.01098	0.002219	0	0	0.254282
CK-1C4-19	0	0	0	0	0	0	0	0	0	0	0	0	0	0	0	0	0	0	0	0	0	0	0	0	0	0	0.00179	0	0	0	0	0.003931	0	0	0.059708	0	0.104047	0.761617	0.764314	0.506518	0.536752	0.603318	0.026741	0.297087	0.191049	0.59471	0	0	0
Chlamydiia	0.021996	0.009196	0	0	0	0.026485	0.013129	0.017929	0.019141	0.006476	0.004762	2.63646	0.572072	0	0	0	0	0	0	0.023918	0.126229	0.038632	0	0	0	0	0	0	0	0	0.003341	0.007862	0.001963	0.003228	0.44013	0.009554	0.00637	0.006167	0.003382	0.431915	0	0.002901	0.01528	0	0.008784	0.002219	0	0	1.51821
Chloroplast	3.35991	2.16112	0.094536	0.080289	3.32655	0.414938	0.070019	0.002241	0.143554	0.097144	0.009523	0.136155	0.046891	2.88686	0.051308	0.041838	0	0.196234	0.018648	0.315714	7.0954	1.50666	0.741049	0	0.102914	0	0.021474	0	0.001941	0.003328	0.634822	1.23174	0.001963	0.041966	7.09497	0.357596	0.042468	0.579692	0.098076	0.149207	0.084283	0.580114	0.093592	0.049514	0.219597	0.272945	0	1.19175	0.658141
Clostridia	32.2629	6.32702	19.2097	21.5175	18.84	11.2563	25.1455	30.8173	25.2273	2.82365	1.99514	19.6497	19.1034	44.8987	62.4594	44.3623	12.0772	35.7696	0.761185	96.6611	14.43	25.4974	2.398	16.2154	16.7814	0	98.0602	3.74443	2.79872	0.076554	30.9359	58.8705	95.6675	95.8438	34.3472	48.8924	5.67376	2.37119	9.04664	1.45673	5.83773	5.65321	8.82819	6.06552	11.4564	2.24126	0	5.6173	3.93389
Coriobacteria	0	0.165532	0	0	0.007827	0	0.021881	0	0	0	0	0.012378	0	0	0.008551	0	0.023436	8.6033	0	0.014351	0	0	0.074938	0.026444	0.012864	0	0	0	0	0	0.006682	0.013104	0	0	0.003412	0	0	0.003083	0	0.003926	0	0	0	0	0	0	0	0	0
Cytophagia	0	0.29428	0.007563	0	0	0.017657	0	0	0	0.025905	0	0	0	0	0.034206	0.027892	0	0.099838	0	0	0	0	0	0	0	0	0.00179	0	0	0	0.141443	0.079932	0.001963	0.001614	0.052884	0	0	0.015417	0	0	0	0.005801	0	0	0.002196	0	0	0.093733	0
Deferribacteres	0.560902	0	2.37474	7.76797	0.367877	0.017657	0.105028	0.320477	0.038281	0.10362	0	0.736477	0.028135	1.83791	0	0	0	0	0	0	0.066436	0.115897	0	0.058176	55.1296	0	0	0	0	0	0	0	0	0	0	0	0	0.006167	0	0	0	0	0	0	0	0.002219	0	0	0
Deinococci	0	0.045981	0	0	0	0	0	0	0	0	0	0	0	0	0	0	0	0	0	0	0	0	0	0	0	0	0.003579	0	0	0	0.037867	0.070759	0.007852	0.003228	0.034119	0.001365	0	0.07092	0.003382	0.062824	0	0.116023	0.02483	0	0.002196	0.226345	0	0	0
Deltaproteobacteria	1.18779	0.652934	2.02307	27.6596	6.40263	0.150084	7.09816	8.11277	2.14375	3.98938	0.033332	8.41069	8.16843	13.6991	0	2.4545	0	0.79182	0.001695	0.023918	1.43502	9.1752	0.033306	22.9056	4.34167	1.88679	0.017895	0.002237	0.002911	0	0.083529	0.428487	0.001963	0.012913	0.470837	0.020473	0.220835	0.255928	0.317901	0.106015	0.095373	0.136327	0.043931	0.288834	0.017568	0.110953	0	0.107124	1.99686
Endomicrobia	1.05581	0	0.030251	0	0	0	0	0	0	0	0	0	0	0.304823	0	0	0	0	0	0	0	0	0	0	0	0	0	0	0	0	0	0	0	0	0	0	0	0	0	0	0	0	0	0	0	0	0	0	0
Epsilonproteobacteria	0.016497	0.156336	0	0	0	0	0	0	0	0	0	0	0	0	0	0	0	0.05164	0	0	0	0	0	0	0	0	0	0.002237	0.00097	0	0	0.002621	0.001963	0	0.00853	0	0.008494	0.061669	0.003382	0.074603	0.015526	0.066713	0.584471	0.013754	0.893759	0.181963	0	0	0
Erysipelotrichi	0.005499	0.285084	0.022689	0.501807	0.587038	1.35958	0.293204	0.192734	0.153125	6.74179	7.2187	0	0	0.484131	3.64289	2.34991	5.85111	0.333942	0	0.435303	0.019931	0.367008	1.11574	1.05246	0.418087	0	0	0	0.00097	0	0.022274	0.03538	0	0.029053	0.052884	0.013649	11.5046	5.59341	34.0154	9.80053	33.6734	25.3191	9.45277	16.5956	4.1416	1.61992	0	0.006695	0.014958
Flavobacteria	0.791861	22.0066	0.207979	0	0	0	0	0	0	0	0.042855	0.006189	0	0	0.342056	0.432327	0.039059	0.88133	0.013562	0.114805	0	0.038632	0.008326	0	0.006432	0	0	0	0	0	0.014478	0.062897	0	0.004842	0.087003	0.009554	0.01274	0.61361	0.260408	0.636092	0.024398	3.21673	1.57769	0.052265	0.008784	2.4321	0	0.147295	0
Fusobacteria	0.021996	0.377046	0.007563	7.90847	0	0.609164	0.008752	0	0	47.6329	14.9041	3.88662	0.240708	0.026896	3.02719	7.71913	0.28904	0.05164	0	0.019134	63.7523	51.7867	0	0.12693	0.006432	0	1.17929	70.9071	97.1576	54.2043	34.0632	15.2211	2.73257	0.287305	13.5946	42.4284	60.5491	50.6583	37.0929	36.7599	33.6224	37.3535	25.3061	39.4163	27.8273	47.0575	0	0.602571	11.0313
Gammaproteobacteria	2.41958	30.6051	0.29117	1.88679	0.266124	0.097113	0.065643	0.161359	0.095703	0.472767	0.671397	1.51009	0.856544	0.806885	0.547289	0.355624	26.0214	11.5296	97.5622	0.516623	4.19213	0.676067	31.2323	46.9431	0.662507	0	0.032211	8.93988	0.002911	26.4964	17.3685	10.9179	0.088337	0.127512	5.18774	0.610097	6.37661	27.0574	4.15976	14.8696	7.8938	9.12809	15.5802	17.9407	21.7423	21.9643	0	83.1146	68.1101
Lentisphaeria	5.54303	0	3.06674	0	0.007827	0.247197	0	0	0	0.129525	0.14285	0	0	0.475166	0	0	0	0.006885	0	0	0.039862	0	0	0	0	0	0	0	0	0	0.007796	0.002621	0	0.00807	0.010236	0	0.004247	0.046252	0	0.007853	0.017744	0	2.11823	0	1.00136	0.033286	0	0	0
Mollicutes	0.021996	0	0.018907	0.501807	0.023482	0.891675	0.065643	0.210663	0.019141	0.058286	0	0	0	0.017931	0.008551	0.251029	1.25771	0	0	0.210476	0.026575	0.173846	0	0.026444	0.102914	0	0	0	0	0	0	0	0	0	0.005118	0.00273	0.004247	0.043169	0	0	0	0.002901	0.034381	0	0.048311	0	0	0.006695	0.014958
OPB56	0.016497	0	0.075629	0	0	0	0	0.022411	0	0.038858	0	0	0	2.5641	0	0	0	0	0	0	0	0	0	0	0	0	0	0	0	0	0.001114	0.009173	0	0	0.025589	0.00273	0	0	0	0	0	0	0	0.005502	0	0	0	0	0.007479
Opitutae	0.071487	0.009196	0.567215	0	0	0	0	0.017929	0	0.019429	0.02857	0.006189	0.006252	0.170342	0.042757	0.034865	0.007812	0	0	0	0	0.038632	0	0	0.141506	0	0	0	0	0	0	0.022276	0	0	0.005118	0.001365	0	0.003083	0	0	0	0.002901	0.00955	0	0	0	0	0	0
Oscillatoriophycideae	0	0.091962	0.003781	0	0	0	0	0	0	0	0	0	0.009378	0	0.008551	0	0	0.013771	0	0	0.07308	0	0	0	0.032161	0	0.003579	0	0	0.001109	0.03007	0.055035	0	0.006456	0.620959	0.00273	0.08069	0.024668	0.030437	0.003926	0	0.023205	0.00573	0	0.248144	0.153116	0	0	0.007479
Planctomycetia	0.934836	0.744896	1.25922	0	1.51847	0.008828	5.85095	12.1131	0.287109	0.136002	0	9.89603	3.273	0.259996	0	0	0	0.065411	0.006781	0.038268	0.471698	0.734016	0	0.005289	0	0	0.089476	0.001119	0.002911	0	0.429897	0.813733	0.170786	0.232427	8.75484	0.342583	0.54147	0.043169	0.696676	0.039265	0.099809	0.168233	0.059211	0.107281	0.087839	0.086544	0	0.01339	0.037394
SC3	0	0	0	0	0	0	0	0	0.00957	0	0	0.043322	0.012504	0	0	0	0	0	0	0	0	0	0	0	0	0	0.010737	0	0	0	0.033412	0.009173	0.047113	0.029053	1.00821	0.030027	0.029728	0.003083	0.006764	0.007853	0.002218	0	0	0	0.013176	0.002219	0	0	0
SJA-176	0	0	0.064284	0	0.313087	0.158912	0.223185	0.349611	2.18203	0.058286	0	0.024756	0.090656	0.071723	0	0	0	0	0	0	0.026575	0.270427	0	0	0	0	0	0	0	0	0.002227	0	0	0	0	0	0	0	0	0	0	0	0	0	0	0	0	0	0
Saprospirae	0.027495	1.63693	0	0	0	7.96327	0	0	0	0.019429	0	0	0	0	0.085514	0.034865	0	0.206562	0.001695	0	0	0	0.024979	0	0.012864	0	0.017895	0	0	0	0.110258	0.228002	0.015704	0.009684	0.346304	0.020473	0	0.046252	0.033819	0.420135	0	0.040608	0.636042	0.123786	0.002196	0.0466	0	4.82057	1.7351
Spartobacteria	0.214462	0.257495	0.015126	0	0.594865	0.070628	0.105028	0.147912	0.076562	0	0	0.185667	0.056269	1.13861	0.025654	0	0.031248	0.006885	0.018648	0.08132	0.119585	0.386324	0	0.005289	0	0	0.14853	0	0.004852	0.001109	0.387575	0.40228	0.270902	0.276007	5.84111	0.298907	0.144392	0.033918	0.114985	0.003926	0.019962	0.055111	0.01337	0.016505	0.065879	0.059915	0	0	0.037394
Sphingobacteria	0.137476	3.08074	0.200416	0	0.078272	0	0	0.002241	0	0	0	0.012378	0	0.062758	0.076963	0.055784	0.007812	0.430337	0.010172	0.06697	0.006644	0	0	0.005289	0	0	0.003579	0	0	0	0.013365	0.041931	0	0.001614	0.090414	0.00273	0	0.003083	0	0.062824	0	0.026105	0.01528	0.002751	0	0.022191	0	0	0
Spirochaetes	0.879846	0.027589	6.33768	0.220795	0.180025	0	1.24721	1.53067	0	0.084191	0	0	0	0.860678	0.017103	0.020919	0	0	0	0	0.079724	0.077265	0	0	2.83656	0	0	0	0	0	0.005569	0	0	0	0.018765	0	0.004247	0.003083	0.003382	0	0	0.002901	0	0	0	0	0	0	0
Synechococcophycideae	0	0.248299	0	0	0	0	0.013129	0	0	0	0	0.024756	0	0	0	0	0	0	0	0	0	0.038632	0	0	0.051457	0	0.003579	0	0	0	0.116941	0.180829	0.015704	0.016141	6.08335	0.017743	0.44167	0.021584	0.006764	0.015706	0.002218	0.017403	0.00382	0.005502	0	0	0	0.113819	0.545958
Synergistia	0.247457	0.036785	0.423521	7.34645	44.8732	0.017657	21.5308	20.2528	63.4032	1.43773	0.019047	19.037	47.5163	0.600681	0	0.006973	0	0	0	0	0.445124	1.98957	0	0.058176	0.006432	0	0	0	0	0	0	0	0	0	0	0	0	0	0	0	0	0	0	0.002751	0	0	0	0	0.164535
TM7-3	0	0	0	0	0	0	0.087524	0.008964	0	0	0	0	0	0	0	0	0	0	0	0	0	0	0	0	0	0	0	0	0	0	0	0	0	0	0	0	0	0.003083	0	0	0	0	0.00382	0	0	0	0	0	0
Thermoleophilia	0	0.036785	0	0	0	0.008828	0.004376	0.004482	0.086133	0	0	0.092833	0.053143	0.008965	0	0	0.007812	0	0	0.009567	0.053149	0.135213	0.074938	0.037021	0	0	0.003579	0	0	0	0.021161	0.019655	0.029446	0.029053	0.508368	0.012284	0.008494	0.006167	0.064256	0.003926	0.006654	0.046409	0	0.005502	0.01098	0.006657	0	0	0
Verruco-5	0.186967	0.018392	1.58442	0	0.046963	0	0.048138	0.051545	0.019141	0.064763	0	0	0	0	0	0	0	0	0	0	0	0	0	0	0	0	0	0	0	0	0	0	0	0	0	0	0	0	0	0	0	0	0	0.005502	0	0	0	0	0
Verrucomicrobiae	0.17047	1.38863	0.022689	14.5122	1.6985	5.50013	0	0.024652	0.038281	12.1819	30.0033	0.1114	0.190691	0.412408	17.3764	28.5336	0	0.220333	0.008476	0.138723	0.079724	2.08615	63.3139	0.211551	5.31292	0	0.012527	0	0	0	0.036753	0.07469	0.007852	0.148495	0.487896	0.05596	0.038221	0.123339	1.66052	0.102089	1.77217	1.5054	8.80145	3.33122	3.96372	0.128706	0	0.020086	0.112183
vadinHA49	0	0	0.049159	0.843035	0.313087	0	1.69796	0.564757	0.028711	0.097144	0	7.17292	0.556441	0.295858	0	0	0	0	0	0	0.046505	0.038632	0	0	0	0	0	0	0	0	0	0	0	0	0	0	0	0	0	0	0	0	0	0	0	0	0	0	0.007479
Unclassified	31.405	2.10594	8.7162	0.040145	1.81591	0.123598	26.9485	15.2305	3.34003	2.05945	0.08571	19.0865	17.1371	2.48341	0.230888	0.669409	0.023436	0.058526	0.006781	0.110022	0.591284	0.888545	0.149875	0.089909	0.218692	67.9245	0.007158	0	0	0	0.0568	0.125794	0.003926	0.003228	0.25589	0.017743	0.019111	0.129506	0.077784	0.200251	0.01109	0.023205	0.026741	0.013754	0.019764	0.019972	83.848	0.066952	1.23401
Others(<0.5%)	0.060489	1.52658	0.279826	0	0.039136	0	0.039386	0.076197	0.564647	0.032381	0	0.532244	0.146926	0.277927	0.042757	0.027892	0.054683	0.165249	0.008476	0.023918	0.312251	0.270427	0.016653	0	0.038593	0	0.039369	0	0.001941	0	0.233882	0.205726	0.033372	0.029053	1.46881	0.05323	0.019111	0.434769	0.388921	0.051044	0.05545	0.072514	0.028651	0.066019	0.006588	0.057696	0	0.147295	0.493606
[truncated: 87 more columns]

## Sheet: Order
	Boophis.marojezensis	Boophis.narinsi	Boophis.reticulatus	Cycloramphus.boraceiensis	Dendropsophus.minutus	Dendropsophus.sanborni	Hylodes.asper	Hylodes.phyllodes	Hypsiboas.albomarginatus	Hypsiboas.albopunctatus	Hypsiboas.faber	Phasmahyla.cruzi	Phasmahyla.cruzi.1	Physalaemus.cuvieri	Salamandra.salamandra.1	Salamandra.salamandra.2	Salamandra.salamandra.3	Salamandra.salamandra.4	Salamandra.salamandra.5	Salamandra.salamandra.6	Scinax.fuscovarius	Scinax.hayii	Scinax.littoralis	Scinax.trapicheroi	Thoropa.taophora	Aplodinotus.grunniens	IP10	IP1	IP2	IP3	IP4	IP5	IP6	IP7	IP8	IP9	CI10	CI1	CI2	CI3	CI4	CI5	CI6	CI7	CI8	CI9	Carassius.auratus	Carassius.auratus.1	Cyprinus.carpio
Actinomycetales	0.357437	3.75207	0.136132	0.080289	0.039136	0	0.035009	0.004482	0.153125	0.058286	0	0.352766	0.131295	0.035862	0.034206	0.083676	0.062495	0.533618	0.152576	0.119589	0.285676	0.115897	0.233139	0.052888	0.012864	0	0.016106	0	0	0	0.131419	0.380004	0.02552	0.058107	2.05906	0.073703	0.019111	0.083254	0.426122	0.062824	0.062104	0.174034	0.01337	0.019256	0.026352	0.035505	0	0.040171	0.074789
Aeromonadales	0.010998	0.193121	0	0	0	0	0	0	0	0.012953	0.02857	0	0	0	0	0.013946	2.90602	0.003443	0	0.004784	0	0	0	0.005289	0.006432	0	0	0	0	0	0.015592	0.005241	0	0	0.071649	0	4.27018	7.65009	0.679766	4.81388	5.49838	3.51549	8.82246	7.86455	10.6944	12.0096	0	19.3358	32.0619
Alteromonadales	0.324443	0.478205	0.041596	0	0	0	0	0	0	0	0	0	0	0	0.230888	0.06973	0	0.106724	0	0	0	0	0	0	0	0	0	0	0	0	0.010023	0.020966	0	0.001614	0.051178	0	0.023358	0.681447	0.287463	2.23025	1.41951	1.64752	4.19635	2.87459	0.696122	0.161992	0	4.6331	1.28637
Anaeroplasmatales	0	0	0	0	0	0	0	0	0	0	0	0	0	0	0	0	0	0	0	0	0	0	0	0	0	0	0	0	0	0	0	0	0	0	0	0	0	0.024668	0	0	0	0	0	0	0	0	0	0	0
Bacillales	0.087985	0.744896	0.018907	0.040145	0.007827	0.017657	0	0	0.028711	0.090668	0.014285	0.476544	0.240708	0.134481	0	0.167352	0.039059	0.619685	1.38166	0.028701	1.01648	0	0.016653	0.074043	0.057889	0	0	0	0	0	0.079074	0.045863	0	0	0.025589	0.009554	0.004247	0.012334	0.027055	0	0.002218	0.008702	0	0.008252	0.004392	0.044381	0	0.287895	0.194451
Bacteroidales	11.0036	10.4469	44.8554	5.84103	15.5135	69.9038	1.11593	0.909885	0.133984	14.8566	36.8935	4.12799	0.096908	15.1515	11.6213	11.8123	51.9647	36.2275	0	0.741449	1.16264	1.46803	0.316403	0.851491	12.6455	0	0.082318	16.3918	0.014556	19.1817	13.3212	3.99004	0.056929	2.21935	1.7264	1.04686	13.2756	5.85859	2.2625	25.8089	15.3285	9.28472	24.9814	14.0484	27.4935	17.6948	0	0.428495	0.456211
Bdellovibrionales	0	0.248299	0	0	0.007827	0	0.017505	0.085162	0	0.025905	0	0	0	0	0	0	0	0.013771	0	0	0.013287	0	0	0	0	0	0	0	0	0	0.015592	0.195243	0	0	0.068237	0	0.002123	0.104838	0.003382	0.058897	0.002218	0.008702	0	0	0.002196	0.002219	0	0	0
Bifidobacteriales	0	0	0	0	0	0	0	0	0	0	0	0	0	0	0	0	0	0	0	0	0	0	0	0	0	0	0.023264	0	0.00097	0.001109	0.041208	0.078622	0	0.243725	0.032413	0.024568	0.002123	0.012334	0	0	0	0	0	0	0	0	0	0.040171	0
Brachyspirales	0	0	0.007563	0	1.02536	0.962302	0.008752	0.031375	0	0.058286	0.014285	0.377522	0	2.02618	0	0	0	0	0	0	0.006644	0	0	0	0.270149	0	0	0	0	0	0	0	0	0	0	0	0	0	0	0	0	0	0	0	0	0	0	0	0
Brevinematales	0	0	0	0.040145	0.688791	0	0	0.006723	0	0	0	0	0	5.75578	0	0	0	0	0	0	1.05634	0	0	0	0	0	0	0	0	0	0	0	0	0	0	0	0	0.018501	0	5.23795	0	0	0.135613	0.038511	0.01098	0.002219	0	0	0.254282
Burkholderiales	0.219962	4.56134	0.041596	0.782818	0.195679	0.017657	0.105028	2.49658	0.038281	3.04384	0.457121	0.321822	0.465785	0.080689	0.11972	0.216163	0.031248	1.47003	0.003391	0.023918	0.205953	0.135213	0.024979	0.105775	0.032161	0	0.03579	0.002237	0.002911	0	0.250587	1.68643	0.039261	0.077476	1.34939	0.088717	0.010617	1.27347	0.179242	0.879535	0.02218	0.365472	0.50807	0.195307	0.030744	0.932008	0	0.1406	0.762845
Caldilineales	0	0	0	0	0.007827	0	0	0	0.153125	0	0.004762	0	0.006252	0	0	0	0.007812	0	0.001695	0	0	0.115897	0	0	0	0	0.00179	0.002237	0	0	0.011137	0.014414	0.013741	0.00807	0.528839	0.013649	0.010617	0	0.060875	0	0.004436	0.008702	0.00573	0	0.006588	0.017753	0	0	0
Campylobacterales	0.016497	0.156336	0	0	0	0	0	0	0	0	0	0	0	0	0	0	0	0.05164	0	0	0	0	0	0	0	0	0	0.002237	0.00097	0	0	0.002621	0.001963	0	0.00853	0	0.008494	0.061669	0.003382	0.074603	0.015526	0.066713	0.584471	0.013754	0.893759	0.181963	0	0	0
Cardiobacteriales	0	0	0	0	0	0	0	0	0	0	0	0	0	0	0	0	0	0	0	0	0	0	0	0	0	0	0	0	0	0	0	0	0	0	0	0	0	0	0	0	0	0	0	0	0	0	0	0	0
Caulobacterales	0	0.239102	0	0	0	0	0	0	0	0	0	0	0	0	0	0	0	0.006885	0	0	0	0	0	0	0	0	0.010737	0	0	0.001109	0.053459	1.02077	0.003926	0.004842	0.383835	0.015014	0	1.0453	0.023673	0.408356	0.004436	0.014503	0.00191	0	0.004392	0.019972	0	0.455276	0.261761
Cerasicoccales	0.071487	0.009196	0.529401	0	0	0	0	0	0	0.019429	0	0.006189	0.006252	0.080689	0.042757	0.034865	0.007812	0	0	0	0	0	0	0	0	0	0	0	0	0	0	0	0	0	0	0.001365	0	0	0	0	0	0.002901	0.00955	0	0	0	0	0	0
Chlamydiales	0.021996	0.009196	0	0	0	0.026485	0.013129	0.017929	0.019141	0.006476	0.004762	2.63646	0.572072	0	0	0	0	0	0	0.023918	0.126229	0.038632	0	0	0	0	0	0	0	0	0.003341	0.002621	0.001963	0.003228	0.421365	0.009554	0.00637	0.006167	0.003382	0.431915	0	0.002901	0.01528	0	0.008784	0.002219	0	0	1.51821
Chlorophyta	0.043992	0.036785	0.022689	0	0.133062	0.105942	0.008752	0	0.047851	0.012953	0	0.012378	0.006252	0.206204	0.025654	0.013946	0	0.048198	0.016953	0.014351	4.32501	0.173846	0.049958	0	0.032161	0	0	0	0	0	0.051231	0.226692	0	0.001614	0.600488	0.004095	0.01274	0	0.020292	0	0.002218	0	0.00191	0	0.006588	0.008876	0	0	0.007479
Chroococcales	0	0.018392	0.003781	0	0	0	0	0	0	0	0	0	0.009378	0	0	0	0	0.010328	0	0	0.07308	0	0	0	0.032161	0	0.003579	0	0	0.001109	0.028957	0.055035	0	0.006456	0.620959	0.00273	0.08069	0.015417	0.003382	0.003926	0	0.005801	0.00191	0	0.006588	0.011095	0	0	0.007479
Chthoniobacterales	0.214462	0.257495	0.015126	0	0.594865	0.070628	0.105028	0.147912	0.076562	0	0	0.185667	0.056269	1.13861	0.025654	0	0.031248	0.006885	0.018648	0.08132	0.119585	0.386324	0	0.005289	0	0	0.14853	0	0.004852	0.001109	0.387575	0.40228	0.270902	0.276007	5.84111	0.298907	0.144392	0.033918	0.114985	0.003926	0.019962	0.055111	0.01337	0.016505	0.065879	0.059915	0	0	0.037394
Clostridiales	32.2629	6.32702	19.153	21.5175	18.8244	11.2563	24.9923	30.5013	25.1507	2.79775	1.99514	19.625	19.0378	44.0649	62.4594	44.3623	12.0772	35.7662	0.761185	96.6611	14.3968	25.4781	2.398	16.2154	16.7814	0	98.0602	3.74443	2.79872	0.076554	30.9281	58.8639	95.6675	95.8373	34.3472	48.891	5.67376	2.37119	9.04664	1.45673	5.83773	5.65031	8.82819	6.06552	11.4564	2.24126	0	5.6173	3.93389
Coriobacteriales	0	0.165532	0	0	0.007827	0	0.021881	0	0	0	0	0.012378	0	0	0.008551	0	0.023436	8.6033	0	0.014351	0	0	0.074938	0.026444	0.012864	0	0	0	0	0	0.006682	0.013104	0	0	0.003412	0	0	0.003083	0	0.003926	0	0	0	0	0	0	0	0	0
Cytophagales	0	0.29428	0.007563	0	0	0.017657	0	0	0	0.025905	0	0	0	0	0.034206	0.027892	0	0.099838	0	0	0	0	0	0	0	0	0.00179	0	0	0	0.141443	0.079932	0.001963	0.001614	0.052884	0	0	0.015417	0	0	0	0.005801	0	0	0.002196	0	0	0.093733	0
Deferribacterales	0.560902	0	2.37474	7.76797	0.367877	0.017657	0.105028	0.320477	0.038281	0.10362	0	0.736477	0.028135	1.83791	0	0	0	0	0	0	0.066436	0.115897	0	0.058176	55.1296	0	0	0	0	0	0	0	0	0	0	0	0	0.006167	0	0	0	0	0	0	0	0.002219	0	0	0
Deinococcales	0	0.045981	0	0	0	0	0	0	0	0	0	0	0	0	0	0	0	0	0	0	0	0	0	0	0	0	0.003579	0	0	0	0.037867	0.070759	0.007852	0.003228	0.034119	0.001365	0	0.07092	0.003382	0.062824	0	0.116023	0.02483	0	0.002196	0.226345	0	0	0
Desulfarculales	0	0	0.011344	0	0.156544	0	0.336966	0.096367	0	0.045334	0	0.173289	0.831536	0.026896	0	0	0	0	0	0	0	0	0	0.026444	0	0	0	0	0	0	0	0	0	0	0	0	0	0	0	0.011779	0.002218	0	0	0	0	0	0	0.026781	0.179493
Desulfobacterales	0	0	0.003781	0	0	0	0	0.06051	0	0	0	0	0	0.008965	0	0	0	0	0	0	0	0	0	0	0	1.88679	0.005369	0	0	0	0.002227	0.010483	0.001963	0.001614	0.064825	0.005459	0	0	0.10484	0	0.013308	0.023205	0.00955	0.151294	0	0	0	0	0.059831
Desulfovibrionales	1.11081	0.110355	1.93231	27.6596	5.86256	0.141255	6.21855	6.68071	1.99062	3.84043	0.02857	8.11982	5.84889	13.5377	0	2.4545	0	0.495748	0	0	0.690938	9.07862	0.008326	22.8792	4.34167	0	0.007158	0.002237	0.002911	0	0.025616	0.00131	0	0.006456	0	0.00273	0.201724	0.046252	0.040583	0.023559	0.024398	0.055111	0.02292	0.079773	0.008784	0.102077	0	0	1.47334
Enterobacteriales	0.423426	8.28582	0.086973	1.8065	0.015654	0.052971	0.017505	0.015688	0	0.349718	0.614256	0.204233	0.046891	0.008965	0.145374	0.188271	23.0685	2.39956	0.178005	0.291796	3.72044	0.367008	31.2073	46.9166	0.623915	0	0.012527	8.93988	0.002911	26.4953	16.9921	9.78838	0.049076	0.082318	3.05021	0.541854	0.386461	4.07943	1.22426	3.41998	0.097591	1.09061	0.242575	0.728963	0.417234	1.07625	0	0.214247	0.426296
Erysipelotrichales	0.005499	0.285084	0.022689	0.501807	0.587038	1.35958	0.293204	0.192734	0.153125	6.74179	7.2187	0	0	0.484131	3.64289	2.34991	5.85111	0.333942	0	0.435303	0.019931	0.367008	1.11574	1.05246	0.418087	0	0	0	0.00097	0	0.022274	0.03538	0	0.029053	0.052884	0.013649	11.5046	5.59341	34.0154	9.80053	33.6734	25.3191	9.45277	16.5956	4.1416	1.61992	0	0.006695	0.014958
Euglenozoa	0	0	0	0	0.023482	0.044142	0	0	0	0	0.009523	0	0	0.044827	0	0	0	0	0	0	0.976614	0	0	0	0	0	0	0	0	0	0.00891	0.027518	0	0	0.127945	0	0.004247	0	0.040583	0	0.02218	0.078315	0.026741	0.041262	0.004392	0.013314	0	0.448581	0.403859
Flavobacteriales	0.791861	22.0066	0.207979	0	0	0	0	0	0	0	0.042855	0.006189	0	0	0.342056	0.432327	0.039059	0.88133	0.013562	0.114805	0	0.038632	0.008326	0	0.006432	0	0	0	0	0	0.014478	0.062897	0	0.004842	0.087003	0.009554	0.01274	0.61361	0.260408	0.636092	0.024398	3.21673	1.57769	0.052265	0.008784	2.4321	0	0.147295	0
Fusobacteriales	0.021996	0.377046	0.007563	7.90847	0	0.609164	0.008752	0	0	47.6329	14.9041	3.88662	0.240708	0.026896	3.02719	7.71913	0.28904	0.05164	0	0.019134	63.7523	51.7867	0	0.12693	0.006432	0	1.17929	70.9071	97.1576	54.2043	34.0632	15.2211	2.73257	0.287305	13.5946	42.4284	60.5491	50.6583	37.0929	36.7599	33.6224	37.3535	25.3061	39.4163	27.8273	47.0575	0	0.602571	11.0313
GMD14H09	0	0	0	0	0	0	0	0	0	0	0	0	0	0	0	0	0	0	0	0	0	0	0	0	0	0	0	0	0	0	0	0.022276	0	0	0.003412	0	0	0	0	0	0	0	0	0	0	0	0	0	0
Gemmatales	0	0.064374	0.02647	0	0.015654	0.008828	0.008752	0.017929	0.00957	0.019429	0	0.160911	0.056269	0.017931	0	0	0	0.055083	0	0	0.112942	0.038632	0	0	0	0	0.017895	0	0	0	0.082415	0.085173	0.02552	0.016141	1.42104	0.021838	0.123158	0.030835	0.10484	0	0.01109	0.031906	0.00764	0.008252	0.013176	0.011095	0	0	0
Lactobacillales	0.11548	0.800074	0.015126	0.020072	0	0	0	0	0	0	0	0.024756	0.012504	0	0.008551	0.027892	0	0.192791	0	0	0	0	0	10.9319	0.675371	0	0.007158	0.005594	0.002911	0.031065	0.165945	0.347245	0.001963	0.014527	0.119415	4.88487	0.265427	1.15939	4.17329	0.141354	0.195183	4.29864	0.099322	0.055016	0.006588	2.47426	0	0	0.209408
Legionellales	0	0.018392	0	0	0.180025	0.026485	0.013129	0.029134	0.028711	0	0.009523	1.24397	0.778393	0.779989	0	0	0.015624	0.068854	0.003391	0.090887	0.179378	0.212478	0	0.015866	0	0	0.003579	0	0	0	0.036753	0.104829	0.015704	0.009684	0.798376	0.024568	0.044592	0	0.054111	0.015706	0.004436	0.020304	0.00764	0.016505	0.015372	0.017753	0	0	0
Lentisphaerales	0	0	0	0	0	0	0	0	0	0	0	0	0	0	0	0	0	0	0	0	0	0	0	0	0	0	0	0	0	0	0.005569	0.002621	0	0.004842	0.010236	0	0	0	0	0.007853	0.002218	0	2.03992	0	0.983794	0.002219	0	0	0
M2PT2-76	0	0	0.657969	0	0	0	0	0	0	0	0	0	0	0.026896	0	0	0	0	0	0	0.046505	0	0	0	0	0	0	0	0	0	0	0	0	0	0	0	0	0	0	0	0	0	0	0	0	0	0	0	0
Methylococcales	0.087985	2.49218	0.007563	0	0.070445	0.008828	0	0	0.047851	0.012953	0	0	0	0	0	0	0	0.024099	0.003391	0.014351	0.279033	0	0	0	0	0	0	0	0	0	0.003341	0.006552	0	0	0.303656	0	0.021234	0	0.050729	0.003926	0.006654	0.005801	0.00191	0.022006	0.004392	0.013314	0	0.093733	0.441253
Methylophilales	0.043992	0.744896	0.003781	0	0.007827	0	0	0	0	0.323813	0.02857	0	0	0	0	0.041838	0	0.082625	0.001695	0	0	0	0	0	0	0	0	0	0	0	0.002227	0.013104	0	0.004842	0.011942	0	0.002123	0	0	0	0	0	0	0	0.002196	0	0	0	0
Mycoplasmatales	0	0	0	0	0	0.891675	0	0	0	0.019429	0	0	0	0	0	0	0	0	0	0	0	0	0	0	0	0	0	0	0	0	0	0	0	0	0	0	0	0.003083	0	0	0	0	0	0	0	0	0	0	0
Myxococcales	0	0.257495	0.003781	0	0.023482	0.008828	0.008752	0	0.019141	0	0.004762	0.049511	0.018756	0.008965	0	0	0	0.05164	0.001695	0.023918	0.651076	0.019316	0	0	0	0	0.00179	0	0	0	0.016706	0.031449	0	0.001614	0.032413	0.005459	0	0.064753	0.01691	0	0	0	0.00191	0	0.002196	0	0	0.006695	0.007479
Neisseriales	0.005499	0.156336	0.003781	0	0	0	0	0.002241	0	0.038858	0.047617	0	0	0	0	0.020919	2.1014	0.072297	0	0.019134	0.006644	0	0	0	0	0	0.00179	0	0	0	0.002227	0.022276	0	0.001614	0.003412	0.001365	0.318512	0.037002	0.703439	0.180619	0.26394	0.678733	0.252125	0.585921	0.232773	0.978608	0	0.026781	0.127141
Nitrosomonadales	0.021996	0	0	0.62224	0.031309	0	0.301956	0.096367	0	0	0	0.433222	0.744006	0	0	0	0	0	0	0	0.013287	0.077265	0	0.005289	0	0	0	0	0	0	0	0	0	0	0	0	0	0	0	0	0	0	0	0	0	0	0	0	0
Oceanospirillales	0.098983	1.11275	0.007563	0	0	0	0	0	0	0	0	0	0	0	0	0	0	0.010328	0	0	0	0	0	0	0	0	0	0	0	0	0.002227	0	0	0.003228	0.025589	0.00273	0	0.003083	0	0.007853	0	0	0	0.002751	0	0	0	0	0
Oscillatoriales	0	0.07357	0	0	0	0	0	0	0	0	0	0	0	0	0.008551	0	0	0.003443	0	0	0	0	0	0	0	0	0	0	0	0	0.001114	0	0	0	0	0	0	0.00925	0.027055	0	0	0.017403	0.00382	0	0.241557	0.14202	0	0	0
Pasteurellales	0	0.027589	0	0	0	0	0	0	0	0	0	0	0	0	0	0	0	0.203119	0	0	0	0	0	0	0	0	0	0	0	0	0.08687	0.010483	0	0.001614	0	0.001365	1.36535	0.043169	0.429504	0.14528	0.499046	1.07321	0.995129	5.91423	0.256928	1.10066	0	0	0.074789
PeHg47	0	0	0.049159	0.843035	0.313087	0	1.69796	0.564757	0.028711	0.097144	0	7.17292	0.556441	0.295858	0	0	0	0	0	0	0.046505	0.038632	0	0	0	0	0	0	0	0	0	0	0	0	0	0	0	0	0	0	0	0	0	0	0	0	0	0	0.007479
Pirellulales	0.929337	0.597756	1.23275	0	1.47151	0	5.83782	12.084	0.277539	0.116573	0	9.72274	3.20735	0.197239	0	0	0	0.003443	0.005086	0.038268	0.298964	0.695383	0	0.005289	0	0	0.064423	0.001119	0.002911	0	0.327434	0.710214	0.14134	0.201759	6.89367	0.315285	0.369474	0.012334	0.473469	0.039265	0.075411	0.124724	0.040111	0.090777	0.068075	0.068791	0	0	0.022437
Planctomycetales	0.005499	0.082766	0	0	0.031309	0	0.004376	0.011205	0	0	0	0.012378	0.009378	0.044827	0	0	0	0.006885	0.001695	0	0.059793	0	0	0	0	0	0.007158	0	0	0	0.020047	0.018345	0.003926	0.014527	0.44013	0.005459	0.048838	0	0.118367	0	0.013308	0.011602	0.01146	0.008252	0.006588	0.006657	0	0.01339	0.014958
Pseudomonadales	0.962332	15.2474	0.121006	0.080289	0	0	0.004376	0.002241	0.019141	0.084191	0.019047	0.006189	0.012504	0.008965	0.128271	0.06973	0.023436	7.12982	97.3757	0.071753	0	0.077265	0.016653	0	0.032161	0	0.007158	0	0	0	0.170399	0.65649	0.001963	0.020983	0.638018	0.024568	0.010617	1.18097	0.781224	1.15832	0.113117	0.986193	0.653233	0.082524	0.083447	1.6532	0	1.16497	0.007479
RB046	0	0	0.064284	0	0.313087	0.158912	0.223185	0.349611	2.18203	0.058286	0	0.024756	0.090656	0.071723	0	0	0	0	0	0	0.026575	0.270427	0	0	0	0	0	0	0	0	0.002227	0	0	0	0	0	0	0	0	0	0	0	0	0	0	0	0	0	0
RF32	0.181468	0.027589	0.775194	0.020072	0.101753	0	0	0	0	0	0	0	0	0.412408	0	0.006973	0	0.03787	0	0	0.026575	0	0.041632	0	0.019296	0	0	0	0	0	0	0	0	0	0	0	0	0.037002	0	0	0.002218	0	0.051571	0	0.008784	0	0	0	0
RF39	0.021996	0	0.018907	0.501807	0.023482	0	0.065643	0.206181	0.019141	0.038858	0	0	0	0.017931	0.008551	0.251029	1.25771	0	0	0.004784	0.026575	0.173846	0	0.015866	0.102914	0	0	0	0	0	0	0	0	0	0.005118	0.00273	0.002123	0.015417	0	0	0	0.002901	0.034381	0	0.048311	0	0	0	0
Rhizobiales	0.093484	1.38863	0.02647	0.140506	0.195679	0.097113	0.083147	0.044822	0.583788	1.12687	0.247607	0.402278	0.15943	0.484131	0.034206	0.013946	0.054683	0.371811	0.02882	0.153073	1.36859	0.734016	0.058285	0.12693	0.006432	0	0.069791	0	0.00097	0.002219	0.634822	1.62878	0.039261	0.156565	3.77352	0.429934	0.070073	0.706115	0.595218	1.04837	0.04436	0.240747	0.064941	0.099029	0.070271	0.066572	0	0.609266	0.531
Rhodobacterales	0.05499	0.579364	0	0	0	0	0	0.002241	0	0	0	0.006189	0.006252	0	0.034206	0.006973	0.015624	0.055083	0.006781	0.019134	0	0.019316	0	0.005289	0.012864	0	0.008948	0	0	0	0.051231	0.140208	0.003926	0.006456	0.274655	0.024568	0.008494	0.006167	1.17014	0.007853	0.042142	0.498898	0.168083	0.071521	0.004392	0.015533	0	0.214247	0.553437
Rhodocyclales	0.060489	0.110355	0.045377	0.020072	0.007827	0.008828	2.67822	2.50555	0	0.058286	0.019047	0	0	0.367581	0.008551	0	0	0.137708	0	0	0.099655	0	0	0	0	0	0.025053	0	0	0	0.060141	0.271244	0.011778	0.011299	0.817141	0.036852	0.00637	0.043169	0.358484	0.015706	0.048796	0.058011	0.185274	0.041262	0.002196	0.272945	0	0.006695	0.059831
Rhodospirillales	0.709376	0.174729	0	0	0.266124	0	0	0.022411	0.00957	0	0.009523	0.049511	0	0.044827	0.05986	0.027892	0	0.024099	0.001695	0.014351	0.272389	0.173846	0	0.010578	0	0	0.00179	0	0	0	0.028957	0.056345	0	0.001614	0.264419	0.005459	0.014864	0.027751	0.037201	0	0.002218	0.011602	0.00191	0.008252	0.002196	0.006657	0	0.120514	3.41784
Rickettsiales	0.241958	0.202317	0.015126	0.020072	0.140889	0.008828	0.078771	0.078438	0.105273	0.142478	0.009523	0.105211	0.034387	0.475166	0.025654	0.048811	0.031248	0.024099	0	0.009567	0.312251	0.077265	0.11657	0.021155	0.045025	26.4151	0.00179	0	0	0	0.077961	0.142829	0.001963	0.004842	0.878555	0.04777	0.004247	0.024668	0.006764	0.070677	0.002218	0.029006	0.01146	0.005502	0.01098	0.035505	11.4014	0.046867	0.007479
SC-I-84	0	0.036785	0	0	0.039136	0.017657	0	0	0.191406	0	0	0.012378	0	0.035862	0	0	0	0	0	0	0.51156	0.40564	0	0	0	0	0.003579	0	0	0	0.001114	0.002621	0	0	0	0.001365	0	0	0.338192	0	0.013308	0.017403	0.00191	0.024757	0	0.002219	0	0.026781	0.32907
Saprospirales	0.027495	1.63693	0	0	0	7.96327	0	0	0	0.019429	0	0	0	0	0.085514	0.034865	0	0.206562	0.001695	0	0	0	0.024979	0	0.012864	0	0.017895	0	0	0	0.110258	0.228002	0.015704	0.009684	0.346304	0.020473	0	0.046252	0.033819	0.420135	0	0.040608	0.636042	0.123786	0.002196	0.0466	0	4.82057	1.7351
Sphingobacteriales	0.137476	3.08074	0.200416	0	0.078272	0	0	0.002241	0	0	0	0.012378	0	0.062758	0.076963	0.055784	0.007812	0.430337	0.010172	0.06697	0.006644	0	0	0.005289	0	0	0.003579	0	0	0	0.013365	0.041931	0	0.001614	0.090414	0.00273	0	0.003083	0	0.062824	0	0.026105	0.01528	0.002751	0	0.022191	0	0	0
Sphingomonadales	0.027495	0.781681	0.007563	0	0	0	0	0	0	0.077715	0.004762	0	0	0	0	0	0	0.168692	0.001695	0.052619	0.006644	0	0	0	0	0	0.003579	0	0	0	0.220517	0.324969	0	0.003228	0.272949	0.008189	0.004247	0.215843	0.013528	0.274855	0.006654	0.037707	0.01146	0.002751	0.002196	0.015533	0	1.29888	0.194451
Spirobacillales	0	0	0	0	0	0	0.223185	0.692499	0.019141	0	0	0.012378	0	0	0	0	0	0	0	0	0.026575	0	0	0	0	0	0	0	0	0	0.003341	0.010483	0	0	0.107474	0	0	0	0.010146	0	0.004436	0.002901	0.00191	0.002751	0	0	0	0	0
Spirochaetales	0.879846	0.027589	5.67971	0.220795	0.180025	0	1.24721	1.53067	0	0.084191	0	0	0	0.833782	0.017103	0.020919	0	0	0	0	0.033218	0.077265	0	0	2.83656	0	0	0	0	0	0.005569	0	0	0	0.018765	0	0.004247	0.003083	0.003382	0	0	0.002901	0	0	0	0	0	0	0
Stramenopiles	3.27193	1.968	0	0.060217	3.08391	0.105942	0	0.002241	0.086133	0.025905	0	0.092833	0.018756	2.11583	0.025654	0.020919	0	0.12738	0	0.287013	1.60776	0.367008	0.691091	0	0	0	0.010737	0	0.00097	0.003328	0.525677	0.938217	0.001963	0.022597	6.24371	0.173339	0.023358	0.530357	0.027055	0.098162	0.051014	0.493097	0.064941	0	0.076859	0.244097	0	0.743171	0.239324
Streptophyta	0.043992	0.119551	0.064284	0.020072	0.078272	0.141255	0.061266	0	0	0.006476	0	0.030944	0.021883	0.44827	0	0.006973	0	0.020656	0.001695	0	0.099655	0.96581	0	0	0.070753	0	0.010737	0	0.00097	0	0.035639	0.011793	0	0.00807	0.090414	0.169244	0.002123	0.046252	0.003382	0.031412	0.004436	0.008702	0	0	0.131758	0	0	0	0.007479
Synechococcales	0	0	0	0	0	0	0.013129	0	0	0	0	0.012378	0	0	0	0	0	0	0	0	0	0	0	0	0.038593	0	0.003579	0	0	0	0.114713	0.170347	0.015704	0.016141	6.06118	0.016378	0.44167	0.021584	0.006764	0.015706	0.002218	0.017403	0.00382	0.005502	0	0	0	0.113819	0.538479
Synergistales	0.247457	0.036785	0.423521	7.34645	44.8732	0.017657	21.5308	20.2528	63.4032	1.43773	0.019047	19.037	47.5163	0.600681	0	0.006973	0	0	0	0	0.445124	1.98957	0	0.058176	0.006432	0	0	0	0	0	0	0	0	0	0	0	0	0	0	0	0	0	0	0.002751	0	0	0	0	0.164535
Syntrophobacterales	0.005499	0	0	0	0	0	0	0.011205	0.114844	0	0	0.012378	0.003126	0.026896	0	0	0	0	0	0	0.019931	0.077265	0	0	0	0	0	0	0	0	0.003341	0	0	0	0.071649	0.00273	0.002123	0.021584	0.128513	0.011779	0.037706	0.043509	0.00191	0.041262	0	0.004438	0	0.026781	0.157056
Thiotrichales	0	0	0	0	0	0	0	0	0	0	0	0	0	0	0	0	0	0	0	0	0	0	0	0	0	0	0	0	0	0	0.001114	0.002621	0	0	0.001706	0	0	0.006167	0	0	0	0.005801	0.00573	0	0	0.002219	0	0	0
Turicibacterales	0	0	0.003781	0.682457	0	0	0	0	0	0.012953	0	0.006189	0	0	0	0.048811	0	0	0	0	0	0	0	0	0	0	0.032211	0	0.00097	0	0.010023	0.192623	0.677254	0.027439	0.266125	0.073703	0.108294	0.006167	0.118367	0.003926	0.042142	0.023205	0.049661	0.052265	0.006588	0.006657	0	0.026781	0
Verrucomicrobiales	0.17047	1.38863	0.022689	14.5122	1.6985	5.50013	0	0.024652	0.038281	12.1819	30.0033	0.1114	0.190691	0.412408	17.3764	28.5336	0	0.220333	0.008476	0.138723	0.079724	2.08615	63.3139	0.211551	5.31292	0	0.012527	0	0	0	0.036753	0.07469	0.007852	0.148495	0.487896	0.05596	0.038221	0.123339	1.66052	0.102089	1.77217	1.5054	8.80145	3.33122	3.96372	0.128706	0	0.020086	0.112183
Vibrionales	0.225461	1.60015	0.007563	0	0	0	0	0	0	0	0	0	0	0	0	0	0	0.705753	0	0.004784	0	0	0	0	0	0	0	0	0	0.001109	0.012251	0.009173	0.013741	0	0.010236	0	0.237822	13.2497	0.08793	2.87419	0.113117	0.420582	0.332346	0.305339	9.56344	5.76735	0	57.2978	32.0096
Victivallales	5.54303	0	3.06674	0	0.007827	0.247197	0	0	0	0.129525	0.14285	0	0	0.475166	0	0	0	0.006885	0	0	0.039862	0	0	0	0	0	0	0	0	0	0.002227	0	0	0.003228	0	0	0	0	0	0	0	0	0	0	0	0	0	0	0
WCHB1-41	0.186967	0.018392	1.58442	0	0.046963	0	0.048138	0.051545	0.019141	0.064763	0	0	0	0	0	0	0	0	0	0	0	0	0	0	0	0	0	0	0	0	0	0	0	0	0	0	0	0	0	0	0	0	0	0	0	0	0	0	0
Xanthomonadales	0.049491	1.00239	0.007563	0	0	0	0.008752	0.004482	0	0.006476	0	0.006189	0.012504	0	0.042757	0.013946	0	0.850346	0.001695	0.038268	0	0.019316	0.008326	0.005289	0	0	0.008948	0	0	0	0.037867	0.300072	0.007852	0.006456	0.220065	0.008189	0.010617	0.111005	0.284081	0.176692	0.031052	0.263952	0.152803	0.044013	0.006588	0.146458	0	0.341457	1.43594
YS2	2.67803	0	6.63642	0.903252	0.031309	0.017657	0.004376	0.011205	0	0	0	0.018567	0	0.053792	0	0	0	0	0	0	0.026575	0	0	0.026444	0	0	0	0	0	0	0.002227	0.003931	0	0	0.001706	0	0	0.111005	0.006764	0.023559	0	0.020304	0.01146	0.013754	0	0.006657	0	0	0
Unclassified	35.2103	3.24628	9.40821	0.040145	2.58297	0.141255	32.3006	19.6118	3.90468	4.05414	7.17585	19.5136	18.7596	6.63439	0.273645	0.760059	0.070307	0.488863	0.015258	0.349199	0.80388	1.29419	0.166528	0.111064	0.225124	71.6981	0.03579	0.001119	0.00097	0	0.149239	0.646007	0.076559	0.046808	1.83047	0.073703	0.193231	1.23339	1.14647	0.793152	0.676485	0.791855	0.420208	0.71796	0.340375	0.716758	88.5986	0.1406	1.83232
Others(<0.5%)	0.109981	1.84845	0.332766	0	0.046963	0.026485	0.153166	0.219628	0.909178	0.038858	0.02857	0.4456	0.165682	0.394477	0.025654	0.034865	0.023436	0.488863	0.001695	0.028701	0.451767	0.444273	0.108243	0.047599	0.192963	0	0.046527	0	0.001941	0	0.292909	0.470419	0.060855	0.075862	1.96012	0.076433	0.055209	0.527273	1.10589	0.07853	0.21958	0.118923	0.074491	0.107281	0.02196	0.068791	0	0.321371	1.31628
[truncated: 87 more columns]

## Sheet: Family
	Boophis.marojezensis	Boophis.narinsi	Boophis.reticulatus	Cycloramphus.boraceiensis	Dendropsophus.minutus	Dendropsophus.sanborni	Hylodes.asper	Hylodes.phyllodes	Hypsiboas.albomarginatus	Hypsiboas.albopunctatus	Hypsiboas.faber	Phasmahyla.cruzi	Phasmahyla.cruzi.1	Physalaemus.cuvieri	Salamandra.salamandra.1	Salamandra.salamandra.2	Salamandra.salamandra.3	Salamandra.salamandra.4	Salamandra.salamandra.5	Salamandra.salamandra.6	Scinax.fuscovarius	Scinax.hayii	Scinax.littoralis	Scinax.trapicheroi	Thoropa.taophora	Aplodinotus.grunniens	IP10	IP1	IP2	IP3	IP4	IP5	IP6	IP7	IP8	IP9	CI10	CI1	CI2	CI3	CI4	CI5	CI6	CI7	CI8	CI9	Carassius.auratus	Carassius.auratus.1	Cyprinus.carpio
Acidaminobacteraceae	0	0.027589	0	0.020072	0	0	0	0	0	0	0	0	0	0	0	0.711247	0	0.034427	0	0	0	0	0	0.010578	0.006432	0	0	0	0	0	0	0	0	0	0	0	0	0	0	0	0	0.058011	0.01719	0.002751	0	0.0466	0	0	0
Actinomycetaceae	0	0.018392	0	0	0	0	0	0	0	0	0	0	0	0	0	0	0	0.03787	0	0	0	0	0	0	0	0	0	0	0	0	0.001114	0.003931	0	0	0	0	0	0	0.050729	0	0.004436	0.002901	0	0	0	0	0	0	0
Aeromonadaceae	0.010998	0.193121	0	0	0	0	0	0	0	0.012953	0.02857	0	0	0	0	0.013946	2.90602	0.003443	0	0.004784	0	0	0	0.005289	0.006432	0	0	0	0	0	0.015592	0.005241	0	0	0.071649	0	4.27018	7.65009	0.679766	4.81388	5.49838	3.51549	8.82246	7.86455	10.6944	12.0096	0	19.3358	32.0619
Alcaligenaceae	0	0.027589	0.007563	0.080289	0.007827	0	0	0.002241	0	0.05181	0.014285	0.043322	0.003126	0.026896	0	0	0	0.055083	0	0	0.179378	0	0	0	0	0	0.00179	0.002237	0.00097	0	0.071278	0.125794	0	0.016141	0.116003	0.00273	0	0.086337	0.108221	0.133501	0.006654	0.005801	0.01528	0.022006	0.002196	0.008876	0	0.020086	0.284197
Alteromonadaceae	0.005499	0.266691	0	0	0	0	0	0	0	0	0	0	0	0	0	0	0	0.010328	0	0	0	0	0	0	0	0	0	0	0	0	0	0	0	0	0	0	0	0	0	0	0	0	0	0	0	0	0	0	0
Anaeroplasmataceae	0	0	0	0	0	0	0	0	0	0	0	0	0	0	0	0	0	0	0	0	0	0	0	0	0	0	0	0	0	0	0	0	0	0	0	0	0	0.024668	0	0	0	0	0	0	0	0	0	0	0
BS11	0	0	0	0	0	0	0	0	0	0	0	0	0	0	0	0	0	0	0	0	0	0	0	0	0	0	0	0	0	0	0	0	0	0	0	0	0	0	0	0.003926	0	0	0	0	0	0	0	0	0
Bacillaceae	0.016497	0.055177	0.003781	0	0	0.008828	0	0	0	0.006476	0	0.297066	0.153178	0.008965	0	0.167352	0.015624	0.213447	0.005086	0.014351	0.298964	0	0.016653	0	0.045025	0	0	0	0	0	0.002227	0.019655	0	0	0	0	0.004247	0.006167	0.006764	0	0	0.002901	0	0	0.004392	0	0	0.040171	0.014958
Bacteriovoracaceae	0	0.027589	0	0	0.007827	0	0.017505	0.085162	0	0.025905	0	0	0	0	0	0	0	0.003443	0	0	0	0	0	0	0	0	0	0	0	0	0.004455	0.077311	0	0	0.039236	0	0	0.074003	0	0.051044	0	0	0	0	0.002196	0.002219	0	0	0
Bacteroidaceae	0.406929	5.02115	3.13103	2.99077	0.242642	55.0808	0	0	0	9.65611	36.4316	0.080456	0.009378	0.645508	8.2692	4.27446	14.1005	2.00021	0	0.057403	0.398618	0.057949	0.258118	0.243283	7.70567	0	0.032211	16.3639	0.002911	19.1561	5.876	1.83843	0.047113	0.288919	1.04915	0.398542	12.1183	3.98076	2.20501	24.2736	14.6875	8.38264	18.8521	12.7032	25.4293	11.1974	0	0.220943	0.119662
Barnesiellaceae	0	0	0	0	0	0	0	0	0	0	0	0	0	0	0	0	0	0	0	0	0	0	0	0	0	0	0.005369	0	0	0	0.004455	0	0	0.003228	0.006824	0	0	0	0	0	0	0	0	0	0	0	0	0	0
Bifidobacteriaceae	0	0	0	0	0	0	0	0	0	0	0	0	0	0	0	0	0	0	0	0	0	0	0	0	0	0	0.023264	0	0.00097	0.001109	0.041208	0.078622	0	0.243725	0.032413	0.024568	0.002123	0.012334	0	0	0	0	0	0	0	0	0	0.040171	0
Brachyspiraceae	0	0	0.007563	0	1.02536	0.962302	0.008752	0.031375	0	0.058286	0.014285	0.377522	0	2.02618	0	0	0	0	0	0	0.006644	0	0	0	0.270149	0	0	0	0	0	0	0	0	0	0	0	0	0	0	0	0	0	0	0	0	0	0	0	0
Bradyrhizobiaceae	0	0.110355	0	0.040145	0	0.017657	0.021881	0.013447	0.086133	0.913153	0	0.024756	0.012504	0.053792	0	0.006973	0.007812	0.006885	0.006781	0.014351	0.086367	0.057949	0	0	0	0	0.055475	0	0.00097	0.001109	0.531245	0.931665	0.021594	0.143653	1.85264	0.36715	0.010617	0.203509	0.033819	0.164913	0	0.005801	0.00573	0.002751	0.019764	0.002219	0	0.080343	0.014958
Brevibacteriaceae	0.175969	1.06676	0	0	0	0	0	0	0	0	0	0	0	0	0	0	0	0.113609	0	0	0	0	0	0	0	0	0	0	0	0	0.001114	0	0.001963	0	0	0	0	0	0	0.007853	0	0.005801	0	0	0	0	0	0.020086	0.022437
Brevinemataceae	0	0	0	0.040145	0.688791	0	0	0.006723	0	0	0	0	0	5.75578	0	0	0	0	0	0	1.05634	0	0	0	0	0	0	0	0	0	0	0	0	0	0	0	0	0.018501	0	5.23795	0	0	0.135613	0.038511	0.01098	0.002219	0	0	0.254282
Brucellaceae	0.021996	0.110355	0	0.060217	0	0	0	0	0	0.019429	0	0	0	0	0.008551	0	0	0.003443	0	0	0	0	0	0.021155	0	0	0	0	0	0.001109	0.006682	0.296141	0	0	0.24736	0.009554	0	0.243594	0.003382	0.369091	0	0.005801	0	0	0.004392	0	0	0	0
Caldilineaceae	0	0	0	0	0.007827	0	0	0	0.153125	0	0.004762	0	0.006252	0	0	0	0.007812	0	0.001695	0	0	0.115897	0	0	0	0	0.00179	0.002237	0	0	0.011137	0.014414	0.013741	0.00807	0.528839	0.013649	0.010617	0	0.060875	0	0.004436	0.008702	0.00573	0	0.006588	0.017753	0	0	0
Campylobacteraceae	0	0	0	0	0	0	0	0	0	0	0	0	0	0	0	0	0	0.024099	0	0	0	0	0	0	0	0	0	0	0	0	0	0	0	0	0	0	0.00637	0.015417	0.003382	0.074603	0.015526	0.063813	0.582561	0.013754	0.893759	0.175306	0	0	0
Cardiobacteriaceae	0	0	0	0	0	0	0	0	0	0	0	0	0	0	0	0	0	0	0	0	0	0	0	0	0	0	0	0	0	0	0	0	0	0	0	0	0	0	0	0	0	0	0	0	0	0	0	0	0
Carnobacteriaceae	0.005499	0	0	0	0	0	0	0	0	0	0	0	0	0	0	0	0	0	0	0	0	0	0	0	0	0	0	0	0	0	0	0	0	0	0	0	0	0	0	0	0	0	0	0	0	0	0	0	0.022437
Caulobacteraceae	0	0.239102	0	0	0	0	0	0	0	0	0	0	0	0	0	0	0	0.006885	0	0	0	0	0	0	0	0	0.010737	0	0	0.001109	0.053459	1.02077	0.003926	0.004842	0.383835	0.015014	0	1.0453	0.023673	0.408356	0.004436	0.014503	0.00191	0	0.004392	0.019972	0	0.455276	0.261761
Cerasicoccaceae	0.071487	0.009196	0.529401	0	0	0	0	0	0	0.019429	0	0.006189	0.006252	0.080689	0.042757	0.034865	0.007812	0	0	0	0	0	0	0	0	0	0	0	0	0	0	0	0	0	0	0.001365	0	0	0	0	0	0.002901	0.00955	0	0	0	0	0	0
Chitinophagaceae	0.027495	1.4622	0	0	0	0	0	0	0	0	0	0	0	0	0.085514	0.034865	0	0.161807	0.001695	0	0	0	0	0	0	0	0.016106	0	0	0	0.090211	0.176898	0.001963	0.004842	0.245654	0.013649	0	0.040085	0.023673	0.023559	0	0.031906	0.047751	0.008252	0.002196	0.037724	0	4.82057	1.71266
Chlamydiaceae	0	0	0	0	0	0	0.013129	0	0.019141	0.006476	0.004762	0.006189	0	0	0	0	0	0	0	0	0	0	0	0	0	0	0	0	0	0	0	0	0	0	0	0	0	0.006167	0	0.416209	0	0	0	0	0.008784	0	0	0	0
Chlamydomonadaceae	0.027495	0	0	0	0.023482	0	0	0	0	0.006476	0	0	0	0	0	0	0	0	0	0	3.37497	0	0	0	0	0	0	0	0	0	0	0.010483	0	0	0.020471	0	0	0	0.006764	0	0	0	0	0	0	0	0	0	0
Christensenellaceae	0.104482	0	0.601248	3.81373	1.15842	0.591507	3.55783	2.95601	1.53125	0.544006	0.014285	0.538433	0.275095	6.41922	0.068411	2.21742	0	0.519847	0	0	0.21924	2.04752	0	0.010578	0.147939	0	0	0	0	0	0.002227	0.010483	0.001963	0.004842	0.005118	0.004095	0	0	0.003382	0	0.002218	0	0.00191	0	0	0	0	0	0.014958
Chthoniobacteraceae	0.214462	0.257495	0.015126	0	0.594865	0.070628	0.105028	0.147912	0.076562	0	0	0.185667	0.056269	1.13861	0.025654	0	0.031248	0.006885	0.018648	0.08132	0.119585	0.386324	0	0.005289	0	0	0.14853	0	0.004852	0.001109	0.387575	0.40228	0.270902	0.276007	5.84111	0.298907	0.144392	0.033918	0.114985	0.003926	0.019962	0.055111	0.01337	0.016505	0.065879	0.059915	0	0	0.037394
Clostridiaceae	0.027495	0.487401	0.030251	2.64954	0.031309	0.123598	0.004376	0.094126	0.31582	0.310861	0.847579	0.247555	0.150052	0.188273	0.042757	1.90363	3.21069	2.81613	0.756099	0.272662	0.923465	0.289743	0	0.021155	0	0	97.7774	0.001119	2.77834	0.064349	26.7015	55.4688	91.7316	94.6122	30.4731	47.0976	3.62042	0.592026	2.49586	0.384797	1.95404	1.06741	0.697164	2.51148	0.103211	0.408308	0	3.64221	2.13148
Comamonadaceae	0.148474	3.76126	0.034033	0.220795	0.007827	0.017657	0.061266	1.96544	0	2.88194	0.442836	0.030944	0.100034	0	0.102617	0.104595	0.023436	0.977726	0.003391	0.023918	0	0.019316	0.016653	0	0.012864	0	0.019685	0	0	0	0.066823	1.02863	0.017667	0.017755	0.510074	0.040946	0.00637	0.558108	0.050729	0.376944	0.015526	0.258151	0.448859	0.173301	0.019764	0.217468	0	0.053562	0.478648
Coriobacteriaceae	0	0.165532	0	0	0.007827	0	0.021881	0	0	0	0	0.012378	0	0	0.008551	0	0.023436	8.6033	0	0.014351	0	0	0.074938	0.026444	0.012864	0	0	0	0	0	0.006682	0.013104	0	0	0.003412	0	0	0.003083	0	0.003926	0	0	0	0	0	0	0	0	0
Corynebacteriaceae	0.010998	0.285084	0.003781	0	0	0	0	0	0	0	0	0	0	0	0	0	0	0.130822	0	0.009567	0	0	0	0.005289	0	0	0	0	0	0	0.005569	0.003931	0	0	0.003412	0.001365	0	0	0	0.003926	0	0	0	0	0	0	0	0	0
Coxiellaceae	0	0.018392	0	0	0	0	0.013129	0.013447	0.019141	0	0	0.99641	0.640845	0.017931	0	0	0.007812	0.068854	0.003391	0.071753	0.026575	0.096581	0	0.015866	0	0	0	0	0	0	0.002227	0.006552	0	0	0.080179	0.00273	0.010617	0	0.023673	0	0	0.005801	0	0	0.013176	0.002219	0	0	0
Crenotrichaceae	0.082486	1.79327	0.007563	0	0	0	0	0	0	0	0	0	0	0	0	0	0	0.024099	0.003391	0.014351	0.006644	0	0	0	0	0	0	0	0	0	0.001114	0	0	0	0	0	0.002123	0	0.003382	0	0	0	0	0.002751	0	0	0	0.080343	0.224366
Deferribacteraceae	0.560902	0	2.37474	7.76797	0.367877	0.017657	0.105028	0.320477	0.038281	0.10362	0	0.736477	0.028135	1.83791	0	0	0	0	0	0	0.066436	0.115897	0	0.058176	55.1296	0	0	0	0	0	0	0	0	0	0	0	0	0.006167	0	0	0	0	0	0	0	0.002219	0	0	0
Dehalobacteriaceae	0	0.091962	0.049159	0	0.05479	0	0.013129	0.056027	0.555077	0.077715	0	0.024756	0.012504	0.806885	0	0.111568	0	0.068854	0	0	0.013287	0.077265	0	0.005289	0.012864	0	0	0	0	0	0	0	0	0	0	0	0	0	0	0	0	0	0	0	0	0	0	0	0
Deinococcaceae	0	0.045981	0	0	0	0	0	0	0	0	0	0	0	0	0	0	0	0	0	0	0	0	0	0	0	0	0.003579	0	0	0	0.035639	0.062897	0.007852	0.003228	0.022177	0.001365	0	0.07092	0.003382	0.062824	0	0.116023	0.02483	0	0.002196	0.226345	0	0	0
Desulfarculaceae	0	0	0.011344	0	0.156544	0	0.336966	0.096367	0	0.045334	0	0.173289	0.831536	0.026896	0	0	0	0	0	0	0	0	0	0.026444	0	0	0	0	0	0	0	0	0	0	0	0	0	0	0	0.011779	0.002218	0	0	0	0	0	0	0.026781	0.179493
Desulfobulbaceae	0	0	0	0	0	0	0	0.056027	0	0	0	0	0	0	0	0	0	0	0	0	0	0	0	0	0	1.88679	0.005369	0	0	0	0.002227	0.010483	0.001963	0.001614	0.064825	0.005459	0	0	0.094694	0	0.006654	0.023205	0.00955	0.151294	0	0	0	0	0.029915
Desulfovibrionaceae	1.11081	0.110355	1.93231	27.6596	5.74515	0.141255	6.21855	6.66726	1.99062	3.84043	0.02857	7.98985	5.84889	13.1522	0	2.4545	0	0.495748	0	0	0.65772	9.07862	0.008326	22.8792	4.34167	0	0.007158	0.002237	0.002911	0	0.025616	0.00131	0	0.006456	0	0.00273	0.201724	0.046252	0.040583	0.023559	0.024398	0.055111	0.02292	0.079773	0.008784	0.102077	0	0	1.44342
Dethiosulfovibrionaceae	0.247457	0.036785	0.423521	5.94139	44.8419	0.008828	20.393	18.8275	63.4032	1.41183	0.019047	18.6038	46.2253	0.134481	0	0.006973	0	0	0	0	0.445124	1.98957	0	0.04231	0.006432	0	0	0	0	0	0	0	0	0	0	0	0	0	0	0	0	0	0	0	0	0	0	0	0
Enterobacteriaceae	0.423426	8.28582	0.086973	1.8065	0.015654	0.052971	0.017505	0.015688	0	0.349718	0.614256	0.204233	0.046891	0.008965	0.145374	0.188271	23.0685	2.39956	0.178005	0.291796	3.72044	0.367008	31.2073	46.9166	0.623915	0	0.012527	8.93988	0.002911	26.4953	16.9921	9.78838	0.049076	0.082318	3.05021	0.541854	0.386461	4.07943	1.22426	3.41998	0.097591	1.09061	0.242575	0.728963	0.417234	1.07625	0	0.214247	0.426296
Enterococcaceae	0	0.165532	0	0	0	0	0	0	0	0	0	0	0.003126	0	0	0	0	0.044755	0	0	0	0	0	0.30146	0	0	0	0	0	0	0.011137	0.112691	0	0	0	0.00273	0	0	0	0.003926	0	0.014503	0	0	0	0	0	0	0.014958
Erysipelotrichaceae	0.005499	0.285084	0.022689	0.501807	0.587038	1.35958	0.293204	0.192734	0.153125	6.74179	7.2187	0	0	0.484131	3.64289	2.34991	5.85111	0.333942	0	0.435303	0.019931	0.367008	1.11574	1.05246	0.418087	0	0	0	0.00097	0	0.022274	0.03538	0	0.029053	0.052884	0.013649	11.5046	5.59341	34.0154	9.80053	33.6734	25.3191	9.45277	16.5956	4.1416	1.61992	0	0.006695	0.014958
Eubacteriaceae	0.027495	0.018392	0	0	0.187852	0	0.196928	0.035858	0.114844	0.161907	0.071425	0	0	0.017931	0.051308	0.174325	0.109366	0.681654	0	0.004784	0.006644	0.463589	0	0	0	0	0	0	0	0	0	0	0	0	0	0	0	0	0.013528	0	0	0.005801	0.00382	0.002751	0.004392	0	0	0	0
Exiguobacteraceae	0	0	0	0	0	0	0	0	0	0	0	0	0	0	0	0	0	0	0	0	0	0	0	0	0	0	0	0	0	0	0	0	0	0	0	0	0	0.003083	0.006764	0	0	0.002901	0	0	0	0.017753	0	0	0
Flavobacteriaceae	0.05499	1.39783	0.003781	0	0	0	0	0	0	0	0	0	0	0	0	0.006973	0	0.106724	0	0.009567	0	0	0	0	0	0	0	0	0	0	0.005569	0.018345	0	0.004842	0.013647	0	0.004247	0.391601	0	0.160986	0.008872	0.031906	0.02292	0	0.002196	0.006657	0	0	0
Francisellaceae	0	0	0	0	0	0	0	0	0	0	0	0	0	0	0	0	0	0	0	0	0	0	0	0	0	0	0	0	0	0	0	0	0	0	0	0	0	0	0	0	0	0	0	0	0	0	0	0	0
Fusobacteriaceae	0.021996	0.377046	0.007563	7.90847	0	0.609164	0.008752	0	0	47.6329	14.9041	3.88662	0.240708	0.026896	3.02719	7.71913	0.28904	0.05164	0	0.019134	63.7523	51.7867	0	0.12693	0.006432	0	1.17929	70.9071	97.1576	54.2043	34.0632	15.2211	2.73257	0.287305	13.5946	42.4284	60.4982	50.5936	37.0861	36.7481	33.4938	37.1041	25.2354	39.0394	27.7461	46.7247	0	0.602571	10.9939
Gemmataceae	0	0.064374	0.02647	0	0.015654	0.008828	0.008752	0.017929	0.00957	0.019429	0	0.136155	0.043765	0.008965	0	0	0	0.055083	0	0	0.079724	0.038632	0	0	0	0	0.012527	0	0	0	0.074619	0.070759	0.02552	0.016141	1.26921	0.019108	0.114664	0.030835	0.077784	0	0.004436	0.026105	0.00573	0.008252	0.01098	0.008876	0	0	0
Halomonadaceae	0.098983	1.11275	0	0	0	0	0	0	0	0	0	0	0	0	0	0	0	0.010328	0	0	0	0	0	0	0	0	0	0	0	0	0.002227	0	0	0.003228	0.025589	0.00273	0	0	0	0	0	0	0	0.002751	0	0	0	0	0
Helicobacteraceae	0.016497	0.156336	0	0	0	0	0	0	0	0	0	0	0	0	0	0	0	0.027542	0	0	0	0	0	0	0	0	0	0.002237	0.00097	0	0	0.002621	0.001963	0	0.00853	0	0.002123	0.046252	0	0	0	0.002901	0.00191	0	0	0.006657	0	0	0
Hyphomicrobiaceae	0	0.183925	0.003781	0.040145	0.023482	0	0.013129	0.015688	0.047851	0	0	0.142344	0.075026	0.134481	0	0	0.039059	0.05164	0.005086	0.009567	0.066436	0.057949	0	0	0	0	0.00179	0	0	0	0.007796	0.039311	0.001963	0	0.044354	0.005459	0	0.08017	0.050729	0.027485	0.013308	0.037707	0.00191	0.013754	0	0.002219	0	0	0.052352
Lachnospiraceae	5.98295	1.43461	3.49404	2.32838	3.35786	6.64783	0.74395	1.75702	2.40214	0.019429	0.976144	0.340389	0.456407	6.43715	51.7445	12.9838	3.31224	10.3074	0	6.15642	0.225884	3.55418	1.38218	9.09668	4.41243	0	0.071581	0.002237	0.004852	0.002219	1.70288	0.611937	0.412242	0.439028	0.839318	0.199271	0.110417	0.360766	0.622273	0.286634	0.082065	0.171134	2.54035	0.385113	4.23602	0.07101	0	0.970809	0.688056
Lactobacillaceae	0.010998	0.14714	0.011344	0.020072	0	0	0	0	0	0	0	0.012378	0.009378	0	0	0	0	0.05164	0	0	0	0	0	0	0	0	0.00179	0.001119	0	0	0.001114	0.002621	0	0	0	0.001365	0.004247	0.999044	0.006764	0.007853	0.002218	0	0	0	0.002196	0.099858	0	0	0.007479
Legionellaceae	0	0	0	0	0	0	0	0	0.00957	0	0.009523	0.1671	0.10316	0	0	0	0.007812	0	0	0.019134	0.046505	0.057949	0	0	0	0	0.003579	0	0	0	0.031184	0.07469	0.011778	0.00807	0.678961	0.021838	0.025481	0	0.027055	0.015706	0.002218	0.008702	0.00191	0.005502	0.002196	0.008876	0	0	0
Leptotrichiaceae	0	0	0	0	0	0	0	0	0	0	0	0	0	0	0	0	0	0	0	0	0	0	0	0	0	0	0	0	0	0	0	0	0	0	0	0	0.050962	0.064753	0.006764	0.011779	0.128643	0.249449	0.070671	0.37686	0.081251	0.33286	0	0	0.037394
Leuconostocaceae	0.060489	0.064374	0.003781	0	0	0	0	0	0	0	0	0.012378	0	0	0	0	0	0.020656	0	0	0	0	0	0.735139	0	0	0	0	0	0	0.002227	0	0	0	0.010236	0.163785	0	0	0	0	0	0	0	0	0	0	0	0	0
Methylobacteriaceae	0.038493	0.239102	0.007563	0	0	0	0.013129	0	0	0	0	0	0.003126	0	0.008551	0.006973	0	0.061969	0.003391	0.033485	0	0.077265	0.049958	0	0.006432	0	0	0	0	0	0.026729	0.091725	0	0.001614	0.039236	0.00273	0.008494	0.018501	0.01691	0.267002	0.002218	0.005801	0	0	0	0	0	0.01339	0.022437
Methylococcaceae	0.005499	0.698915	0	0	0.070445	0.008828	0	0	0.047851	0.012953	0	0	0	0	0	0	0	0	0	0	0.272389	0	0	0	0	0	0	0	0	0	0.002227	0.006552	0	0	0.30195	0	0.019111	0	0.043965	0.003926	0.004436	0.005801	0.00191	0.011003	0.004392	0.013314	0	0.01339	0.216887
Methylocystaceae	0.010998	0.137944	0.007563	0	0.140889	0.035314	0.021881	0.008964	0.306249	0	0	0.123778	0.034387	0.268962	0	0	0.007812	0.017213	0	0.057403	0.504916	0.251111	0.008326	0	0	0	0.003579	0	0	0	0.014478	0.032759	0.001963	0.003228	0.29342	0.015014	0.025481	0.037002	0.111603	0	0.008872	0.043509	0.00191	0.011003	0	0	0	0.020086	0.127141
Methylophilaceae	0.027495	0.680522	0.003781	0	0.007827	0	0	0	0	0.323813	0.02857	0	0	0	0	0	0	0.082625	0.001695	0	0	0	0	0	0	0	0	0	0	0	0.002227	0.013104	0	0.004842	0.011942	0	0.002123	0	0	0	0	0	0	0	0.002196	0	0	0	0
Microbacteriaceae	0.032994	0.193121	0.003781	0	0	0	0	0	0.00957	0	0	0.012378	0	0.008965	0.025654	0.048811	0.007812	0.068854	0.05764	0.076537	0.006644	0	0.008326	0	0	0	0	0	0	0	0.005569	0.007862	0.001963	0	0.177417	0.001365	0	0.012334	0.125131	0.007853	0.002218	0.037707	0.00573	0.002751	0.002196	0.002219	0	0	0
Micrococcaceae	0.104482	1.29667	0.064284	0	0	0	0	0	0	0.006476	0	0	0	0	0	0.020919	0.046871	0.092953	0.003391	0.014351	0.006644	0	0	0	0	0	0	0	0	0	0.003341	0.009173	0	0.001614	0.003412	0	0	0.003083	0.013528	0	0	0.002901	0	0	0	0.011095	0	0.020086	0.022437
Mogibacteriaceae	0.021996	0.07357	0.056721	1.32477	0.258297	0.600335	0.350094	0.569239	0.784764	0.136002	0.009523	0.024756	0.025009	0.197239	0.478878	2.00126	0.062495	0.457879	0.003391	0.210476	0.033218	0.579486	0	0.010578	0.038593	0	0	0	0.00097	0	0.005569	0	0	0.001614	0.010236	0.005459	0.010617	0.003083	0.037201	0	0.013308	0.005801	0.01146	0	0.015372	0.002219	0	0	0
Moraxellaceae	0.533407	8.28582	0.086973	0.060217	0	0	0	0	0.00957	0	0.004762	0.006189	0.003126	0.008965	0.05986	0.062757	0.015624	0.867559	0.001695	0.057403	0	0.077265	0.008326	0	0	0	0.005369	0	0	0	0.132533	0.634213	0.001963	0.011299	0.552722	0.016378	0.008494	1.14397	0.781224	1.15439	0.113117	0.986193	0.634132	0.074272	0.024156	1.61326	0	0.187467	0.007479
Moritellaceae	0	0	0	0	0	0	0	0	0	0	0	0	0	0	0	0	0	0	0	0	0	0	0	0	0	0	0	0	0	0	0	0	0	0	0	0	0	0	0	0	0	0	0	0	0	0	0	0	0
Mycobacteriaceae	0	0.055177	0	0.080289	0	0	0.004376	0.004482	0	0	0	0.129967	0.040639	0	0	0	0.007812	0.003443	0.001695	0.004784	0.079724	0	0	0.026444	0	0	0.008948	0	0	0	0.03007	0.235865	0.013741	0.038738	0.450366	0.034122	0.002123	0.003083	0.003382	0.003926	0.004436	0.008702	0	0	0.002196	0.006657	0	0	0.007479
Mycoplasmataceae	0	0	0	0	0	0.891675	0	0	0	0.019429	0	0	0	0	0	0	0	0	0	0	0	0	0	0	0	0	0	0	0	0	0	0	0	0	0	0	0	0.003083	0	0	0	0	0	0	0	0	0	0	0
Myxococcaceae	0	0.027589	0.003781	0	0.023482	0.008828	0	0	0.019141	0	0.004762	0	0	0.008965	0	0	0	0	0	0	0.651076	0	0	0	0	0	0.00179	0	0	0	0.002227	0.002621	0	0.001614	0.003412	0.00273	0	0	0	0	0	0	0.00191	0	0	0	0	0	0
Neisseriaceae	0.005499	0.156336	0.003781	0	0	0	0	0.002241	0	0.038858	0.047617	0	0	0	0	0.020919	2.1014	0.072297	0	0.019134	0.006644	0	0	0	0	0	0.00179	0	0	0	0.002227	0.022276	0	0.001614	0.003412	0.001365	0.318512	0.037002	0.703439	0.180619	0.26394	0.678733	0.252125	0.585921	0.232773	0.978608	0	0.026781	0.127141
Nitrosomonadaceae	0.021996	0	0	0	0.031309	0	0.301956	0.096367	0	0	0	0.433222	0.744006	0	0	0	0	0	0	0	0.013287	0.077265	0	0.005289	0	0	0	0	0	0	0	0	0	0	0	0	0	0	0	0	0	0	0	0	0	0	0	0	0
Oceanospirillaceae	0	0	0.007563	0	0	0	0	0	0	0	0	0	0	0	0	0	0	0	0	0	0	0	0	0	0	0	0	0	0	0	0	0	0	0	0	0	0	0.003083	0	0.007853	0	0	0	0	0	0	0	0	0
Odoribacteraceae	0	0.487401	0	0.200723	0.031309	0	0	0	0	0	0	0.012378	0.003126	0.367581	0	0.104595	0.757753	0.041312	0	0	0.019931	0	0	0.063465	1.82672	0	0	0	0	0	0.015592	0	0	0.006456	0	0	0	0.012334	0	0	0	0	0	0	0	0.006657	0	0	0
Oxalobacteraceae	0.065988	0.726504	0	0.481734	0.180025	0	0.043762	0.524417	0.038281	0.110096	0	0.235178	0.362625	0.044827	0.008551	0.034865	0	0.437222	0	0	0.026575	0.115897	0.008326	0.074043	0.019296	0	0.010737	0	0.00097	0	0.101349	0.445522	0.021594	0.027439	0.638018	0.032757	0.004247	0.484105	0.010146	0.286634	0	0.008702	0.00191	0	0.006588	0.006657	0	0.006695	0
Paenibacillaceae	0.005499	0.027589	0.003781	0	0	0	0	0	0	0	0	0.080456	0.059395	0	0	0	0.007812	0	1.0782	0.004784	0.006644	0	0	0	0	0	0	0	0	0	0.073506	0.006552	0	0	0.018765	0	0	0	0	0	0	0	0	0	0	0	0	0	0
Paraprevotellaceae	0	0.018392	0	0	0	0	0	0	0	0	0	0	0	0	0	0	0	0	0	0	0	0	0	0	0	0	0.00179	0.001119	0.00097	0	0.00891	0.006552	0	0.006456	0.017059	0.046406	0.530853	0.166507	0.006764	0.722475	0.306082	0.757048	4.12186	0.662944	1.03869	3.62817	0	0	0
Pasteurellaceae	0	0.027589	0	0	0	0	0	0	0	0	0	0	0	0	0	0	0	0.203119	0	0	0	0	0	0	0	0	0	0	0	0	0.08687	0.010483	0	0.001614	0	0.001365	1.36535	0.043169	0.429504	0.14528	0.499046	1.07321	0.995129	5.91423	0.256928	1.10066	0	0	0.074789
Peptococcaceae	0	0.009196	0	0	0	0	0	0.073956	0	0	0	0	0	0	0.162476	1.43644	0.492149	0	0	0.043052	0	0	0	0	0	0	0	0	0	0	0	0	0	0	0	0	0	0	0	0	0	0	0	0	0	0	0	0	0
Peptostreptococcaceae	0.016497	0.331065	0.003781	3.45243	0	0.052971	0	0	0	0.006476	0.047617	0.012378	0.006252	0	1.66752	1.81298	0	1.0156	0.001695	0.22961	11.6463	0	0	0	0	0	0.14853	3.7366	0.006793	0	0.232768	1.6445	3.47461	0.161407	1.94988	1.28844	1.01924	0.7647	4.08536	0.298414	3.46449	2.70913	1.36568	2.26116	0.202029	1.06293	0	0.87038	1.03956
Phormidiaceae	0	0.07357	0	0	0	0	0	0	0	0	0	0	0	0	0.008551	0	0	0.003443	0	0	0	0	0	0	0	0	0	0	0	0	0.001114	0	0	0	0	0	0	0.00925	0.027055	0	0	0.017403	0.00382	0	0.241557	0.14202	0	0	0
Phyllobacteriaceae	0.005499	0.110355	0	0	0	0	0	0	0	0	0	0.006189	0	0	0	0	0	0.020656	0	0	0	0	0	0	0	0	0	0	0	0	0.006682	0	0	0	0.001706	0	0	0.024668	0.030437	0	0.002218	0.017403	0.00382	0	0.002196	0.004438	0	0.29459	0.142099
Pirellulaceae	0.929337	0.597756	1.23275	0	1.47151	0	5.83782	12.084	0.277539	0.116573	0	9.72274	3.20735	0.197239	0	0	0	0.003443	0.005086	0.038268	0.298964	0.695383	0	0.005289	0	0	0.064423	0.001119	0.002911	0	0.327434	0.710214	0.14134	0.201759	6.89367	0.315285	0.369474	0.012334	0.473469	0.039265	0.075411	0.124724	0.040111	0.090777	0.068075	0.068791	0	0	0.022437
Piscirickettsiaceae	0	0	0	0	0	0	0	0	0	0	0	0	0	0	0	0	0	0	0	0	0	0	0	0	0	0	0	0	0	0	0.001114	0.002621	0	0	0.001706	0	0	0.006167	0	0	0	0	0	0	0	0.002219	0	0	0
Planctomycetaceae	0.005499	0.082766	0	0	0.031309	0	0.004376	0.011205	0	0	0	0.012378	0.009378	0.044827	0	0	0	0.006885	0.001695	0	0.059793	0	0	0	0	0	0.007158	0	0	0	0.020047	0.018345	0.003926	0.014527	0.44013	0.005459	0.048838	0	0.118367	0	0.013308	0.011602	0.01146	0.008252	0.006588	0.006657	0	0.01339	0.014958
Porphyromonadaceae	0.747869	2.35424	8.82208	0.662385	0.148716	0.723934	0.210056	0.004482	0	0.025905	0.109519	0.006189	0	0.277927	1.94117	2.28715	15.655	1.9107	0	0.640995	0.026575	0.231794	0.024979	0.375502	1.73667	0	0	0	0	0	0.026729	0.013104	0	0.001614	0.018765	0	0.422559	0.197342	0.010146	0.777446	0.201836	0.095719	1.71139	0.530905	0.928895	2.01269	0	0.127209	0.291676
Prevotellaceae	0	0.055177	0	0	0	0	0	0	0	0	0	0	0	0	0	0	0	0	0	0	0	0	0	0	0	0	0.034001	0.013425	0.009704	0.013314	7.28486	2.11099	0.009815	1.89815	0.544192	0.560962	0.055209	0.487188	0.010146	0.003926	0.004436	0.005801	0.00382	0.002751	0.015372	0.044381	0	0.046867	0.007479
Pseudoalteromonadaceae	0.181468	1.26908	0.007563	0	0	0	0	0	0	0	0	0	0	0	0	0	0	0.695425	0	0	0	0	0	0	0	0	0	0	0	0	0.012251	0.007862	0.013741	0	0.00853	0	0.235699	13.151	0.08793	2.83886	0.113117	0.411881	0.328526	0.305339	9.55466	5.75404	0	54.1979	28.9133
Pseudomonadaceae	0.428925	6.96156	0.034033	0.020072	0	0	0.004376	0.002241	0.00957	0.084191	0.014285	0	0.009378	0	0.068411	0.006973	0.007812	6.26227	97.374	0.014351	0	0	0.008326	0	0.032161	0	0.00179	0	0	0	0.037867	0.022276	0	0.009684	0.085297	0.008189	0.002123	0.037002	0	0.003926	0	0	0.0191	0.008252	0.059291	0.039943	0	0.977504	0
RFP12	0.186967	0.018392	1.40669	0	0.046963	0	0.048138	0.051545	0.019141	0.064763	0	0	0	0	0	0	0	0	0	0	0	0	0	0	0	0	0	0	0	0	0	0	0	0	0	0	0	0	0	0	0	0	0	0	0	0	0	0	0
Rhabdochlamydiaceae	0	0	0	0	0	0	0	0.008964	0	0	0	2.55601	0.556441	0	0	0	0	0	0	0.009567	0	0	0	0	0	0	0	0	0	0	0	0	0	0	0.068237	0.008189	0	0	0	0	0	0	0	0	0	0	0	0	1.51821
Rhizobiaceae	0.016497	0.386242	0.007563	0	0	0	0	0	0	0	0	0.018567	0	0	0	0	0	0.189348	0.001695	0	0.006644	0	0	0.08462	0	0	0.005369	0	0	0	0.00891	0.133657	0.001963	0.003228	0.068237	0.005459	0	0.098671	0.07102	0.172766	0	0.063813	0.0191	0.024757	0.035135	0.0466	0	0.1406	0.022437
Rhodobacteraceae	0.049491	0.44142	0	0	0	0	0	0.002241	0	0	0	0.006189	0.006252	0	0.025654	0.006973	0.015624	0.055083	0.006781	0.019134	0	0.019316	0	0.005289	0.012864	0	0.007158	0	0	0	0.051231	0.138898	0.003926	0.006456	0.271243	0.024568	0.008494	0.003083	1.17014	0.007853	0.042142	0.498898	0.168083	0.071521	0.004392	0.015533	0	0.214247	0.553437
Rhodocyclaceae	0.060489	0.110355	0.045377	0.020072	0.007827	0.008828	2.67822	2.50555	0	0.058286	0.019047	0	0	0.367581	0.008551	0	0	0.137708	0	0	0.099655	0	0	0	0	0	0.025053	0	0	0	0.060141	0.271244	0.011778	0.011299	0.817141	0.036852	0.00637	0.043169	0.358484	0.015706	0.048796	0.058011	0.185274	0.041262	0.002196	0.272945	0	0.006695	0.059831
Rhodospirillaceae	0.709376	0.027589	0	0	0.266124	0	0	0.022411	0	0	0.009523	0.037133	0	0.017931	0.05986	0.027892	0	0	0	0.009567	0.21924	0.15453	0	0.010578	0	0	0	0	0	0	0.007796	0.024897	0	0.001614	0.059708	0	0.004247	0.00925	0.006764	0	0	0.008702	0	0.002751	0	0	0	0.113819	3.34306
Rikenellaceae	6.54935	2.13353	16.6232	1.666	5.32248	10.3999	0.306332	0.401156	0.133984	4.87663	0.252369	3.71333	0.078152	10.624	1.39388	4.95084	21.4514	32.2443	0	0.033485	0.564709	1.17829	0.033306	0.121642	1.03557	0	0.00179	0	0	0	0.03898	0.010483	0	0.00807	0.001706	0.006824	0	0.027751	0.003382	0	0	0.002901	0.036291	0	0	0.135363	0	0	0.014958
Ruminococcaceae	4.53121	1.57256	9.56324	4.39583	9.97182	0.379624	9.91204	14.78	8.78553	0.764199	0.004762	16.9266	16.5932	25.0403	2.36018	14.7549	0.695258	12.3971	0	2.01866	0.717513	14.661	0.899251	6.74318	9.12716	0	0.041159	0.004475	0.002911	0.005547	1.55587	0.470419	0.033372	0.38415	0.702844	0.200636	0.0998	0.299097	0.098076	0.023559	0.03327	0.043509	0.685703	0.536407	1.08261	0.02441	0	0	0
S24-7	0	0	0	0	0	0	0	0	0	0	0	0	0	0	0	0	0	0	0	0	0	0	0	0	0	0	0	0.002237	0	0	0.001114	0	0	0.001614	0.001706	0.001365	0.014864	0.962042	0.006764	0.027485	0.015526	0.005801	0.01528	0.019256	0.017568	0.088763	0	0	0
Saprospiraceae	0	0.110355	0	0	0	0	0	0	0	0	0	0	0	0	0	0	0	0	0	0	0	0	0	0	0	0	0.00179	0	0	0	0.018933	0.051104	0.013741	0.004842	0.10065	0.006824	0	0	0.010146	0	0	0.008702	0	0.008252	0	0.002219	0	0	0.022437
Shewanellaceae	0.005499	0.128747	0	0	0	0	0	0	0	0	0	0	0	0	0.230888	0.048811	0	0.096395	0	0	0	0	0	0	0	0	0	0	0	0	0.002227	0.011793	0	0.001614	0.030707	0	0.023358	0.681447	0.277317	2.2224	1.41285	1.64752	4.19444	2.87459	0.696122	0.155335	0	4.57954	0.99469
Sinobacteraceae	0	0.156336	0	0	0	0	0	0	0	0	0	0	0	0	0	0	0	0	0	0	0	0	0	0	0	0	0.00179	0	0	0	0.013365	0.093035	0	0.003228	0.090414	0.005459	0.010617	0.021584	0.145423	0.039265	0.024398	0.014503	0.026741	0.03301	0	0.008876	0	0.328066	1.37611
Sphingobacteriaceae	0.137476	2.98878	0.196635	0	0.078272	0	0	0.002241	0	0	0	0.012378	0	0.062758	0.042757	0.034865	0.007812	0.430337	0.006781	0.06697	0.006644	0	0	0.005289	0	0	0	0	0	0	0.00891	0.006552	0	0.001614	0	0	0	0	0	0.011779	0	0.026105	0.01146	0.002751	0	0.015533	0	0	0
Sphingomonadaceae	0.027495	0.625345	0.007563	0	0	0	0	0	0	0.077715	0.004762	0	0	0	0	0	0	0.08951	0.001695	0.052619	0.006644	0	0	0	0	0	0.003579	0	0	0	0.210493	0.302693	0	0.003228	0.232007	0.006824	0.004247	0.212759	0.010146	0.200251	0	0.020304	0.00764	0.002751	0.002196	0.011095	0	1.29888	0.194451
Spirochaetaceae	0.879846	0.027589	5.67971	0.220795	0.180025	0	1.24721	1.53067	0	0.084191	0	0	0	0.833782	0.017103	0.020919	0	0	0	0	0.033218	0.077265	0	0	2.83656	0	0	0	0	0	0.005569	0	0	0	0.018765	0	0.004247	0.003083	0.003382	0	0	0.002901	0	0	0	0	0	0	0
Staphylococcaceae	0.038493	0.44142	0	0	0	0	0	0	0	0	0	0	0	0	0	0	0	0.340827	0	0.009567	0	0	0	0	0	0	0	0	0	0	0	0.015724	0	0	0.005118	0.004095	0	0.003083	0.006764	0	0.002218	0	0	0.008252	0	0.022191	0	0.247724	0.142099
Streptococcaceae	0.038493	0.423027	0	0	0	0	0	0	0	0	0	0	0	0	0.008551	0.027892	0	0.075739	0	0	0	0	0	9.89528	0.675371	0	0.005369	0.004475	0.002911	0.031065	0.151466	0.231933	0.001963	0.014527	0.10918	4.71699	0.26118	0.16034	4.16653	0.129574	0.192965	4.28414	0.099322	0.055016	0.004392	2.3744	0	0	0.164535
Succinivibrionaceae	0	0	0	0	0	0	0	0	0	0	0	0	0	0	0	0	0	0	0	0	0	0	0	0	0	0	0	0	0	0	0	0	0	0	0	0	0	0	0	0	0	0	0	0	0	0	0	0	0
Synechococcaceae	0	0	0	0	0	0	0	0	0	0	0	0	0	0	0	0	0	0	0	0	0	0	0	0	0.038593	0	0.003579	0	0	0	0.114713	0.170347	0.015704	0.016141	6.06118	0.016378	0.44167	0.021584	0.006764	0.015706	0.002218	0.017403	0.00382	0.005502	0	0	0	0.113819	0.538479
Syntrophaceae	0.005499	0	0	0	0	0	0	0	0.057422	0	0	0	0	0.008965	0	0	0	0	0	0	0	0.038632	0	0	0	0	0	0	0	0	0.003341	0	0	0	0.010236	0.00273	0.002123	0.003083	0.07102	0.007853	0.019962	0.031906	0.00191	0.022006	0	0	0	0.026781	0.13462
Syntrophomonadaceae	0.021996	0	0	0	0	0	0.319461	0.629748	0	0.038858	0	0	0	0.062758	0	0	0	0	0	0	0	0	0	0	0	0	0	0	0	0	0	0	0	0	0	0	0	0	0	0	0	0	0	0	0	0	0	0	0
Tissierellaceae	0.005499	0.165532	0	0	0	0	0	0	0	0	0	0	0	0	0	0.048811	0	0.006885	0	0	0	0	0	0	0	0	0	0	0	0	0.002227	0	0	0	0	0	0	0	0	0	0	0	0	0	0	0	0	0.107124	0.022437
Turicibacteraceae	0	0	0.003781	0.682457	0	0	0	0	0	0.012953	0	0.006189	0	0	0	0.048811	0	0	0	0	0	0	0	0	0	0	0.032211	0	0.00097	0	0.010023	0.192623	0.677254	0.027439	0.266125	0.073703	0.108294	0.006167	0.118367	0.003926	0.042142	0.023205	0.049661	0.052265	0.006588	0.006657	0	0.026781	0
Veillonellaceae	0.087985	1.7289	0.022689	1.78643	0.219161	2.46314	0.245066	0.062751	0.526366	0.181335	0.023808	0.823122	0.781519	0.197239	0.6157	1.01806	0.093743	0.141151	0	86.1086	0.039862	0.734016	0.016653	0.275016	0.064321	0	0.017895	0	0.003882	0.004438	0.668233	0.639455	0.003926	0.206602	0.274655	0.068244	0	0.003083	0.037201	0.023559	0.013308	0.04931	0.01528	0.057767	0.002196	0.017753	0	0	0
Verrucomicrobiaceae	0.17047	1.38863	0.022689	14.5122	1.6985	5.50013	0	0.024652	0.038281	12.1819	30.0033	0.1114	0.190691	0.412408	17.3764	28.5336	0	0.220333	0.008476	0.138723	0.079724	2.08615	63.3139	0.211551	5.31292	0	0.012527	0	0	0	0.036753	0.07469	0.007852	0.148495	0.487896	0.05596	0.038221	0.123339	1.66052	0.102089	1.77217	1.5054	8.80145	3.33122	3.96372	0.128706	0	0.020086	0.112183
Vibrionaceae	0.043992	0.331065	0	0	0	0	0	0	0	0	0	0	0	0	0	0	0	0.010328	0	0.004784	0	0	0	0	0	0	0	0	0	0.001109	0	0.00131	0	0	0.001706	0	0.002123	0.077087	0	0.035338	0	0.008702	0.00382	0	0.008784	0.013314	0	3.09989	3.08877
Victivallaceae	5.54303	0	3.06674	0	0.007827	0.247197	0	0	0	0.129525	0.14285	0	0	0.475166	0	0	0	0.006885	0	0	0.039862	0	0	0	0	0	0	0	0	0	0.002227	0	0	0.003228	0	0	0	0	0	0	0	0	0	0	0	0	0	0	0
Weeksellaceae	0.736871	20.572	0.204197	0	0	0	0	0	0	0	0.042855	0.006189	0	0	0.342056	0.425354	0.039059	0.757393	0.013562	0.105238	0	0.038632	0.008326	0	0.006432	0	0	0	0	0	0.00891	0.044552	0	0	0.040942	0.009554	0.008494	0.22201	0.260408	0.475106	0.015526	3.18192	1.55477	0.052265	0.006588	2.42544	0	0.133905	0
Xanthomonadaceae	0.049491	0.846055	0.007563	0	0	0	0.008752	0.004482	0	0.006476	0	0.006189	0.012504	0	0.042757	0.013946	0	0.850346	0.001695	0.038268	0	0.019316	0.008326	0.005289	0	0	0.007158	0	0	0	0.024502	0.207037	0.007852	0.003228	0.129651	0.00273	0	0.089421	0.138659	0.137427	0.006654	0.249449	0.126062	0.011003	0.006588	0.137582	0	0.01339	0.059831
mitochondria	0.241958	0.165532	0.015126	0.020072	0.015654	0.008828	0.078771	0.006723	0.047851	0.045334	0.009523	0.074267	0.01563	0.017931	0	0.020919	0	0.020656	0	0.009567	0.272389	0.077265	0.11657	0.021155	0.045025	26.4151	0.00179	0	0	0	0.0568	0.140208	0.001963	0.004842	0.743786	0.046406	0.004247	0.024668	0.003382	0.054971	0	0.014503	0.00955	0.002751	0.01098	0.022191	11.4014	0	0
Unclassified	66.1259	7.6053	38.9601	6.48334	20.5855	12.8984	45.963	32.8679	17.6955	5.29111	7.30441	28.9207	21.7106	20.1452	5.69523	6.54069	5.47614	8.41395	0.283113	2.36786	7.84613	7.43674	1.07411	0.380791	3.94931	71.6981	0.107371	0.012306	0.005823	0.016642	1.17164	2.58796	0.162934	0.206602	13.9596	0.607368	1.31227	2.79054	4.65352	2.00251	1.35297	3.33855	7.04231	1.48819	7.52778	2.48535	88.5986	1.62025	3.73196
Others(<0.5%)	0.566401	3.24628	0.994517	0.040145	0.046963	0.052971	0.227561	0.342888	0.267968	0.388576	0.271416	0.686966	0.209447	0.869643	0.085514	0.167352	0.031248	0.660998	0.159357	0.038268	0.611214	0.347692	0.333056	0.074043	0.077185	0	0.042948	0	0.001941	0	0.437693	0.538557	0.013741	0.037124	1.79635	0.05323	0.08706	0.493355	0.415976	0.215957	0.157477	0.133426	0.131793	0.077023	0.017568	0.568081	0	0.461971	1.32376
[truncated: 87 more columns]

## Sheet: Genus
	Boophis.marojezensis	Boophis.narinsi	Boophis.reticulatus	Cycloramphus.boraceiensis	Dendropsophus.minutus	Dendropsophus.sanborni	Hylodes.asper	Hylodes.phyllodes	Hypsiboas.albomarginatus	Hypsiboas.albopunctatus	Hypsiboas.faber	Phasmahyla.cruzi	Phasmahyla.cruzi.1	Physalaemus.cuvieri	Salamandra.salamandra.1	Salamandra.salamandra.2	Salamandra.salamandra.3	Salamandra.salamandra.4	Salamandra.salamandra.5	Salamandra.salamandra.6	Scinax.fuscovarius	Scinax.hayii	Scinax.littoralis	Scinax.trapicheroi	Thoropa.taophora	Aplodinotus.grunniens	IP10	IP1	IP2	IP3	IP4	IP5	IP6	IP7	IP8	IP9	CI10	CI1	CI2	CI3	CI4	CI5	CI6	CI7	CI8	CI9	Carassius.auratus	Carassius.auratus.1	Cyprinus.carpio
02d06	0	0	0	0	0	0	0	0	0	0	0	0	0	0	0	0	0	0	0	0	0	0	0	0	0	0	0	0	0	0	0	0	0	0	0	0	0	0	0	0	0	0	0	0	0	0	0	0	0
1-68	0	0	0	0	0	0	0	0	0	0	0	0	0	0	0	0	0	0	0	0	0	0	0	0	0	0	0	0	0	0	0	0	0	0	0	0	0	0	0	0	0	0	0	0	0	0	0	0	0
AF12	0.225461	1.09435	0.102099	0	0.093926	0.247197	0	0	0	0	0	0	0	0.860678	0.478878	1.79904	1.32802	3.44958	0	0.009567	0.006644	0	0	0	0	0	0	0	0	0	0	0	0	0	0	0	0	0	0	0	0	0	0	0	0	0	0	0	0
Achromobacter	0	0	0.007563	0.080289	0.007827	0	0	0.002241	0	0.05181	0.014285	0.012378	0	0.026896	0	0	0	0.05164	0	0	0.179378	0	0	0	0	0	0	0	0	0	0.006682	0.096967	0	0.004842	0.064825	0	0	0.015417	0	0.133501	0	0	0.00191	0	0	0.008876	0	0	0
Acidovorax	0.032994	0.312672	0.011344	0	0	0	0	0	0	0.278479	0.104757	0	0	0	0.017103	0.020919	0.007812	0.117052	0.001695	0.004784	0	0.019316	0	0	0.012864	0	0.003579	0	0	0	0.027843	0.644696	0.001963	0	0.272949	0	0	0.228177	0.003382	0.137427	0	0.017403	0.00955	0	0.006588	0.044381	0	0	0
Acinetobacter	0.357437	7.82601	0.07941	0.060217	0	0	0	0	0.00957	0	0.004762	0.006189	0.003126	0.008965	0.051308	0.062757	0.007812	0.784935	0.001695	0.057403	0	0.077265	0.008326	0	0	0	0.005369	0	0	0	0.122509	0.617179	0.001963	0.009684	0.441836	0.016378	0.008494	1.0638	0.744022	1.02874	0.106463	0.890475	0.609302	0.074272	0.024156	1.56222	0	0.187467	0.007479
Actinomyces	0	0.018392	0	0	0	0	0	0	0	0	0	0	0	0	0	0	0	0	0	0	0	0	0	0	0	0	0	0	0	0	0.001114	0.003931	0	0	0	0	0	0	0.050729	0	0.004436	0.002901	0	0	0	0	0	0	0
Aeromonas	0	0	0	0	0	0	0	0	0	0	0	0	0	0	0	0	0.046871	0	0	0	0	0	0	0.005289	0	0	0	0	0	0	0.001114	0.00131	0	0	0.003412	0	0.152886	0.07092	0.010146	0.133501	0.108681	0.055111	0.156623	0.192556	0.72467	0.614681	0	0.026781	5.63159
Agrobacterium	0.005499	0.303476	0.003781	0	0	0	0	0	0	0	0	0.018567	0	0	0	0	0	0.075739	0	0	0	0	0	0.021155	0	0	0.003579	0	0	0	0.004455	0.132346	0.001963	0	0.068237	0.00273	0	0.098671	0.030437	0.07853	0	0.043509	0.01337	0.024757	0.035135	0.044381	0	0.1406	0.014958
Akkermansia	0.120979	0.450616	0	12.7459	0	0	0	0	0	1.23697	4.98548	0.030944	0.034387	0	0	0.020919	0	0	0.003391	0.009567	0.013287	0	63.2223	0.021155	3.53123	0	0.007158	0	0	0	0.010023	0.009173	0.005889	0.142039	0.182535	0.036852	0.00637	0.117172	0.679766	0.039265	0.195183	0.826662	6.5648	0.107281	3.55308	0.053258	0	0	0
Aliivibrio	0.016497	0.091962	0	0	0	0	0	0	0	0	0	0	0	0	0	0	0	0	0	0	0	0	0	0	0	0	0	0	0	0	0	0	0	0	0	0	0	0	0	0	0	0	0	0	0	0	0	0	0.029915
Alistipes	0.159472	0.027589	0.646625	0.020072	0.211334	0.238369	0	0.006723	0	0	0	0.024756	0.003126	0.636543	0	0	0	0.027542	0	0	0.099655	0.019316	0	0	0.012864	0	0.00179	0	0	0	0.027843	0.005241	0	0.00807	0.001706	0.004095	0	0.006167	0	0	0	0	0	0	0	0	0	0	0
Allobaculum	0	0	0	0	0	0	0	0	0	0	0	0	0	0	0	0	0	0	0	0	0	0	0	0	0	0	0	0	0	0	0	0	0	0	0	0	0	0.333015	0.010146	0.015706	0.002218	0.005801	0.01146	0	0.048311	0.019972	0	0	0
Alteromonas	0	0	0	0	0	0	0	0	0	0	0	0	0	0	0	0	0	0	0	0	0	0	0	0	0	0	0	0	0	0	0	0	0	0	0	0	0	0	0	0	0	0	0	0	0	0	0	0	0
Anaeromyxobacter	0	0.027589	0.003781	0	0.023482	0.008828	0	0	0.019141	0	0.004762	0	0	0.008965	0	0	0	0	0	0	0.651076	0	0	0	0	0	0.00179	0	0	0	0.002227	0.002621	0	0.001614	0.003412	0.00273	0	0	0	0	0	0	0.00191	0	0	0	0	0	0
Anaeroplasma	0	0	0	0	0	0	0	0	0	0	0	0	0	0	0	0	0	0	0	0	0	0	0	0	0	0	0	0	0	0	0	0	0	0	0	0	0	0.024668	0	0	0	0	0	0	0	0	0	0	0
Anaerostipes	0	0	0	0	0	0	0	0	0	0	0	0	0	0	0	0	0	0	0	0	0	0	0	0	0	0	0	0	0	0	0.004455	0.028828	0	0.00807	0.013647	0.00273	0	0.003083	0	0	0	0	0	0	0	0	0	0	0
Anaerovibrio	0	0	0	0	0	0	0	0	0	0	0	0	0	0	0	0	0	0.020656	0	0	0	0	0	0	0	0	0	0	0	0	0	0	0	0	0	0	0	0	0.003382	0	0	0	0	0	0	0	0	0	0
Anaerovorax	0.021996	0.055177	0.041596	1.32477	0.258297	0.600335	0.271323	0.318236	0.756053	0.012953	0.004762	0.012378	0.003126	0.197239	0.051308	1.84785	0.023436	0.457879	0.003391	0.205692	0.033218	0.56017	0	0.005289	0.012864	0	0	0	0	0	0.002227	0	0	0	0.00853	0.001365	0.004247	0	0	0	0.008872	0	0.00191	0	0.004392	0	0	0	0
Aquimarina	0	0	0	0	0	0	0	0	0	0	0	0	0	0	0	0	0	0	0	0	0	0	0	0	0	0	0	0	0	0	0	0	0	0	0	0	0	0	0	0	0	0	0	0	0	0	0	0	0
Arcobacter	0	0	0	0	0	0	0	0	0	0	0	0	0	0	0	0	0	0.024099	0	0	0	0	0	0	0	0	0	0	0	0	0	0	0	0	0	0	0	0.015417	0.003382	0.015706	0.002218	0.008702	0.036291	0.005502	0.008784	0.14202	0	0	0
Arthrobacter	0.010998	0.193121	0.003781	0	0	0	0	0	0	0	0	0	0	0	0	0.013946	0	0.006885	0.001695	0.004784	0	0	0	0	0	0	0	0	0	0	0	0	0	0	0.001706	0	0	0.003083	0.013528	0	0	0.002901	0	0	0	0.011095	0	0	0
Bacillus	0.016497	0.055177	0.003781	0	0	0	0	0	0	0.006476	0	0.297066	0.153178	0	0	0	0.007812	0	0.005086	0.014351	0.279033	0	0.016653	0	0.045025	0	0	0	0	0	0.002227	0.015724	0	0	0	0	0	0.003083	0.006764	0	0	0.002901	0	0	0.004392	0	0	0	0
Bacteroides	0.390432	5.03954	2.88145	2.9707	0.203507	0.052971	0.013129	0.015688	0	0.019429	0.004762	0.080456	0.025009	0.636543	8.2692	4.27446	14.1005	2.05529	0	0.057403	0.07308	0.057949	0.258118	1.59721	7.70567	0	0.023264	0.004475	0.00097	0.006657	2.51701	0.429798	0.009815	0.20983	0.515191	0.249771	2.27205	1.06996	0.121749	0.793152	0.354877	1.0471	10.4575	0.591423	21.4744	3.30641	0	0	0.044873
Bifidobacterium	0	0	0	0	0	0	0	0	0	0	0	0	0	0	0	0	0	0	0	0	0	0	0	0	0	0	0.023264	0	0.00097	0.001109	0.041208	0.078622	0	0.243725	0.032413	0.024568	0.002123	0.012334	0	0	0	0	0	0	0	0	0	0.040171	0
Bilophila	0	0.055177	0.007563	11.1	0.023482	0.11477	0	0.026893	0	0.116573	0	0	0.021883	0.062758	0	0	0	0.471649	0	0	0.026575	0.849913	0	0.005289	3.49263	0	0.003579	0	0	0	0.006682	0	0	0.001614	0	0	0	0	0	0	0	0	0	0	0	0	0	0	0
Blautia	0	0	0	0	0	0	0	0	0	0	0	0	0	0	0	0	0	0	0	0	0	0	0.008326	0	0	0	0.010737	0	0.00097	0	0.465536	0.212278	0	0.172706	0.230301	0.054595	0	0.003083	0	0	0	0	0	0	0	0	0	0	0
Bosea	0	0.009196	0	0	0	0	0	0	0	0.913153	0	0	0	0	0	0	0	0	0	0	0	0	0	0	0	0	0	0	0	0	0	0	0	0	0	0	0	0	0	0	0	0	0	0	0	0	0	0	0
Brachyspira	0	0	0.007563	0	1.02536	0.962302	0.008752	0.031375	0	0.058286	0.014285	0.377522	0	2.02618	0	0	0	0	0	0	0.006644	0	0	0	0.270149	0	0	0	0	0	0	0	0	0	0	0	0	0	0	0	0	0	0	0	0	0	0	0	0
Bradyrhizobium	0	0.101159	0	0.040145	0	0.017657	0.017505	0.013447	0.086133	0	0	0.024756	0.012504	0.035862	0	0.006973	0.007812	0.003443	0.006781	0.009567	0.086367	0.057949	0	0	0	0	0.055475	0	0.00097	0.001109	0.526791	0.922492	0.021594	0.143653	1.84411	0.36715	0.010617	0.203509	0.033819	0.164913	0	0.005801	0.00573	0.002751	0.019764	0.002219	0	0.080343	0.014958
Brevibacterium	0.175969	1.06676	0	0	0	0	0	0	0	0	0	0	0	0	0	0	0	0.113609	0	0	0	0	0	0	0	0	0	0	0	0	0.001114	0	0.001963	0	0	0	0	0	0	0.007853	0	0.005801	0	0	0	0	0	0.020086	0.022437
Brevinema	0	0	0	0.040145	0.688791	0	0	0	0	0	0	0	0	5.75578	0	0	0	0	0	0	1.05634	0	0	0	0	0	0	0	0	0	0	0	0	0	0	0	0	0	0	0	0	0	0	0	0	0	0	0	0
Brevundimonas	0	0.119551	0	0	0	0	0	0	0	0	0	0	0	0	0	0	0	0.003443	0	0	0	0	0	0	0	0	0.003579	0	0	0	0.006682	0.271244	0	0.001614	0.090414	0.001365	0	0.305263	0.01691	0.098162	0	0.008702	0.00191	0	0.002196	0.011095	0	0.087038	0.007479
Butyricicoccus	0	0.009196	0	0.060217	0	0	0	0	0	0	0	0	0	0	0	0.432327	0	0	0	0	0	0	0.049958	0.12693	0.019296	0	0	0	0	0	0.03007	0.002621	0	0.003228	0.001706	0.006824	0.084937	0	0.010146	0.003926	0.01109	0.002901	0.00382	0.005502	0.028548	0	0	0	0
C39	0.060489	0	0	0.020072	0.007827	0	0	0	0	0.058286	0.019047	0	0	0.367581	0	0	0	0	0	0	0.099655	0	0	0	0	0	0.007158	0	0	0	0.025616	0.009173	0.001963	0.004842	0.65849	0.009554	0	0	0	0	0	0	0	0	0	0	0	0	0
CF231	0	0	0	0	0	0	0	0	0	0	0	0	0	0	0	0	0	0	0	0	0	0	0	0	0	0	0	0	0	0	0	0	0	0	0	0	0.004247	0	0	0	0	0	0	0	0	0	0	0	0
Caldilinea	0	0	0	0	0.007827	0	0	0	0.143554	0	0.004762	0	0	0	0	0	0.007812	0	0.001695	0	0	0.115897	0	0	0	0	0.00179	0.002237	0	0	0.011137	0.014414	0.011778	0.006456	0.518603	0.013649	0.010617	0	0.043965	0	0.004436	0.008702	0.00191	0	0.006588	0.017753	0	0	0
Campylobacter	0	0	0	0	0	0	0	0	0	0	0	0	0	0	0	0	0	0	0	0	0	0	0	0	0	0	0	0	0	0	0	0	0	0	0	0	0	0	0	0	0	0	0	0	0	0	0	0	0
Candidatus_Phlomobacter	0	0	0	0	0	0	0	0	0	0	0	0	0	0	0	0	0	0	0	0	0	0	31.1407	0	0	0	0	0	0	0	0	0	0	0	0	0	0	0	0	0	0	0	0	0	0	0	0	0	0
Candidatus_Rhabdochlamydia	0	0	0	0	0	0	0	0.008964	0	0	0	2.55601	0.556441	0	0	0	0	0	0	0.009567	0	0	0	0	0	0	0	0	0	0	0	0	0	0	0.068237	0.008189	0	0	0	0	0	0	0	0	0	0	0	0	1.51821
Candidatus_Xiphinematobacter	0.203464	0.055177	0.011344	0	0.579211	0.070628	0.096276	0.134466	0.066992	0	0	0.117589	0.028135	1.03102	0.025654	0	0	0.006885	0.005086	0.043052	0.033218	0.270427	0	0.005289	0	0	0.14674	0	0.003882	0.001109	0.375324	0.372142	0.268939	0.276007	5.84111	0.298907	0.142269	0.027751	0.114985	0.003926	0.019962	0.055111	0.01337	0.016505	0.065879	0.059915	0	0	0.029915
Carnobacterium	0.005499	0	0	0	0	0	0	0	0	0	0	0	0	0	0	0	0	0	0	0	0	0	0	0	0	0	0	0	0	0	0	0	0	0	0	0	0	0	0	0	0	0	0	0	0	0	0	0	0.022437
Caulobacter	0	0.07357	0	0	0	0	0	0	0	0	0	0	0	0	0	0	0	0	0	0	0	0	0	0	0	0	0.003579	0	0	0	0.007796	0.131036	0.003926	0	0.05459	0	0	0.046252	0	0	0	0	0	0	0	0	0	0.368238	0.254282
Cetobacterium	0	0.193121	0	7.90847	0	0.609164	0	0	0	21.8056	8.31389	0.878822	0.025009	0.026896	3.02719	7.71913	0.28904	0.05164	0	0.019134	18.4693	0.038632	0	0.005289	0	0	1.16319	70.906	97.1566	54.1999	33.9429	15.0731	2.73257	0.279235	13.0879	42.397	60.1202	50.5535	34.2622	36.6931	26.5382	33.3681	18.8272	34.971	27.4694	46.4273	0	0.241028	0.112183
Christensenella	0.027495	0	0.098317	1.18426	0.407013	0.591507	0.945254	0.376504	0.076562	0.252574	0.014285	0.538433	0.259464	0.044827	0.068411	0.097622	0	0.519847	0	0	0.013287	0.019316	0	0	0.147939	0	0	0	0	0	0	0	0	0	0	0	0	0	0	0	0	0	0	0	0	0	0	0	0
Chryseobacterium	0.604894	18.2637	0.155039	0	0	0	0	0	0	0	0.042855	0.006189	0	0	0.24799	0.285894	0.039059	0.719524	0.011867	0.095671	0	0.038632	0.008326	0	0.006432	0	0	0	0	0	0.006682	0.027518	0	0	0.040942	0	0.002123	0.154173	0.074402	0.31412	0.004436	0.588815	0.328526	0.011003	0.006588	0.772235	0	0.020086	0
Cloacibacterium	0.027495	0	0	0	0	0	0	0	0	0	0	0	0	0	0	0.006973	0	0	0	0	0	0	0	0	0	0	0	0	0	0	0	0.017035	0	0	0	0.009554	0	0.015417	0.013528	0.019632	0	0.087017	0.068761	0	0	0.710101	0	0.113819	0
Clostridium	5.99395	0.432224	3.33522	2.64954	3.71791	5.72084	0.704564	1.73909	2.5457	0.272003	0.128565	0.519866	0.512676	7.09163	3.35215	4.88808	1.03898	0.172135	0.006781	0.492705	7.56046	4.67452	0.274771	2.97229	0.681804	0	97.7864	2.76777	2.77543	0.06324	26.8028	55.5867	91.1623	94.6219	30.2069	47.3173	0.777169	0.194259	0.990903	0.051044	0.822872	0.365472	0.576831	1.04255	0.186657	0.099858	0	1.08463	0.972253
Cobetia	0.076987	1.11275	0	0	0	0	0	0	0	0	0	0	0	0	0	0	0	0	0	0	0	0	0	0	0	0	0	0	0	0	0	0	0	0	0	0	0	0	0	0	0	0	0	0	0	0	0	0	0
Comamonas	0.021996	0.128747	0	0	0	0	0.008752	0	0	0.077715	0.152374	0	0	0	0	0	0	0.292629	0	0	0	0	0	0	0	0	0	0	0	0	0.005569	0.048483	0.001963	0.001614	0.017059	0	0.002123	0.043169	0.010146	0	0.002218	0.075415	0.055391	0.002751	0	0.088763	0	0	0
Coprococcus	0	0.110355	0	0	0	0	0	0	0	0	0	0	0	0	6.37934	0.571787	0.41403	0	0	0.205692	0.013287	0	0.108243	2.63381	1.62732	0	0.003579	0	0	0	0.163717	0.014414	0.003926	0.033896	0.035825	0.017743	0.00637	0.043169	0	0	0	0	0	0	0	0.006657	0	0	0
Corynebacterium	0.010998	0.285084	0.003781	0	0	0	0	0	0	0	0	0	0	0	0	0	0	0.130822	0	0.009567	0	0	0	0.005289	0	0	0	0	0	0	0.005569	0.003931	0	0	0.003412	0.001365	0	0	0	0.003926	0	0	0	0	0	0	0	0	0
Crenothrix	0.082486	1.79327	0.007563	0	0	0	0	0	0	0	0	0	0	0	0	0	0	0.024099	0.003391	0.014351	0.006644	0	0	0	0	0	0	0	0	0	0.001114	0	0	0	0	0	0.002123	0	0.003382	0	0	0	0	0.002751	0	0	0	0.080343	0.224366
Deefgea	0	0.036785	0	0	0	0	0	0	0	0	0	0	0	0	0	0.013946	2.1014	0	0	0.009567	0	0	0	0	0	0	0	0	0	0	0	0	0	0	0	0	0	0	0	0	0	0	0	0	0	0	0	0	0.089746
Dehalobacterium	0	0	0.049159	0	0.05479	0	0.013129	0.056027	0.210546	0.064763	0	0.024756	0.012504	0.779989	0	0.111568	0	0.068854	0	0	0.013287	0.077265	0	0.005289	0.012864	0	0	0	0	0	0	0	0	0	0	0	0	0	0	0	0	0	0	0	0	0	0	0	0
Deinococcus	0	0.027589	0	0	0	0	0	0	0	0	0	0	0	0	0	0	0	0	0	0	0	0	0	0	0	0	0.003579	0	0	0	0.035639	0.062897	0.007852	0.003228	0.022177	0.001365	0	0.07092	0.003382	0.062824	0	0.116023	0.02483	0	0.002196	0.226345	0	0	0
Desulfobulbus	0	0	0	0	0	0	0	0.056027	0	0	0	0	0	0	0	0	0	0	0	0	0	0	0	0	0	1.88679	0	0	0	0	0	0	0	0.001614	0.032413	0	0	0	0.081166	0	0	0.014503	0.00764	0.082524	0	0	0	0	0.022437
Desulfovibrio	0.104482	0.018392	0.166383	5.45965	1.0645	0.017657	3.55346	4.10569	1.97148	3.14099	0.023808	6.21364	1.71309	0.860678	0	0	0	0.024099	0	0	0.232527	1.41008	0.008326	22.8528	0.289445	0	0	0	0	0	0.013365	0.00131	0	0.004842	0	0.00273	0.201724	0.030835	0.013528	0.007853	0.024398	0.034807	0.01337	0.079773	0.008784	0.086544	0	0	0.239324
Dialister	0	0	0	0	0	0	0	0	0	0	0	0	0	0	0	0	0	0	0	0	0	0	0	0	0	0	0.00179	0	0	0	0.005569	0.070759	0	0.001614	0.023883	0.006824	0	0	0	0	0	0	0	0	0	0	0	0	0
Dorea	0	0.331065	0	0.020072	0	0	0	0	0	0	0	0	0	0	0.034206	0.599679	0.007812	9.97005	0	0.052619	0	0	0.474604	1.85107	0.283013	0	0.00179	0	0	0	0.042321	0.022276	0	0.017755	0.040942	0.00273	0	0	0	0	0	0	0.00764	0	0	0	0	0	0
Dysgonomonas	0.016497	0.064374	0	0	0	0	0	0	0	0	0	0	0	0	0	0	0	0.502634	0	0	0	0	0	0.010578	0	0	0	0	0	0	0	0	0	0	0	0	0	0	0	0	0	0	0	0	0	0	0	0	0
Edwardsiella	0	0	0	0	0	0.044142	0	0	0	0	0.009523	0	0	0	0	0	0	0	0	0	0.591284	0	0	0	0	0	0	0	0	0	0	0	0	0	0	0	0.004247	0.024668	0	0.003926	0	0.002901	0	0	0	0.002219	0	0	0
Elizabethkingia	0.016497	0.717307	0.037814	0	0	0	0	0	0	0	0	0	0	0	0.008551	0	0	0	0	0	0	0	0	0	0	0	0	0	0	0	0	0	0	0	0	0	0.00637	0.040085	0.15895	0.023559	0.01109	2.27695	1.01805	0.03576	0	0.794426	0	0	0
Ensifer	0	0.018392	0	0	0	0	0	0	0	0	0	0	0	0	0	0	0	0.044755	0	0	0.006644	0	0	0.010578	0	0	0	0	0	0	0.003341	0.00131	0	0.003228	0	0.00273	0	0	0.033819	0.094236	0	0.017403	0.00573	0	0	0.002219	0	0	0.007479
Enterococcus	0	0.193121	0	0	0	0	0.013129	0	0	0	0	0	0.003126	0	0.008551	0	0	0.044755	0	0	0	0	0.008326	0.306748	0	0	0	0	0	0	0.012251	0.11007	0	0	0	0	0	0	0	0	0	0.008702	0	0	0	0	0	0	0.014958
Enterovibrio	0	0	0	0	0	0	0	0	0	0	0	0	0	0	0	0	0	0	0	0	0	0	0	0	0	0	0	0	0	0	0	0	0	0	0	0	0	0.00925	0	0.023559	0	0.005801	0	0	0	0	0	0	0
Epulopiscium	0	0.027589	0	0	0	0.008828	0	0	0	0	0.971382	0	0.003126	0	0	0.027892	0	0.106724	0	0	0.033218	0	0	0	0	0	0.023264	0	0.001941	0	0.006682	0.068139	0.153118	0.030667	0.216653	0.020473	0.048838	0.064753	0	0.07853	0.028834	0.005801	0.00191	0.151294	0.004392	0.002219	0	0.970809	0.688056
Erwinia	0.225461	5.65569	0.064284	0	0	0	0.008752	0	0	0	0	0.068078	0.009378	0	0.094065	0.111568	17.5221	1.29445	0.157662	0.21526	0.026575	0.019316	0.008326	0.444256	0	0	0	0.040275	0	0.129808	0.093553	0.07469	0	0.003228	0.035825	0.004095	0.002123	0.018501	0	0.019632	0	0.014503	0.00191	0.002751	0.01098	0.004438	0	0.053562	0.179493
Escherichia	0.010998	0.091962	0	0.541951	0.007827	0	0	0.002241	0	0.006476	0	0.018567	0	0.008965	0.017103	0	0.015624	0.003443	0	0.004784	0.006644	0	0	0.380791	0	0	0.00179	0	0	0	0.063482	0.060276	0.001963	0.006456	0.066531	0.004095	0.002123	0.086337	0.003382	0.027485	0.002218	0.017403	0	0	0.004392	0	0	0.006695	0
Eubacterium	0	0.018392	0	0.020072	0	0.052971	0	0	0	0	0	0	0	0	0	0	0	0	0	0	0	0	0.358035	0.005289	0	0	0	0	0.00097	0	0.007796	0.015724	0	0.00807	0	0.001365	0	0	0	0	0	0	0	0	0	0	0	0	0
Faecalibacterium	0	0	0	0	0	0	0	0	0	0	0	0	0	0	0	0	0	0	0	0	0	0	0	0	0	0	0.021474	0	0	0.003328	0.918821	0.178209	0	0.13881	0.167181	0.076433	0	0	0	0	0	0	0	0	0	0	0	0	0
Flavobacterium	0.05499	1.30587	0.003781	0	0	0	0	0	0	0	0	0	0	0	0	0.006973	0	0.106724	0	0.009567	0	0	0	0	0	0	0	0	0	0	0.005569	0.018345	0	0.001614	0.013647	0	0.004247	0.379267	0	0.149207	0.008872	0.031906	0.02292	0	0.002196	0.006657	0	0	0
Francisella	0	0	0	0	0	0	0	0	0	0	0	0	0	0	0	0	0	0	0	0	0	0	0	0	0	0	0	0	0	0	0	0	0	0	0	0	0	0	0	0	0	0	0	0	0	0	0	0	0
Fusobacterium	0.010998	0.119551	0	0	0	0	0	0	0	0	0	0.433222	0.018756	0	0	0	0	0	0	0	0	0	0	0.116353	0	0	0	0	0	0.001109	0.025616	0	0	0	0.005118	0.004095	0.023358	0.00925	0.003382	0.003926	0.035488	0.031906	0.276955	0.03576	0.237165	0.23744	0	0	0
Gemmiger	0	0	0	0.040145	0	0	0	0	0	0	0	0	0	0	0	0	0	0.003443	0	0	0	0	0.341382	0.026444	0	0	0.00179	0	0	0	0.027843	0.039311	0	0.025825	0.018765	0.016378	0	0	0	0	0	0.002901	0.00191	0	0.15811	0	0	0	0
Halomonas	0.021996	0	0	0	0	0	0	0	0	0	0	0	0	0	0	0	0	0.010328	0	0	0	0	0	0	0	0	0	0	0	0	0.002227	0	0	0.003228	0.025589	0.00273	0	0	0	0	0	0	0	0.002751	0	0	0	0	0
Helicobacter	0.016497	0	0	0	0	0	0	0	0	0	0	0	0	0	0	0	0	0	0	0	0	0	0	0	0	0	0	0.002237	0.00097	0	0	0.002621	0.001963	0	0.00853	0	0.002123	0.046252	0	0	0	0.002901	0.00191	0	0	0.006657	0	0	0
Herbaspirillum	0	0.036785	0	0	0	0	0	0	0	0.006476	0	0	0.003126	0	0	0.006973	0	0.072297	0	0	0	0	0.008326	0.074043	0.006432	0	0.008948	0	0.00097	0	0.067937	0.416694	0.019631	0.024211	0.419659	0.030027	0.004247	0.484105	0	0.286634	0	0.005801	0	0	0.006588	0.002219	0	0	0
Janthinobacterium	0.021996	0.524186	0	0	0	0	0	0	0	0	0	0	0	0	0.008551	0.013946	0	0.210004	0	0	0	0	0	0	0	0	0.00179	0	0	0	0.001114	0	0	0	0	0	0	0	0	0	0	0	0.00191	0	0	0	0	0	0
Kocuria	0.049491	0.634541	0.011344	0	0	0	0	0	0	0	0	0	0	0	0	0	0	0.003443	0.001695	0.004784	0	0	0	0	0	0	0	0	0	0	0	0	0	0	0.001706	0	0	0	0	0	0	0	0	0	0	0	0	0	0
Labrenzia	0	0	0	0	0	0	0	0	0	0	0	0	0	0	0	0	0	0	0	0	0	0	0	0	0	0	0	0	0	0	0	0	0	0	0	0	0	0	0	0	0	0	0	0	0	0	0	0	0
Lachnospira	0	0	0	0	0	0	0	0	0	0	0	0	0	0	0	0	0	0	0	0	0	0	0	0	0	0	0	0	0	0	0.074619	0.024897	0	0	0.027295	0.005459	0	0	0	0	0	0	0	0	0	0	0	0	0
Lactobacillus	0	0.128747	0	0.020072	0	0	0	0	0	0	0	0.012378	0.009378	0	0	0	0	0.041312	0	0	0	0	0	0	0	0	0.00179	0.001119	0	0	0.001114	0.00131	0	0	0	0.001365	0.004247	0.999044	0.006764	0.007853	0.002218	0	0	0	0.002196	0.099858	0	0	0.007479
Lactococcus	0	0.119551	0	0	0	0	0	0	0	0	0	0	0	0	0	0.020919	0	0.013771	0	0	0	0	0	9.89528	0.675371	0	0.003579	0.004475	0.002911	0.031065	0.0568	0.193933	0.001963	0.012913	0.097238	4.71153	0	0.024668	0.023673	0.015706	0	0.017403	0.00955	0	0	0.002219	0	0	0.157056
Leptothrix	0.010998	0.88284	0.007563	0.040145	0	0	0	0.004482	0	0.110096	0.042855	0	0	0	0.017103	0.027892	0	0.044755	0	0.004784	0	0	0	0	0	0	0.003579	0	0	0	0.01782	0.14807	0.007852	0.009684	0.114297	0.030027	0	0.22201	0.003382	0.109942	0.002218	0.014503	0.0191	0.019256	0	0.015533	0	0.01339	0.388901
Leucobacter	0	0.009196	0	0	0	0	0	0	0	0	0	0	0	0	0	0	0	0.017213	0	0	0	0	0	0	0	0	0	0	0	0	0	0	0	0	0.001706	0	0	0	0.057493	0	0	0.026105	0.00191	0	0	0	0	0	0
Marinomonas	0	0	0.007563	0	0	0	0	0	0	0	0	0	0	0	0	0	0	0	0	0	0	0	0	0	0	0	0	0	0	0	0	0	0	0	0	0	0	0.003083	0	0.007853	0	0	0	0	0	0	0	0	0
Methylobacterium	0.038493	0.229906	0.007563	0	0	0	0.013129	0	0	0	0	0	0.003126	0	0.008551	0.006973	0	0.061969	0.001695	0.033485	0	0.077265	0.049958	0	0	0	0	0	0	0	0.007796	0.076001	0	0.001614	0.018765	0.001365	0	0	0	0.027485	0	0	0	0	0	0	0	0.01339	0.022437
Methylophaga	0	0	0	0	0	0	0	0	0	0	0	0	0	0	0	0	0	0	0	0	0	0	0	0	0	0	0	0	0	0	0	0	0	0	0	0	0	0	0	0	0	0	0	0	0	0	0	0	0
Methylotenera	0.021996	0.570167	0.003781	0	0.007827	0	0	0	0	0.129525	0	0	0	0	0	0	0	0.082625	0	0	0	0	0	0	0	0	0	0	0	0	0.002227	0.013104	0	0.004842	0.001706	0	0	0	0	0	0	0	0	0	0.002196	0	0	0	0
Moritella	0	0	0	0	0	0	0	0	0	0	0	0	0	0	0	0	0	0	0	0	0	0	0	0	0	0	0	0	0	0	0	0	0	0	0	0	0	0	0	0	0	0	0	0	0	0	0	0	0
Mucispirillum	0.560902	0	2.21592	7.76797	0.367877	0.017657	0.105028	0.320477	0.038281	0.10362	0	0.736477	0.028135	1.83791	0	0	0	0	0	0	0.066436	0.115897	0	0.058176	55.1103	0	0	0	0	0	0	0	0	0	0	0	0	0.006167	0	0	0	0	0	0	0	0.002219	0	0	0
Mycobacterium	0	0.055177	0	0.080289	0	0	0.004376	0.004482	0	0	0	0.129967	0.040639	0	0	0	0.007812	0.003443	0.001695	0.004784	0.079724	0	0	0.026444	0	0	0.008948	0	0	0	0.03007	0.235865	0.013741	0.038738	0.450366	0.034122	0.002123	0.003083	0.003382	0.003926	0.004436	0.008702	0	0	0.002196	0.006657	0	0	0.007479
Mycoplasma	0	0	0	0	0	0.891675	0	0	0	0	0	0	0	0	0	0	0	0	0	0	0	0	0	0	0	0	0	0	0	0	0	0	0	0	0	0	0	0.003083	0	0	0	0	0	0	0	0	0	0	0
Nitrosomonas	0	0	0	0	0	0	0	0.017929	0	0	0	0.377522	0.681484	0	0	0	0	0	0	0	0	0.077265	0	0.005289	0	0	0	0	0	0	0	0	0	0	0	0	0	0	0	0	0	0	0	0	0	0	0	0	0
Novispirillum	0	0	0	0	0	0	0	0	0	0	0	0	0	0	0	0	0	0	0	0	0	0	0	0	0	0	0	0	0	0	0	0	0	0	0	0	0	0	0	0	0	0	0	0	0	0	0	0.026781	3.22339
Ochrobactrum	0.021996	0.045981	0	0.060217	0	0	0	0	0	0.019429	0	0	0	0	0	0	0	0.003443	0	0	0	0	0	0.015866	0	0	0	0	0	0.001109	0.006682	0.294831	0	0	0.24736	0.009554	0	0.243594	0.003382	0.345532	0	0.005801	0	0	0.004392	0	0	0	0
Odoribacter	0	0.349457	0	0.200723	0.015654	0	0	0	0	0	0	0.012378	0.003126	0.367581	0	0.104595	0.757753	0.03787	0	0	0.019931	0	0	0.063465	1.60803	0	0	0	0	0	0.007796	0	0	0.006456	0	0	0	0.003083	0	0	0	0	0	0	0	0.004438	0	0	0
Olsenella	0	0	0	0	0	0	0	0	0	0	0	0	0	0	0	0	0	0	0	0	0	0	0	0	0	0	0	0	0	0	0	0	0	0	0	0	0	0	0	0	0	0	0	0	0	0	0	0	0
Oscillatoria	0	0	0	0	0	0	0	0	0	0	0	0	0	0	0	0	0	0	0	0	0	0	0	0	0	0	0	0	0	0	0	0	0	0	0	0	0	0	0	0	0	0	0	0	0	0	0	0	0
Oscillospira	0	0.009196	0.124787	0.361301	0.093926	0	0	0	0.066992	0.058286	0	0	0	0.134481	0	0.760059	0.023436	0.020656	0	1.23415	0.026575	0.096581	0.016653	0.565898	0.636779	0	0.00179	0.002237	0	0	0.114713	0.011793	0.005889	0.056493	0.110886	0.032757	0.00637	0.058586	0.003382	0	0	0.002901	0.00764	0	0.017568	0.004438	0	0	0
PW3	3.20594	0.358654	7.82	0.44159	3.46744	8.94323	0.100652	0.221869	0.086133	4.52043	0.219037	0.179478	0.040639	4.4289	0.820934	2.76131	8.63995	26.3986	0	0.023918	0.318894	0.849913	0.008326	0	0.147939	0	0	0	0	0	0	0	0	0	0	0	0	0	0	0	0	0	0.034381	0	0	0	0	0	0
Paenibacillus	0.005499	0.027589	0.003781	0	0	0	0	0	0	0	0	0.068078	0.050017	0	0	0	0.007812	0	1.0782	0.004784	0	0	0	0	0	0	0	0	0	0	0.073506	0.006552	0	0	0.013647	0	0	0	0	0	0	0	0	0	0	0	0	0	0
Paludibacter	0	0	4.74948	0	0	0	0	0	0	0.025905	0	0	0	0.026896	0	0	0	0	0	0	0.013287	0	0	0	0	0	0	0	0	0	0	0	0	0	0	0	0.420436	0.185008	0.010146	0.777446	0.199619	0.095719	1.50511	0.508899	0.792745	2.00604	0	0.127209	0.291676
Papillibacter	0	0	0.030251	0	0.062617	0	0.262571	0.69474	0.095703	0.019429	0	0	0	0.152412	0	0	0	0	0	0	0.019931	0	0	0	0	0	0	0	0	0	0	0	0	0	0	0	0	0	0	0	0	0	0	0	0	0	0	0	0
Parabacteroides	0.34094	2.05076	0.363018	0.120434	0.046963	0	0	0	0	0	0.109519	0.006189	0	0.017931	0.273645	0.237082	12.9755	0.320171	0	0	0	0.15453	0.024979	0.364925	0.906927	0	0	0	0	0	0.026729	0.013104	0	0.001614	0.018765	0	0.002123	0.012334	0	0	0.002218	0	0.204374	0	0.13615	0	0	0	0
Paracoccus	0.049491	0.137944	0	0	0	0	0	0	0	0	0	0	0	0	0	0.006973	0	0.055083	0	0	0	0	0	0	0	0	0.005369	0	0	0	0.00891	0.031449	0.001963	0.004842	0.05459	0.010919	0.00637	0	0.466705	0	0.02218	0.336466	0.082132	0.027508	0	0.008876	0	0.020086	0.007479
Paraprevotella	0	0	0	0	0	0	0	0	0	0	0	0	0	0	0	0	0	0	0	0	0	0	0	0	0	0	0	0.001119	0	0	0.005569	0.00131	0	0	0	0	0	0	0	0	0	0	0	0	0	0	0	0	0
Parvimonas	0	0	0	0	0	0	0	0	0	0	0	0	0	0	0	0	0	0	0	0	0	0	0	0	0	0	0	0	0	0	0	0	0	0	0	0	0	0	0	0	0	0	0	0	0	0	0	0	0
Pedobacter	0	0.643737	0	0	0	0	0	0	0	0	0	0	0	0	0	0	0	0.25476	0.001695	0	0	0	0	0.005289	0	0	0	0	0	0	0.004455	0	0	0.001614	0	0	0	0	0	0	0	0.014503	0.00955	0.002751	0	0.011095	0	0	0
Pelomonas	0.010998	0.211514	0	0	0.007827	0	0.048138	1.95648	0	0.770675	0	0	0.025009	0	0	0.006973	0	0.082625	0	0.004784	0	0	0	0	0	0	0.003579	0	0	0	0.004455	0.005241	0.001963	0	0.015353	0	0	0.006167	0	0	0	0	0.00955	0	0	0.002219	0	0.033476	0.037394
Peptococcus	0	0	0	0	0	0	0	0	0	0	0	0	0	0	0	0	0	0	0	0	0	0	0	0	0	0	0	0	0	0	0	0	0	0	0	0	0	0	0	0	0	0	0	0	0	0	0	0	0
Peptoniphilus	0	0.045981	0	0	0	0	0	0	0	0	0	0	0	0	0	0	0	0	0	0	0	0	0	0	0	0	0	0	0	0	0	0	0	0	0	0	0	0	0	0	0	0	0	0	0	0	0	0	0
Peptostreptococcus	0	0	0	0	0	0	0	0	0	0	0	0	0	0	0	0	0	0	0	0	0	0	0	0	0	0	0	0	0	0	0	0	0	0	0	0	0.014864	0.114088	0.186006	0	0.008872	0.060912	0	0.005502	0	0.017753	0	0	0
Phascolarctobacterium	0	0	0	0	0	0	0	0	0	0	0	0	0	0	0	0	0	0	0	0	0	0	0	0	0	0	0.00179	0	0	0.004438	0.486697	0	0.001963	0.006456	0.044354	0.027297	0	0	0	0	0	0	0.00191	0	0	0	0	0	0
Photobacterium	0	0.018392	0	0	0	0	0	0	0	0	0	0	0	0	0	0	0	0	0	0.004784	0	0	0	0	0	0	0	0	0	0	0	0	0	0	0.001706	0	0	0.021584	0	0.003926	0	0.002901	0	0	0	0	0	0	0
Phyllobacterium	0	0.036785	0	0	0	0	0	0	0	0	0	0	0	0	0	0	0	0	0	0	0	0	0	0	0	0	0	0	0	0	0.005569	0	0	0	0.001706	0	0	0.024668	0.003382	0	0	0.002901	0	0	0.002196	0	0	0.29459	0.142099
Planctomyces	0.005499	0.082766	0	0	0.031309	0	0.004376	0.011205	0	0	0	0.012378	0.009378	0.044827	0	0	0	0.006885	0.001695	0	0.059793	0	0	0	0	0	0.007158	0	0	0	0.020047	0.018345	0.003926	0.014527	0.44013	0.005459	0.048838	0	0.118367	0	0.013308	0.011602	0.01146	0.008252	0.006588	0.006657	0	0.01339	0.014958
Plesiomonas	0.027495	0.29428	0.003781	0	0	0	0	0	0	0.181335	0.5095	0	0.009378	0	0.017103	0.041838	5.26521	0.275416	0.018648	0.019134	3.08265	0	0	0.047599	0	0	0.005369	8.89177	0.002911	26.3267	16.4809	9.58789	0.047113	0.069405	2.91885	0.528205	0.327006	3.90676	0.240116	3.33359	0.075411	0.974591	0.137523	0.269579	0.382098	0.945322	0	0.15399	0.216887
Porphyromonas	0	0.036785	0	0	0	0	0	0	0	0	0	0	0	0	0	0	0	0	0	0	0	0	0	0	0	0	0	0	0	0	0	0	0	0	0	0	0	0	0	0	0	0	0	0	0	0	0	0	0
Prevotella	0	0.07357	0	0	0	0	0	0	0	0	0	0	0	0	0	0	0	0	0	0	0	0	0	0	0	0	0.03579	0.013425	0.010675	0.013314	7.2882	2.11623	0.009815	1.90461	0.561251	0.607368	0.116788	0.487188	0.010146	0.003926	0.006654	0.278455	0.049661	0.002751	0.017568	0.075448	0	0.046867	0.007479
Propionigenium	0	0	0	0	0	0	0	0	0	0	0	0	0	0	0	0	0	0	0	0	0	0	0	0	0	0	0	0	0	0	0	0	0	0	0	0	0	0	0	0	0	0	0	0	0	0	0	0	0
Propionispira	0	0.027589	0	0	0	0	0	0.002241	0	0	0	0.012378	0.012504	0	0.042757	0.020919	0.007812	0	0	86.1086	0	0	0	0	0	0	0	0	0	0	0	0	0	0	0	0	0	0	0	0	0	0	0	0	0	0	0	0	0
Propionivibrio	0	0.064374	0	0	0	0	2.67822	2.35988	0	0	0	0	0	0	0	0	0	0.003443	0	0	0	0	0	0	0	0	0	0	0	0	0	0	0	0	0	0	0	0	0	0	0	0	0.00191	0	0	0	0	0	0
Proteiniclasticum	0	0	0	0	0	0	0	0	0	0	0	0	0	0	0	0	0	0	0	0	0	0	0	0	0	0	0	0	0	0	0	0	0	0	0	0	0	0	0.551253	0.007853	0.006654	0.031906	0.00191	0.008252	0	0.015533	0	0	0
Proteocatella	0	0	0	0	0	0	0	0	0	0	0	0	0	0	0	0	0	0	0	0	0	0	0	0	0	0	0.005369	0	0	0	0	0	0	0.001614	0.001706	0.001365	0.687986	0.388517	2.7495	0.22381	2.94992	2.39877	1.12119	1.62848	0.142738	0.925351	0	0	0
Providencia	0	0	0	0.62224	0	0	0	0	0	0	0	0.012378	0.012504	0	0	0	0	0	0	0	0	0	0.016653	12.3916	0	0	0	0	0	0	0	0	0	0.001614	0	0	0	0	0	0.007853	0	0	0	0	0	0	0	0	0
Pseudoalteromonas	0.181468	1.26908	0.007563	0	0	0	0	0	0	0	0	0	0	0	0	0	0	0.695425	0	0	0	0	0	0	0	0	0	0	0	0	0	0	0	0	0	0	0	0.006167	0	0.015706	0	0.002901	0	0	0	0	0	0	0
Pseudomonas	0.428925	6.96156	0.034033	0.020072	0	0	0.004376	0.002241	0.00957	0.084191	0.014285	0	0.009378	0	0.068411	0.006973	0.007812	6.26227	97.374	0.014351	0	0	0.008326	0	0.032161	0	0	0	0	0	0.033412	0.020966	0	0.009684	0.069943	0.008189	0.002123	0.037002	0	0.003926	0	0	0.0191	0	0.059291	0.039943	0	0.977504	0
Psychrobacter	0.043992	0.193121	0	0	0	0	0	0	0	0	0	0	0	0	0	0	0	0	0	0	0	0	0	0	0	0	0	0	0	0	0	0	0	0	0	0	0	0.030835	0.003382	0.07853	0.002218	0.002901	0	0	0	0	0	0	0
Rhodobacter	0	0.275887	0	0	0	0	0	0.002241	0	0	0	0.006189	0.006252	0	0.025654	0	0.015624	0	0.006781	0.014351	0	0.019316	0	0.005289	0.012864	0	0.00179	0	0	0	0.015592	0.102208	0	0.001614	0.204712	0.012284	0.002123	0	0.689912	0.003926	0.019962	0.15083	0.084042	0.044013	0.004392	0.004438	0	0.194162	0.516042
Rhodospirillum	0.703877	0	0	0	0.266124	0	0	0	0	0	0	0	0	0	0	0	0	0	0	0	0	0.038632	0	0	0	0	0	0	0	0	0	0	0	0	0	0	0	0	0	0	0	0	0	0	0	0	0	0	0
Rickettsiella	0	0	0	0	0	0	0.004376	0.004482	0	0	0	0.854066	0.600206	0	0	0	0.007812	0	0	0.038268	0	0	0	0.015866	0	0	0	0	0	0	0	0	0	0	0	0	0	0	0	0	0	0	0	0	0	0	0	0	0
Rikenella	0	0	0	0.562023	0	0	0	0	0	0	0	0	0	0	0	0	0	0	0	0	0	0	0	0	0.012864	0	0	0	0	0	0	0	0	0	0	0	0	0	0	0	0	0	0	0	0	0	0	0	0
Robinsoniella	0	0.110355	0	0.080289	0	0.715106	0	0	0	0	0	0	0	0	0.581495	0.090649	0.101555	0.092953	0	0.100454	0	0	0.249792	0.079331	0	0	0	0	0	0	0	0	0	0	0	0	0	0	0	0	0	0	0	0	0	0	0	0	0
Roseburia	0	0.110355	0	0	0	0	0	0	0	0	0	0	0	0	0	0	0	0	0	0	0	0	0	0	0	0	0.010737	0	0	0	0.292909	0.058966	0	0.054879	0.071649	0.028662	0.010617	0	0	0.003926	0	0	0	0	0	0	0	0	0
Rubritalea	0	0	0	0	0	0	0	0	0	0	0	0	0	0	0	0	0	0	0	0	0	0	0	0	0	0	0	0	0	0	0	0	0	0	0	0	0	0	0	0	0	0	0	0	0	0	0	0	0
Ruminococcus	0.472917	0.101159	0.453772	0.702529	0.023482	0	0.004376	0.439255	0.133984	0.006476	0	0.006189	0	0.143446	0.008551	0.383516	0.109366	0.017213	0	0.004784	0.013287	0.502221	0.349709	5.19357	1.36361	0	0.007158	0.002237	0.00097	0	0.476673	0.231933	0	0.064563	0.2013	0.049135	0.002123	0.157257	0.010146	0	0	0.002901	0.01528	0	0.028548	0.013314	0	0	0
Sediminibacterium	0	0	0	0	0	0	0	0	0	0	0	0	0	0	0.051308	0.006973	0	0	0	0	0	0	0	0	0	0	0.003579	0	0	0	0.007796	0.051104	0	0.001614	0.05459	0.005459	0	0.027751	0	0.003926	0	0	0	0	0.002196	0.006657	0	4.82057	1.67527
Shewanella	0.005499	0.128747	0	0	0	0	0	0	0	0	0	0	0	0	0.230888	0.048811	0	0.096395	0	0	0	0	0	0	0	0	0	0	0	0	0.002227	0.011793	0	0.001614	0.030707	0	0.023358	0.681447	0.277317	2.2224	1.41285	1.64752	4.19444	2.87459	0.696122	0.155335	0	4.57954	0.99469
Snodgrassella	0	0	0	0	0	0	0	0	0	0	0	0	0	0	0	0	0	0	0	0	0	0	0	0	0	0	0	0	0	0	0	0	0	0	0	0	0	0	0	0	0	0	0	0	0	0	0	0	0
Sphingobacterium	0.076987	1.90362	0.034033	0	0	0	0	0.002241	0	0	0	0	0	0	0.042757	0.034865	0.007812	0.175578	0.005086	0.062186	0	0	0	0	0	0	0	0	0	0	0.002227	0.006552	0	0	0	0	0	0	0	0.011779	0	0.011602	0.00191	0	0	0.004438	0	0	0
Sphingomonas	0.005499	0.404635	0.007563	0	0	0	0	0	0	0.077715	0.004762	0	0	0	0	0	0	0.034427	0.001695	0.009567	0	0	0	0	0	0	0.00179	0	0	0	0.063482	0.121863	0	0.003228	0.039236	0	0.004247	0.089421	0	0.090309	0	0	0	0.002751	0	0	0	1.25201	0.194451
Sporobacter	0	0	0.022689	0	0	0	0	0.206181	0	0	0	0.99641	1.43174	0.008965	0	0	0.007812	0	0	0	0.013287	0	0	0.005289	0	0	0	0	0	0	0	0	0	0	0	0	0	0	0	0	0	0	0	0	0	0	0	0	0
Staphylococcus	0.038493	0.404635	0	0	0	0	0	0	0	0	0	0	0	0	0	0	0	0.337384	0	0.009567	0	0	0	0	0	0	0	0	0	0	0	0.015724	0	0	0.005118	0.004095	0	0.003083	0.003382	0	0	0	0	0	0	0	0	0.247724	0.142099
Stenotrophomonas	0.043992	0.726504	0.007563	0	0	0	0.008752	0.004482	0	0.006476	0	0.006189	0.012504	0	0.034206	0.013946	0	0.685097	0.001695	0.038268	0	0.019316	0.008326	0.005289	0	0	0.00179	0	0	0	0.014478	0.187381	0.001963	0.001614	0.110886	0.00273	0	0.077087	0.010146	0.109942	0	0.002901	0.00191	0	0.002196	0.031067	0	0.01339	0
Streptococcus	0.038493	0.303476	0	0	0	0	0	0	0	0	0	0	0	0	0.008551	0.006973	0	0.061969	0	0	0	0	0	0	0	0	0.00179	0	0	0	0.094666	0.038	0	0.001614	0.011942	0.005459	0.26118	0.135673	4.14285	0.113868	0.192965	4.26674	0.089772	0.055016	0.004392	2.37218	0	0	0.007479
Succinivibrio	0	0	0	0	0	0	0	0	0	0	0	0	0	0	0	0	0	0	0	0	0	0	0	0	0	0	0	0	0	0	0	0	0	0	0	0	0	0	0	0	0	0	0	0	0	0	0	0	0
Sutterella	0	0	0	0	0	0	0	0	0	0	0	0	0	0	0	0	0	0	0	0	0	0	0	0	0	0	0.00179	0.002237	0.00097	0	0.063482	0.018345	0	0.011299	0.018765	0.00273	0	0.07092	0.003382	0	0	0	0.00573	0	0.002196	0	0	0	0
Synechococcus	0	0	0	0	0	0	0	0	0	0	0	0	0	0	0	0	0	0	0	0	0	0	0	0	0	0	0.003579	0	0	0	0.1136	0.169036	0.015704	0.016141	5.99294	0.016378	0.44167	0.021584	0.006764	0.015706	0.002218	0.017403	0.00382	0.005502	0	0	0	0.113819	0.538479
Syntrophomonas	0.021996	0	0	0	0	0	0.319461	0.629748	0	0.038858	0	0	0	0.062758	0	0	0	0	0	0	0	0	0	0	0	0	0	0	0	0	0	0	0	0	0	0	0	0	0	0	0	0	0	0	0	0	0	0	0
Thalassobius	0	0	0	0	0	0	0	0	0	0	0	0	0	0	0	0	0	0	0	0	0	0	0	0	0	0	0	0	0	0	0	0	0	0	0	0	0	0	0	0	0	0	0	0	0	0	0	0	0
Treponema	0.874347	0	5.66837	0.220795	0.180025	0	1.22533	1.46344	0	0.064763	0	0	0	0.833782	0	0	0	0	0	0	0.033218	0.077265	0	0	2.83656	0	0	0	0	0	0.005569	0	0	0	0.010236	0	0.004247	0	0.003382	0	0	0.002901	0	0	0	0	0	0	0
Turicibacter	0	0	0.003781	0.682457	0	0	0	0	0	0.012953	0	0.006189	0	0	0	0.048811	0	0	0	0	0	0	0	0	0	0	0.032211	0	0.00097	0	0.010023	0.192623	0.677254	0.027439	0.266125	0.073703	0.108294	0.006167	0.118367	0.003926	0.042142	0.023205	0.049661	0.052265	0.006588	0.006657	0	0.026781	0
Veillonella	0	0.018392	0	0	0	0	0	0	0	0	0	0	0	0	0	0	0	0.041312	0	0	0	0	0	0	0	0	0	0	0	0	0.0568	0.017035	0	0	0	0	0	0	0	0.023559	0	0	0	0	0	0	0	0	0
Vibrio	0.027495	0.22071	0	0	0	0	0	0	0	0	0	0	0	0	0	0	0	0.010328	0	0	0	0	0	0	0	0	0	0	0	0	0	0	0	0	0	0	0	0.043169	0	0.007853	0	0	0.00191	0	0.004392	0.013314	0	0	0
Wautersiella	0.038493	0.910429	0	0	0	0	0	0	0	0	0	0	0	0	0.034206	0.034865	0	0.010328	0	0.009567	0	0	0	0	0	0	0	0	0	0	0.002227	0	0	0	0	0	0	0	0	0.023559	0	0.031906	0.028651	0.005502	0	0.006657	0	0	0
YRC22	0	0	0	0	0	0	0	0	0	0	0	0	0	0	0	0	0	0	0	0	0	0	0	0	0	0	0	0	0	0	0	0	0	0	0	0	0	0	0	0	0	0	0	0	0	0	0	0	0
p-75-a5	0	0	0	0	0	0	0	0	0	0	0	0	0	0	0	0	0	0	0	0	0	0	0	0	0	0	0	0	0	0	0	0.005241	0	0	0	0.001365	0.046715	0.058586	0	0.054971	0	0.023205	0.00764	0	0.004392	0.204154	0	0	0
u114	0.010998	0.064374	0.007563	0	0	0	0.008752	0	0	25.8273	6.59016	2.57458	0.196943	0	0	0	0	0	0	0	45.283	51.7481	0	0.005289	0.006432	0	0.016106	0.001119	0.00097	0.003328	0.094666	0.14807	0	0.00807	0.501544	0.027297	0.35461	0.030835	2.82052	0.051044	6.92011	3.70403	6.13122	4.03268	0.039527	0.059915	0	0.361543	10.8818
vadinHB04	0.016497	1.27828	0.015126	0	0	0	0	0	0	0	0	0	0	0	0	0	0	0.079182	0	0	0	0	0	0	0	0	0	0	0	0	0	0	0	0	0	0	0	0	0	0	0	0	0	0	0	0	0	0	0
Unclassified	82.678	23.6436	70.2552	40.6865	86.3729	79.3767	89.1646	84.2003	93.0328	38.8511	77.282	80.6102	92.6787	70.2708	75.4746	71.9476	34.6379	39.7804	1.10702	10.452	19.7781	36.8553	2.66445	37.3017	18.0485	98.1132	0.436642	17.3573	0.029113	19.2116	6.71129	7.68001	4.75452	0.973287	28.472	2.32847	33.0085	35.0066	48.5779	50.9973	59.4952	44.4309	45.9097	52.0727	42.9356	36.3017	100	82.733	69.0823
Others(<0.5%)	0.791861	5.33382	0.400832	1.04376	0.673137	0.697449	0.38948	0.558033	0.65078	0.712389	0.409504	1.12019	0.737754	1.20136	0.11972	0.4393	0.45309	1.84873	0.188177	0.243961	1.57454	1.06239	0.29975	0.460123	0.443816	0	0.07516	0	0.005823	0.001109	0.725033	2.22761	0.037298	0.237269	3.38798	0.406732	0.184737	0.884956	1.346	0.769593	0.321608	1.32846	1.11164	0.932523	0.597303	1.25599	0	0.415104	1.29384
[truncated: 87 more columns]

## Sheet: Species
	Boophis.marojezensis	Boophis.narinsi	Boophis.reticulatus	Cycloramphus.boraceiensis	Dendropsophus.minutus	Dendropsophus.sanborni	Hylodes.asper	Hylodes.phyllodes	Hypsiboas.albomarginatus	Hypsiboas.albopunctatus	Hypsiboas.faber	Phasmahyla.cruzi	Phasmahyla.cruzi.1	Physalaemus.cuvieri	Salamandra.salamandra.1	Salamandra.salamandra.2	Salamandra.salamandra.3	Salamandra.salamandra.4	Salamandra.salamandra.5	Salamandra.salamandra.6	Scinax.fuscovarius	Scinax.hayii	Scinax.littoralis	Scinax.trapicheroi	Thoropa.taophora	Aplodinotus.grunniens	IP10	IP1	IP2	IP3	IP4	IP5	IP6	IP7	IP8	IP9	CI10	CI1	CI2	CI3	CI4	CI5	CI6	CI7	CI8	CI9	Carassius.auratus	Carassius.auratus.1	Cyprinus.carpio
Acidovorax_defluvii	0.032994	0.312672	0.011344	0	0	0	0	0	0	0.278479	0.104757	0	0	0	0.017103	0.020919	0.007812	0.117052	0.001695	0.004784	0	0.019316	0	0	0.012864	0	0.003579	0	0	0	0.027843	0.644696	0.001963	0	0.272949	0	0	0.228177	0.003382	0.137427	0	0.017403	0.00955	0	0.006588	0.044381	0	0	0
Acinetobacter_guillouiae	0.005499	0.064374	0	0	0	0	0	0	0	0	0	0	0	0	0	0	0	0.010328	0	0	0	0	0	0	0	0	0	0	0	0	0.001114	0.00131	0	0	0	0	0	0	0	0	0	0	0.00191	0	0	0.002219	0	0	0
Acinetobacter_rhizosphaerae	0.038493	1.04837	0.02647	0	0	0	0	0	0	0	0	0	0	0	0.008551	0.027892	0	0.103281	0	0.009567	0	0	0	0	0	0	0	0	0	0	0	0	0	0	0.006824	0	0	0	0	0	0	0	0	0	0	0.002219	0	0.040171	0
Acinetobacter_venetianus	0.049491	1.34265	0.011344	0	0	0	0	0	0.00957	0	0.004762	0.006189	0	0	0	0.013946	0.007812	0.030984	0	0.004784	0	0.019316	0.008326	0	0	0	0.003579	0	0	0	0.031184	0.127105	0.001963	0.003228	0.143298	0.001365	0	0.203509	0.064256	0.247369	0.008872	0.087017	0.076401	0	0.002196	0.108734	0	0	0
Actinomyces_europaeus	0	0	0	0	0	0	0	0	0	0	0	0	0	0	0	0	0	0	0	0	0	0	0	0	0	0	0	0	0	0	0	0	0	0	0	0	0	0	0	0	0	0	0	0	0	0	0	0	0
Aeromonas_sharmana	0	0	0	0	0	0	0	0	0	0	0	0	0	0	0	0	0	0	0	0	0	0	0	0.005289	0	0	0	0	0	0	0.001114	0	0	0	0	0	0.104047	0.003083	0	0.062824	0.037706	0.008702	0.040111	0.041262	0.054899	0.133144	0	0	0
Aeromonas_veronii	0	0	0	0	0	0	0	0	0	0	0	0	0	0	0	0	0.046871	0	0	0	0	0	0	0	0	0	0	0	0	0	0	0.00131	0	0	0.003412	0	0.046715	0.061669	0.006764	0.058897	0.05545	0.029006	0.089772	0.112783	0.630243	0.461566	0	0.026781	5.43714
Akkermansia_muciniphila	0	0	0	0	0	0	0	0	0	0	0	0	0	0	0	0	0	0	0	0.009567	0	0	5.57036	0	0	0	0.007158	0	0	0	0.005569	0.009173	0	0.140425	0.179123	0.036852	0.004247	0.117172	0.003382	0	0.004436	0	0	0	0	0.019972	0	0	0
Alistipes_finegoldii	0	0.027589	0	0	0.015654	0	0	0	0	0	0	0	0	0	0	0	0	0	0	0	0	0	0	0	0	0	0	0	0	0	0.003341	0.002621	0	0.003228	0	0	0	0.006167	0	0	0	0	0	0	0	0	0	0	0
Alistipes_indistinctus	0.126478	0	0.559652	0	0.195679	0.238369	0	0.006723	0	0	0	0.024756	0.003126	0.56482	0	0	0	0.027542	0	0	0.099655	0.019316	0	0	0	0	0	0	0	0	0	0	0	0.003228	0	0.004095	0	0	0	0	0	0	0	0	0	0	0	0	0
Alistipes_putredinis	0	0	0.003781	0	0	0	0	0	0	0	0	0	0	0	0	0	0	0	0	0	0	0	0	0	0	0	0.00179	0	0	0	0.016706	0	0	0	0.001706	0	0	0	0	0	0	0	0	0	0	0	0	0	0
Bacillus_cereus	0	0.009196	0.003781	0	0	0	0	0	0	0	0	0.290878	0.137547	0	0	0	0.007812	0	0.003391	0.014351	0.279033	0	0.016653	0	0.045025	0	0	0	0	0	0	0.015724	0	0	0	0	0	0.003083	0.006764	0	0	0.002901	0	0	0	0	0	0	0
Bacteroides_caccae	0	0	0	0	0.023482	0	0	0	0	0	0	0	0	0.017931	0	0	0	0	0	0	0.013287	0	0	0	0.012864	0	0	0	0	0	0.036753	0	0	0.003228	0.05459	0.010919	0	0	0	0	0	0	0	0	0	0	0	0	0
Bacteroides_fragilis	0	0	0	0	0	0	0	0	0	0	0	0	0	0	0	0.013946	0	0	0	0	0	0	0.058285	0	0.115778	0	0.003579	0	0	0	0.04789	0.009173	0	0.004842	0.035825	0.004095	0	0	0	0	0	0	0	0	0	0	0	0	0
Bacteroides_ovatus	0.197965	0.064374	0.011344	0.060217	0	0	0	0	0	0	0	0.068078	0.003126	0	0	0	0.007812	0	0	0	0	0	0.008326	0	0.276581	0	0	0	0	0	0.01782	0	0	0.001614	0	0.001365	0	0.003083	0	0	0	0	0	0	0	0.002219	0	0	0
Bacteroides_plebeius	0	0	0	0	0	0	0	0	0	0	0	0	0	0	0	0	0	0	0	0	0	0	0	0	0	0	0.007158	0	0	0.003328	1.19168	0.285658	0.005889	0.111371	0.112591	0.114649	0	0	0	0	0	0	0	0	0	0	0	0	0
Bacteroides_uniformis	0	0	0	0	0	0	0	0	0	0	0	0	0	0	0	0	0	0	0	0	0	0	0	0	0	0	0	0	0	0	0.089098	0.010483	0	0.004842	0.032413	0.019108	0	0.003083	0	0	0	0	0	0	0	0	0	0	0
Bacteroides_xylanolyticus	0	0.018392	0	0	0	0.008828	0	0	0	0	0	0	0.01563	0	0	0	0	0.055083	0	0	0	0	0	1.35392	0	0	0	0	0	0	0	0	0	0	0	0	0	0	0	0	0	0	0	0	0	0	0	0	0
Blautia_obeum	0	0	0	0	0	0	0	0	0	0	0	0	0	0	0	0	0	0	0	0	0	0	0.008326	0	0	0	0	0	0	0	0.045663	0.027518	0	0.020983	0.064825	0.006824	0	0	0	0	0	0	0	0	0	0	0	0	0
Bosea_genosp.	0	0.009196	0	0	0	0	0	0	0	0.913153	0	0	0	0	0	0	0	0	0	0	0	0	0	0	0	0	0	0	0	0	0	0	0	0	0	0	0	0	0	0	0	0	0	0	0	0	0	0	0
Brevinema_andersonii	0	0	0	0.040145	0.688791	0	0	0	0	0	0	0	0	5.75578	0	0	0	0	0	0	1.05634	0	0	0	0	0	0	0	0	0	0	0	0	0	0	0	0	0	0	0	0	0	0	0	0	0	0	0	0
Brevundimonas_vesicularis	0	0.036785	0	0	0	0	0	0	0	0	0	0	0	0	0	0	0	0.003443	0	0	0	0	0	0	0	0	0	0	0	0	0.005569	0.210968	0	0	0.066531	0.001365	0	0.271345	0.013528	0.07853	0	0.005801	0	0	0	0.008876	0	0.087038	0.007479
Butyricicoccus_pullicaecorum	0	0.009196	0	0.060217	0	0	0	0	0	0	0	0	0	0	0	0.432327	0	0	0	0	0	0	0.049958	0.12693	0.019296	0	0	0	0	0	0.03007	0.002621	0	0.003228	0.001706	0.006824	0.084937	0	0.010146	0.003926	0.01109	0.002901	0.00382	0.005502	0.028548	0	0	0	0
Carnobacterium_viridans	0.005499	0	0	0	0	0	0	0	0	0	0	0	0	0	0	0	0	0	0	0	0	0	0	0	0	0	0	0	0	0	0	0	0	0	0	0	0	0	0	0	0	0	0	0	0	0	0	0	0.022437
Cetobacterium_somerae	0	0.018392	0	7.90847	0	0.609164	0	0	0	21.4429	8.11866	0.854066	0.025009	0.026896	0	0	0.007812	0	0	0	15.6192	0.038632	0	0.005289	0	0	1.1095	2.12897	95.7874	0.864278	5.641	1.71657	2.53823	0.067791	10.2663	40.755	60.1011	50.4918	34.2589	36.6735	26.5271	33.3507	18.8081	34.9297	27.4672	46.3985	0	0.234333	0.014958
Clostridium_bifermentans	0	0.018392	0	0	0	0	0	0	0	0	0	0	0	0	0	0.006973	0	0	0	0	0.51156	0	0	0	0	0	0	1.77209	0	0	0.010023	0.014414	0.009815	0.001614	0.013647	0.035487	0.00637	0.00925	0.003382	0.003926	0	0	0	0	0	0.004438	0	0	0
Clostridium_celatum	0	0	0	0	0	0	0	0	0	0	0	0	0	0	0	0	0	0	0	0	0	0	0	0	0	0	0	0	0	0	0	0.00131	0.007852	0	0.005118	0.001365	0	0	0	0	0	0	0	0	0	0.002219	0	0	0
Clostridium_clostridioforme	0	0	0	0	0	0	0	0	0	0	0	0	0	0	0	0	0	0	0	0	0	0	0	0	0	0	0.005369	0	0	0	0.081302	0.041931	0	0.054879	0.03753	0.010919	0	0	0	0	0	0	0	0	0	0	0	0	0
Clostridium_colinum	1.83668	0	2.94952	0	1.24452	0	0.665179	1.16985	0.507226	0.006476	0	0.241367	0.228203	5.6482	0	0	0	0	0	0	0.159447	1.73846	0	0.010578	0	0	0	0	0	0	0.010023	0.005241	0	0	0	0.004095	0	0	0	0	0	0	0	0	0	0	0	0	0
Clostridium_lituseburense	0	0.082766	0	0	0	0.017657	0	0	0	0	0	0	0	0	0.017103	0.446273	0	0.013771	0	0	5.19532	0	0	0	0	0	0	0	0	0	0	0	0.015704	0	0	0.012284	0	0.006167	0	0	0	0	0	0	0	0	0	0.006695	0
Clostridium_metallolevans	0	0.064374	0	0	0	0	0	0	0	0	0	0	0	0	0	0	0	0	0	0	0.059793	0	0	0	0	0	0.046527	0.962119	0.001941	0	0.06571	0.159864	0.475059	0.016141	0.322421	0.434029	0.002123	0.049336	0	0	0.004436	0	0.00191	0.013754	0.002196	0	0	0	0
Clostridium_methylpentosum	0.093484	0.045981	0	0.080289	0.313087	0	0.004376	0.035858	0.33496	0.213717	0	0.049511	0.003126	0.304823	1.09458	2.94261	0.218733	0.024099	0	0.167424	0.013287	0.618119	0.024979	0	0.173667	0	0	0	0	0	0	0	0	0	0	0.00273	0	0	0	0	0	0	0	0	0	0	0	0	0
Clostridium_perfringens	0.010998	0	0	2.06744	0.015654	0	0	0	0	0	0.014285	0.049511	0.043765	0	0	0.111568	0.007812	0	0	0.004784	0.059793	0	0	0.010578	0	0	97.7112	0.001119	2.77349	0.06324	26.579	55.0075	90.0846	94.496	29.296	46.7455	0.579692	0.052419	0.514052	0.011779	0.576676	0.197239	0.229204	0.596925	0.017568	0.053258	0	0.060257	0.029915
Clostridium_sordellii	0	0	0	0	0	0	0	0	0	0	0	0	0	0	0	0	0	0	0	0	0.039862	0	0	0	0	0	0	0	0	0	0	0	0	0	0	0	0	0	0	0	0	0	0	0	0	0	0	0	0
Desulfovibrio_C21_c20	0	0	0	0	0	0	0	0	0	0	0	0	0	0	0	0	0	0	0	0	0	0	0	0	0	0	0	0	0	0	0	0	0	0	0	0	0	0.012334	0	0	0	0	0	0	0	0	0	0	0
Elizabethkingia_meningoseptica	0.016497	0.717307	0.037814	0	0	0	0	0	0	0	0	0	0	0	0.008551	0	0	0	0	0	0	0	0	0	0	0	0	0	0	0	0	0	0	0	0	0	0	0	0	0	0	0.002901	0	0	0	0	0	0	0
Ensifer_adhaerens	0	0.018392	0	0	0	0	0	0	0	0	0	0	0	0	0	0	0	0.044755	0	0	0.006644	0	0	0.010578	0	0	0	0	0	0	0.003341	0.00131	0	0.003228	0	0.00273	0	0	0.033819	0.094236	0	0.017403	0.00573	0	0	0.002219	0	0	0.007479
Enterococcus_casseliflavus	0	0.193121	0	0	0	0	0.013129	0	0	0	0	0	0.003126	0	0.008551	0	0	0.044755	0	0	0	0	0.008326	0.306748	0	0	0	0	0	0	0.007796	0.11007	0	0	0	0	0	0	0	0	0	0.008702	0	0	0	0	0	0	0.014958
Escherichia_coli	0.010998	0.091962	0	0.541951	0.007827	0	0	0.002241	0	0.006476	0	0.018567	0	0.008965	0.017103	0	0.015624	0.003443	0	0.004784	0.006644	0	0	0.380791	0	0	0.00179	0	0	0	0.063482	0.060276	0.001963	0.006456	0.066531	0.004095	0.002123	0.086337	0.003382	0.027485	0.002218	0.017403	0	0	0.004392	0	0	0.006695	0
Eubacterium_cylindroides	0	0	0	0	0	0	0	0	0	0	0	0	0	0	0	0	0	0	0	0	0	0	0	0	0	0	0	0	0	0	0	0	0	0	0	0	0	0	0	0	0	0	0	0	0	0	0	0	0
Faecalibacterium_prausnitzii	0	0	0	0	0	0	0	0	0	0	0	0	0	0	0	0	0	0	0	0	0	0	0	0	0	0	0.021474	0	0	0.003328	0.901001	0.176898	0	0.137196	0.167181	0.072338	0	0	0	0	0	0	0	0	0	0	0	0	0
Flavobacterium_gelidilacus	0	0.101159	0	0	0	0	0	0	0	0	0	0	0	0	0	0.006973	0	0.003443	0	0	0	0	0	0	0	0	0	0	0	0	0	0	0	0	0	0	0.004247	0.333015	0	0.125648	0.008872	0.026105	0.00382	0	0.002196	0	0	0	0
Flavobacterium_succinicans	0.049491	0.910429	0.003781	0	0	0	0	0	0	0	0	0	0	0	0	0	0	0.061969	0	0.009567	0	0	0	0	0	0	0	0	0	0	0.001114	0	0	0	0.003412	0	0	0	0	0	0	0.002901	0.01146	0	0	0	0	0	0
Gemmiger_formicilis	0	0	0	0.040145	0	0	0	0	0	0	0	0	0	0	0	0	0	0.003443	0	0	0	0	0.341382	0.026444	0	0	0.00179	0	0	0	0.027843	0.039311	0	0.025825	0.018765	0.016378	0	0	0	0	0	0.002901	0.00191	0	0.15811	0	0	0	0
Helicobacter_pylori	0	0	0	0	0	0	0	0	0	0	0	0	0	0	0	0	0	0	0	0	0	0	0	0	0	0	0	0.001119	0.00097	0	0	0.00131	0	0	0.003412	0	0	0.012334	0	0	0	0	0	0	0	0	0	0	0
Kocuria_rhizophila	0.038493	0.597756	0.011344	0	0	0	0	0	0	0	0	0	0	0	0	0	0	0.003443	0.001695	0.004784	0	0	0	0	0	0	0	0	0	0	0	0	0	0	0.001706	0	0	0	0	0	0	0	0	0	0	0	0	0	0
Lactobacillus_reuteri	0	0	0	0	0	0	0	0	0	0	0	0	0	0	0	0	0	0	0	0	0	0	0	0	0	0	0	0.001119	0	0	0	0	0	0	0	0	0	0.055502	0	0	0	0	0	0	0.002196	0.004438	0	0	0
Methylotenera_mobilis	0.021996	0.570167	0.003781	0	0.007827	0	0	0	0	0.129525	0	0	0	0	0	0	0	0.082625	0	0	0	0	0	0	0	0	0	0	0	0	0.002227	0.013104	0	0.004842	0.001706	0	0	0	0	0	0	0	0	0	0.002196	0	0	0	0
Mucispirillum_schaedleri	0	0	0	0	0	0	0	0	0	0	0	0	0	0	0	0	0	0	0	0	0	0	0	0	0	0	0	0	0	0	0	0	0	0	0	0	0	0.006167	0	0	0	0	0	0	0	0.002219	0	0	0
Olsenella_umbonata	0	0	0	0	0	0	0	0	0	0	0	0	0	0	0	0	0	0	0	0	0	0	0	0	0	0	0	0	0	0	0	0	0	0	0	0	0	0	0	0	0	0	0	0	0	0	0	0	0
Papillibacter_cinnamivorans	0	0	0.030251	0	0.062617	0	0.262571	0.69474	0.095703	0.019429	0	0	0	0.152412	0	0	0	0	0	0	0.019931	0	0	0	0	0	0	0	0	0	0	0	0	0	0	0	0	0	0	0	0	0	0	0	0	0	0	0	0
Parabacteroides_distasonis	0	0	0	0	0	0	0	0	0	0	0	0	0	0	0	0	0	0	0	0	0	0	0	0	0	0	0	0	0	0	0.002227	0	0	0	0	0	0	0	0	0	0	0	0	0	0	0	0	0	0
Parabacteroides_gordonii	0.148474	1.84845	0	0.080289	0.039136	0	0	0	0	0	0	0.006189	0	0.008965	0	0.027892	0.093743	0.265088	0	0	0	0.15453	0.024979	0.04231	0.385927	0	0	0	0	0	0	0	0	0	0.003412	0	0	0.012334	0	0	0	0	0	0	0	0	0	0	0
Peptostreptococcus_anaerobius	0	0	0	0	0	0	0	0	0	0	0	0	0	0	0	0	0	0	0	0	0	0	0	0	0	0	0	0	0	0	0	0	0	0	0	0	0.014864	0.114088	0.186006	0	0.008872	0.055111	0	0.005502	0	0.017753	0	0	0
Photobacterium_angustum	0	0.018392	0	0	0	0	0	0	0	0	0	0	0	0	0	0	0	0	0	0	0	0	0	0	0	0	0	0	0	0	0	0	0	0	0	0	0	0.003083	0	0.003926	0	0.002901	0	0	0	0	0	0	0
Photobacterium_damselae	0	0	0	0	0	0	0	0	0	0	0	0	0	0	0	0	0	0	0	0	0	0	0	0	0	0	0	0	0	0	0	0	0	0	0.001706	0	0	0.018501	0	0	0	0	0	0	0	0	0	0	0
Photobacterium_rosenbergii	0	0	0	0	0	0	0	0	0	0	0	0	0	0	0	0	0	0	0	0.004784	0	0	0	0	0	0	0	0	0	0	0	0	0	0	0	0	0	0	0	0	0	0	0	0	0	0	0	0	0
Plesiomonas_shigelloides	0.027495	0.29428	0.003781	0	0	0	0	0	0	0.181335	0.5095	0	0.009378	0	0.017103	0.041838	5.26521	0.275416	0.018648	0.019134	3.08265	0	0	0.047599	0	0	0.005369	8.89177	0.002911	26.3267	16.4809	9.58789	0.047113	0.069405	2.91885	0.528205	0.327006	3.90676	0.240116	3.33359	0.075411	0.974591	0.137523	0.269579	0.382098	0.945322	0	0.15399	0.216887
Prevotella_copri	0	0	0	0	0	0	0	0	0	0	0	0	0	0	0	0	0	0	0	0	0	0	0	0	0	0	0.034001	0.007831	0.008734	0.013314	6.96745	2.10575	0.009815	1.88685	0.518603	0.5323	0	0	0	0	0	0	0	0	0	0	0	0	0.007479
Prevotella_melaninogenica	0	0.018392	0	0	0	0	0	0	0	0	0	0	0	0	0	0	0	0	0	0	0	0	0	0	0	0	0	0	0	0	0	0	0	0	0	0	0	0	0	0	0	0	0	0	0	0	0	0	0
Prevotella_stercorea	0	0	0	0	0	0	0	0	0	0	0	0	0	0	0	0	0	0	0	0	0	0	0	0	0	0	0	0	0	0	0.311842	0.003931	0	0.004842	0.005118	0.028662	0	0	0	0	0	0	0	0	0	0	0	0.046867	0
Propionispira_arboris	0	0.027589	0	0	0	0	0	0.002241	0	0	0	0.012378	0.012504	0	0.042757	0.020919	0.007812	0	0	86.1086	0	0	0	0	0	0	0	0	0	0	0	0	0	0	0	0	0	0	0	0	0	0	0	0	0	0	0	0	0
Proteocatella_sphenisci	0	0	0	0	0	0	0	0	0	0	0	0	0	0	0	0	0	0	0	0	0	0	0	0	0	0	0.005369	0	0	0	0	0	0	0.001614	0.001706	0.001365	0.687986	0.388517	2.7495	0.22381	2.94992	2.39877	1.12119	1.62848	0.142738	0.925351	0	0	0
Pseudomonas_fragi	0.208963	2.18871	0.018907	0	0	0	0	0	0	0	0	0	0.003126	0	0.042757	0.006973	0.007812	0.464764	97.1316	0.009567	0	0	0	0	0	0	0	0	0	0	0.031184	0.003931	0	0.004842	0.018765	0.00273	0.002123	0	0	0.003926	0	0	0	0	0.002196	0.006657	0	0	0
Pseudomonas_viridiflava	0.021996	0.717307	0.003781	0	0	0	0.004376	0.002241	0.00957	0.006476	0	0	0.003126	0	0	0	0	0.203119	0	0	0	0	0	0	0.019296	0	0	0	0	0	0	0.009173	0	0	0.003412	0.001365	0	0	0	0	0	0	0	0	0.002196	0	0	0.026781	0
Psychrobacter_celer	0	0	0	0	0	0	0	0	0	0	0	0	0	0	0	0	0	0	0	0	0	0	0	0	0	0	0	0	0	0	0	0	0	0	0	0	0	0	0.003382	0	0	0	0	0	0	0	0	0	0
Psychrobacter_marincola	0.010998	0.064374	0	0	0	0	0	0	0	0	0	0	0	0	0	0	0	0	0	0	0	0	0	0	0	0	0	0	0	0	0	0	0	0	0	0	0	0.003083	0	0	0	0	0	0	0	0	0	0	0
Psychrobacter_pacificensis	0.027495	0.082766	0	0	0	0	0	0	0	0	0	0	0	0	0	0	0	0	0	0	0	0	0	0	0	0	0	0	0	0	0	0	0	0	0	0	0	0	0	0.074603	0	0	0	0	0	0	0	0	0
Robinsoniella_peoriensis	0	0.110355	0	0.080289	0	0.715106	0	0	0	0	0	0	0	0	0.581495	0.090649	0.101555	0.092953	0	0.100454	0	0	0.249792	0.079331	0	0	0	0	0	0	0	0	0	0	0	0	0	0	0	0	0	0	0	0	0	0	0	0	0
Roseburia_faecis	0	0.009196	0	0	0	0	0	0	0	0	0	0	0	0	0	0	0	0	0	0	0	0	0	0	0	0	0.008948	0	0	0	0.233882	0.052414	0	0.048422	0.044354	0.023203	0.008494	0	0	0.003926	0	0	0	0	0	0	0	0	0
Roseburia_inulinivorans	0	0	0	0	0	0	0	0	0	0	0	0	0	0	0	0	0	0	0	0	0	0	0	0	0	0	0.00179	0	0	0	0.01782	0.003931	0	0.001614	0.006824	0.001365	0	0	0	0	0	0	0	0	0	0	0	0	0
Ruminococcus_albus	0	0	0	0	0	0	0	0	0	0	0	0	0	0	0	0	0	0	0	0	0	0	0	0	0	0	0	0	0	0	0	0	0	0	0	0	0	0	0	0	0	0	0	0	0	0	0	0	0
Ruminococcus_bromii	0	0	0	0	0	0	0	0	0	0	0	0	0	0	0	0	0	0	0	0	0	0	0	0	0	0	0	0	0	0	0.005569	0.024897	0	0.006456	0.006824	0.00273	0	0	0	0	0	0	0	0	0	0	0	0	0
Ruminococcus_callidus	0	0	0	0	0	0	0	0	0	0	0	0	0	0	0	0	0	0	0	0	0	0	0	0	0	0	0	0	0	0	0.101349	0.006552	0	0.001614	0.022177	0	0	0	0	0	0	0.002901	0	0	0	0	0	0	0
Ruminococcus_flavefaciens	0	0	0	0	0	0	0	0	0	0	0	0	0	0	0	0	0	0	0	0	0	0	0	0	0	0	0.00179	0	0.00097	0	0.001114	0	0	0	0	0	0	0.126422	0	0	0	0	0.00382	0	0	0.011095	0	0	0
Ruminococcus_lactaris	0	0	0	0	0	0	0	0	0	0	0	0	0	0	0	0	0	0	0	0	0	0	0	0	0	0	0	0	0	0	0.012251	0.015724	0	0.006456	0.003412	0.001365	0	0	0	0	0	0	0	0	0	0	0	0	0
Shewanella_benthica	0	0	0	0	0	0	0	0	0	0	0	0	0	0	0	0	0	0	0	0	0	0	0	0	0	0	0	0	0	0	0	0	0	0	0	0	0	0	0	0	0	0	0	0	0	0	0	0	0
Snodgrassella_alvi	0	0	0	0	0	0	0	0	0	0	0	0	0	0	0	0	0	0	0	0	0	0	0	0	0	0	0	0	0	0	0	0	0	0	0	0	0	0	0	0	0	0	0	0	0	0	0	0	0
Sphingobacterium_faecium	0.005499	0.560971	0.007563	0	0	0	0	0	0	0	0	0	0	0	0	0.006973	0	0.092953	0.003391	0	0	0	0	0	0	0	0	0	0	0	0	0	0	0	0	0	0	0	0	0	0	0	0	0	0	0	0	0	0
Sphingobacterium_multivorum	0.05499	0.983999	0.003781	0	0	0	0	0.002241	0	0	0	0	0	0	0.025654	0.020919	0.007812	0.061969	0	0.047835	0	0	0	0	0	0	0	0	0	0	0	0	0	0	0	0	0	0	0	0	0	0	0.00191	0	0	0.002219	0	0	0
Sphingomonas_yabuuchiae	0	0.082766	0	0	0	0	0	0	0	0	0	0	0	0	0	0	0	0.003443	0	0	0	0	0	0	0	0	0	0	0	0	0.005569	0	0	0	0	0	0.002123	0.027751	0	0.039265	0	0	0	0	0	0	0	0.046867	0
Sporobacter_termitidis	0	0	0.022689	0	0	0	0	0.206181	0	0	0	0.99641	1.43174	0.008965	0	0	0.007812	0	0	0	0.013287	0	0	0.005289	0	0	0	0	0	0	0	0	0	0	0	0	0	0	0	0	0	0	0	0	0	0	0	0	0
Stenotrophomonas_retroflexus	0.027495	0.671326	0.007563	0	0	0	0	0.002241	0	0	0	0.006189	0.003126	0	0.034206	0.013946	0	0.674768	0.001695	0.038268	0	0	0	0	0	0	0	0	0	0	0.003341	0.085173	0	0	0.061414	0.00273	0	0.033918	0	0.054971	0	0	0	0	0	0.006657	0	0	0
Streptococcus_agalactiae	0	0	0	0	0	0	0	0	0	0	0	0	0	0	0	0	0	0	0	0	0	0	0	0	0	0	0	0	0	0	0	0	0	0	0	0	0	0	0	0	0	0	0	0	0	0	0	0	0
Streptococcus_infantis	0.021996	0.101159	0	0	0	0	0	0	0	0	0	0	0	0	0.008551	0	0	0.013771	0	0	0	0	0	0	0	0	0.00179	0	0	0	0.00891	0	0	0	0	0	0	0.003083	0	0	0	0	0	0	0	0	0	0	0
Streptococcus_minor	0	0	0	0	0	0	0	0	0	0	0	0	0	0	0	0	0	0	0	0	0	0	0	0	0	0	0	0	0	0	0	0	0	0	0	0	0.023358	0.08017	4.04139	0.003926	0.159695	4.15651	0.087862	0.03301	0	2.2812	0	0	0
Thalassobius_mediterraneus	0	0	0	0	0	0	0	0	0	0	0	0	0	0	0	0	0	0	0	0	0	0	0	0	0	0	0	0	0	0	0	0	0	0	0	0	0	0	0	0	0	0	0	0	0	0	0	0	0
Veillonella_dispar	0	0.018392	0	0	0	0	0	0	0	0	0	0	0	0	0	0	0	0.041312	0	0	0	0	0	0	0	0	0	0	0	0	0.0568	0.017035	0	0	0	0	0	0	0	0.023559	0	0	0	0	0	0	0	0	0
Vibrio_rumoiensis	0.005499	0.018392	0	0	0	0	0	0	0	0	0	0	0	0	0	0	0	0.010328	0	0	0	0	0	0	0	0	0	0	0	0	0	0	0	0	0	0	0	0.030835	0	0.003926	0	0	0	0	0	0.008876	0	0	0
Unclassified	96.7556	83.741	95.9992	88.7997	97.3622	97.9959	99.0066	97.6872	98.9377	76.6466	91.1576	97.1593	97.9618	86.9285	98.0588	95.4745	94.1489	96.4368	2.78875	13.3652	73.4188	97.2764	93.1724	97.3397	98.9258	100	0.994971	86.1981	1.42265	72.7259	40.5038	28.7257	6.78236	2.79558	53.9313	10.5122	37.7097	42.9157	57.239	58.3791	69.4162	57.8721	78.9934	62.0857	70.8068	48.2292	100	99.1229	93.7327
Others(<0.5%)	0.148474	2.06916	0.268482	0.240867	0.023482	0.414938	0.043762	0.188252	0.105273	0.15543	0.090472	0.216611	0.112539	0.573785	0.017103	0.271948	0.031248	0.729852	0.049163	0.071753	0.345469	0.115897	0.457952	0.248572	0.012864	0	0.021474	0.0358	0.00097	0	0.310728	0.660421	0.017667	0.058107	1.27262	0.057325	0.288784	0.320681	0.618891	0.325899	0.153041	0.757048	0.370547	0.277831	0.285476	0.315107	0	0.1406	0.508563
[truncated: 87 more columns]
