# Supplementary material for: A Comparative Metagenomics Study on Gastrointestinal Microbiota in Amphibious Mudskippers and Other Vertebrate Animals
Source: Animals (Basel). 2019 Sep 6;9(9):660. doi: 10.3390/ani9090660 (PMC6769816; doi:10.3390/ani9090660)
Supplement: Supplementary file 1 [file animals-09-00660-s001.zip › Table 5.xlsx]

## Sheet: Phylum_living
Table 5. Differential analysis of taxonomy relative abundance at the levels from phylum to species among various groups with different habitats and feeding habits
Phylum	mean(mudskipper)	SD(mudskipper)	mean(amphibious)	SD(amphibious)	mean(freshwater)	SD(freshwater)	mean(marine)	SD(marine)	mean(terrestrial)	SD(terrestrial)	p.value	FDR
Cyanobacteria	34.1532	35.6662	1.37706	2.23318	3.14613	10.5217	0.753747	2.80222	0.04503	0.053408	0	0
Proteobacteria	23.8172	15.1847	18.4177	22.6738	34.4742	32.7501	70.4075	21.2906	6.54031	7.55044	0	0
Firmicutes	15.789	19.427	27.0591	20.9819	17.7012	26.4279	6.87704	6.83025	36.617	20.9243	7e-06	2.7e-05
Bacteroidetes	13.1562	11.9123	16.2083	20.6088	6.20108	8.67216	2.54102	3.16507	41.9281	26.9362	0	0
Fusobacteria	11.0837	17.5172	8.09611	17.9648	26.2277	28.5152	4.43561	7.78014	0.476201	1.59516	1.4e-05	4.7e-05
Unclassified	0.481637	1.45283	4.26924	7.54278	4.09636	12.0817	7.5921	10.6341	8.09501	22.8179	1.7e-05	5.3e-05
Chlamydiae	0.425035	1.42563	0.140657	0.532439	0.0597	0.22724	0.006618	0.014541	0	0	0.000432	0.000939
Tenericutes	0.354184	0.912016	0.155483	0.304695	6.19083	21.7124	0.474798	0.91236	0.97251	1.28015	0.013772	0.021519
Actinobacteria	0.289969	0.550664	0.685386	1.92678	0.344266	1.16973	1.65149	5.42019	2.55435	6.5813	0.039076	0.052805
Chloroflexi	0.115465	0.136221	0.098353	0.226125	0.059261	0.175979	0.014501	0.047898	0.000346	0.001548	0	0
Spirochaetes	0.106448	0.28914	1.07587	2.12005	0.10718	0.712481	3.4573	13.3933	1.51027	2.57512	4.8e-05	0.000114
Verrucomicrobia	0.098543	0.154047	7.62584	14.4682	0.650151	1.62937	0.883267	2.39598	0.208411	0.296782	1e-05	3.6e-05
Planctomycetes	0.033266	0.035354	1.98948	4.27505	0.550251	1.98098	0.25366	0.895554	0.310564	1.16197	0.001537	0.002846
Elusimicrobia	0.019855	0.060685	0.06476	0.221944	0.000605	0.003402	0	0	0.012618	0.025388	0.018904	0.0278
Thermi	0.012986	0.012323	0.001839	0.009196	0.01258	0.037251	0.003803	0.009964	0.082318	0.304361	0	0
GN02	0.01129	0.019999	0.003654	0.010035	0.000383	0.002138	0.000599	0.002118	0.001016	0.004	7e-05	0.000159
Acidobacteria	0.010246	0.01148	0.043628	0.139157	0.015645	0.035029	0.009585	0.028974	0.000396	0.001379	0.000833	0.001735
OP8	0.007662	0.011428	0	0	0	0	0	0	0	0	0	0
Chlorobi	0.002927	0.004598	0.1087	0.511828	0.003857	0.015299	0.000688	0.002154	0	0	0.01041	0.01679
WS3	0.002425	0.003863	0	0	0.000233	0.00133	0.000478	0.002295	0	0	1e-06	4e-06
Deferribacteres	0.002323	0.00536	2.78517	11.0224	0.000155	0.000887	0.002173	0.006372	0.519967	1.48503	0	0
Armatimonadetes	0.001768	0.006616	0.1566	0.435088	0.001681	0.006963	0.001106	0.003797	0	0	0	0
Caldithrix	0.001608	0.004154	0	0	0	0	0	0	0	0	0	0
OD1	0.001582	0.002215	0.001652	0.008262	0.001483	0.005102	0.001875	0.00528	0	0	0.002462	0.004396
WS5	0.000854	0.001601	0.00531	0.017323	0.0011	0.005346	0	0	0	0	0.023754	0.033934
LCP_89	0.000572	0.001207	0	0	0	0	0	0	0	0	2.5e-05	6.6e-05
OP11	0.000514	0.001104	0	0	0	0	0	0	0	0	2.5e-05	6.6e-05
OP9	0.000472	0.000983	0	0	0	0	0	0	0	0	2.5e-05	6.6e-05
BRC1	0.000436	0.001292	0	0	6.3e-05	0.000464	0	0	0	0	0.027102	0.037642
TM6	0.000425	0.00108	0.016756	0.047441	0.012421	0.053893	0.015754	0.074031	0	0	0.017586	0.026645
SC4	0.000348	0.000919	0	0	0	0	0	0	0	0	0.001506	0.002846
WWE1	0.000348	0.000919	0	0	0	0	0	0	0	0	0.001506	0.002846
TM7	0.000254	0.000951	0.007804	0.019839	0.063676	0.196973	7.6e-05	0.000292	0.073565	0.167673	0.00688	0.011862
SBR1093	0.00022	0.000822	0	0	0	0	0.010875	0.038782	0	0	3.1e-05	7.7e-05
Fibrobacteres	0	0	0	0	0	0	0.002385	0.009587	0.029787	0.051591	1e-06	4e-06
Synergistetes	0	0	9.16996	17.6613	0.004622	0.024837	0.005231	0.025089	0.011727	0.017543	0	0
WS4	0	0	0.008069	0.025963	0	0	0	0	0	0	0.009002	0.015003

## Sheet: Phylum_eating
Phylum	mean(carnivorous)	SD(carnivorous)	mean(herbivorous)	SD(herbivorous)	mean(omnivorous)	SD(omnivorous)	p.value	FDR
Tenericutes	16.5644	33.6911	0.569425	0.980585	0.301778	0.73925	0.004139	0.013797
Bacteroidetes	6.0695	13.9788	13.7583	10.8344	14.9258	22.3519	0.006973	0.017433
Spirochaetes	3.87134	14.3613	0.796838	2.1546	0.505131	1.42804	0.009976	0.022673
Fusobacteria	3.11265	7.42203	18.7606	20.4879	14.7935	25.2346	0.044545	0.076802
Unclassified	1.79771	7.14449	5.80114	19.8981	5.37765	11.0267	0.001353	0.007517
Lentisphaerae	0.659251	2.85591	0.127521	0.441534	0.113762	0.66912	0.004661	0.014294
Cyanobacteria	0.056816	0.089052	17.8478	30.5517	2.44576	8.40744	1.9e-05	0.00023
Planctomycetes	0.033546	0.079786	0.318096	0.994931	0.929239	2.8268	0.003657	0.013061
Chloroflexi	0.012222	0.028836	0.106164	0.175183	0.050618	0.166316	2e-06	5e-05
SBR1093	0.011367	0.041621	0.000114	0.000592	0.000256	0.001865	0.005019	0.014294
Acidobacteria	0.008809	0.021623	0.016465	0.027057	0.018951	0.078743	0.01067	0.023196
Chlamydiae	0.00483	0.01271	0.238056	1.03045	0.070998	0.330189	0.021314	0.040988
OD1	0.002423	0.009197	0.002839	0.005279	0.000692	0.003827	2.3e-05	0.00023
GN02	0.00166	0.004148	0.006027	0.015213	0.001216	0.005745	0.00313	0.012038
Nitrospirae	0.001635	0.005803	0.002661	0.007641	0.003197	0.016512	0.03634	0.067296
Thermi	0.001242	0.003475	0.025069	0.04865	0.021789	0.145604	3e-06	5e-05
TM6	0.000522	0.001612	0.005267	0.012667	0.014666	0.060817	0.041233	0.07363
WS5	0.000391	0.001747	0.0022	0.007206	0.001538	0.009401	0.001293	0.007517
Synergistetes	0.000349	0.001559	0.001651	0.005732	2.58204	10.1102	0.005146	0.014294
Caldithrix	0	0	0.000834	0.00305	0	0	3.1e-05	0.000258
Deferribacteres	0	0	0.001515	0.004067	0.899759	5.92091	0.0061	0.016053
Elusimicrobia	0	0	0.011779	0.043995	0.020943	0.119821	0.009414	0.022414
LCP_89	0	0	0.000296	0.000902	0	0	0.002143	0.008929
OP11	0	0	0.000266	0.000823	0	0	0.002143	0.008929
OP8	0	0	0.003973	0.008974	0	0	0	0
OP9	0	0	0.000245	0.000736	0	0	0.002143	0.008929
SC4	0	0	0.00018	0.000674	0	0	0.01713	0.03426
WS3	0	0	0.0016	0.003355	0.000161	0.001215	4.4e-05	0.000314
WWE1	0	0	0.00018	0.000674	0	0	0.01713	0.03426

## Sheet: Class_living
Class	mean(mudskipper)	SD(mudskipper)	mean(amphibious)	SD(amphibious)	mean(freshwater)	SD(freshwater)	mean(marine)	SD(marine)	mean(terrestrial)	SD(terrestrial)	p.value	FDR
Chloroplast	33.894	35.5549	0.91598	1.68257	2.61804	10.1687	0.118497	0.335526	0.006915	0.012743	0	0
Gammaproteobacteria	15.2261	13.7799	10.4178	22.1398	18.9171	25.9853	39.5122	30.2934	1.2368	1.32448	3e-06	1.4e-05
Fusobacteria	11.0837	17.5172	8.09611	17.9648	26.2277	28.5152	4.43561	7.78014	0.476201	1.59516	1.4e-05	5.9e-05
Flavobacteria	9.6775	11.9534	0.997281	4.38366	0.450738	1.51978	0.121596	0.191321	0.037904	0.110602	0	0
Clostridia	8.49184	13.8538	24.2595	21.1404	12.8504	25.5625	3.91615	5.96761	35.1045	21.0537	0	0
Alphaproteobacteria	5.74605	6.779	0.791702	0.986028	3.06707	6.52121	9.45534	13.3739	1.93999	5.04809	0	0
Erysipelotrichi	4.16488	11.3836	1.33727	2.15787	2.81328	7.70795	0.224837	0.364005	0.321274	0.718801	7.5e-05	0.000222
Bacilli	3.13162	3.88956	0.7567	2.18373	2.03741	7.00953	2.73549	3.85965	1.15034	2.7881	0.003723	0.008582
Bacteroidia	2.58018	4.20847	14.3865	18.8326	4.28753	7.67013	2.3341	3.22616	41.8783	26.979	0	0
Betaproteobacteria	1.63314	4.68118	1.89762	2.798	0.823723	1.9839	6.18359	20.384	1.3164	3.24457	0.005237	0.011676
Unclassified	0.855224	2.61852	5.34462	9.11808	15.488	33.615	14.1056	19.9453	9.4839	25.3459	0.000838	0.00215
Sphingobacteria	0.722776	2.66964	0.16937	0.613802	0.009016	0.02318	0.012347	0.034835	4.3e-05	0.000193	6.8e-05	0.000206
Epsilonproteobacteria	0.512482	0.390851	0.008979	0.032509	0.398829	2.65717	2.57865	10.0347	0.379652	0.667312	0	0
Chlamydiia	0.425035	1.42563	0.140657	0.532439	0.0597	0.22724	0.006618	0.014541	0	0	0.000432	0.001175
Deltaproteobacteria	0.352023	0.431419	5.23578	7.14411	0.18004	0.480171	6.16889	19.4952	0.327233	0.338367	0	0
Mollicutes	0.34509	0.893697	0.155483	0.304695	6.10821	21.7351	0.473134	0.91244	0.957044	1.2574	1.4e-05	5.9e-05
Oscillatoriophycideae	0.175678	0.232094	0.009307	0.023302	0.14304	0.857796	0.000749	0.00295	0	0	0	0
Saprospirae	0.126952	0.162472	0.400544	1.60903	1.20403	4.49362	0.054706	0.15795	0.006827	0.030529	6e-05	0.00019
Anaerolineae	0.106045	0.133393	0.060444	0.163483	0.046305	0.133382	0.010112	0.032048	0.000346	0.001548	1e-06	5e-06
Verrucomicrobiae	0.087706	0.154877	7.34148	14.5839	0.430957	1.39563	0.871395	2.36617	0.09735	0.21597	2.3e-05	8.3e-05
Planctomycetia	0.028922	0.036016	1.50416	3.15766	0.540629	1.95049	0.240871	0.894048	0.310564	1.16197	0.007501	0.016193
Cytophagia	0.026846	0.032605	0.020294	0.060985	0.108482	0.707156	0.01205	0.028227	0.000195	0.000615	0.002459	0.005867
Spirochaetes	0.022329	0.045229	0.57601	1.37588	0.000703	0.00276	0.091785	0.345209	1.51027	2.57512	1e-06	5e-06
Elusimicrobia	0.019855	0.060685	0.007653	0.023963	0.000605	0.003402	0	0	0.012618	0.025388	0.016775	0.03355
Deinococci	0.012986	0.012323	0.001839	0.009196	0.01258	0.037251	0.003803	0.009964	0.082318	0.304361	0	0
BD1_5	0.01129	0.019999	0.003654	0.010035	0.000319	0.001691	0	0	0.001016	0.004	3e-06	1.4e-05
Rhodothermi	0.009876	0.018829	0	0	0.000585	0.003215	0.001573	0.005393	0	0	0	0
Acidimicrobiia	0.009585	0.018996	0.014132	0.039273	0.010552	0.039495	0.003799	0.011249	0	0	2.8e-05	9.1e-05
Synechococcophycideae	0.009251	0.013875	0.015051	0.05038	0.219288	0.861637	0.614239	2.47685	0	0	0.000448	0.001195
CK_1C4_19	0.008868	0.021405	0	0	0.082437	0.203715	0	0	0	0	0.000709	0.001854
Coriobacteria	0.008546	0.016778	0.35886	1.71795	0.000869	0.003048	0.017432	0.041722	0.133607	0.34892	0	0
Opitutae	0.007355	0.013476	0.046487	0.116928	0.000867	0.003353	0.000815	0.001969	0.005683	0.022249	2e-05	7.6e-05
Ellin6529	0.005824	0.007538	0.022881	0.060967	0.005618	0.018088	0.000897	0.00426	0	0	6.3e-05	0.000195
Thermoleophilia	0.005521	0.007744	0.02453	0.037425	0.014492	0.069561	0.001371	0.005017	0	0	1.4e-05	5.9e-05
Chloracidobacteria	0.004792	0.009541	0.018035	0.084449	0.003331	0.010279	0.001147	0.004633	9.8e-05	0.00044	0.011589	0.023524
OP8_1	0.003991	0.005901	0	0	0	0	0	0	0	0	0	0
SAW1_B6	0.003524	0.006292	0	0	0	0	0	0	0	0	0	0
Ignavibacteria	0.002494	0.004613	0	0	0.002515	0.013243	0	0	0	0	0	0
PRR_12	0.002425	0.003863	0	0	0.000233	0.00133	0.000478	0.002295	0	0	1e-06	5e-06
Deferribacteres	0.002323	0.00536	2.78517	11.0224	0.000155	0.000887	0.002173	0.006372	0.519967	1.48503	0	0
Leptospirae	0.002309	0.004403	0.006412	0.019834	7.1e-05	0.00052	1e-05	4.9e-05	0	0	1.7e-05	6.8e-05
BPC102	0.002131	0.004247	0	0	0	0	0	0	0	0	0	0
Acidobacteria_6	0.001784	0.003195	0.007897	0.031311	0.009365	0.027916	0.001435	0.006548	0	0	0.017454	0.034183
SJA_176	0.001768	0.006616	0.153341	0.436084	4.1e-05	0.000303	0	0	0	0	0	0
Verruco_5	0.0016	0.003917	0.080813	0.315842	0.000102	0.000749	0.008029	0.034494	0.105378	0.184262	0.000265	0.000736
OPB41	0.001427	0.00197	0.007977	0.020292	0.003611	0.013766	0	0	0	0	0.000263	0.000736
Gemm_2	0.001176	0.002148	0	0	0.000228	0.001678	0	0	0	0	2e-05	7.6e-05
Spartobacteria	0.00113	0.002282	0.141503	0.251317	0.214441	0.849776	0.001448	0.005439	0	0	0	0
KSB1	0.001	0.002319	0	0	0	0	0	0	0	0	0	0
Dehalococcoidetes	0.000815	0.001372	0	0	0	0	0	0	0	0	0	0
Pedosphaerae	0.000752	0.00213	0.010985	0.032219	0.003663	0.013306	0.00158	0.007538	0	0	0.036654	0.067364
OS_K	0.000723	0.001533	0	0	0	0	0	0	0	0	2.5e-05	8.3e-05
ABY1	0.000661	0.001958	0	0	0	0	0.000342	0.001639	0	0	0.017594	0.034183
Caldithrixae	0.000608	0.001923	0	0	0	0	0	0	0	0	0.001506	0.003657
SAW1_B44	0.000572	0.001207	0	0	0	0	0	0	0	0	2.5e-05	8.3e-05
OP11_3	0.000514	0.001104	0	0	0	0	0	0	0	0	2.5e-05	8.3e-05
JS1	0.000472	0.000983	0	0	0	0	0	0	0	0	2.5e-05	8.3e-05
PRR_11	0.000436	0.001292	0	0	6.3e-05	0.000464	0	0	0	0	0.027102	0.051914
Thermobacula	0.000436	0.001212	0	0	0	0	0	0	0	0	0.001506	0.003657
Cloacamonae	0.000348	0.000919	0	0	0	0	0	0	0	0	0.001506	0.003657
SC3	0.000254	0.000951	0.002616	0.009022	0.040096	0.18457	0	0	0	0	0.002907	0.006816
RF3	0.000225	0.000843	0	0	0.00019	0.001393	0.001665	0.007983	0.013916	0.043924	0.00025	0.000723
SJA_4	0.000205	0.000767	0.015991	0.047556	0.010884	0.052537	0.015754	0.074031	0	0	0.030074	0.056806
Brachyspirae	0.000193	0.000723	0.191537	0.473722	0	0	0.00033	0.001585	0	0	0	0
TA18	0.000147	0.00055	0	0	0	0	0.001742	0.005782	0.001477	0.003362	0.007902	0.016792
Solibacteres	0.00011	0.000411	0.007734	0.020619	0.000809	0.003386	0.00091	0.003647	0.000297	0.00133	0.032173	0.059939
Acidobacteria	0	0	0.008769	0.02325	0.000304	0.001354	0.000884	0.003932	0	0	0.005832	0.012793
EC214	0	0	0	0	0	0	0.009807	0.038895	0	0	0.042166	0.074475
Endomicrobia	0	0	0.055636	0.217102	0	0	0	0	0	0	0.009002	0.018835
Fibrobacteria	0	0	0	0	0	0	0.00041	0.001967	0.029787	0.051591	0	0
GKS2_174	0	0	0	0	0	0	0.000414	0.001966	0	0	0.042166	0.074475
Gemm_3	0	0	0	0	0	0	0.000416	0.001966	0	0	0.042166	0.074475
Ktedonobacteria	0	0	0.013244	0.032667	0	0	0.000478	0.002295	0	0	1.5e-05	6.2e-05
Synergistia	0	0	9.16996	17.6613	0.004622	0.024837	0.005231	0.025089	0.011727	0.017543	0	0
TM7_3	0	0	0.00386	0.017522	0.019046	0.077539	6.6e-05	0.000285	0.073565	0.167673	0.010836	0.022329
VHS_B5_50	0	0	0	0	0	0	0.000993	0.003627	0	0	0.004788	0.010853
vadinHA49	0	0	0.468168	1.44907	0.000139	0.001018	0	0	0	0	0	0

## Sheet: Class_eating
Class	mean(herbivorous)	SD(herbivorous)	mean(carnivorous)	SD(carnivorous)	mean(omnivorous)	SD(omnivorous)	p.value	FDR
Fusobacteria	18.7606	20.4879	3.11265	7.42203	14.7935	25.2346	0.044545	0.110148
Chloroplast	17.6549	30.4469	0.055147	0.087518	1.84121	8.00529	0.000246	0.001768
Gammaproteobacteria	12.6214	11.7363	36.5216	38.8391	15.2521	23.2429	0.025455	0.06788
Erysipelotrichi	7.94967	12.1029	0.649002	1.53815	0.310477	1.06275	8.8e-05	0.000855
Unclassified	6.65291	22.1925	3.79847	15.1248	13.9376	27.605	0.001134	0.006426
Flavobacteria	5.22182	9.68925	0.160203	0.226665	0.495712	2.58708	0	0
Bacilli	2.11082	3.15565	2.82305	4.16171	1.63202	5.70111	0.003812	0.014012
Spirochaetes	0.55153	1.97056	0.001901	0.005884	0.361101	1.10479	0.01454	0.044942
Epsilonproteobacteria	0.33605	0.382381	0.984911	4.36622	0.753555	5.14458	1e-06	2.7e-05
Planctomycetia	0.314282	0.996024	0.022259	0.049553	0.786778	2.32623	0.003251	0.012282
Deltaproteobacteria	0.304039	0.376624	0.281358	0.677636	3.14762	10.8036	0.034589	0.090464
Brevinematae	0.243817	1.02019	3.86943	14.3619	0.087949	0.622472	0.011235	0.035534
Chlamydiia	0.238056	1.03045	0.00483	0.01271	0.070998	0.330189	0.021314	0.06039
CK_1C4_19	0.167048	0.26432	0	0	0.000735	0.006339	0	0
Lentisphaeria	0.127521	0.441534	0.659251	2.85591	0.113762	0.66912	0.004661	0.016254
Oscillatoriophycideae	0.112177	0.184626	0.001135	0.003533	0.082945	0.669228	0	0
Saprospirae	0.108994	0.177343	0.064029	0.168606	0.831235	3.61906	0.001578	0.008254
Anaerolineae	0.095139	0.157166	0.008995	0.024565	0.033562	0.117031	0	0
4C0d_2	0.049489	0.114517	0.000117	0.000372	0.13393	0.758625	0.003008	0.012032
Deinococci	0.025069	0.04865	0.001242	0.003475	0.021789	0.145604	3e-06	5.8e-05
Synechococcophycideae	0.023859	0.084242	0.000184	0.000604	0.290191	1.42208	0.000749	0.00463
Elusimicrobia	0.011779	0.043995	0	0	0.004902	0.017994	0.004894	0.01664
Thermoleophilia	0.008753	0.014917	0.000949	0.002681	0.014038	0.057674	0.000159	0.001442
Ellin6529	0.007957	0.020294	0.002301	0.008783	0.008053	0.034247	0.002922	0.012032
Acidobacteria_6	0.007771	0.019692	0.002132	0.005419	0.005715	0.025457	0.001562	0.008254
Acidimicrobiia	0.007433	0.014458	0.003489	0.011393	0.009823	0.037168	0.00017	0.001445
OPB41	0.006593	0.01794	0.000869	0.00269	0.00246	0.01171	2.6e-05	0.000383
BD1_5	0.006027	0.015213	0.001443	0.004119	0.001072	0.005592	0.001882	0.009402
Rhodothermi	0.00592	0.014536	0.000552	0.001747	0.000395	0.002859	1.1e-05	0.000187
Chloracidobacteria	0.004942	0.008112	0.000567	0.00178	0.006533	0.045386	8.8e-05	0.000855
Nitrospira	0.002661	0.007641	0.001635	0.005803	0.003197	0.016512	0.03634	0.09325
SC3	0.002541	0.006271	0	0	0.024332	0.144622	0.023948	0.065139
OP8_1	0.00207	0.004641	0	0	0	0	3e-06	5.8e-05
Thermomicrobia	0.002056	0.003625	0.000909	0.003841	0.004409	0.031905	0.004088	0.014631
SAW1_B6	0.001827	0.004797	0	0	0	0	3.1e-05	0.000383
Synergistia	0.001651	0.005732	0.000349	0.001559	2.58204	10.1102	0.005146	0.01707
PRR_12	0.0016	0.003355	0	0	0.000161	0.001215	4.4e-05	0.000499
Deferribacteres	0.001515	0.004067	0	0	0.899759	5.92091	0.0061	0.019752
Leptospirae	0.001339	0.003356	1.2e-05	5.3e-05	0.001801	0.010756	0.00106	0.006268
Ignavibacteria	0.001293	0.0035	0	0	0.001526	0.010352	0.000404	0.002616
SM2F11	0.001135	0.003354	0	0	0.000192	0.001808	0.003115	0.012104
BPC102	0.001105	0.003193	0	0	0	0	0.00026	0.001768
Gemm_2	0.001067	0.002779	0	0	0	0	3.1e-05	0.000383
KSB1	0.000518	0.001717	0	0	0	0	0.00026	0.001768
Dehalococcoidetes	0.000422	0.001055	0	0	0	0	0.00026	0.001768
Sva0725	0.000376	0.001953	0.005076	0.019952	7.8e-05	0.000606	0.040249	0.101368
OS_K	0.000375	0.001145	0	0	0	0	0.002143	0.009402
Caldithrixae	0.000315	0.001394	0	0	0	0	0.01713	0.049568
SAW1_B44	0.000296	0.000902	0	0	0	0	0.002143	0.009402
OP11_3	0.000266	0.000823	0	0	0	0	0.002143	0.009402
JS1	0.000245	0.000736	0	0	0	0	0.002143	0.009402
Thermobacula	0.000226	0.000885	0	0	0	0	0.01713	0.049568
Cloacamonae	0.00018	0.000674	0	0	0	0	0.01713	0.049568
EC214	0	0	0.011278	0.041644	0	0	0.0029	0.012032
vadinHA49	0	0	0	0	0.131592	0.785767	0.023403	0.064955

## Sheet: Order_living
Order	mean(mudskipper)	SD(mudskipper)	mean(amphibious)	SD(amphibious)	mean(freshwater)	SD(freshwater)	mean(marine)	SD(marine)	mean(terrestrial)	SD(terrestrial)	p.value	FDR
Stramenopiles	33.8018	35.5778	0.558341	1.0021	0.298768	0.986476	0.00457	0.015408	0.000124	0.000555	0	0
Fusobacteriales	11.0837	17.5172	8.09611	17.9648	26.2277	28.5152	4.43561	7.78014	0.476201	1.59516	1.4e-05	5.6e-05
Flavobacteriales	9.6775	11.9534	0.997281	4.38366	0.450738	1.51978	0.121596	0.191321	0.037904	0.110602	0	0
Clostridiales	8.48372	13.853	24.1945	21.1059	12.85	25.5618	3.91588	5.96759	34.7988	20.8461	0	0
Erysipelotrichales	4.16488	11.3836	1.33727	2.15787	2.81328	7.70795	0.224837	0.364005	0.321274	0.718801	7.5e-05	0.000226
Pseudomonadales	4.00811	7.19307	4.8597	19.5533	2.51277	12.9831	0.743823	2.07692	0.163934	0.648586	0.00039	0.000998
Vibrionales	3.99424	4.21093	0.101748	0.344641	3.04003	9.58509	31.1011	27.4123	0	0	0	0
Alteromonadales	3.65292	5.57781	0.050063	0.119474	0.473866	1.04545	4.3229	7.05871	0	0	0	0
Bacteroidales	2.58018	4.20847	14.3865	18.8326	4.28753	7.67013	2.3341	3.22616	41.8783	26.979	0	0
Rickettsiales	2.35611	2.84336	0.094803	0.11207	1.46106	5.05248	5.40335	14.0181	0.740517	1.74731	0.000325	0.000841
Rhizobiales	2.14142	5.25211	0.32099	0.414833	0.412529	0.905012	1.88839	3.55286	0.000674	0.001084	3e-06	1.4e-05
Burkholderiales	1.56533	4.64387	0.60787	1.1294	0.322193	0.678365	6.171	20.3864	1.00104	2.14649	0.007358	0.013161
Enterobacteriales	1.53037	2.23608	4.84142	11.5726	6.75772	15.1649	0.169979	0.465692	0.248525	0.541981	0.000702	0.001609
Lactobacillales	1.52598	1.35158	0.51298	2.18018	1.63789	6.95881	1.29583	1.8989	0.42223	0.617219	0.000612	0.001463
Aeromonadales	1.2231	2.1546	0.127422	0.580149	5.66912	15.2662	0.550673	2.54658	0.56905	1.21433	0.001782	0.003532
Bacillales	1.11118	2.76928	0.212173	0.360415	0.041413	0.108655	1.42854	3.00659	0.045561	0.082581	1e-06	5e-06
Unclassified	1.01739	2.60438	6.68568	10.2456	16.1825	34.39	15.6169	20.3873	11.0849	28.525	0.006315	0.011388
Rhodobacterales	0.956222	1.67476	0.032972	0.114939	0.122544	0.262014	0.658004	1.25989	0	0	0	0
Sphingobacteriales	0.722776	2.66964	0.16937	0.613802	0.009016	0.02318	0.012347	0.034835	4.3e-05	0.000193	6.8e-05	0.000214
Campylobacterales	0.512482	0.390851	0.008979	0.032509	0.398829	2.65717	2.57865	10.0347	0.379652	0.667312	0	0
Turicibacterales	0.488494	0.805608	0.030168	0.136259	0.345753	1.37088	0.011063	0.019901	0.679653	2.80138	1e-05	4.2e-05
Chlamydiales	0.425035	1.42563	0.140657	0.532439	0.059256	0.226684	0.006618	0.014541	0	0	0.000406	0.001027
Legionellales	0.371781	1.37366	0.147769	0.312387	0.041169	0.125493	0.009988	0.02905	0.002041	0.008759	0.000413	0.001032
Mycoplasmatales	0.285906	0.711569	0.036444	0.178215	6.10144	21.737	0.276666	0.772684	0.018811	0.058802	0.000186	0.000512
Actinomycetales	0.228362	0.475805	0.2729	0.736779	0.269377	1.12762	1.51865	5.42552	1.35136	4.84218	0.000632	0.001495
Oceanospirillales	0.203528	0.203614	0.049185	0.222457	0.000879	0.003672	2.07239	8.64007	8.1e-05	0.000248	0	0
Sphingomonadales	0.163212	0.447449	0.045155	0.157877	0.274734	0.914352	0.044541	0.111982	0.000254	0.000902	2.1e-05	8e-05
Desulfobacterales	0.162487	0.251164	0.00293	0.012147	0.053306	0.263115	0.001435	0.006884	0	0	0	0
Oscillatoriales	0.161859	0.218789	0.003423	0.014726	0.124739	0.856167	0.000749	0.00295	0	0	0	0
Saprospirales	0.126952	0.162472	0.400544	1.60903	1.20403	4.49362	0.054706	0.15795	0.006827	0.030529	6e-05	0.000191
Xanthomonadales	0.090999	0.116074	0.083112	0.255113	0.134389	0.364431	0.035096	0.093263	0.000489	0.000857	0.000231	0.000627
Bdellovibrionales	0.087897	0.157919	0.01647	0.051449	0.008586	0.031803	0.004638	0.010647	0	0	2e-06	9e-06
Verrucomicrobiales	0.087706	0.154877	7.34148	14.5839	0.430957	1.39563	0.871395	2.36617	0.09735	0.21597	2.3e-05	8.6e-05
RF32	0.069671	0.203852	0.066033	0.172088	0.003215	0.013057	0.006951	0.020409	0.066529	0.102517	4.5e-05	0.00015
Streptophyta	0.063377	0.103193	0.088072	0.204868	1.04382	6.62751	0.025022	0.08745	0.006791	0.0128	0.045196	0.064988
RF39	0.056942	0.187807	0.110209	0.264992	0.002055	0.00821	0.121889	0.457861	0.390314	0.869775	0	0
YS2	0.05458	0.134979	0.416305	1.40983	0.003729	0.015645	0.008892	0.033566	0.038115	0.056482	0.022297	0.035546
SHA_20	0.038858	0.047532	0.001545	0.007726	0.000587	0.002293	0	0	0	0	0	0
Bifidobacteriales	0.034317	0.059277	0	0	0.039918	0.126391	0.109406	0.457422	0.956785	1.81282	0	0
Desulfovibrionales	0.030634	0.046626	4.92125	7.11764	0.044797	0.203155	5.29195	16.8699	0.266713	0.264885	0	0
Chromatiales	0.028325	0.035057	0.007083	0.0221	0.010729	0.041329	0.006326	0.01997	0	0	2.8e-05	9.6e-05
Thiotrichales	0.02765	0.035974	0	0	0.00047	0.001431	0.455017	2.04662	0	0	0	0
Cytophagales	0.026846	0.032605	0.020294	0.060985	0.108482	0.707156	0.01205	0.028227	0.000195	0.000615	0.002459	0.004787
Pirellulales	0.025961	0.036025	1.46884	3.13976	0.474914	1.74369	0.213696	0.895019	0.310564	1.16197	0.012381	0.02128
Caulobacterales	0.025173	0.044263	0.009839	0.047783	0.25466	0.819511	0.074902	0.258286	0.000143	0.000451	6.9e-05	0.000214
GCA004	0.023147	0.026593	0.021533	0.087881	0.018959	0.07378	0	0	0	0	2e-06	9e-06
Myxococcales	0.022527	0.042657	0.046045	0.136138	0.007759	0.021853	0.019365	0.043317	0	0	0.000271	0.000718
Spirochaetales	0.022329	0.045229	0.546755	1.2632	0.000703	0.00276	0.088053	0.339655	1.50993	2.57413	1e-06	5e-06
Anaerolineales	0.020719	0.030565	0.00415	0.010656	0.000461	0.001981	0.000273	0.001311	0.000346	0.001548	0.000138	0.000389
Elusimicrobiales	0.019855	0.060685	0.007653	0.023963	0.000605	0.003402	0	0	0.012618	0.025388	0.016775	0.027748
Desulfuromonadales	0.016992	0.020356	0.012392	0.046523	0.001241	0.003774	0.000354	0.001638	0	0	7.1e-05	0.000217
Rhodospirillales	0.015554	0.026339	0.074831	0.155376	0.084359	0.466165	0.01026	0.032557	0	0	4.6e-05	0.000151
Pasteurellales	0.01533	0.038235	0.009228	0.040768	0.237891	0.845009	0.009482	0.040812	0.153071	0.346489	0.036121	0.055185
SBR1031	0.013468	0.030642	0	0	0.000435	0.001648	0.007608	0.025087	0	0	7e-06	3e-05
Deinococcales	0.012986	0.012323	0.001839	0.009196	0.01258	0.037251	0.003803	0.009964	0.082318	0.304361	0	0
Syntrophobacterales	0.012623	0.021777	0.010846	0.027124	0.032172	0.159924	4e-06	2e-05	0	0	1e-06	5e-06
Chroococcales	0.010006	0.013952	0.005885	0.015886	0.018301	0.0855	0	0	0	0	6e-06	2.6e-05
Lentisphaerales	0.009936	0.022559	0	0	0.056653	0.305794	0.573263	2.66375	0	0	0.000286	0.000749
Rhodothermales	0.009876	0.018829	0	0	0.000585	0.003215	0.001573	0.005393	0	0	0	0
Acidimicrobiales	0.009585	0.018996	0.014132	0.039273	0.010552	0.039495	0.003799	0.011249	0	0	2.8e-05	9.6e-05
Rhodocyclales	0.009479	0.01068	0.245102	0.711074	0.044968	0.129843	0.006869	0.022165	0.005819	0.011265	0.014989	0.025563
Coriobacteriales	0.008546	0.016778	0.35886	1.71795	0.000869	0.003048	0.017432	0.041722	0.133607	0.34892	0	0
Hydrogenophilales	0.006757	0.012168	0	0	0.005738	0.035821	0	0	0	0	4e-06	1.8e-05
Puniceicoccales	0.00599	0.01174	0	0	0	0	0	0	0	0	0	0
Synechococcales	0.005925	0.012642	0.002564	0.008293	0.218478	0.858757	0.614239	2.47685	0	0	0.000564	0.001379
Desulfarculales	0.005342	0.008843	0.068189	0.177504	0.005154	0.025386	0.822959	2.68424	0	0	0.002722	0.005253
Cryptophyta	0.004737	0.013089	0	0	0.000779	0.003154	0	0	0	0	0.020549	0.033241
RB41	0.004609	0.009347	0.016477	0.079019	0.002343	0.009182	0.001147	0.004633	9.8e-05	0.00044	0.001758	0.003516
Gaiellales	0.003752	0.007165	0.008197	0.022443	0.002183	0.00839	0.001023	0.003777	0	0	0.015579	0.026364
OPB54	0.003598	0.006248	0.005022	0.010482	0.000185	0.000812	0	0	0	0	2e-06	9e-06
HTCC2188	0.003252	0.004717	0	0	0.001083	0.005106	0.002233	0.00674	0	0	0	0
Marinicellales	0.002705	0.004639	0	0	0	0	0.004533	0.014911	0	0	0	0
Methylococcales	0.002638	0.00449	0.121947	0.497207	0.020764	0.073414	0.000378	0.001096	0	0	0.002824	0.005402
Pseudanabaenales	0.002558	0.004022	0.012487	0.049819	0.00081	0.003445	0	0	0	0	0.00061	0.001463
OPB11	0.002498	0.005258	0	0	0	0	0	0	0	0	0	0
Ignavibacteriales	0.002494	0.004613	0	0	0.002515	0.013243	0	0	0	0	0	0
Deferribacterales	0.002323	0.00536	2.78517	11.0224	0.000155	0.000887	0.002173	0.006372	0.519967	1.48503	0	0
Leptospirales	0.002309	0.004403	0.006412	0.019834	7.1e-05	0.00052	1e-05	4.9e-05	0	0	1.7e-05	6.6e-05
Anaeroplasmatales	0.002243	0.006101	0	0	0.000457	0.003357	0.010955	0.034818	0.528081	1.01656	0	0
WCHB1_81	0.00221	0.004202	0	0	0.004537	0.031712	0	0	0	0	3.2e-05	0.000108
SHA_124	0.002063	0.003605	0	0	0	0	0	0	0	0	0	0
HMMVPog_54	0.001928	0.003339	0	0	0	0	0	0	0	0	0	0
B110	0.001911	0.00363	0	0	0	0	0	0	0	0	0	0
MSBL9	0.001797	0.003991	0	0	0.00017	0.001248	0	0	0	0	1.7e-05	6.6e-05
RB046	0.001768	0.006616	0.153341	0.436084	4.1e-05	0.000303	0	0	0	0	0	0
Euglenozoa	0.001639	0.006134	0.043944	0.194733	1.25533	7.87413	0	0	0	0	0.001263	0.002751
HOC36	0.001595	0.003066	0	0	0.003791	0.017631	0	0	0	0	0.000648	0.001517
Planctomycetales	0.001558	0.001843	0.010804	0.021373	0.028169	0.118076	0.024411	0.065459	0	0	0.017415	0.028592
CFB_26	0.001453	0.003786	0	0	0.000539	0.0034	0	0	0	0	6e-06	2.6e-05
Gemmatales	0.001403	0.003515	0.024511	0.039622	0.037545	0.193663	0.002012	0.007885	0	0	0.00015	0.000418
S0208	0.001283	0.003189	0	0	0	0	0	0	0	0	2.5e-05	8.9e-05
SSS58A	0.001252	0.002385	0	0	0	0	0	0	0	0	0	0
BD7_3	0.001206	0.00286	0.000873	0.003714	0.003382	0.019927	0.014195	0.052392	0	0	0.001053	0.002388
Caldilineales	0.001196	0.001864	0.011895	0.037377	0.02011	0.08745	0.001567	0.005526	0	0	0.04364	0.063163
CCU21	0.001171	0.002683	0	0	0.002691	0.008685	0	0	0	0	0.002238	0.004396
Chthoniobacterales	0.00113	0.002282	0.141503	0.251317	0.214441	0.849776	0.001448	0.005439	0	0	0	0
Chlorophyta	0.001061	0.00397	0.213477	0.858336	0.017486	0.086752	0.036744	0.152884	0	0	0	0
Victivallales	0.001041	0.002781	0.386363	1.237	0.000101	0.000529	0.014059	0.06289	0.006055	0.010379	0.001389	0.002996
Cardiobacteriales	0.001015	0.001906	0	0	0	0	0	0	0.099553	0.352373	5.4e-05	0.000175
WCHB1_41	0.000984	0.00208	0.080813	0.315842	0	0	0.008029	0.034494	0.105378	0.184262	7.9e-05	0.000235
Thiobacterales	0.000978	0.002512	0	0	0	0	0	0	0	0	2.5e-05	8.9e-05
GN03	0.000858	0.00146	0	0	0	0	0	0	0	0	0	0
Dehalococcoidales	0.000815	0.001372	0	0	0	0	0	0	0	0	0	0
Methylophilales	0.000807	0.001773	0.051161	0.158862	0.001092	0.003131	0.000884	0.003357	0	0	0.0238	0.037669
CL500_15	0.000779	0.001461	0.001104	0.005518	0.000468	0.002369	0.000848	0.003827	0	0	0.026066	0.040961
DRC31	0.000733	0.002031	0	0	0	0	0	0	0	0	0.001506	0.00304
Solirubrobacterales	0.000727	0.001776	0.016333	0.02594	0.012059	0.060762	0.000348	0.001328	0	0	0.003202	0.006073
MSB_5B5	0.000725	0.002305	0	0	0	0	0	0	0	0	0.001506	0.00304
SC_I_84	0.000676	0.00253	0.050017	0.129899	0.015244	0.063789	0.000137	0.000656	0	0	0.005948	0.010815
Sva0485	0.000667	0.001746	0	0	0	0	0	0	0	0	0.001506	0.00304
SJA_15	0.000663	0.001137	0.010065	0.027968	0.00413	0.01735	0	0	0	0	0.027809	0.043084
Halanaerobiales	0.000644	0.002051	0	0	0	0	0.000273	0.001311	0	0	0.016616	0.027693
GW_28	0.000622	0.00108	0	0	0	0	0	0	0	0	0	0
LD1_PB3	0.000616	0.001931	0	0	0.000102	0.000749	0	0	0	0	0.027102	0.042287
Caldithrixales	0.000608	0.001923	0	0	0	0	0	0	0	0	0.001506	0.00304
BA021	0.000472	0.000983	0	0	0	0	0	0	0	0	2.5e-05	8.9e-05
Thermobaculales	0.000436	0.001212	0	0	0	0	0	0	0	0	0.001506	0.00304
AKAU3564	0.000404	0.00107	0.000531	0.002657	0	0	0	0	0	0	0.01888	0.030767
Cloacamonales	0.000348	0.000919	0	0	0	0	0	0	0	0	0.001506	0.00304
GW_22	0.000275	0.000702	0	0	0	0	0	0	0	0	0.001506	0.00304
ML615J_28	0.000225	0.000843	0	0	0.00019	0.001393	0.001665	0.007983	0.013916	0.043924	0.00025	0.000671
Pedosphaerales	0.000205	0.000767	0.010985	0.032219	0.003663	0.013306	0.00076	0.003604	0	0	0.021524	0.034564
Z20	0.000205	0.000767	0	0	0	0	0	0	0.001556	0.004027	0.000664	0.001538
Brachyspirales	0.000193	0.000723	0.191537	0.473722	0	0	0.00033	0.001585	0	0	0	0
PHOS_HD29	0.000147	0.00055	0	0	0	0	0.000123	0.000589	0.001477	0.003362	0.00347	0.006525
Solibacterales	0.00011	0.000411	0.007734	0.020619	0.000809	0.003386	0.00091	0.003647	0.000297	0.00133	0.032173	0.049497
Tremblayales	4.5e-05	0.00017	0	0	0.000704	0.004879	0	0	0.005596	0.012723	0.01646	0.027643
A31	0	0	0.004089	0.009976	0.000124	0.000656	0	0	0	0	0.004716	0.008793
Acholeplasmatales	0	0	0	0	3.9e-05	0.000289	0.012063	0.042821	0.019332	0.043502	0.000105	0.000308
Acidobacteriales	0	0	0.008769	0.02325	0.000304	0.001354	0.000884	0.003932	0	0	0.005832	0.010692
Ardenscatenales	0	0	0	0	0	0	0.000664	0.002945	0	0	0.042166	0.061434
CV90	0	0	0	0	0	0	0.001619	0.005364	0	0	0.042166	0.061434
CW040	0	0	0.00386	0.017522	5.7e-05	0.00042	0	0	0.035587	0.066315	0.00126	0.002751
Cerasicoccales	0	0	0.032323	0.10595	0.000256	0.001359	0	0	0.005683	0.022249	1.1e-05	4.5e-05
Cercozoa	0	0	0	0	0	0	0.015344	0.070661	0	0	0.042166	0.061434
FAC87	0	0	0.00025	0.00125	0.002874	0.012815	0	0	0	0	0.009928	0.017198
Fibrobacterales	0	0	0	0	0	0	0.00041	0.001967	0.029787	0.051591	0	0
GMD14H09	0	0	0	0	0.000497	0.003059	0.000943	0.00363	0.060024	0.142759	0.001191	0.002647
HA64	0	0	0.011934	0.033423	0	0	0.00049	0.001568	0	0	0.008138	0.014323
Kiloniellales	0	0	0	0	0	0	0.000566	0.001721	0	0	0.000479	0.001184
Kordiimonadales	0	0	0	0	0	0	0.002006	0.006516	0	0	0.004788	0.008852
Ktedonobacterales	0	0	0.00371	0.010614	0	0	0	0	0	0	0.001149	0.002579
M2PT2_76	0	0	0.029255	0.131405	0	0	0	0	0	0	0.009002	0.015718
Nitrosomonadales	0	0	0.093877	0.20577	0	0	0.001487	0.006216	0	0	0	0
PB19	0	0	0	0	0	0	0.003096	0.014127	0	0	0.042166	0.061434
PeHg47	0	0	0.468168	1.44907	0.000139	0.001018	0	0	0	0	0	0
Salinisphaerales	0	0	0.005584	0.016923	0	0	0.000943	0.003646	0	0	0.007472	0.013257
Synergistales	0	0	9.16996	17.6613	0.004622	0.024837	0.005231	0.025089	0.011727	0.017543	0	0
Thermogemmatisporales	0	0	0.008166	0.023042	0	0	0	0	0	0	0.000135	0.000386
Thiohalorhabdales	0	0	0	0	0	0	0.001118	0.004477	0	0	0.042166	0.061434
agg27	0	0	0	0	0.000171	0.001259	0.002636	0.009998	0	0	0.036969	0.056091
34P16	0	0	0	0	0	0	0.00023	0.001086	0	0	0.042166	0.061434
pLW_97	0	0	0.003272	0.011622	0	0	0	0	0	0	0.000135	0.000386

## Sheet: Order_eating
Order	mean(herbivorous)	SD(herbivorous)	mean(carnivorous)	SD(carnivorous)	mean(omnivorous)	SD(omnivorous)	p.value	FDR
Fusobacteriales	18.7606	20.4879	3.11265	7.42203	14.7935	25.2346	0.044545	0.095145
Stramenopiles	17.5864	30.446	0.02314	0.068438	0.316043	0.945681	2e-06	2.9e-05
Erysipelotrichales	7.94967	12.1029	0.649002	1.53815	0.310477	1.06275	8.8e-05	0.000619
Unclassified	7.78963	24.9835	4.43107	15.9041	15.0245	28.2193	0.042653	0.091997
Flavobacteriales	5.22182	9.68925	0.160203	0.226665	0.495712	2.58708	0	0
Vibrionales	3.26164	4.27416	17.0124	31.0378	5.72627	13.83	0.002047	0.007729
Aeromonadales	2.77241	3.66689	5.59989	21.5805	1.8386	6.7653	2e-06	2.9e-05
Alteromonadales	2.34077	4.27563	0.290555	0.481355	1.21794	4.02597	5e-06	5.2e-05
Pseudomonadales	2.14312	5.39376	12.016	29.0265	0.398851	1.73275	0	0
Lactobacillales	1.26157	1.47867	1.16768	2.03148	1.16255	5.53025	0.001596	0.00627
Enterobacteriales	1.16677	1.54103	1.36673	5.13483	5.13955	13.3046	0.041325	0.090015
Bacillales	0.574838	2.03801	1.62128	3.17372	0.100207	0.264746	0.032202	0.073035
Rhodobacterales	0.564197	1.27553	0.414689	1.01999	0.139728	0.512313	5.3e-05	0.000396
Spirochaetales	0.551273	1.96949	0.001901	0.005884	0.351919	1.06566	0.014229	0.040654
Pasteurellales	0.445819	1.16643	0.047391	0.09123	0.040292	0.174012	0.000246	0.00133
Campylobacterales	0.33605	0.382381	0.984911	4.36622	0.753555	5.14458	1e-06	1.8e-05
Pirellulales	0.291768	0.99445	0.012641	0.028985	0.73849	2.21967	0.001442	0.006101
Turicibacterales	0.271162	0.614888	0.005181	0.012245	0.367262	1.69504	2e-06	2.9e-05
Brevinematales	0.243817	1.02019	3.86943	14.3619	0.087949	0.622472	0.011235	0.032522
Chlamydiales	0.238056	1.03045	0.00483	0.01271	0.070729	0.329969	0.018963	0.046354
Legionellales	0.201563	0.987935	0.010844	0.024871	0.064425	0.197858	0.023882	0.055894
Neisseriales	0.171991	0.263988	0.27788	0.591397	0.229859	1.14429	5.4e-05	0.000396
Actinomycetales	0.149339	0.355867	1.78561	5.7906	0.525593	2.48447	0.021357	0.051071
Mycoplasmatales	0.148126	0.523826	16.4737	33.7366	0.086031	0.414303	0.040486	0.089069
Lentisphaerales	0.117597	0.428046	0.658907	2.85599	0.000339	0.001492	1.8e-05	0.000158
Saprospirales	0.108994	0.177343	0.064029	0.168606	0.831235	3.61906	0.001578	0.00627
Oceanospirillales	0.105922	0.177161	0.050028	0.139204	0.538569	4.41603	0.001144	0.005034
Sphingomonadales	0.103458	0.328459	0.029083	0.045795	0.178696	0.725663	0.000209	0.001243
Oscillatoriales	0.100264	0.175115	0.000619	0.002019	0.071744	0.667068	0	0
Desulfobacterales	0.095445	0.19399	0.09434	0.4219	0.008942	0.050638	1e-06	1.8e-05
Xanthomonadales	0.080853	0.09905	0.067968	0.192739	0.088578	0.307696	0.000153	0.000962
Desulfovibrionales	0.067811	0.125869	0.150842	0.553318	2.78742	9.55444	0.01705	0.042789
Bdellovibrionales	0.052412	0.119737	0.002028	0.004382	0.008505	0.035264	1e-06	1.8e-05
Rhodocyclales	0.045083	0.087003	0.007337	0.030745	0.085381	0.39511	2.7e-05	0.000228
YS2	0.040795	0.099724	0	0	0.126275	0.759199	0.000279	0.001395
GCA004	0.037627	0.094438	0.001894	0.008468	0.009352	0.052465	0	0
Deinococcales	0.025069	0.04865	0.001242	0.003475	0.021789	0.145604	3e-06	3.9e-05
Chromatiales	0.024863	0.044933	0.004951	0.018592	0.005935	0.027644	5e-06	5.2e-05
Synechococcales	0.022134	0.084472	0.000184	0.000604	0.286192	1.42151	0.005145	0.015508
SHA_20	0.020705	0.038732	0	0	0.000621	0.004375	0	0
Syntrophobacterales	0.01739	0.029349	5e-06	2.1e-05	0.019276	0.12508	0	0
Thiotrichales	0.015074	0.028757	0.015844	0.054125	0.114089	1.04279	9e-06	9e-05
Elusimicrobiales	0.011779	0.043995	0	0	0.004902	0.017994	0.004894	0.015165
Anaerolineales	0.011125	0.023917	0	0	0.001478	0.006039	0.000837	0.003836
Chroococcales	0.009936	0.017809	0.000516	0.002309	0.011201	0.06693	5e-06	5.2e-05
Desulfuromonadales	0.009575	0.016501	0.011547	0.051574	0.001498	0.005988	9e-05	0.000619
Euglenozoa	0.009407	0.018648	0	0	0.771409	6.1415	0.019567	0.047305
Planctomycetales	0.009144	0.023871	0.006679	0.020608	0.022405	0.097292	0.047012	0.099448
SJA_15	0.007593	0.024014	0	0	0.003134	0.015367	1.5e-05	0.000137
SBR1031	0.00754	0.02264	0.003109	0.011522	0.001362	0.011839	0.000146	0.000945
Acidimicrobiales	0.007433	0.014458	0.003489	0.011393	0.009823	0.037168	0.00017	0.001039
Methylococcales	0.006182	0.010972	0.002448	0.006094	0.044941	0.270301	0.01731	0.042789
Rhodothermales	0.00592	0.014536	0.000552	0.001747	0.000395	0.002859	1.1e-05	0.000105
Caldilineales	0.004869	0.011978	0.000475	0.001768	0.014552	0.07085	0.015018	0.041822
iii1_15	0.004751	0.013018	0.002132	0.005419	0.004814	0.024435	0.001361	0.005871
HOC36	0.003881	0.010146	0	0	0.001374	0.012684	0	0
RB41	0.003611	0.007527	0.000219	0.000947	0.005949	0.042421	0.000356	0.00174
Hydrogenophilales	0.003504	0.009266	0	0	0.003481	0.027942	0.003915	0.012666
Puniceicoccales	0.003106	0.008844	0	0	0	0	0	0
CCU21	0.003021	0.007793	0	0	0.000901	0.00544	0.001594	0.00627
Spirobacillales	0.002923	0.00622	0.000178	0.000758	0.017299	0.088804	0.030979	0.070994
Gaiellales	0.002843	0.005536	0	0	0.003619	0.013808	0.004063	0.012848
Nitrospirales	0.002661	0.007641	0.001635	0.005803	0.003197	0.016512	0.03634	0.08158
JG30_KF_CM45	0.002056	0.003625	0.000909	0.003841	0.004409	0.031905	0.004088	0.012848
OPB54	0.001973	0.004771	0.000172	0.00077	0.001451	0.005932	0.015488	0.042592
HTCC2188	0.001893	0.003705	0.002018	0.006926	0.000718	0.004134	5e-06	5.2e-05
CFB_26	0.001832	0.005384	0	0	0	0	0	0
Synergistales	0.001651	0.005732	0.000349	0.001559	2.58204	10.1102	0.005146	0.015508
Deferribacterales	0.001515	0.004067	0	0	0.899759	5.92091	0.0061	0.018135
Marinicellales	0.001403	0.003558	0.001856	0.007011	0.000754	0.006999	0.002351	0.008342
Leptospirales	0.001339	0.003356	1.2e-05	5.3e-05	0.001801	0.010756	0.00106	0.004759
PK29	0.001331	0.00336	0.000349	0.001559	0.000583	0.003447	0.025676	0.05946
WCHB1_81	0.00131	0.00323	0	0	0.002703	0.024712	0.000364	0.001741
OPB11	0.001295	0.003929	0	0	0	0	3e-06	3.9e-05
Ignavibacteriales	0.001293	0.0035	0	0	0.001526	0.010352	0.000404	0.001891
SHA_124	0.00107	0.002757	0	0	0	0	3.1e-05	0.000244
HMMVPog_54	0.001	0.002557	0	0	0	0	0.00026	0.00133
B110	0.000991	0.002745	0	0	0	0	0.00026	0.00133
MSBL9	0.000932	0.002967	0	0	0.000103	0.000972	0.002784	0.009522
BD7_3	0.000771	0.002202	0.003539	0.010807	0.005126	0.030565	0.009352	0.027433
S0208	0.000665	0.002348	0	0	0	0	0.002143	0.007729
SSS58A	0.000649	0.001803	0	0	0	0	3.1e-05	0.000244
Cardiobacteriales	0.000526	0.001444	0	0	0.022372	0.168983	0.0148	0.041744
LD1_PB3	0.000523	0.001717	0	0	0	0	0.002143	0.007729
Thiobacterales	0.000507	0.001845	0	0	0	0	0.002143	0.007729
GN03	0.000445	0.001121	0	0	0	0	0.00026	0.00133
Dehalococcoidales	0.000422	0.001055	0	0	0	0	0.00026	0.00133
DRC31	0.00038	0.001484	0	0	0	0	0.01713	0.042789
MSB_5B5	0.000376	0.001671	0	0	0	0	0.01713	0.042789
Sva0725	0.000376	0.001953	0.005076	0.019952	7.8e-05	0.000606	0.040249	0.089069
Sva0485	0.000346	0.00128	0	0	0	0	0.01713	0.042789
agg27	0.000343	0.00178	0.003032	0.010699	0	0	0.001581	0.00627
GW_28	0.000323	0.000827	0	0	0	0	0.00026	0.00133
Caldithrixales	0.000315	0.001394	0	0	0	0	0.01713	0.042789
BA021	0.000245	0.000736	0	0	0	0	0.002143	0.007729
Thermobaculales	0.000226	0.000885	0	0	0	0	0.01713	0.042789
Cloacamonales	0.00018	0.000674	0	0	0	0	0.01713	0.042789
GW_22	0.000143	0.000516	0	0	0	0	0.01713	0.042789
Gemellales	4.4e-05	0.000228	0.028903	0.083544	0.001105	0.007644	0.000146	0.000945
Ardenscatenales	0	0	0.000763	0.003156	0	0	0.0029	0.009522
PB19	0	0	0.003561	0.015144	0	0	0.0029	0.009522
PeHg47	0	0	0	0	0.131592	0.785767	0.023403	0.055362
Thiohalorhabdales	0	0	0.001286	0.004794	0	0	0.0029	0.009522
34P16	0	0	0.000265	0.001164	0	0	0.0029	0.009522

## Sheet: Family_living
Family	mean(mudskipper)	SD(mudskipper)	mean(amphibious)	SD(amphibious)	mean(freshwater)	SD(freshwater)	mean(marine)	SD(marine)	mean(terrestrial)	SD(terrestrial)	p.value	FDR
Unclassified	36.4994	34.3849	15.2808	16.278	19.6038	34.3396	19.9655	18.5504	24.5541	27.7259	0.002742	0.005339
Fusobacteriaceae	11.0799	17.5184	8.09611	17.9648	26.1954	28.5086	4.43558	7.78015	0.229239	0.814741	0	0
Flavobacteriaceae	9.3243	11.8678	0.063195	0.279035	0.288726	1.43419	0.08207	0.151984	0	0	0	0
Erysipelotrichaceae	4.16488	11.3836	1.33727	2.15787	2.81328	7.70795	0.224837	0.364005	0.321274	0.718801	7.5e-05	0.000212
Peptostreptococcaceae	3.85335	8.27739	0.812127	2.40081	3.11182	11.0828	0.458881	1.13338	0.218801	0.315851	0.000775	0.001852
Moraxellaceae	3.8191	7.09049	0.405981	1.65328	0.179429	0.354854	0.686421	2.05104	0.163488	0.648683	5.7e-05	0.000169
Shewanellaceae	3.53558	5.53775	0.020414	0.054456	0.441895	1.0184	3.87483	6.85085	0	0	0	0
Vibrionaceae	2.74673	3.06408	0.015607	0.066326	0.188436	0.620134	28.3851	24.386	0	0	0	0
mitochondria	2.34398	2.84045	0.05387	0.073116	1.45544	5.0537	5.38561	14.0197	0.70056	1.62801	0.001903	0.003968
Bradyrhizobiaceae	1.74184	4.07608	0.059238	0.180646	0.114199	0.329076	0.783232	2.45792	0.000235	0.000751	2.9e-05	9.3e-05
Enterobacteriaceae	1.53037	2.23608	4.84142	11.5726	6.75772	15.1649	0.169979	0.465692	0.248525	0.541981	0.000702	0.001692
S24_7	1.36231	2.34669	0	0	0.022213	0.130981	0.005366	0.023544	9.25227	17.4106	0	0
Comamonadaceae	1.33272	4.65608	0.438281	0.974164	0.180924	0.523755	6.10828	20.3979	0.01066	0.020317	0.003345	0.00647
Aeromonadaceae	1.2231	2.1546	0.127422	0.580149	5.66912	15.2662	0.540889	2.54867	0.001445	0.002468	9.5e-05	0.000256
Streptococcaceae	1.14573	1.02719	0.445774	1.97476	1.39716	6.89473	0.334665	0.759377	0.049603	0.066011	5.8e-05	0.000171
Rhodobacteraceae	0.956222	1.67476	0.026892	0.087623	0.122367	0.262016	0.656072	1.25631	0	0	0	0
Bacillaceae	0.870726	2.53436	0.053059	0.093672	0.015115	0.070118	1.31369	3.01963	3.8e-05	0.000171	0	0
Sphingobacteriaceae	0.72233	2.66976	0.1632	0.596086	0.001909	0.005175	0.003473	0.008211	4.3e-05	0.000193	7e-06	2.6e-05
Lachnospiraceae	0.716488	1.22124	5.58216	10.2104	0.308823	0.709599	0.645314	1.62995	8.50885	6.32472	0	0
Prevotellaceae	0.507528	0.962512	0.002207	0.011035	0.272341	1.05324	0.142876	0.354932	12.441	18.2316	0	0
Pseudoalteromonadaceae	0.492439	0.583072	0.086142	0.284434	2.85064	9.03287	0.016234	0.028177	0	0	0	0
Turicibacteraceae	0.488494	0.805608	0.030168	0.136259	0.345753	1.37088	0.011063	0.019901	0.679653	2.80138	1e-05	3.7e-05
Chlamydiaceae	0.414284	1.42844	0.001988	0.004756	0.007984	0.056619	0.00025	0.001086	0	0	6.5e-05	0.000189
Campylobacteraceae	0.414278	0.384428	0.000964	0.00482	0.034178	0.145122	2.57851	10.0347	0.370502	0.654191	0	0
Bacteroidaceae	0.405256	0.665347	6.04247	12.8052	3.59426	6.84754	0.326609	0.951962	9.60612	17.1119	0.003577	0.006785
Francisellaceae	0.370303	1.37408	0	0	0	0	0	0	0	0	0	0
Weeksellaceae	0.346001	0.618926	0.931927	4.0976	0.161089	0.573445	0.032251	0.064546	0.037904	0.110602	0.000258	0.00066
Ruminococcaceae	0.302342	0.516548	7.50381	6.87867	0.130845	0.298833	1.57458	3.09464	10.547	8.74163	0	0
Mycoplasmataceae	0.285906	0.711569	0.036444	0.178215	6.10144	21.737	0.276666	0.772684	0.018811	0.058802	0.000186	0.000484
Lactobacillaceae	0.236843	0.485068	0.010518	0.030581	0.104333	0.385886	0.005578	0.016543	0.369844	0.565824	4.4e-05	0.000133
Pseudomonadaceae	0.189009	0.360187	4.45372	19.444	2.33334	12.9763	0.057403	0.092682	0.000447	0.001133	4.5e-05	0.000135
Methylobacteriaceae	0.182884	0.644768	0.021977	0.050174	0.034753	0.12242	0.022793	0.053073	0.000185	0.000569	0.011863	0.019817
Oceanospirillaceae	0.18175	0.19387	0.000303	0.001513	0.000203	0.001141	0.040103	0.129455	0	0	0	0
Phormidiaceae	0.161859	0.218789	0.003423	0.014726	0.124739	0.856167	0.000749	0.00295	0	0	0	0
Enterococcaceae	0.12334	0.232176	0.020595	0.067604	0.008768	0.032709	0.892504	1.85221	0.001833	0.003267	0	0
Micrococcaceae	0.118476	0.259701	0.066282	0.25805	0.017838	0.056262	0.006433	0.011538	0.001897	0.00596	0.008609	0.014889
Desulfobulbaceae	0.118442	0.209107	0.002241	0.011205	0.042482	0.25699	0.00082	0.003934	0	0	0	0
Exiguobacteraceae	0.111992	0.252038	0	0	0.000565	0.002612	8.6e-05	0.000289	0	0	0	0
Oxalobacteraceae	0.11159	0.355293	0.141528	0.202868	0.058143	0.145984	0.012191	0.034302	0	0	3e-06	1.2e-05
Sphingomonadaceae	0.105343	0.31628	0.035734	0.125306	0.270794	0.914746	0.035321	0.107448	9.8e-05	0.00044	0.002526	0.005087
Paraprevotellaceae	0.100773	0.303283	0.000736	0.003678	0.223681	0.758261	0.01607	0.042389	2.43042	3.71489	1e-06	5e-06
Helicobacteraceae	0.098204	0.11554	0.008015	0.031534	0.364651	2.65796	0.000137	0.000656	0.009149	0.01832	0	0
Saprospiraceae	0.093367	0.162592	0.004414	0.022071	0.004722	0.015621	0.04139	0.151764	0	0	0	0
Alcaligenaceae	0.092207	0.204958	0.019976	0.039824	0.056725	0.186292	0.02392	0.067871	0.972094	2.15677	0.00248	0.005028
Verrucomicrobiaceae	0.087706	0.154877	7.34148	14.5839	0.430957	1.39563	0.871395	2.36617	0.09735	0.21597	2.3e-05	7.9e-05
Bacteriovoracaceae	0.087051	0.158286	0.006697	0.018192	0.004638	0.016521	0.000801	0.002048	0	0	2e-06	8e-06
Xanthomonadaceae	0.078734	0.114221	0.076858	0.23256	0.046517	0.092174	0.025304	0.06216	0.000489	0.000857	0.003678	0.00692
Rikenellaceae	0.070306	0.127427	5.04352	7.92413	0.007194	0.023633	0.392411	0.749843	2.64672	3.62957	0	0
Rhizobiaceae	0.069868	0.22677	0.028447	0.084825	0.047183	0.178531	0.035607	0.127827	0.000115	0.000516	0.003793	0.007013
Staphylococcaceae	0.060075	0.111763	0.033212	0.108975	0.020212	0.069537	0.099564	0.36355	0.036544	0.077559	0.000808	0.0019
Ferrimonadaceae	0.056245	0.09241	0	0	0	0	0.017574	0.054861	0	0	0	0
Phyllobacteriaceae	0.051838	0.126067	0.005708	0.022229	0.06592	0.247716	0.008232	0.017211	0	0	0	0
Erythrobacteraceae	0.050766	0.127081	0.001471	0.007357	0.001468	0.007625	0.008202	0.017468	5.7e-05	0.000255	0	0
Desulfobacteraceae	0.044045	0.050186	0.000689	0.00207	0.010824	0.063643	0.000615	0.00295	0	0	2e-06	8e-06
Planococcaceae	0.039253	0.06705	0.020814	0.038337	0.000576	0.001584	0.006031	0.016683	0.002933	0.012545	2e-06	8e-06
Porphyromonadaceae	0.037429	0.066315	1.55695	3.45085	0.136471	0.390771	1.07125	2.24039	1.80471	3.33537	0	0
Bifidobacteriaceae	0.034317	0.059277	0	0	0.039918	0.126391	0.109406	0.457422	0.407976	0.948108	1.7e-05	5.9e-05
Desulfovibrionaceae	0.030326	0.046806	4.89407	7.09624	0.043939	0.198898	5.28953	16.8633	0.265508	0.264438	0	0
Pirellulaceae	0.025961	0.036025	1.46884	3.13976	0.474914	1.74369	0.213696	0.895019	0.310564	1.16197	0.012381	0.020565
Burkholderiaceae	0.025828	0.073523	0.007026	0.017332	0.006228	0.020193	0.026338	0.088436	0	0	0.001091	0.002486
Veillonellaceae	0.025255	0.069212	3.93026	17.1326	0.134646	0.374852	0.048394	0.109826	1.93039	1.94768	2e-06	8e-06
Caulobacteraceae	0.025173	0.044263	0.009839	0.047783	0.25466	0.819511	0.074902	0.258286	0.000143	0.000451	6.9e-05	0.000199
Odoribacteraceae	0.02461	0.050109	0.156652	0.394165	0.00076	0.002914	0.02301	0.067342	0.373551	0.52158	2e-06	8e-06
Brucellaceae	0.022907	0.055678	0.009806	0.024828	0.021983	0.077528	0.037642	0.153379	0	0	0	0
Spirochaetaceae	0.022329	0.045229	0.546755	1.2632	0.000703	0.00276	0.088053	0.339655	1.50993	2.57413	1e-06	5e-06
Piscirickettsiaceae	0.022211	0.029855	0	0	0.000256	0.000976	0.449277	2.0475	0	0	1e-06	5e-06
Chitinophagaceae	0.022194	0.05272	0.070943	0.292096	1.17882	4.49883	0.01236	0.040153	0	0	0.005136	0.009264
Intrasporangiaceae	0.021645	0.044526	0.006467	0.019901	0.003473	0.012542	0.003735	0.016155	0.000149	0.000665	7.8e-05	0.000216
Halomonadaceae	0.020988	0.065781	0.048882	0.222521	0.000676	0.00353	2.0311	8.64921	8.1e-05	0.000248	1.1e-05	3.9e-05
Anaerolinaceae	0.020719	0.030565	0.00415	0.010656	0.000461	0.001981	0.000273	0.001311	0.000346	0.001548	0.000138	0.000366
Cystobacterineae	0.020053	0.041374	0	0	0.000114	0.000839	0	0	0	0	0	0
Elusimicrobiaceae	0.019855	0.060685	0.007653	0.023963	0.000605	0.003402	0	0	0.012618	0.025388	0.016775	0.027248
Methylocystaceae	0.019596	0.064248	0.077748	0.128143	0.01682	0.048634	0.003116	0.014049	0	0	0	0
Pasteurellaceae	0.01533	0.038235	0.009228	0.040768	0.237891	0.845009	0.009426	0.040824	0.153071	0.346489	0.035592	0.053388
Rhodospirillaceae	0.014882	0.026604	0.06287	0.15204	0.074406	0.455606	0.007225	0.029066	0	0	0.000453	0.001138
Desulfuromonadaceae	0.0144	0.016126	0	0	0.000546	0.001832	0	0	0	0	0	0
Mogibacteriaceae	0.014269	0.029647	0.332343	0.473544	0.002276	0.00611	0.354122	1.07545	0.165842	0.270443	0	0
Chromatiaceae	0.014167	0.018341	0.009201	0.023294	0.016492	0.05358	0.001954	0.004996	0	0	8e-06	3e-05
Corynebacteriaceae	0.013272	0.02453	0.017822	0.061476	0.151941	1.10048	0.003369	0.006589	0.706572	2.45213	0.028812	0.04389
A4b	0.013211	0.029743	0	0	0.000373	0.001599	0.006993	0.022456	0	0	2e-06	8e-06
Sinobacteraceae	0.012266	0.032317	0.006253	0.031267	0.087872	0.315247	0.009793	0.03188	0	0	0.000532	0.001303
Cyclobacteriaceae	0.010684	0.015444	0	0	8.2e-05	0.000606	0.00041	0.001967	0	0	0	0
Balneolaceae	0.009876	0.018829	0	0	0	0	0.000752	0.003606	0	0	0	0
OM60	0.009675	0.012321	0	0	0.015551	0.076029	0.005882	0.014355	0	0	4e-06	1.6e-05
Rhodocyclaceae	0.009479	0.01068	0.245102	0.711074	0.044968	0.129843	0.006869	0.022165	0.005819	0.011265	0.014989	0.024619
Syntrophaceae	0.00899	0.011292	0.004421	0.013558	0.019523	0.096615	0	0	0	0	0	0
Anaplasmataceae	0.008929	0.011778	0	0	0	0	0.000305	0.001308	0	0	0	0
Idiomarinaceae	0.008717	0.021997	0	0	0	0	0.0003	0.001005	0	0	0	0
Coriobacteriaceae	0.008546	0.016778	0.35886	1.71795	0.000869	0.003048	0.017432	0.041722	0.133607	0.34892	0	0
Deinococcaceae	0.008047	0.013643	0.001839	0.009196	0.012172	0.036909	0.003083	0.009661	0.082318	0.304361	0.004817	0.008742
Microbacteriaceae	0.007266	0.011913	0.022443	0.042459	0.014129	0.04259	0.004072	0.014689	0.155154	0.585693	0.003481	0.006689
Hyphomicrobiaceae	0.007079	0.007447	0.036384	0.050694	0.013987	0.034573	0.992794	2.88658	0	0	1.4e-05	5e-05
Marinilabiaceae	0.006996	0.010324	0.000952	0.004762	0.013524	0.066473	0.005285	0.014739	5.7e-05	0.000255	3.8e-05	0.000118
Hydrogenophilaceae	0.006757	0.012168	0	0	0.005738	0.035821	0	0	0	0	4e-06	1.6e-05
Xenococcaceae	0.006683	0.009608	0.0013	0.004168	0.002222	0.008813	0	0	0	0	0	0
Puniceicoccaceae	0.00599	0.01174	0	0	0	0	0	0	0	0	0	0
Synechococcaceae	0.005925	0.012642	0.001544	0.007719	0.218478	0.858757	0.614239	2.47685	0	0	7.8e-05	0.000216
Nocardiaceae	0.005724	0.017731	0.002925	0.006384	0.000542	0.003295	0.003668	0.015625	0	0	0.016758	0.027248
Desulfarculaceae	0.005342	0.008843	0.068189	0.177504	0.005154	0.025386	0.822959	2.68424	0	0	0.002722	0.005335
Cryomorphaceae	0.005246	0.004482	0.00216	0.007992	0.000923	0.004746	0.002324	0.008326	0	0	0	0
Alteromonadaceae	0.005218	0.005714	0.011301	0.053256	0.0052	0.026772	0.210165	0.888874	0	0	0	0
Thiotrichaceae	0.005036	0.007491	0	0	0.000214	0.001099	0.00574	0.020889	0	0	0	0
Streptomycetaceae	0.004958	0.015751	0.001442	0.004413	0.000139	0.000586	0.00251	0.008244	0	0	0.038663	0.057409
Trueperaceae	0.004939	0.007165	0	0	0.000408	0.001944	0.00072	0.002961	0	0	2.6e-05	8.5e-05
Carnobacteriaceae	0.004767	0.015104	0.00022	0.0011	0.004618	0.014679	0.044525	0.106617	0.000544	0.001206	3.9e-05	0.000119
Dehalobacteriaceae	0.003995	0.009383	0.081245	0.18727	0	0	0.015259	0.042148	0.051384	0.083482	0	0
Ellin6075	0.003976	0.009254	0.016477	0.079019	0.001972	0.006746	0.001147	0.004633	9.8e-05	0.00044	0.0118	0.019817
Syntrophobacteraceae	0.003632	0.01186	0.006246	0.014056	0.01246	0.063939	4e-06	2e-05	0	0	0.044239	0.062832
Acidaminobacteraceae	0.003463	0.007587	0.032414	0.141732	0.002332	0.010231	0.000538	0.0023	0.000595	0.00266	0.035493	0.053388
Flammeovirgaceae	0.003405	0.005245	0	0	0	0	0.007115	0.020079	0	0	1e-06	5e-06
Amoebophilaceae	0.003376	0.008099	0.001442	0.004992	0.001235	0.006538	0	0	0	0	0.014682	0.02425
C111	0.003021	0.005548	0.001148	0.005742	0.005974	0.018649	7.5e-05	0.000328	0	0	0.001943	0.004023
ML635J_40	0.003005	0.004964	0	0	0	0	0	0	0	0	0	0
Dietziaceae	0.00271	0.00541	0.000368	0.001839	6.3e-05	0.00046	0.000609	0.002587	0.010426	0.046626	0.006832	0.012028
Marinicellaceae	0.002705	0.004639	0	0	0	0	0.004533	0.014911	0	0	0	0
SB_1	0.002656	0.004142	0.000368	0.001839	0.000672	0.002019	0.000478	0.002295	0	0	0.00079	0.001873
Paenibacillaceae	0.002596	0.006949	0.050967	0.214915	0.002953	0.011406	0.00124	0.003006	0	0	0.009633	0.016371
Ectothiorhodospiraceae	0.002592	0.005858	0	0	0	0	0.002088	0.009497	0	0	2e-06	8e-06
Methylococcaceae	0.002554	0.004531	0.044675	0.14724	0.01385	0.051001	0	0	0	0	0.004188	0.007695
Tissierellaceae	0.002553	0.009553	0.009069	0.034037	0.017245	0.061777	0.000617	0.001384	1.01226	3.45985	0.045661	0.06454
Leptotrichiaceae	0.00249	0.006588	0	0	0.032273	0.078851	3.3e-05	0.000116	0.246962	0.784094	0.001005	0.002308
Deferribacteraceae	0.002323	0.00536	2.78517	11.0224	0.000155	0.000887	0.002173	0.006372	0.519967	1.48503	0	0
Anaeroplasmataceae	0.002243	0.006101	0	0	0.000457	0.003357	0.010955	0.034818	0.528081	1.01656	0	0
At425_EubF1	0.00221	0.004202	0	0	0.004537	0.031712	0	0	0	0	3.2e-05	0.000101
Mycobacteriaceae	0.001946	0.002609	0.017553	0.033865	0.015854	0.068539	1.45722	5.43867	0	0	0.005719	0.01019
Peptococcaceae	0.00192	0.006331	0.088691	0.298798	0	0	8e-06	3.9e-05	0.134723	0.440746	0	0
Cyanobacteriaceae	0.00169	0.003226	0	0	0.000229	0.001164	0	0	0	0	0.00061	0.001482
ACK_M1	0.00167	0.004114	0	0	0.002291	0.010406	0.001516	0.006574	0	0	0.032516	0.049277
Planctomycetaceae	0.001558	0.001843	0.010804	0.021373	0.028169	0.118076	0.024411	0.065459	0	0	0.017415	0.028132
Ignavibacteriaceae	0.001537	0.002357	0	0	0.002515	0.013243	0	0	0	0	0	0
Gemmataceae	0.001403	0.003515	0.021333	0.032961	0.033166	0.172921	0.001037	0.004289	0	0	7.3e-05	0.000208
Pseudanabaenaceae	0.001297	0.002345	0.012487	0.049819	0.00081	0.003445	0	0	0	0	0.024655	0.037753
Sediment_4	0.00123	0.002569	0.006412	0.019834	0	0	0	0	0	0	0.00015	0.000394
Caldilineaceae	0.001196	0.001864	0.011895	0.037377	0.02011	0.08745	0.001567	0.005526	0	0	0.04364	0.062282
Chthoniobacteraceae	0.00113	0.002282	0.141503	0.251317	0.214441	0.849776	0.001448	0.005439	0	0	0	0
Syntrophomonadaceae	0.001094	0.004094	0.042913	0.138223	0	0	0	0	0.00057	0.001282	0.002318	0.004766
Leptospiraceae	0.001079	0.002019	0	0	7.1e-05	0.00052	1e-05	4.9e-05	0	0	4e-06	1.6e-05
Victivallaceae	0.001041	0.002781	0.386363	1.237	0.000101	0.000529	0.014059	0.06289	0.006055	0.010379	0.001389	0.00307
HTCC2089	0.001032	0.001863	0	0	0.001083	0.005106	0.002083	0.00675	0	0	0.001363	0.003036
Holosporaceae	0.000957	0.002462	0	0	0	0	0	0	0	0	0.001506	0.003163
lheB3_7	0.000957	0.002459	0	0	0	0	0	0	0	0	2.5e-05	8.3e-05
Dermacoccaceae	0.000923	0.001979	0	0	0.000228	0.001678	0.003012	0.014148	0	0	0.010251	0.017321
Thermodesulfovibrionaceae	0.000916	0.001496	0.004029	0.018403	0.002367	0.015984	0	0	0	0	0.000826	0.001927
Dehalococcoidaceae	0.000815	0.001372	0	0	0	0	0	0	0	0	0	0
OM27	0.000807	0.002092	0	0	0	0	0.002903	0.009976	0	0	0.007931	0.013797
Aerococcaceae	0.000765	0.001784	0	0	0	0	0.000543	0.001299	0.000348	0.001133	0.000488	0.001206
Pelobacteraceae	0.000706	0.001996	0	0	0	0	0	0	0	0	0.001506	0.003163
Acetobacteraceae	0.000672	0.001434	0.010997	0.030835	0.009832	0.031687	0.001745	0.006268	0	0	0.008966	0.015387
Spirulinaceae	0.000622	0.002051	0	0	0	0	0	0	0	0	0.001506	0.003163
Caldithrixaceae	0.000608	0.001923	0	0	0	0	0	0	0	0	0.001506	0.003163
Coxiellaceae	0.000603	0.001256	0.080405	0.229448	0.002777	0.01146	0.000924	0.002975	0.002041	0.008759	0.00025	0.000645
Hahellaceae	0.000585	0.001186	0	0	0	0	0	0	0	0	2.5e-05	8.3e-05
HTCC2188	0.00055	0.001174	0	0	0	0	0.003032	0.007358	0	0	5e-06	1.9e-05
KSB4	0.00052	0.001098	0	0	0	0	0	0	0	0	2.5e-05	8.3e-05
Thermobaculaceae	0.000436	0.001212	0	0	0	0	0	0	0	0	0.001506	0.003163
Psychromonadaceae	0.000435	0.001627	0.014907	0.061673	0	0	9.8e-05	0.000472	0	0	0.018662	0.029657
JdFBGBact	0.000425	0.00108	0	0	0	0	0.001204	0.005303	0	0	0.018202	0.029084
Barnesiellaceae	0.000424	0.001585	0	0	0.000368	0.001362	0.055296	0.250352	0.513192	1.24974	0.003561	0.006785
Aurantimonadaceae	0.000328	0.000969	0.000368	0.001839	7.1e-05	0.00052	0.000299	0.001002	0	0	0.04309	0.061921
Legionellaceae	0.000314	0.000802	0.01683	0.039588	0.030047	0.10828	0.001459	0.006544	0	0	0.003713	0.00692
Christensenellaceae	0.000313	0.000732	1.09346	1.60443	0.000948	0.002679	0.123044	0.431824	0.166936	0.323165	0	0
NS11_12	0.000301	0.000797	0	0	0	0	0	0	0	0	0.001506	0.003163
Colwelliaceae	0.000289	0.001083	0	0	0	0	0.001313	0.004148	0	0	0.002593	0.005151
Myxococcaceae	0.000225	0.000843	0.029905	0.12965	0.000302	0.000818	0	0	0	0	0.001473	0.003163
0319_6G20	0.000225	0.000843	0	0	0.003052	0.016078	0.003337	0.011982	0	0	0.047935	0.06743
Waddliaceae	0.000224	0.000577	0	0	0	0	0.000245	0.000815	0	0	0.019085	0.030167
Alicyclobacillaceae	0.00022	0.000565	0.003182	0.008211	0	0	0.000342	0.001639	0	0	0.003719	0.00692
Alcanivoracaceae	0.000205	0.000767	0	0	0	0	0.000892	0.003972	0	0	0.017604	0.028282
Brachyspiraceae	0.000193	0.000723	0.191537	0.473722	0	0	0.00033	0.001585	0	0	0	0
Nannocystaceae	0.000169	0.000634	0.003311	0.016553	0.000249	0.00092	0.004064	0.010965	0	0	0.023163	0.035654
RF16	0.000169	0.000434	0	0	0.000338	0.002066	0.000892	0.002381	0.035604	0.05849	0.000374	0.000948
Xanthobacteraceae	0.000169	0.000634	0.022229	0.060976	0.001598	0.004502	1.4e-05	4.5e-05	0	0	0.005178	0.009283
J115	9.7e-05	0.000362	0	0	0	0	0.000891	0.002864	0	0	0.002593	0.005151
Conexibacteraceae	8.5e-05	0.000317	0.005755	0.014452	3e-05	0.00022	4e-06	2e-05	0	0	0.002398	0.004896
Crenotrichaceae	8.5e-05	0.000317	0.077272	0.357901	0.006546	0.032522	0.00031	0.001067	0	0	0.043176	0.061921
RFP12	4.5e-05	0.00017	0.073704	0.280625	0	0	0.008029	0.034494	0.100949	0.18276	2.8e-05	9e-05
Sanguibacteraceae	4.5e-05	0.00017	0.01206	0.023415	8.8e-05	0.000493	0.000278	0.001311	0	0	7e-06	2.6e-05
Acholeplasmataceae	0	0	0	0	0	0	0	0	0.011061	0.035092	0.019846	0.031036
Ardenscatenaceae	0	0	0	0	0	0	0.000664	0.002945	0	0	0.042166	0.061068
BS11	0	0	0	0	7.3e-05	0.000534	5.9e-05	0.000285	0.261114	0.695885	3.5e-05	0.000109
Cardiobacteriaceae	0	0	0	0	0	0	0	0	0.099553	0.352373	0.019846	0.031036
Cerasicoccaceae	0	0	0.032323	0.10595	0.000256	0.001359	0	0	0.005683	0.022249	1.1e-05	3.9e-05
Dethiosulfovibrionaceae	0	0	8.92033	17.4838	0	0	0.000119	0.00057	0.010624	0.017218	0	0
EB1017	0	0	0.005369	0.016437	0.000337	0.002324	0.0003	0.001312	0	0	0.006268	0.011101
Eubacteriaceae	0	0	0.092972	0.161992	0.000561	0.002133	0.007015	0.031303	0.001204	0.002616	0	0
F16	0	0	0.00386	0.017522	5.7e-05	0.00042	0	0	0.035587	0.066315	0.00126	0.002828
Fibrobacteraceae	0	0	0	0	0	0	0.00041	0.001967	0.029787	0.051591	0	0
Gaiellaceae	0	0	0.004869	0.015552	0.00014	0.000601	0.000547	0.002622	0	0	0.007778	0.013612
Kiloniellaceae	0	0	0	0	0	0	0.000129	0.000501	0	0	0.042166	0.061068
Kordiimonadaceae	0	0	0	0	0	0	0.001035	0.003304	0	0	0.004788	0.008742
Koribacteraceae	0	0	0.008494	0.023314	0.000304	0.001354	0.000474	0.001977	0	0	0.022521	0.034848
Ktedonobacteraceae	0	0	0.00371	0.010614	0	0	0	0	0	0	0.001149	0.002599
Microcystaceae	0	0	0	0	0.007355	0.040911	0	0	0	0	0.002715	0.005335
Moritellaceae	0	0	0	0	0.000784	0.005764	0.081583	0.180633	0	0	0	0
Nitrosomonadaceae	0	0	0.068988	0.174445	0	0	0.001487	0.006216	0	0	1e-06	5e-06
Nitrospiraceae	0	0	0	0	0.000575	0.002525	0.001968	0.005886	0	0	0.038333	0.057208
Oleiphilaceae	0	0	0	0	0	0	0.00015	0.000498	0	0	0.042166	0.061068
Phycisphaeraceae	0	0	0	0	0	0	0.004202	0.014741	0	0	0.000479	0.001193
Polyangiaceae	0	0	0.004178	0.010637	9.5e-05	0.000696	0.000205	0.000984	0	0	0.000906	0.002097
Pseudonocardiaceae	0	0	0.018563	0.04735	0.000175	0.000775	0.000689	0.001629	0	0	9.4e-05	0.000256
R4_45B	0	0	0	0	0	0	0	0	0.001556	0.004027	9.1e-05	0.00025
Rhodothermaceae	0	0	0	0	0.000186	0.001364	0.000821	0.00224	0	0	0.040659	0.060069
S47	0	0	0.002389	0.007454	0	0	0	0	0	0	0.009002	0.015387
Salinisphaeraceae	0	0	0.005584	0.016923	0	0	0.000165	0.000514	0	0	0.022206	0.034543
Succinivibrionaceae	0	0	0	0	0	0	0.009784	0.020713	0.567605	1.21376	0	0
Thermogemmatisporaceae	0	0	0.008166	0.023042	0	0	0	0	0	0	0.000135	0.000361
Trebouxiophyceae	0	0	0.005108	0.011348	0	0	0	0	0	0	2e-06	8e-06
p_2534_18B5	0	0	0.018191	0.074724	0	0	0	0	0.080084	0.142544	2.3e-05	7.9e-05
wb1_P06	0	0	0	0	0	0	0.001635	0.00564	0	0	0.042166	0.061068

## Sheet: Family_eating
Family	mean(herbivorous)	SD(herbivorous)	mean(carnivorous)	SD(carnivorous)	mean(omnivorous)	SD(omnivorous)	p.value	FDR
Unclassified	28.7213	34.3531	9.13445	16.4444	21.8398	28.336	0.035706	0.080134
Fusobacteriaceae	18.7077	20.434	3.10343	7.426	14.736	25.2596	0.029315	0.068949
Erysipelotrichaceae	7.94967	12.1029	0.649002	1.53815	0.310477	1.06275	8.8e-05	0.000616
Bacteroidaceae	5.4442	7.79688	1.47562	3.59922	4.20173	11.2959	0.018911	0.047117
Flavobacteriaceae	4.81268	9.65056	0.058027	0.091406	0.207818	1.1352	0	0
Aeromonadaceae	2.77233	3.66696	5.59989	21.5805	1.70854	6.7708	0	0
Peptostreptococcaceae	2.62696	6.07013	0.573491	1.2237	1.96428	8.79011	0.000696	0.003528
Shewanellaceae	2.27893	4.23071	0.15267	0.215214	1.1057	3.84559	1e-06	1.6e-05
Clostridiaceae	2.26872	5.36158	0.64967	1.08215	5.85642	18.908	0.017476	0.045315
Moraxellaceae	2.08916	5.31397	0.716013	2.1622	0.243101	1.01937	3e-06	4e-05
mitochondria	1.6189	2.54879	1.39356	5.89132	2.01186	7.83584	0.028727	0.068111
Pseudoalteromonadaceae	1.44781	3.14234	0.049356	0.155128	1.38514	6.98098	0	0
Vibrionaceae	1.42398	2.57883	14.473	26.9985	4.2019	11.6904	0.012976	0.038149
Enterobacteriaceae	1.16677	1.54103	1.36673	5.13483	5.13955	13.3046	0.041325	0.0875
Streptococcaceae	1.0268	1.31761	0.550215	0.841674	0.815648	5.45499	2.8e-05	0.000257
Bradyrhizobiaceae	0.919739	3.01084	0.463376	2.04965	0.179236	0.874453	0.00989	0.031265
S24_7	0.885508	1.80059	0	0	2.03969	8.9787	0	0
Paraprevotellaceae	0.678448	1.2142	0.000244	0.000821	0.496214	1.97205	0.000103	0.000704
Rhodobacteraceae	0.564083	1.27558	0.413926	1.02004	0.137619	0.508551	4.9e-05	0.000369
Spirochaetaceae	0.551273	1.96949	0.001901	0.005884	0.351919	1.06566	0.014229	0.040615
Pasteurellaceae	0.445819	1.16643	0.047326	0.091265	0.040292	0.174012	0.000257	0.001529
Bacillaceae	0.444591	1.84737	1.51263	3.1998	0.025752	0.077982	0.000142	0.000928
Weeksellaceae	0.405299	0.798237	0.094973	0.195819	0.286498	2.1881	5e-06	5.9e-05
Pirellulaceae	0.291768	0.99445	0.012641	0.028985	0.73849	2.21967	0.001442	0.006624
Campylobacteraceae	0.282937	0.358511	0.002786	0.006952	0.749331	5.14465	0	0
Turicibacteraceae	0.271162	0.614888	0.005181	0.012245	0.367262	1.69504	2e-06	3.1e-05
Brevinemataceae	0.243817	1.02019	3.86943	14.3619	0.087949	0.622472	0.011235	0.034052
Chlamydiaceae	0.230783	1.0315	2.7e-05	8.6e-05	0.000617	0.002686	0.000115	0.000768
Francisellaceae	0.192009	0.989749	0	0	0	0	3.1e-05	0.000268
Neisseriaceae	0.171991	0.263988	0.27788	0.591397	0.229859	1.14429	5.4e-05	0.000397
Mycoplasmataceae	0.148126	0.523826	16.4737	33.7366	0.086031	0.414303	0.040486	0.086882
Methylobacteriaceae	0.1065	0.465687	0.029399	0.056187	0.023044	0.095903	0.029733	0.069377
Phormidiaceae	0.100264	0.175115	0.000619	0.002019	0.071744	0.667068	0	0
Oceanospirillaceae	0.094552	0.165222	0.0461	0.138255	0.000118	0.000843	0	0
Christensenellaceae	0.078133	0.28017	0.14034	0.502518	0.321847	0.96559	0.010524	0.032915
Desulfobulbaceae	0.071984	0.159018	0.09434	0.4219	0.002211	0.009733	0	0
Sphingomonadaceae	0.069394	0.232594	0.018743	0.031048	0.174796	0.724365	0.014434	0.040804
Desulfovibrionaceae	0.067651	0.125952	0.150842	0.553318	2.77837	9.54545	0.016808	0.044966
Xanthomonadaceae	0.062477	0.086178	0.067758	0.192792	0.034667	0.115084	0.003332	0.012094
Micrococcaceae	0.06213	0.193074	0.034981	0.069879	0.023457	0.140259	0.00023	0.001439
Exiguobacteraceae	0.059129	0.186812	9.9e-05	0.000309	2.1e-05	0.000202	0	0
Rhizobiaceae	0.055753	0.164781	0.019276	0.043302	0.035591	0.157474	0.007231	0.023108
Pseudomonadaceae	0.053961	0.101641	11.3	29.1834	0.155751	0.770684	1e-06	1.6e-05
Helicobacteraceae	0.053113	0.094988	0.982126	4.36686	0.004224	0.018852	1.2e-05	0.000136
Leptotrichiaceae	0.05218	0.103274	0.009219	0.023712	0.057577	0.378833	0.001085	0.005063
Bacteriovoracaceae	0.049932	0.119707	0.000548	0.001078	0.003325	0.013355	3.6e-05	0.000302
Saprospiraceae	0.049498	0.124006	0.04642	0.16262	0.00404	0.016911	2.1e-05	0.000213
Rhodocyclaceae	0.045083	0.087003	0.007337	0.030745	0.085381	0.39511	2.7e-05	0.000256
Brucellaceae	0.035002	0.089914	0.001489	0.002418	0.018471	0.088282	0.000495	0.002553
Phyllobacteriaceae	0.03001	0.09236	0.005286	0.013576	0.041589	0.195046	1.8e-05	0.000189
Ferrimonadaceae	0.029164	0.071344	0.014599	0.055192	0.001261	0.011199	4e-06	4.9e-05
Erythrobacteraceae	0.0283	0.093523	0.005464	0.009523	0.001609	0.009076	4e-06	4.9e-05
Marinilabiaceae	0.028019	0.092632	0	0	0.002452	0.009103	0	0
Desulfobacteraceae	0.02346	0.04169	0	0	0.006731	0.049674	7.6e-05	0.000545
Deinococcaceae	0.022508	0.049544	0.000414	0.000796	0.021541	0.145567	0.010982	0.033986
Synechococcaceae	0.022134	0.084472	0.000184	0.000604	0.285905	1.42157	0.003668	0.013151
Planococcaceae	0.0215	0.051731	0.005969	0.014068	0.006724	0.022822	0.017571	0.045315
Burkholderiaceae	0.019816	0.056784	0.004653	0.017144	0.009564	0.04661	0.039272	0.085526
Sinobacteraceae	0.018375	0.035368	0.000209	0.000773	0.053911	0.248827	0.00028	0.001614
Intrasporangiaceae	0.017545	0.035567	0.001654	0.006911	0.002633	0.013125	3e-06	4e-05
Piscirickettsiaceae	0.011828	0.023826	0.009243	0.032091	0.114089	1.04279	0.002201	0.008864
Elusimicrobiaceae	0.011779	0.043995	0	0	0.004902	0.017994	0.004894	0.016731
Anaerolinaceae	0.011125	0.023917	0	0	0.001478	0.006039	0.000837	0.004101
Microbacteriaceae	0.01087	0.025345	0.023199	0.042912	0.043427	0.280749	0.001053	0.004993
Chromatiaceae	0.010814	0.018815	0.0012	0.002599	0.011774	0.043294	0.000249	0.001525
Cystobacterineae	0.010626	0.030929	0	0	0	0	3e-06	4e-05
Syntrophaceae	0.010582	0.016159	0	0	0.011291	0.075516	0	0
RF16	0.009216	0.032846	0	0	0.005667	0.025568	0.045525	0.094256
Planctomycetaceae	0.009144	0.023871	0.006679	0.020608	0.022405	0.097292	0.047012	0.096654
Desulfuromonadaceae	0.008047	0.013313	0	0	0.000155	0.001162	0	0
Leuconostocaceae	0.007449	0.035083	0.340103	1.0864	0.011928	0.079965	0.000364	0.001946
A4b	0.007407	0.021996	0.003109	0.011522	0.001166	0.01034	4.8e-05	0.000369
Sphingobacteriaceae	0.006749	0.011453	0.029893	0.09597	0.152768	1.1021	0.044401	0.092581
Syntrophobacteraceae	0.006432	0.012913	5e-06	2.1e-05	0.007935	0.050196	0.002989	0.011124
Acidaminobacteraceae	0.00589	0.014707	0.037352	0.158804	0.001157	0.004342	0.026043	0.062786
Cyclobacteriaceae	0.005493	0.01222	0	0	0.00017	0.001107	1.8e-05	0.000189
Methylococcaceae	0.005319	0.009369	0	0	0.019741	0.087973	0.000301	0.001702
Balneolaceae	0.005121	0.014232	0	0	0.000194	0.001833	1e-06	1.6e-05
OM60	0.005017	0.010009	0.004564	0.012513	0.00993	0.0596	0.00629	0.020322
Caldilineaceae	0.004869	0.011978	0.000475	0.001768	0.014552	0.07085	0.015018	0.04205
Anaplasmataceae	0.00463	0.009488	2.4e-05	9.6e-05	7.3e-05	0.000667	3.9e-05	0.000318
Idiomarinaceae	0.004497	0.016182	5.4e-05	0.000203	7.3e-05	0.000516	0.022513	0.055157
Hydrogenophilaceae	0.003504	0.009266	0	0	0.003481	0.027942	0.003915	0.013868
Xenococcaceae	0.003442	0.007608	0.000516	0.002309	0.001605	0.007157	0.011109	0.034021
Ellin6075	0.003282	0.007431	0.000219	0.000947	0.005724	0.042164	0.001522	0.006869
Puniceicoccaceae	0.003106	0.008844	0	0	0	0	0	0
Thiotrichaceae	0.003038	0.005889	0.006601	0.022344	0	0	0	0
C111	0.002923	0.005268	7e-06	3.2e-05	0.003553	0.014939	0.004356	0.015246
Streptomycetaceae	0.002848	0.011384	8.9e-05	0.000387	0.001034	0.00484	0.01334	0.038831
Cryomorphaceae	0.002828	0.004109	0.001509	0.004317	0.001396	0.006706	3.1e-05	0.000268
Alteromonadaceae	0.002682	0.004848	0.00699	0.01559	0.059078	0.454679	0.030138	0.069768
Trueperaceae	0.002561	0.005656	0.000828	0.003171	0.000248	0.001522	0.005291	0.017677
Bdellovibrionaceae	0.00248	0.006183	0.00148	0.003862	0.00518	0.026865	0.011748	0.035244
Carnobacteriaceae	0.002448	0.010957	0.051106	0.112589	0.003015	0.0128	0.000939	0.004526
Mycobacteriaceae	0.002263	0.00269	1.67535	5.81941	0.014271	0.05638	0.034856	0.078828
Actinomycetaceae	0.002151	0.00976	0.016257	0.03569	0.042081	0.328761	0.032349	0.073726
Flammeovirgaceae	0.001766	0.004094	0.004141	0.014246	0.000908	0.008091	0.003028	0.011128
SB_1	0.001649	0.003261	0	0	0.000552	0.002108	0.002059	0.008751
Rickettsiaceae	0.001603	0.003083	0.001705	0.004983	0.002812	0.010769	0.039799	0.086036
ML635J_40	0.001558	0.003829	0	0	0	0	0	0
Deferribacteraceae	0.001515	0.004067	0	0	0.899759	5.92091	0.0061	0.019927
Marinicellaceae	0.001403	0.003558	0.001856	0.007011	0.000754	0.006999	0.002351	0.00934
Microcystaceae	0.001346	0.00385	0	0	0.004054	0.031932	0.004542	0.01571
Paenibacillaceae	0.001346	0.005088	0.055966	0.240635	0.003852	0.013857	0.000767	0.003822
Ectothiorhodospiraceae	0.001344	0.004347	0	0	0.00054	0.004837	0.002127	0.008751
At425_EubF1	0.00131	0.00323	0	0	0.002703	0.024712	0.000364	0.001946
125ds10	0.001227	0.002673	0	0	0.000427	0.003524	0.000346	0.001919
Gordoniaceae	0.001097	0.002554	1.9e-05	6.5e-05	0.000364	0.002701	0.026054	0.062786
Dermacoccaceae	0.000935	0.002713	0	0	0.000778	0.007197	0.012462	0.037008
Cyanobacteriaceae	0.000876	0.002438	0	0	0.000139	0.000911	0.031577	0.072528
Ignavibacteriaceae	0.000797	0.001841	0	0	0.001526	0.010352	0.000404	0.002121
HTCC2089	0.000743	0.001538	0.001845	0.006932	0.000718	0.004134	0.001694	0.007433
Dethiosulfovibrionaceae	0.000732	0.002762	0.000349	0.001559	2.50783	9.98064	0.005245	0.017677
Leptospiraceae	0.000701	0.001648	1.2e-05	5.3e-05	0	0	2.6e-05	0.000255
Sediment_4	0.000638	0.001922	0	0	0.001801	0.010756	0.041369	0.0875
Listeriaceae	0.000571	0.002968	0.001419	0.004657	0.000633	0.003744	0.038113	0.083621
Aerococcaceae	0.000568	0.001546	0.000376	0.000994	8.2e-05	0.000556	0.018343	0.04649
Holosporaceae	0.000496	0.001808	0	0	0	0	0.01713	0.044966
lheB3_7	0.000496	0.001806	0	0	0	0	0.002143	0.008751
Thermodesulfovibrionaceae	0.000475	0.001156	0	0	0.002568	0.015736	0.041854	0.087893
Dehalococcoidaceae	0.000422	0.001055	0	0	0	0	0.00026	0.001529
OM27	0.000419	0.001535	0.003339	0.010663	0	0	0.002921	0.01101
Pelobacteraceae	0.000366	0.001456	0	0	0	0	0.01713	0.044966
mb2424	0.00036	0.001259	0.001875	0.004842	0.001963	0.016651	0.005716	0.018882
Spirulinaceae	0.000323	0.001485	0	0	0	0	0.01713	0.044966
Caldithrixaceae	0.000315	0.001394	0	0	0	0	0.01713	0.044966
Hahellaceae	0.000303	0.00089	0	0	0	0	0.002143	0.008751
HTCC2188	0.000285	0.000876	0.001915	0.004234	0.000353	0.003333	4.1e-05	0.000326
KSB4	0.00027	0.000821	0	0	0	0	0.002143	0.008751
Thermobaculaceae	0.000226	0.000885	0	0	0	0	0.01713	0.044966
JdFBGBact	0.00022	0.000794	0.001385	0.005683	0	0	0.018198	0.04649
NS11_12	0.000156	0.000584	0	0	0	0	0.01713	0.044966
Colwelliaceae	0.00015	0.00078	0.000566	0.001713	0.000212	0.002	0.013684	0.039442
Pseudonocardiaceae	0.000145	0.000756	0.001116	0.001922	0.005204	0.026113	0.001542	0.006869
JTB38	9.9e-05	0.000515	0.001569	0.005149	0	0	0.018807	0.047117
Nannocystaceae	8.8e-05	0.000456	0.004123	0.011616	0.001205	0.008849	0.020444	0.050509
Gemellaceae	4.4e-05	0.000228	0.028903	0.083544	0.001105	0.007644	0.000146	0.000933
Ardenscatenaceae	0	0	0.000763	0.003156	0	0	0.0029	0.01101
Moritellaceae	0	0	0.003658	0.009962	0.020737	0.097251	0.027459	0.065634
Oleiphilaceae	0	0	0.000173	0.000532	0	0	0.0029	0.01101
Salinisphaeraceae	0	0	0.001488	0.006148	0.001277	0.008759	0.038041	0.083621
Sporichthyaceae	0	0	1.6e-05	5.5e-05	0.00031	0.002924	0.037733	0.083621
wb1_P06	0	0	0.00188	0.006029	0	0	0.0029	0.01101

## Sheet: Genus_living
Genus	mean(mudskipper)	SD(mudskipper)	mean(amphibious)	SD(amphibious)	mean(freshwater)	SD(freshwater)	mean(marine)	SD(marine)	mean(terrestrial)	SD(terrestrial)	p.value	FDR
Cetobacterium	10.9645	17.5558	2.77521	5.86564	25.4957	28.5732	2.58199	6.89621	0.007759	0.031899	0	0
Flavobacterium	9.05177	11.5081	0.059516	0.260712	0.281476	1.43477	0.006384	0.020322	0	0	0	0
Allobaculum	3.78239	10.65	0	0	0.008271	0.045652	0.000957	0.00459	3.2e-05	0.000144	0	0
Shewanella	3.53558	5.53775	0.020414	0.054456	0.441895	1.0184	3.87474	6.85074	0	0	0	0
Acinetobacter	2.96233	5.59675	0.376287	1.56094	0.160216	0.332638	0.579949	1.65149	0.006019	0.009769	6e-06	2.6e-05
Clostridium	2.11962	4.94525	2.45914	2.3753	8.52428	23.7464	0.786073	1.58383	2.81526	4.92723	0.000602	0.001785
Bradyrhizobium	1.73802	4.06862	0.021122	0.030304	0.113476	0.327025	0.781661	2.45335	8.6e-05	0.000386	3e-05	0.000112
Vibrio	1.63118	1.71512	0.010341	0.044207	0.001533	0.006267	12.9299	16.0872	0	0	0	0
Lactococcus	0.848828	0.740195	0.428996	1.97681	1.04946	6.88186	0.288116	0.702924	0.001195	0.002304	0	0
Psychrobacter	0.80208	2.45008	0.009485	0.039255	0.007878	0.035203	0.097349	0.426858	0.156448	0.650359	0	0
Bacillus	0.730531	2.49314	0.036005	0.082445	0.01195	0.066508	1.30201	2.99387	0	0	1.7e-05	6.9e-05
Sphingobacterium	0.72082	2.6669	0.093807	0.379073	0.000739	0.002446	0.000855	0.003058	4.3e-05	0.000193	0.000667	0.001958
Enterovibrio	0.636192	1.86441	0	0	0.011677	0.060724	0.091061	0.13736	0	0	0	0
Prevotella	0.572989	1.1164	0.002943	0.014714	0.282432	1.05293	0.15335	0.381919	13.6716	19.742	0	0
Epulopiscium	0.496064	1.08838	0.04715	0.193878	0.076795	0.195316	0.085744	0.189389	0	0	0	0
Turicibacter	0.488494	0.805608	0.030168	0.136259	0.345753	1.37088	0.011063	0.019901	0.679653	2.80138	1e-05	4.2e-05
Arcobacter	0.412849	0.383209	0.000964	0.00482	0.004429	0.019959	2.57851	10.0347	0.004293	0.00973	0	0
Francisella	0.369879	1.3742	0	0	0	0	0	0	0	0	0	0
Photobacterium	0.348087	0.566333	0.000927	0.003762	0.008486	0.047923	12.4382	17.5848	0	0	0	0
Pseudoalteromonas	0.313699	0.594089	0.086142	0.284434	0.000459	0.002306	0.006578	0.015374	0	0	0	0
Streptococcus	0.296902	0.550267	0.016778	0.061408	0.347703	0.953809	0.046549	0.082098	0.048408	0.06476	0.002399	0.005873
Mycoplasma	0.285367	0.7118	0.035667	0.178335	2.72997	13.9354	0.109356	0.281658	0.014763	0.050133	7.9e-05	0.00027
Plesiomonas	0.278304	0.866527	0.391735	1.1876	3.34557	6.36782	0.000856	0.001587	4.3e-05	0.000193	0	0
Paracoccus	0.277298	0.65782	0.00998	0.030325	0.022088	0.077701	0.011552	0.018547	0	0	0	0
Lactobacillus	0.230026	0.484591	0.008475	0.026717	0.099734	0.367366	0.004254	0.014692	0.368629	0.56609	5e-06	2.3e-05
Bacteroides	0.217539	0.376074	2.0313	3.48619	0.842597	3.24624	0.313169	0.944696	9.60694	17.1121	1e-06	6e-06
Pseudomonas	0.185356	0.355341	4.45372	19.444	2.30714	12.98	0.0563	0.091784	0.000447	0.001133	4.1e-05	0.00015
Edwardsiella	0.170632	0.278566	0.025798	0.118148	0.063596	0.462083	0	0	0	0	0	0
Marinomonas	0.14293	0.187743	0.000303	0.001513	0.000203	0.001141	0.000856	0.004027	0	0	0	0
Ruminococcus	0.121387	0.23	0.417336	1.04439	0.030752	0.084702	0.275573	0.629987	1.98306	3.46527	0	0
Wautersiella	0.111374	0.315982	0.041516	0.181413	0.001876	0.006575	0.000584	0.002069	0	0	3e-06	1.5e-05
Herbaspirillum	0.108669	0.353276	0.008578	0.02085	0.032972	0.107654	0.000144	0.000348	0	0	0.003596	0.008414
u114	0.10131	0.284728	5.29294	14.0612	0.679346	2.02627	1.57084	4.12617	0	0	0.002782	0.006692
Oscillatoria	0.094733	0.155683	0	0	0.107917	0.793023	0	0	0	0	0	0
Rhodobacter	0.094005	0.244682	0.015618	0.054703	0.092148	0.210548	0.012303	0.036566	0	0	6e-06	2.6e-05
Sphingomonas	0.089774	0.295439	0.021835	0.081456	0.252277	0.906119	0.014607	0.050962	0	0	0.006687	0.014391
Desulfobulbus	0.085437	0.157172	0.002241	0.011205	0.039428	0.256657	0.00082	0.003934	0	0	0	0
Chryseobacterium	0.084093	0.187453	0.821045	3.63878	0.044484	0.142517	0.024462	0.059436	0.000135	0.000421	1e-06	6e-06
Sutterella	0.083343	0.192665	0	0	0.003738	0.013166	0.006867	0.027406	0.393344	0.698195	0	0
Escherichia	0.081206	0.179391	0.044695	0.128857	0.195247	1.37701	0.130343	0.465921	0.183724	0.543161	0.007966	0.016802
Brevinema	0.07874	0.293702	0.301642	1.16272	0	0	2.33066	9.57222	0	0	0.009341	0.019428
Oscillospira	0.077525	0.139182	0.16919	0.309785	0.008253	0.023859	0.09923	0.260477	2.94232	3.11242	0	0
Enterococcus	0.076446	0.169134	0.02311	0.070818	0.008436	0.032578	0.573571	1.4244	0.000982	0.002822	2e-06	1.1e-05
Helicobacter	0.073733	0.12516	0.00066	0.003299	0.364651	2.65796	0.000137	0.000656	0.009149	0.01832	0.004979	0.011046
Elizabethkingia	0.063758	0.125705	0.031207	0.143172	0.080952	0.35093	0.000107	0.000448	0	0	9e-06	3.8e-05
Arthrobacter	0.060795	0.136718	0.009408	0.038452	0.000624	0.00241	0.001052	0.004255	8e-05	0.000359	1e-06	6e-06
Ensifer	0.05629	0.193509	0.003215	0.009659	0.003384	0.013665	0.003438	0.007478	0	0	0.013738	0.027801
Ferrimonas	0.056245	0.09241	0	0	0	0	0.017574	0.054861	0	0	0	0
Enhydrobacter	0.053387	0.111192	0.017906	0.052054	0.010857	0.025016	0.008428	0.011698	0.00102	0.002515	0.007492	0.016028
Coprococcus	0.052824	0.097597	0.482555	1.36968	0.006098	0.023683	0.054568	0.163027	1.08309	1.62892	0	0
Proteocatella	0.04867	0.121407	0	0	0.244932	0.676232	4e-06	1.8e-05	7.8e-05	0.000349	0.000106	0.000345
Vagococcus	0.045158	0.079549	0.002575	0.012875	0.00018	0.000945	0.005977	0.021092	0.000201	0.000681	0	0
Planktothricoides	0.041967	0.093271	0	0	0.00031	0.001991	0	0	0	0	0	0
Aeromonas	0.039616	0.071087	0.002086	0.00939	0.210291	0.826877	0.026476	0.125212	0	0	5e-06	2.3e-05
Erythrobacter	0.035561	0.092766	0	0	0.001108	0.007483	0.004967	0.009148	0	0	0	0
Bifidobacterium	0.034317	0.059277	0	0	0.039918	0.126391	0.108813	0.457264	0.406661	0.945785	6.6e-05	0.000227
Providencia	0.034146	0.060485	0.522214	2.47589	0.000336	0.001588	0.000632	0.002993	0.000254	0.000902	2.2e-05	8.8e-05
Mesorhizobium	0.031138	0.091477	0	0	0.000805	0.004146	0	0	0	0	0	0
Salinicoccus	0.029783	0.04978	0.000506	0.001937	0.00074	0.003259	0.001197	0.002716	0.000244	0.000695	8e-06	3.4e-05
Alistipes	0.029585	0.070297	0.085359	0.180408	0.001017	0.004058	0.046142	0.177813	0.939863	2.42357	1e-06	6e-06
Ruegeria	0.027668	0.047576	0	0	0.000107	0.000789	0.039312	0.110984	0	0	0	0
Stenotrophomonas	0.02757	0.048578	0.064904	0.193378	0.031796	0.083762	0.017075	0.04703	0	0	0.000174	0.000554
Burkholderia	0.025828	0.073523	0.007026	0.017332	0.006228	0.020193	0.026338	0.088436	0	0	0.001091	0.00304
Rothia	0.025673	0.048478	0.003771	0.0121	0.007594	0.040727	0.001361	0.004253	0.000354	0.000997	0.000513	0.001536
Parabacteroides	0.024475	0.045495	0.732543	2.58719	0.00773	0.033218	0.12909	0.416677	0.75726	1.14143	0	0
Staphylococcus	0.024054	0.051338	0.031603	0.102908	0.019471	0.069387	0.098259	0.361379	0.0363	0.076892	0.003098	0.007373
Lysinibacillus	0.023818	0.037564	0.013432	0.031299	0.000293	0.000854	0.004598	0.015752	0.002167	0.009691	2.6e-05	9.9e-05
Thermomonas	0.023289	0.044916	0.000368	0.001839	0.004605	0.018235	0.000761	0.003277	7.8e-05	0.000349	2e-06	1.1e-05
Tenacibaculum	0.021432	0.05001	0	0	0	0	0.001882	0.007139	0	0	0	0
Halomonas	0.020988	0.065781	0.001293	0.004781	0.000676	0.00353	2.02916	8.64941	8.1e-05	0.000248	1.8e-05	7.3e-05
Odoribacter	0.018577	0.037795	0.141622	0.351974	0.000403	0.001523	0.020605	0.06475	0.361014	0.524805	3e-06	1.5e-05
Paraprevotella	0.018007	0.067193	0	0	0.000148	0.000787	0.000485	0.001479	0.128083	0.20394	0.000128	0.000414
Methylopila	0.017549	0.064782	0.002615	0.006102	0.000118	0.000867	9.7e-05	0.000466	0	0	0.014647	0.029441
Ochrobactrum	0.017531	0.053611	0.006677	0.015479	0.021523	0.07549	0.037632	0.153381	0	0	0.000103	0.000337
Erwinia	0.014404	0.019238	1.03701	3.61796	3.0656	10.3071	0.003692	0.006782	0.001701	0.003048	0.000537	0.0016
Oceanimonas	0.014236	0.020139	0	0	0	0	0.00034	0.001631	0	0	0	0
Treponema	0.013811	0.046246	0.539116	1.26005	0.000488	0.001742	0.082762	0.332202	1.50458	2.56272	0.000133	0.000428
Novispirillum	0.013621	0.027106	0	0	0.061217	0.438488	8.6e-05	0.000268	0	0	5e-06	2.3e-05
Desulfotignum	0.013555	0.017011	0	0	0	0	0	0	0	0	0	0
T78	0.013509	0.019425	0	0	0	0	0	0	0	0	0	0
Agrobacterium	0.013323	0.033884	0.017129	0.06169	0.042409	0.177876	0.020122	0.071146	0.000115	0.000516	0.005321	0.011718
Leuconostoc	0.013303	0.047743	0.005972	0.017503	0.00146	0.009672	0.013973	0.03477	5.9e-05	0.000263	0.026453	0.047159
Corynebacterium	0.013272	0.02453	0.017822	0.061476	0.151941	1.10048	0.003369	0.006589	0.706572	2.45213	0.028812	0.05091
Leptothrix	0.013061	0.020763	0.047741	0.175747	0.023707	0.065603	0.02589	0.065759	0	0	0.003107	0.007373
Hydrogenophaga	0.012666	0.012271	0.001089	0.004013	0.007029	0.027367	0.001998	0.008572	0.001112	0.003261	0	0
Vogesella	0.011625	0.038816	0.000736	0.003678	0.004188	0.012317	0.000484	0.001645	0	0	0.001184	0.003209
Desulfococcus	0.011376	0.012499	0	0	0.010547	0.063591	0.000615	0.00295	0	0	0	0
Lawsonia	0.010973	0.039168	0	0	0.00074	0.003019	0.002134	0.007589	0	0	0.017277	0.03382
Microcoleus	0.010805	0.034515	0	0	0	0	0	0	0	0	2.5e-05	9.7e-05
Brevundimonas	0.010563	0.017746	0.00492	0.023891	0.045937	0.165276	0.019902	0.06849	5.7e-05	0.000255	0.003529	0.00829
Phyllobacterium	0.010287	0.010512	0.001471	0.007357	0.064936	0.247933	0.0064	0.015294	0	0	0	0
Algoriphagus	0.010192	0.014922	0	0	0	0	0.00041	0.001967	0	0	0	0
Rubritalea	0.009962	0.015568	0	0	0	0	0.234572	1.02188	0	0	0	0
Desulfovibrio	0.009284	0.01839	2.12925	4.68835	0.018858	0.051338	5.0522	16.179	0.182793	0.234369	2e-06	1.1e-05
Neorickettsia	0.008929	0.011778	0	0	0	0	0.000305	0.001308	0	0	0	0
Geobacillus	0.008772	0.032639	0	0	2.1e-05	0.000154	0.010896	0.024906	3.8e-05	0.000171	4e-06	1.9e-05
Leadbetterella	0.008576	0.024691	0.003262	0.011347	0.000107	0.000789	0	0	0	0	2.6e-05	9.9e-05
Mesonia	0.008445	0.019346	0	0	0.000278	0.001654	0.000515	0.001575	0	0	0.00987	0.020387
Lewinella	0.008256	0.012418	0	0	4.1e-05	0.000302	0.000618	0.002945	0	0	0	0
Ornithobacterium	0.008253	0.016092	0	0	0	0	0	0	0.017157	0.065026	5.4e-05	0.000189
Deinococcus	0.008047	0.013643	0.001104	0.005518	0.012172	0.036909	0.003083	0.009661	0.082318	0.304361	0.004734	0.010662
Robiginitalea	0.007936	0.010949	0	0	0	0	0	0	0	0	0	0
Serinicoccus	0.007564	0.014006	0.001975	0.007073	0	0	0.00228	0.009634	0.000149	0.000665	0	0
Sulfurimonas	0.007383	0.01092	0	0	0	0	0	0	0	0	0	0
Thiobacillus	0.006757	0.012168	0	0	0.005738	0.035821	0	0	0	0	4e-06	1.9e-05
Achromobacter	0.006572	0.011277	0.017372	0.039599	0.039421	0.18262	0.016015	0.062524	0	0	0.009552	0.019798
Roseburia	0.006482	0.020089	0.004414	0.022071	0.009858	0.041942	0.052568	0.167768	0.734498	1.15299	2e-06	1.1e-05
Wohlfahrtiimonas	0.006462	0.022098	0	0	0	0	0.000167	0.000788	0	0	0.001264	0.003395
Jeotgalicoccus	0.006238	0.022447	0.001104	0.005518	0	0	0.000108	0.00037	0	0	0.031714	0.055223
Faecalibacterium	0.006204	0.013399	0	0	0.032353	0.132605	0.199736	0.590354	1.86435	3.64538	5e-06	2.3e-05
Pseudidiomarina	0.006165	0.014601	0	0	0	0	8e-06	2.6e-05	0	0	1e-06	6e-06
KSA1	0.006112	0.016683	0	0	0	0	0.000752	0.003606	0	0	0	0
Butyricimonas	0.006033	0.014549	0.015029	0.050607	0.000357	0.001651	0.002405	0.01055	0.012537	0.044191	0.023511	0.042729
Coraliomargarita	0.00599	0.01174	0	0	0	0	0	0	0	0	0	0
Oleibacter	0.00574	0.008796	0	0	0	0	0.000207	0.000747	0	0	0	0
Rhodococcus	0.005724	0.017731	0.002677	0.006116	0.000438	0.003221	0.003527	0.015637	0	0	0.006026	0.013031
Synechococcus	0.005512	0.012792	0	0	0.212853	0.84931	0.614227	2.47685	0	0	4.2e-05	0.000152
Leucobacter	0.005485	0.011888	0.001056	0.003835	0.001994	0.008842	0.00034	0.001152	0.153418	0.57901	0.003823	0.008842
Anaerospora	0.005435	0.013797	0	0	0.006348	0.032241	0.00722	0.032033	0	0	0.005713	0.012457
Pseudochrobactrum	0.005375	0.010153	0.003129	0.012911	0.000461	0.003208	1e-05	3.4e-05	0	0	0	0
Desulfobacca	0.005335	0.006663	0.002134	0.009588	0.013226	0.065381	0	0	0	0	0	0
Lutibacterium	0.005278	0.014319	0.000736	0.003678	0.000239	0.00087	0.001021	0.004582	5.7e-05	0.000255	0.001291	0.003437
Roseivivax	0.005167	0.006443	0	0	4.1e-05	0.000302	0.007581	0.015512	0	0	0	0
Niabella	0.005071	0.015872	0	0	0.001307	0.005195	0	0	0	0	0.022343	0.040803
Streptomyces	0.004958	0.015751	0.001442	0.004413	0.000139	0.000586	0.00251	0.008244	0	0	0.038663	0.066549
B_42	0.004939	0.007165	0	0	0	0	0.000713	0.002963	0	0	0	0
Novosphingobium	0.004861	0.007932	0.007034	0.033085	0.005395	0.015487	0.004335	0.01226	0	0	0.028102	0.049802
Rhodoplanes	0.004853	0.006451	0.017275	0.022181	0.002033	0.004737	0.000696	0.002945	0	0	1e-06	6e-06
Lysobacter	0.004804	0.010681	0.000736	0.003678	0.001811	0.005066	0.000378	0.000901	0	0	0.022106	0.040677
Carnobacterium	0.004767	0.015104	0.00022	0.0011	0.004618	0.014679	0.044525	0.106617	0.000544	0.001206	3.9e-05	0.000144
Phaeobacter	0.004328	0.008812	0	0	0	0	0.00422	0.012326	0	0	3e-06	1.5e-05
Methylobacterium	0.004314	0.01313	0.021285	0.04865	0.028309	0.1182	0.000947	0.001919	0.000141	0.000471	0.037091	0.064212
Rhodovulum	0.004078	0.005781	0	0	0	0	6.1e-05	0.000295	0	0	0	0
Proteus	0.004035	0.007099	0.00192	0.006498	0	0	2.5e-05	9.3e-05	0.00092	0.002581	9e-06	3.8e-05
Dehalobacterium	0.003995	0.009383	0.062192	0.157221	0	0	0.015022	0.042213	0.034636	0.049641	0	0
Luteolibacter	0.003936	0.005721	0.001839	0.009196	0.014468	0.040211	0	0	0	0	3e-06	1.5e-05
planctomycete	0.003917	0.011771	0.000179	0.000896	0.002504	0.014202	0.000725	0.002418	0	0	0.025382	0.04552
Planctomycete	0.003684	0.009275	0	0	0	0	0.010897	0.04253	0	0	5e-06	2.3e-05
Leucothrix	0.003608	0.005832	0	0	0	0	0.000615	0.002406	0	0	0	0
Asticcacaulis	0.003567	0.006658	0	0	0.010786	0.0456	0.002256	0.010818	0	0	0.015092	0.030234
Vitreoscilla	0.00353	0.007258	0	0	0.000125	0.00092	2.2e-05	0.000108	9.6e-05	0.00043	0.000878	0.002504
Methylophaga	0.003516	0.006812	0	0	0	0	0.441393	2.047	0	0	0	0
Congregibacter	0.003472	0.004921	0	0	0	0	0.00034	0.001244	0	0	0	0
Dorea	0.003464	0.00724	0.544967	2.0019	0.002508	0.008696	0.012327	0.040724	0.153452	0.297485	0	0
Adlercreutzia	0.00346	0.007973	0	0	0	0	0.000275	0.001146	0.003577	0.005624	0	0
SC3_56	0.003376	0.008099	0.000706	0.003531	0.000948	0.006394	0	0	0	0	0.00128	0.003423
Roseovarius	0.003287	0.004173	0	0	0	0	0.010442	0.03626	0	0	0	0
Fusibacter	0.003281	0.007342	0	0	0.001306	0.007301	6e-05	0.000286	0	0	0.000405	0.001238
Aequorivita	0.003242	0.005882	0	0	0	0	1.5e-05	7.2e-05	0	0	0	0
Anaerostipes	0.003214	0.010551	0	0	0.001126	0.004453	0.005675	0.019905	0.235567	0.800874	0	0
Bacteriovorax	0.003155	0.00419	0	0	0	0	0.000121	0.00058	0	0	0	0
Desulfosarcina	0.003078	0.003763	0	0	0	0	0	0	0	0	0	0
AF12	0.002964	0.005413	0.387818	0.802048	0	0	0.139382	0.27521	0.094667	0.208571	6e-06	2.6e-05
Methyloversatilis	0.002929	0.002929	0.00071	0.002459	0.007521	0.031783	0.00678	0.021926	0	0	9.6e-05	0.000316
Sphingopyxis	0.002829	0.006536	0	0	0.000556	0.001853	0.000938	0.002406	9.8e-05	0.00044	0.001723	0.004355
Thiomicrospira	0.002815	0.005415	0	0	0	0	0	0	0	0	0	0
Thalassobius	0.002811	0.002819	0	0	0	0	0.070555	0.130767	0	0	0	0
Fluviicola	0.002786	0.004096	0.000368	0.001839	0.000374	0.002029	3.6e-05	0.000119	0	0	0	0
Myroides	0.002773	0.003823	0	0	0	0	0.000857	0.00391	0	0	0	0
Dechloromonas	0.002732	0.005922	0.006474	0.027188	0.017641	0.054312	0	0	0.000393	0.001023	0.003114	0.007373
Alteromonas	0.002644	0.003109	0	0	0	0	0.198735	0.857746	0	0	0	0
Bilophila	0.002588	0.005905	0.655005	2.28822	0.00022	0.001041	0.004994	0.018899	0.060155	0.094647	0	0
Idiomarina	0.002553	0.008116	0	0	0	0	0.000292	0.001004	0	0	5.5e-05	0.000192
Leptotrichia	0.00249	0.006588	0	0	0.032273	0.078851	3.3e-05	0.000116	0.000205	0.000563	0.012661	0.025884
Dietzia	0.002485	0.005314	0.000368	0.001839	6.3e-05	0.00046	0.000609	0.002587	0	0	0.001812	0.00456
Kocuria	0.00246	0.005284	0.028212	0.126715	3.2e-05	0.000232	0.001175	0.003021	0	0	0.001578	0.004039
Luteimonas	0.00245	0.004414	0	0	0	0	0.001849	0.00885	0	0	2e-06	1.1e-05
Marivita	0.002447	0.006114	0	0	0	0	7.6e-05	0.0003	0	0	1e-06	6e-06
Anaeroplasma	0.002243	0.006101	0	0	0.000457	0.003357	0	0	0.525087	1.01804	0	0
Spirochaeta	0.002176	0.003781	0.002624	0.007414	0	0	0	0	0	0	0	0
Marinobacterium	0.002147	0.002757	0	0	0	0	1.2e-05	5.9e-05	0	0	0	0
Paenibacillus	0.002145	0.006434	0.049831	0.21491	0.002859	0.011293	0.00124	0.003006	0	0	0.021267	0.039318
Mucispirillum	0.002118	0.005392	2.77804	11.0189	0.000155	0.000887	0.002173	0.006372	0.519967	1.48503	0	0
Oceanospirillum	0.002102	0.004542	0	0	0	0	0.000689	0.002088	0	0	8.2e-05	0.000279
Blautia	0.002049	0.004459	0.000333	0.001665	0.023553	0.079219	0.113505	0.447428	0.211235	0.455649	0.000682	0.001993
Sediminibacterium	0.002011	0.005353	0.002331	0.010298	1.16128	4.49858	0.007348	0.034348	0	0	0.01635	0.03211
Mycobacterium	0.001946	0.002609	0.017553	0.033865	0.015854	0.068539	1.45722	5.43867	0	0	0.005719	0.012457
Phascolarctobacterium	0.001923	0.004536	0	0	0.010646	0.066381	0.019837	0.059954	0.831874	1.00178	0.000223	0.000699
Glaciecola	0.001898	0.004546	0	0	0	0	0.005609	0.018528	0	0	0	0
Gelidibacter	0.001803	0.004121	0	0	0	0	0	0	0	0	0	0
SHD_231	0.001783	0.003288	0	0	0	0	0	0	0.000346	0.001548	0	0
Butyricicoccus	0.001678	0.003566	0.027917	0.089002	0.003617	0.01273	0.009253	0.034482	0.105997	0.139553	2e-06	1.1e-05
C1_B004	0.001669	0.002639	0	0	0	0	0	0	0	0	0	0
Planctomyces	0.001558	0.001843	0.010804	0.021373	0.028169	0.118076	0.024411	0.065459	0	0	0.017415	0.033979
Haloferula	0.001492	0.002648	0	0	0	0	0	0	0	0	0	0
02d06	0.001486	0.005379	0	0	0	0	0.000257	0.000745	0.123866	0.241199	2.3e-05	9.2e-05
Gemmiger	0.001433	0.002712	0.016457	0.068342	0.005423	0.022585	0.047806	0.196664	0.136102	0.212968	0.000253	0.000785
Saprospira	0.001398	0.002185	0	0	0.00013	0.000749	0	0	0	0	4e-06	1.9e-05
Oceanisphaera	0.001393	0.00201	0	0	0	0	1.5e-05	7.2e-05	0	0	0	0
Neptunomonas	0.001357	0.002497	0	0	0	0	1.4e-05	6.9e-05	0	0	0	0
Lachnospira	0.001302	0.00348	0	0	0.002449	0.011192	0.057611	0.255821	0.106689	0.145938	4e-06	1.9e-05
Anaerovorax	0.001288	0.002754	0.283173	0.454297	0.000584	0.001847	0.008585	0.033214	0	0	0	0
Gaetbulibacter	0.001286	0.001827	0	0	0	0	0.000527	0.002015	0	0	0	0
Virgibacillus	0.001275	0.003483	0.000531	0.002657	0	0	0.000672	0.001643	0	0	0.000246	0.000767
Pseudofulvimonas	0.001197	0.002622	0	0	0	0	0	0	0	0	2.5e-05	9.7e-05
Methylosinus	0.001162	0.002563	0.044178	0.100193	0.01155	0.042785	0.000894	0.004286	0	0	0.000268	0.000827
Peptoniphilus	0.001094	0.004094	0.001839	0.009196	0.003346	0.014164	0.00013	0.000383	0.268467	1.05905	0.000433	0.001317
Syntrophomonas	0.001094	0.004094	0.042913	0.138223	0	0	0	0	0.00057	0.001282	0.002318	0.005714
rc4_4	0.001017	0.003804	0	0	0	0	0	0	0.008002	0.021848	0	0
Chitinilyticum	0.000999	0.002054	9e-05	0.000448	0.009193	0.024696	0	0	0	0	0.01814	0.034826
Erysipelothrix	0.000937	0.002313	0	0	0	0	2.6e-05	8.6e-05	0	0	0.001204	0.003249
Dermacoccus	0.000923	0.001979	0	0	0.000228	0.001678	0.003012	0.014148	0	0	0.010251	0.021101
LCP_6	0.000916	0.001496	0	0	0.002331	0.015987	0	0	0	0	6e-06	2.6e-05
Nodosilinea	0.000883	0.001907	0	0	0.000233	0.001222	0	0	0	0	0.000211	0.000665
Aquaspirillum	0.000795	0.001802	0	0	7.6e-05	0.000395	4e-05	0.000193	0	0	0.017655	0.034224
SJA_88	0.000789	0.002423	0.006412	0.019834	0	0	0	0	0	0	0.011822	0.024251
p_75_a5	0.000773	0.002153	0	0	0.007523	0.030064	0.001257	0.005695	0.111542	0.406958	0.048203	0.078461
Chthoniobacter	0.000734	0.002021	0.004786	0.010966	0.000139	0.001018	2e-06	1e-05	0	0	0.013399	0.027207
Collinsella	0.00073	0.00273	0	0	0.000326	0.001837	0.002594	0.010185	0.003809	0.008684	0.025956	0.046411
Sphingobium	0.000727	0.001576	0.001616	0.005616	0.003355	0.010211	0.004145	0.009574	0	0	0.003224	0.007603
Methylomicrobium	0.000715	0.001823	0	0	0	0	0	0	0	0	0.001506	0.003872
Thioalkalivibrio	0.000711	0.002301	0	0	0	0	0	0	0	0	0.001506	0.003872
CF231	0.00071	0.002376	0	0	7.9e-05	0.000578	0.004155	0.01798	0.755468	1.47514	5e-06	2.3e-05
Desulfuromonas	0.000706	0.001996	0	0	0	0	0	0	0	0	0.001506	0.003872
Thalassiosira	0.000682	0.001516	0	0	0.01035	0.059343	0	0	0	0	0.023786	0.043045
Aerococcus	0.000681	0.001729	0	0	0	0	0.000269	0.000994	0.000117	0.000525	0.002501	0.00609
Ignavibacterium	0.000667	0.001212	0	0	0	0	0	0	0	0	0	0
Pediococcus	0.000632	0.002047	0	0	0	0	0	0	0.000524	0.001495	0.00384	0.008847
Spirulina	0.000622	0.002051	0	0	0	0	0	0	0	0	0.001506	0.003872
Chitinibacter	0.000618	0.001599	0	0	0.003332	0.014018	0	0	0	0	0.030001	0.0527
Dialister	0.00061	0.001459	0	0	0.002045	0.010126	0.007148	0.018128	0.285989	1.15104	0.001854	0.004647
Lutibacter	0.000595	0.001317	0	0	0	0	0	0	0	0	2.5e-05	9.7e-05
Janthinobacterium	0.000593	0.002219	0.031147	0.110937	0.015928	0.078519	0.007883	0.032198	0	0	0.007527	0.016045
Porphyromonas	0.000593	0.002219	0.001471	0.007357	0	0	0.000608	0.0015	0.636897	2.05578	0.002088	0.00519
Hahella	0.000585	0.001186	0	0	0	0	0	0	0	0	2.5e-05	9.7e-05
Leptospira	0.000573	0.001228	0	0	0	0	0	0	0	0	2.5e-05	9.7e-05
Octadecabacter	0.000563	0.00166	0	0	0	0	0.001833	0.004675	0	0	5.7e-05	0.000197
1_68	0.000547	0.002047	0	0	0	0	0	0	0.459448	1.73228	0.000697	0.002027
A17	0.00054	0.001111	0.00445	0.012797	8e-05	0.000412	0.000752	0.003606	0	0	0.001638	0.004157
Alishewanella	0.000509	0.001018	0	0	0.000636	0.004164	0.000407	0.001105	0	0	0.012822	0.026124
Planifilum	0.000467	0.00119	0	0	0	0	6e-06	3e-05	0	0	0.015676	0.03099
Perlucidibaca	0.000429	0.000885	0.002152	0.009264	0	0	0.00084	0.004009	0	0	0.01536	0.030669
Frigoribacterium	0.000408	0.001043	0.007177	0.016133	0.000424	0.001579	0.000539	0.001973	0	0	0.005842	0.012679
LCP_26	0.000403	0.001178	0	0	0	0	0	0	0	0	0.001506	0.003872
Fontibacter	0.000396	0.001119	0	0	0	0	0	0	0	0	0.001506	0.003872
Macellibacteroides	0.000379	0.000814	0	0	0.000566	0.003117	0.000151	0.000722	0.00066	0.001438	0.016089	0.031702
Sporomusa	0.000371	0.001389	0.004177	0.012422	0	0	0	0	0	0	0.005009	0.011072
Coccinimonas	0.000322	0.000879	0	0	0	0	0.007127	0.030541	0	0	0.007931	0.016787
nsmpVI18	0.000311	0.000804	0	0	0	0	1.2e-05	5.9e-05	0	0	0.015676	0.03099
Shimia	0.00029	0.001085	0	0	0	0	0.007186	0.022762	0	0	3.3e-05	0.000123
Azospirillum	0.000273	0.001021	0	0	0	0	5.6e-05	0.000174	0	0	0.018051	0.034767
YRC22	0.000271	0.000848	0	0	0	0	6.8e-05	0.000328	0.090206	0.269012	4.1e-05	0.00015
Leptonema	0.000249	0.000646	0	0	0	0	1e-05	4.9e-05	0	0	0.015676	0.03099
DA101	0.000238	0.000608	0.012698	0.025142	0.000323	0.001105	0.001096	0.005245	0	0	0.000474	0.001434
Anaeromyxobacter	0.000225	0.000843	0.029905	0.12965	0.000302	0.000818	0	0	0	0	0.001473	0.003872
Elstera	0.000225	0.000843	0	0	0.00034	0.002496	0.000287	0.000999	0	0	0.002826	0.006771
Iodobacter	0.000225	0.000843	0.005415	0.016974	3e-05	0.00022	0	0	0	0	0.02354	0.042729
Waddlia	0.000224	0.000577	0	0	0	0	0.000245	0.000815	0	0	0.019085	0.036524
Alicyclobacillus	0.00022	0.000565	0.003182	0.008211	0	0	0.000342	0.001639	0	0	0.003719	0.008641
Alcanivorax	0.000205	0.000767	0	0	0	0	0.000892	0.003972	0	0	0.017604	0.034224
Coprobacillus	0.000182	0.000682	0.018961	0.058453	7.7e-05	0.000396	0.000178	0.000855	0.005939	0.011366	2.9e-05	0.000109
Marinicella	0.000182	0.000682	0	0	0	0	0.002081	0.008216	0	0	0.002593	0.006288
Aminobacter	0.000181	0.000462	0.00022	0.0011	0	0	0.00112	0.00399	0	0	0.002193	0.005428
Candidatus_Arthromitus	0.000169	0.000634	0	0	0.003892	0.025309	0	0	0.009944	0.019715	0.000183	0.00058
Aliivibrio	0.000145	0.000541	0.004338	0.01855	0.001468	0.007789	1.5651	4.84475	0	0	0	0
Dysgonomonas	0.000145	0.000542	0.023763	0.100634	0	0	0.001843	0.008838	0	0	0.020179	0.037422
Robinsoniella	0.000136	0.00051	0.088079	0.180294	0	0	0	0	0	0	0	0
HTCC	0.000128	0.000481	0	0	0	0	0.002254	0.007151	0	0	0.002402	0.005873
Rhodomicrobium	9.7e-05	0.000362	0.006108	0.018231	0	0	0	0	0	0	1.1e-05	4.5e-05
Caldilinea	9.6e-05	0.000358	0.011262	0.03595	0.01947	0.08623	0	0	0	0	0.001901	0.004745
Labrenzia	9.6e-05	0.000358	0	0	0	0	0.975646	2.89132	0	0	0	0
Cupriavidus	9.1e-05	0.00034	0	0	0.000193	0.001154	0.00108	0.003891	0	0	0.046435	0.075789
Alkaliphilus	8.5e-05	0.000317	0	0	0.003769	0.021377	0.00255	0.005688	0	0	0.0016	0.004078
Anaerotruncus	8.5e-05	0.000317	0.021396	0.074626	0	0	0.000632	0.002849	0.010386	0.017938	4.2e-05	0.000152
Aquicella	8.5e-05	0.000317	0.012795	0.025757	0.000421	0.002419	0.00041	0.001967	0	0	2.9e-05	0.000109
Crenothrix	8.5e-05	0.000317	0.077272	0.357901	0.006546	0.032522	0.00031	0.001067	0	0	0.043176	0.070662
Labrys	8.5e-05	0.000317	0.002664	0.006446	0.000348	0.001612	0	0	0	0	0.030243	0.052969
Weissella	8.5e-05	0.000317	0	0	0	0	5.1e-05	0.000182	0	0	0.018051	0.034767
Candidatus_Xiphinematobacter	7.3e-05	0.000275	0.111357	0.229251	0.213276	0.849677	0.00035	0.001679	0	0	0	0
Catenibacterium	4.5e-05	0.00017	0	0	0	0	0.01039	0.049303	0.008781	0.037052	0.001057	0.002973
Eubacterium	4.5e-05	0.00017	0.01819	0.071732	0.000628	0.002587	0.00203	0.007331	0.042102	0.13231	0.042494	0.069737
Sanguibacter	4.5e-05	0.00017	0.01206	0.023415	8.8e-05	0.000493	0.000278	0.001311	0	0	7e-06	3e-05
Acetobacterium	0	0	0.021523	0.04267	0.000444	0.002024	0	0	0	0	0.000665	0.001958
Acholeplasma	0	0	0	0	0	0	0	0	0.011061	0.035092	0.019846	0.036918
Actinomyces	0	0	0.000736	0.003678	0.00661	0.023142	0.00093	0.002426	0.132622	0.491338	0.03947	0.067744
Actinomycetospora	0	0	0.007152	0.029882	7.3e-05	0.000535	4e-06	1.8e-05	0	0	0.000824	0.002362
Aeromicrobium	0	0	0.000436	0.001856	0	0	0.00011	0.000356	0	0	0.008509	0.017884
Aetherobacter	0	0	0.001707	0.005189	0	0	0	0	0	0	0.001149	0.003128
Anaerobiospirillum	0	0	0	0	0	0	0	0	0.007238	0.017556	9.1e-05	0.000301
Anaerofustis	0	0	0.037381	0.099834	0.000117	0.000647	0.007015	0.031303	0.000964	0.001932	0.00109	0.00304
Anaerorhabdus	0	0	0.042352	0.115128	0.000266	0.001409	0	0	0	0	0.000709	0.002052
Anaerovibrio	0	0	0.000826	0.004131	6.3e-05	0.00046	0.000908	0.003614	0.137762	0.278075	7e-06	3e-05
Aquimarina	0	0	0	0	0	0	0.026379	0.125192	0	0	0.042166	0.069389
Ardenscatena	0	0	0	0	0	0	0.000664	0.002945	0	0	0.042166	0.069389
Barnesiella	0	0	0	0	0	0	0.000119	0.00057	0.009197	0.023179	0.000883	0.002507
Blastococcus	0	0	0	0	0.000103	0.000758	0.000328	0.000796	0	0	0.005596	0.012278
Brachyspira	0	0	0.191537	0.473722	0	0	0.00033	0.001585	0	0	0	0
Bulleidia	0	0	0	0	0	0	0	0	0.01534	0.047338	9.1e-05	0.000301
Butyrivibrio	0	0	0	0	0	0	0.000273	0.001311	0.008143	0.014692	4e-06	1.9e-05
C39	0	0	0.025318	0.075527	0.014308	0.089571	0	0	0	0	0.003722	0.008641
Caloramator	0	0	0.001358	0.003578	0	0	0.00179	0.008585	0	0	0.007929	0.016787
Campylobacter	0	0	0	0	0	0	0	0	0.36621	0.653074	0	0
Candidatus_Koribacter	0	0	0.007686	0.023271	9.1e-05	0.000515	0.000412	0.001966	0	0	0.027247	0.04843
Candidatus_Tammella	0	0	0.002936	0.008411	0	0	0	0	0	0	0.009002	0.018788
Chlamydophila	0	0	0	0	0	0	0.00025	0.001086	0	0	0.004788	0.010662
Chloroidium	0	0	0.002787	0.009505	0	0	0	0	0	0	0.001149	0.003128
Christensenella	0	0	0.227317	0.316746	0	0	5.9e-05	0.000285	0.000346	0.001548	0	0
Chromobacterium	0	0	0.001996	0.006083	3.3e-05	0.000244	2e-06	1e-05	0	0	0.030928	0.054011
Chromohalobacter	0	0	0	0	0	0	0.000626	0.001631	0	0	4.4e-05	0.000156
Croceibacter	0	0	0	0	0	0	0.000212	0.000733	0	0	0.042166	0.069389
Desulfarculus	0	0	0.010796	0.018434	0	0	0	0	0	0	0	0
Dethiosulfovibrio	0	0	0	0	0	0	0	0	0.005233	0.016439	0.019846	0.036918
Dyella	0	0	0	0	0	0	0.000489	0.002293	0	0	0.042166	0.069389
FFCH10602	0	0	0.002595	0.008128	0	0	0	0	0	0	0.001149	0.003128
Fibrobacter	0	0	0	0	0	0	0.00041	0.001967	0.029787	0.051591	0	0
Gardnerella	0	0	0	0	0	0	0.000526	0.002457	5.9e-05	0.000263	0.024299	0.043841
Gilvibacter	0	0	0	0	0	0	0.001979	0.007572	0	0	0.042166	0.069389
Haererehalobacter	0	0	0	0	0	0	0.000894	0.003829	0	0	0.004788	0.010662
Halorhodospira	0	0	0	0	0	0	0.001404	0.006226	0	0	0.042166	0.069389
Holdemania	0	0	0	0	3.2e-05	0.000232	0.00478	0.017296	0.000285	0.000734	0.036497	0.063367
Kushneria	0	0	0	0	0	0	3.9e-05	0.000119	0	0	0.004788	0.010662
L7A_E11	0	0	0	0	0	0	0	0	0.000438	0.001432	0.019846	0.036918
Maricaulis	0	0	0	0	0	0	0.00069	0.003277	0	0	0.042166	0.069389
Marinobacter	0	0	0	0	0	0	0.00185	0.006333	0	0	4.4e-05	0.000156
Marinococcus	0	0	0	0	0	0	2.6e-05	0.000109	0	0	0.042166	0.069389
Methylocaldum	0	0	0.016186	0.055566	0.013452	0.050706	0	0	0	0	0.000986	0.002786
Microcystis	0	0	0	0	0.007355	0.040911	0	0	0	0	0.002715	0.006558
Mitsuokella	0	0	0	0	0	0	0	0	0.035003	0.074696	5e-06	2.3e-05
Mogibacterium	0	0	0	0	0	0	0	0	0.008667	0.030824	5e-06	2.3e-05
Moritella	0	0	0	0	0.000784	0.005764	0.081583	0.180633	0	0	0	0
Muricauda	0	0	0	0	0	0	0.003554	0.012846	0	0	0.004788	0.010662
Neptuniibacter	0	0	0	0	0	0	0.012274	0.041726	0	0	0.004788	0.010662
Nitrosomonas	0	0	0.04638	0.152682	0	0	0	0	0	0	0.000135	0.000432
Olsenella	0	0	0	0	0	0	0	0	0.051158	0.211551	0.019846	0.036918
Oribacterium	0	0	0	0	0	0	0	0	0.024572	0.053236	9.1e-05	0.000301
Owenweeksia	0	0	0	0	0	0	0.000461	0.001971	0	0	0.042166	0.069389
Oxalobacter	0	0	0.066314	0.122255	0	0	0.000107	0.000327	0	0	0	0
PW3	0	0	2.96015	5.64791	0.002488	0.014304	0.074365	0.206765	0	0	0	0
Papillibacter	0	0	0.053506	0.146917	0	0	0	0	0	0	0	0
Parvimonas	0	0	0	0	0	0	0.00025	0.001158	0.09831	0.344244	0.014384	0.02901
Peptococcus	0	0	0	0	0	0	8e-06	3.9e-05	0.114437	0.44436	4e-06	1.9e-05
Persicirhabdus	0	0	0	0	0	0	0.000492	0.002347	0	0	0.042166	0.069389
Plesiocystis	0	0	0	0	0	0	0.004064	0.010965	0	0	4e-06	1.9e-05
Pontibacter	0	0	0	0	0	0	2.6e-05	0.000109	0	0	0.042166	0.069389
Propionigenium	0	0	0	0	0	0	0.062778	0.169031	0	0	0	0
Propionispira	0	0	3.44939	17.2207	0	0	0	0	0	0	0	0
Propionivibrio	0	0	0.204236	0.698308	3.5e-05	0.00026	0	0	5.7e-05	0.000255	0.029127	0.051315
Pseudobutyrivibrio	0	0	0	0	0	0	0	0	0.00087	0.00274	0.001439	0.003814
Pseudonocardia	0	0	0.00595	0.012813	3e-05	0.00022	0.000157	0.000751	0	0	0.000736	0.00212
Psychromonas	0	0	0.014907	0.061673	0	0	0	0	0	0	0.001149	0.003128
RFN20	0	0	0.002152	0.010758	0	0	0	0	0.004975	0.011749	6e-06	2.6e-05
Rhodoblastus	0	0	0.006052	0.01634	0	0	3.1e-05	0.000148	0	0	0.006703	0.014391
Rhodospirillum	0	0	0.040345	0.148192	0	0	3.5e-05	0.000114	0	0	0.022206	0.040677
Rickettsiella	0	0	0.061003	0.203967	0	0	4e-06	1.8e-05	0	0	1.3e-05	5.3e-05
Roseivirga	0	0	0	0	0	0	0.000479	0.001817	0	0	0.004788	0.010662
Ruminobacter	0	0	0	0	0	0	0	0	0.000224	0.000806	0.019846	0.036918
Salinisphaera	0	0	0.005584	0.016923	0	0	0.000165	0.000514	0	0	0.022206	0.040677
Scardovia	0	0	0	0	0	0	8e-06	2.6e-05	0	0	0.042166	0.069389
Sediminicola	0	0	0	0	0	0	0.011486	0.042451	0	0	4.4e-05	0.000156
Selenomonas	0	0	0	0	0	0	0	0	0.001089	0.002611	9.1e-05	0.000301
Shuttleworthia	0	0	0	0	0	0	0	0	0.014882	0.032041	9.1e-05	0.000301
Snodgrassella	0	0	0	0	0	0	0	0	0.1356	0.570405	0.019846	0.036918
Sporobacter	0	0	0.107695	0.341329	0	0	0.000238	0.00114	0.0057	0.018481	5.1e-05	0.00018
Streptobacillus	0	0	0	0	0	0	0	0	0.004561	0.019261	0.019846	0.036918
Succiniclasticum	0	0	0	0	0	0	0.002519	0.005565	8e-05	0.000359	0.000345	0.00106
Succinispira	0	0	0	0	0.002599	0.009484	0	0	0	0	0.025313	0.04552
Succinivibrio	0	0	0	0	0	0	0.00082	0.003934	0.376872	0.805495	0	0
Syntrophococcus	0	0	0	0	0	0	0	0	0.000677	0.002538	0.019846	0.036918
Thalassomonas	0	0	0	0	0	0	0.001313	0.004148	0	0	0.000479	0.001442
Thalassospira	0	0	0	0	0	0	0.000129	0.000501	0	0	0.042166	0.069389
Trueperella	0	0	0	0	0	0	0.000156	0.000517	0	0	0.042166	0.069389
Varibaculum	0	0	0	0	0	0	0	0	0.002084	0.007041	0.019846	0.036918
WAL_1855D	0	0	0.000368	0.001839	4.1e-05	0.000303	1.6e-05	5.4e-05	0.000832	0.002102	0.037481	0.064701
Winogradskyella	0	0	0	0	0	0	0.003787	0.013715	0	0	0.004788	0.010662
ZD0117	0	0	0	0	0	0	0.001959	0.005939	0	0	0.004788	0.010662
Zobellia	0	0	0	0	0	0	0.00016	0.000545	0	0	0.042166	0.069389
cc_115	0	0	0.009951	0.037327	0	0	0	0	0	0	0.009002	0.018788
vadinHB04	0	0	0.055563	0.255244	0	0	0	0	0	0	0.001149	0.003128

## Sheet: Genus_eating
Genus	mean(herbivorous)	SD(herbivorous)	mean(carnivorous)	SD(carnivorous)	mean(omnivorous)	SD(omnivorous)	p.value	FDR
Cetobacterium	17.7205	19.8516	3.07462	7.43095	12.5758	24.365	0.003335	0.01359
Flavobacterium	4.67562	9.35922	0.013756	0.035553	0.191487	1.13237	0	0
Shewanella	2.27893	4.23071	0.15267	0.215214	1.10568	3.84553	1e-06	1.5e-05
Allobaculum	1.97778	7.76895	0	0	0.000255	0.002333	0	0
Acinetobacter	1.63074	4.16913	0.583799	1.72635	0.194209	0.93266	1e-06	1.5e-05
u114	0.946771	1.96652	0	0	2.03363	7.99701	3.4e-05	0.000287
Bradyrhizobium	0.917783	3.00522	0.461923	2.04602	0.16797	0.869167	0.005914	0.021904
Vibrio	0.84455	1.47054	4.75005	9.8529	2.27822	8.77828	0.000614	0.003509
Streptococcus	0.584815	1.19421	0.214855	0.428237	0.059593	0.325094	1e-05	0.000109
Treponema	0.542777	1.95785	0	0	0.348737	1.0639	0.010061	0.034395
Proteocatella	0.51369	0.88958	4e-06	1.9e-05	0.000445	0.003025	0	0
Akkermansia	0.500342	1.39889	0.001694	0.005043	1.15244	6.90605	0.001675	0.008361
Lactococcus	0.441983	0.67753	0.33536	0.744615	0.756056	5.45338	0.000621	0.003509
Psychrobacter	0.420235	1.77897	0.121614	0.458156	0.039112	0.30957	1e-06	1.5e-05
Plesiomonas	0.415111	0.961965	0.288964	1.1731	1.99307	5.21359	0.024309	0.068042
Bacillus	0.371673	1.8028	1.48056	3.18113	0.023291	0.075577	0.005924	0.021904
Enterovibrio	0.331307	1.3572	0.030298	0.112781	0.023375	0.075323	0.001224	0.006452
Turicibacter	0.271162	0.614888	0.005181	0.012245	0.367262	1.69504	2e-06	2.7e-05
Epulopiscium	0.268707	0.80684	0.085739	0.202033	0.059245	0.184347	0.000139	0.001028
Paludibacter	0.246621	0.496469	0	0	0.062687	0.503841	1e-06	1.5e-05
Arcobacter	0.222697	0.338456	0.002786	0.006952	0.667037	5.1441	0	0
Francisella	0.191789	0.989792	0	0	0	0	0.00026	0.001675
Photobacterium	0.179774	0.438154	7.15725	17.7123	1.61163	5.97816	0.002472	0.011218
Elizabethkingia	0.177292	0.483287	0.000544	0.001945	0.014033	0.090487	0	0
Paracoccus	0.176857	0.488062	0.011691	0.020384	0.00653	0.018844	2e-06	2.7e-05
Pseudoalteromonas	0.163388	0.449163	0.040815	0.154949	0.016782	0.135631	1e-06	1.5e-05
Mycoplasma	0.148082	0.523839	7.37078	22.4877	0.041594	0.175602	0.034383	0.09113
Chryseobacterium	0.125808	0.224143	0.072138	0.172936	0.222824	1.93542	0	0
p_75_a5	0.096812	0.350454	0	0	0.000707	0.003247	1.1e-05	0.000114
Aeromonas	0.093374	0.176925	0.041817	0.138188	0.103528	0.645574	0	0
Edwardsiella	0.089835	0.214759	0	0	0.045421	0.364667	0	0
Herbaspirillum	0.085568	0.270804	0.004049	0.016139	0.012678	0.062977	0.009257	0.032238
Rhodobacter	0.083086	0.216438	0.004158	0.007039	0.052123	0.157156	0.000346	0.002115
Marinomonas	0.074494	0.151209	0.000966	0.004321	9.6e-05	0.000804	0	0
Desulfovibrio	0.056248	0.119807	0.001563	0.005438	1.94029	8.69495	0.005605	0.021249
Pseudomonas	0.052539	0.100965	11.2988	29.1839	0.139687	0.762919	0	0
Leptotrichia	0.05218	0.103274	0.009219	0.023712	0.002126	0.016108	2e-06	2.7e-05
Desulfobulbus	0.051183	0.118689	0.09434	0.4219	0.001476	0.00743	0	0
Oscillatoria	0.049121	0.120188	0	0	0.065478	0.617714	0	0
Cloacibacterium	0.044228	0.138927	0.008228	0.033808	0.009097	0.048757	0.027948	0.076095
Helicobacter	0.040448	0.095632	0.980748	4.36719	0.00246	0.009465	0.006048	0.022225
Fusobacterium	0.040403	0.079296	0.010784	0.019719	0.109399	0.597897	0.001512	0.007675
Olsenella	0.037895	0.182281	0	0	0	0	0.01713	0.050298
Enhydrobacter	0.036778	0.082937	0.009416	0.01937	0.009149	0.031312	0.001798	0.008828
Ensifer	0.034799	0.139893	0.004323	0.010072	0.001171	0.004434	0.003997	0.015856
Arthrobacter	0.032316	0.10129	0.001542	0.003449	0.002725	0.020591	2e-06	2.7e-05
Ochrobactrum	0.031389	0.086349	0.00105	0.001768	0.017659	0.087738	0.027216	0.074782
Eubacterium	0.030367	0.114868	0	0	0.006271	0.038439	0.045707	0.113604
Ferrimonas	0.029164	0.071344	0.014599	0.055192	0.001261	0.011199	4e-06	4.5e-05
Dechloromonas	0.026883	0.072418	0.006713	0.030023	0.003376	0.014145	0.001312	0.006775
Vagococcus	0.023775	0.060637	0.006595	0.022613	0.000831	0.006838	1e-06	1.5e-05
Proteiniclasticum	0.023547	0.105689	1.5e-05	5.8e-05	0	0	0	0
Comamonas	0.022685	0.044552	0.016349	0.065201	0.19865	1.78696	0.015357	0.047662
Deinococcus	0.022508	0.049544	0.000414	0.000796	0.021335	0.145545	0.010982	0.036546
Planktothricoides	0.02238	0.069182	0	0	0	0	0	0
Synechococcus	0.02192	0.084527	0.00017	0.000571	0.282059	1.4184	0.012472	0.040382
Leptothrix	0.020676	0.04727	0.010515	0.025027	0.027904	0.107778	0.04949	0.120018
Erythrobacter	0.020475	0.068298	0.004315	0.008337	0.000368	0.002851	4e-06	4.5e-05
Agrobacterium	0.020464	0.033283	0.008268	0.017876	0.029798	0.146327	0.008179	0.028989
Burkholderia	0.019816	0.056784	0.004653	0.017144	0.009564	0.04661	0.039272	0.098426
Stenotrophomonas	0.019119	0.038995	0.056496	0.158481	0.027777	0.099248	0.037413	0.096039
Chitinilyticum	0.018145	0.032731	0	0	0.000255	0.001556	1e-06	1.5e-05
Mesorhizobium	0.017756	0.066446	0	0	0	0	0	0
Wautersiella	0.017329	0.046225	0.005108	0.010672	0.024065	0.157728	0	0
Hydrogenophaga	0.01693	0.037519	0.0002	0.000627	0.002148	0.006875	0	0
Salinicoccus	0.01666	0.038082	0.000863	0.00193	0.000392	0.001611	3.9e-05	0.00032
Thermomonas	0.016294	0.035424	1.1e-05	3.9e-05	0.001829	0.012076	0	0
Planktothrix	0.015584	0.052226	0	0	0	0	0	0
Peptostreptococcus	0.015499	0.041858	0.012898	0.034758	0.022602	0.151554	0.000227	0.001528
Ruegeria	0.014538	0.036411	0.005047	0.0144	0.009032	0.057881	1.9e-05	0.000184
Rothia	0.013288	0.036695	0.021548	0.066155	0.001263	0.005615	0.003014	0.012366
Lysinibacillus	0.01308	0.029528	0.001838	0.003872	0.004991	0.019163	0.041227	0.102896
Chelonobacter	0.012906	0.035166	0	0	0	0	3e-06	3.7e-05
Subdoligranulum	0.011941	0.03574	0	0	4.9e-05	0.00034	2.8e-05	0.000247
Butyricimonas	0.011497	0.038934	0.000172	0.00077	0.005299	0.02777	0.005381	0.020662
Tenacibaculum	0.011113	0.037008	0.002164	0.00764	0	0	0	0
Asticcacaulis	0.011071	0.033076	0	0	0.004329	0.031355	0.014502	0.04548
Planctomyces	0.009144	0.023871	0.006679	0.020608	0.022405	0.097292	0.047012	0.115015
Pseudoxanthomonas	0.007542	0.018111	0.005683	0.023048	0.000584	0.004862	0.000364	0.002202
Desulfotignum	0.007029	0.013868	0	0	0	0	0	0
T78	0.007005	0.015362	0	0	0	0	0	0
Luteolibacter	0.006911	0.018383	0	0	0.007818	0.03094	0.0013	0.006771
Leuconostoc	0.006898	0.034432	0.017102	0.036753	0.002344	0.011872	0.000618	0.003509
Zoogloea	0.00685	0.023656	1.2e-05	5.3e-05	0.000129	0.000587	0.00575	0.021527
Oceanimonas	0.006722	0.015899	0.000391	0.001749	0.0002	0.001889	0	0
Sulfurospirillum	0.006667	0.015087	0	0	0	0	0	0
Phyllobacterium	0.006538	0.009601	0.003564	0.011071	0.0403	0.194974	0.000949	0.005168
Desulfococcus	0.006521	0.010454	0	0	0.006369	0.049632	1.3e-05	0.000132
Desulfobacca	0.006113	0.011677	0	0	0.007609	0.051078	0	0
Methyloversatilis	0.00608	0.010067	0.000428	0.001912	0.005035	0.026683	0	0
Leucobacter	0.005917	0.014274	0.001015	0.003875	0.03491	0.276598	0.006122	0.02236
Microcoleus	0.005603	0.025018	0	0	0	0	0.002143	0.009951
Blvii28	0.005338	0.025577	0	0	0.000168	0.001586	0.002945	0.012166
Niabella	0.005243	0.013032	0	0	0	0	0	0
Algoriphagus	0.005238	0.011778	0	0	0.00012	0.001007	4e-06	4.5e-05
Vogesella	0.005207	0.012822	0.000539	0.001762	0.003001	0.016854	1.8e-05	0.000177
Succinispira	0.005197	0.013012	0	0	0	0	0	0
Rubritalea	0.005165	0.012121	0.267977	1.09548	0.0004	0.003067	2.2e-05	0.000206
Sphingobacterium	0.004986	0.010494	0.016689	0.041216	0.135153	1.07522	0.002173	0.010013
Rhodoplanes	0.004886	0.006282	0.003535	0.011844	0.004753	0.013124	0.005547	0.021163
Mesonia	0.004815	0.01438	0.000593	0.001681	3.6e-05	0.000342	0.001633	0.00822
Leadbetterella	0.004662	0.017977	0.002238	0.010008	0.000413	0.003899	0.00031	0.001953
Neorickettsia	0.00463	0.009488	2.4e-05	9.6e-05	7.3e-05	0.000667	3.9e-05	0.00032
Geobacillus	0.004525	0.023512	0.011747	0.026533	0.000205	0.001654	0.000128	0.000958
Syntrophobacter	0.004472	0.009636	0	0	0.006995	0.049886	0.000345	0.002115
Lewinella	0.004363	0.009707	0.000711	0.003159	0	0	1e-06	1.5e-05
Ornithobacterium	0.004279	0.01213	0	0	0.003855	0.031061	0.0148	0.046173
Robiginitalea	0.004115	0.008733	0	0	0	0	0	0
Serinicoccus	0.003922	0.010626	0.001556	0.006927	0.000828	0.005274	0.001036	0.005541
Fusibacter	0.00389	0.011144	6.9e-05	0.000307	0.000129	0.001214	4e-06	4.5e-05
Anaerospora	0.003889	0.010387	0.000238	0.000968	0.005339	0.029803	0.038159	0.096039
Sulfurimonas	0.003828	0.008588	0	0	0	0	0	0
Methylocaldum	0.003619	0.00771	0	0	0.011611	0.049175	0.010106	0.034395
Pseudochrobactrum	0.003613	0.008651	0.000439	0.00191	0.000812	0.00684	0.000823	0.004565
Thiobacillus	0.003504	0.009266	0	0	0.003481	0.027942	0.003915	0.015634
Lysobacter	0.003447	0.006604	0.00017	0.00065	0.001075	0.004928	0.006801	0.024394
Wohlfahrtiimonas	0.003351	0.015968	0.000191	0.000845	0	0	0.007398	0.026377
Pseudidiomarina	0.003173	0.010798	9e-06	2.8e-05	7e-06	6.7e-05	0.009819	0.033802
KSA1	0.003169	0.0122	0	0	0.000194	0.001833	5.2e-05	0.00041
Coraliomargarita	0.003106	0.008844	0	0	0	0	0	0
planctomycete	0.003102	0.008662	6.1e-05	0.000254	0.001418	0.011086	1.8e-05	0.000177
Oleibacter	0.002977	0.006873	0.000238	0.000799	0	0	2e-06	2.7e-05
Streptomyces	0.002848	0.011384	8.9e-05	0.000387	0.001034	0.00484	0.01334	0.042504
Veillonella	0.002822	0.00924	0.235612	0.567717	0.11238	0.74137	0.003657	0.014702
Roseivivax	0.002761	0.005234	0.006011	0.015044	0.000608	0.004211	2.7e-05	0.000241
Desulfomonile	0.002583	0.008005	0	0	0.000784	0.004385	0.002227	0.010183
B_42	0.002561	0.005656	0.00082	0.003173	0	0	6.9e-05	0.00053
Bdellovibrio	0.00248	0.006183	0.00148	0.003862	0.00518	0.026865	0.011748	0.038665
Sphingopyxis	0.002477	0.005162	0.000782	0.002424	0.00012	0.000622	2.2e-05	0.000206
Carnobacterium	0.002448	0.010957	0.051106	0.112589	0.003015	0.0128	0.000939	0.00516
Mycobacterium	0.002263	0.00269	1.67535	5.81941	0.014271	0.05638	0.034856	0.091977
Phaeobacter	0.002244	0.006609	0.003878	0.01287	0.000219	0.001845	0.006677	0.024094
Rhodovulum	0.002115	0.004585	7.1e-05	0.000316	0	0	2.6e-05	0.000236
Proteus	0.002081	0.005424	0.001968	0.007048	0.000313	0.001583	0.003597	0.014558
Planctomycete	0.00191	0.006821	0	0	0.002816	0.0218	0.019069	0.055448
Leucothrix	0.001871	0.004514	0.000707	0.002576	0	0	1.1e-05	0.000114
Methylophaga	0.001823	0.005138	0.000649	0.002901	0.113922	1.0418	0.015832	0.048883
Congregibacter	0.0018	0.003903	0.000392	0.00133	0	0	1.1e-05	0.000114
Pedobacter	0.001763	0.003893	0.012885	0.056933	0.00768	0.068226	0.021671	0.061521
SC3_56	0.00175	0.005979	0	0	0.000774	0.005302	0.036205	0.093882
Roseovarius	0.001704	0.003392	0.010561	0.038718	0.000325	0.00284	0.000313	0.001953
Aequorivita	0.001681	0.004475	1.7e-05	7.7e-05	0	0	2.6e-05	0.000236
Bacteriovorax	0.001636	0.00337	0.000139	0.000622	0	0	0	0
Vitreoscilla	0.001633	0.00514	2.6e-05	0.000115	0.000157	0.001296	0.032928	0.088448
Desulfosarcina	0.001596	0.003088	0	0	0	0	3e-06	3.7e-05
Lawsonia	0.001576	0.004133	0.002442	0.008119	0.0017	0.015585	0.001741	0.008619
Thiomicrospira	0.00146	0.004089	0	0	0	0	3.1e-05	0.000265
Thalassobius	0.001457	0.002454	0.044924	0.085367	0.008138	0.058966	8.7e-05	0.00066
Fluviicola	0.001445	0.003225	4.1e-05	0.000128	0.00033	0.001849	5.4e-05	0.00042
Myroides	0.001438	0.00305	4.7e-05	0.000212	0.000211	0.00199	0.000264	0.001682
Dietzia	0.001414	0.003976	4.7e-05	0.000146	0.00025	0.001632	0.026054	0.071919
Mucispirillum	0.001409	0.004068	0	0	0.897757	5.91847	0.004181	0.016476
Alteromonas	0.001347	0.002588	0.002826	0.007003	0.050731	0.437767	0.012826	0.041305
Microcystis	0.001346	0.00385	0	0	0.004054	0.031932	0.004542	0.017782
Idiomarina	0.001324	0.005884	4.5e-05	0.00018	6.5e-05	0.000512	0.035652	0.09285
PW3	0.001273	0.006617	1.93224	6.09211	0.417634	1.47077	0.00949	0.032858
Marivita	0.001269	0.004499	8.7e-05	0.000321	0	0	0.000378	0.002264
Luteimonas	0.001247	0.003368	4e-06	1.9e-05	0.000484	0.004499	0.034201	0.091051
SHD_231	0.001181	0.002741	0	0	0	0	3e-06	3.7e-05
Spirochaeta	0.001128	0.002894	0.001901	0.005884	0.00031	0.002924	0.000693	0.00388
Paenibacillus	0.001112	0.004679	0.055966	0.240635	0.003476	0.012643	0.000382	0.002266
Gordonia	0.001097	0.002554	1.9e-05	6.5e-05	0.000364	0.002701	0.026054	0.071919
Oceanospirillum	0.00109	0.003385	0.000792	0.002227	0	0	0.000978	0.005278
Marinobacterium	0.001043	0.002239	1.4e-05	6.4e-05	2.1e-05	0.000202	3e-06	3.7e-05
Glaciecola	0.000984	0.003357	0.001659	0.004726	0.001077	0.00935	0.004765	0.018534
Candidatus_Accumulibacter	0.000956	0.002204	0	0	0.000179	0.001038	0.006365	0.023107
Dermacoccus	0.000935	0.002713	0	0	0.000778	0.007197	0.012462	0.040382
Gelidibacter	0.000935	0.003055	0	0	0	0	0.00026	0.001675
C1_B004	0.000865	0.002051	0	0	0	0	3.1e-05	0.000265
Haloferula	0.000774	0.002021	0	0	0	0	0.00026	0.001675
Frigoribacterium	0.000753	0.002044	0.004953	0.013908	0.001135	0.006198	0.0204	0.058693
Saprospira	0.000725	0.001701	0	0	7.9e-05	0.000585	0.00193	0.009399
Neptunomonas	0.000704	0.001896	1.7e-05	7.4e-05	0	0	0.000207	0.001409
Oceanisphaera	0.000699	0.001595	1.7e-05	7.7e-05	7e-06	6.7e-05	0.001367	0.006999
Gaetbulibacter	0.000667	0.001448	0.000134	0.000578	0.000106	0.001	0.000522	0.003036
Virgibacillus	0.000661	0.002547	0.000772	0.001744	0.000149	0.001408	5e-05	0.000399
Pseudofulvimonas	0.000621	0.001952	0	0	0	0	0.002143	0.009951
Brochothrix	0.000571	0.002968	0.00141	0.004657	0.00029	0.001933	0.016557	0.050298
Thiothrix	0.00056	0.001576	0.005894	0.021049	0	0	0.002143	0.009951
Thalassiosira	0.000506	0.001208	0	0	0.006234	0.046339	0.022376	0.062926
Syntrophococcus	0.000502	0.002191	0	0	0	0	0.01713	0.050298
Flavihumibacter	0.000492	0.001247	8.5e-05	0.000379	0.000177	0.001667	0.01063	0.035572
LCP_6	0.000475	0.001156	0	0	0.001414	0.01246	0.002577	0.011606
Nodosilinea	0.000458	0.001421	0	0	0.000142	0.000956	0.014183	0.044783
Chthoniobacter	0.00038	0.001477	0.003987	0.010825	0.000533	0.003277	0.024461	0.068149
Janthinobacterium	0.000378	0.001626	0.01471	0.0469	0.017124	0.083401	0.000391	0.002296
Methylomicrobium	0.000371	0.001339	0	0	0	0	0.01713	0.050298
Thioalkalivibrio	0.000369	0.001667	0	0	0	0	0.01713	0.050298
Candidatus_Aquiluna	0.000367	0.000963	0.008517	0.037873	1.9e-05	0.000181	0.01061	0.035572
Desulfuromonas	0.000366	0.001456	0	0	0	0	0.01713	0.050298
Aquaspirillum	0.000353	0.00095	4.6e-05	0.000207	6.4e-05	0.000607	0.01063	0.035572
Ignavibacterium	0.000346	0.000922	0	0	0	0	0.00026	0.001675
Amaricoccus	0.000326	0.000947	0	0	5.3e-05	0.0005	0.020899	0.059612
Spirulina	0.000323	0.001485	0	0	0	0	0.01713	0.050298
Lutibacter	0.000309	0.000979	0	0	0	0	0.002143	0.009951
Porphyromonas	0.000308	0.001598	0.000699	0.001593	0.143536	0.991891	0.029925	0.081109
Hahella	0.000303	0.00089	0	0	0	0	0.002143	0.009951
Leptospira	0.000297	0.000916	0	0	0	0	0.002143	0.009951
Octadecabacter	0.000292	0.001209	0.002031	0.00499	1.7e-05	0.000161	0.000191	0.001315
Turneriella	0.000275	0.00099	0	0	0	0	0.01713	0.050298
Planifilum	0.000242	0.000874	7e-06	3.2e-05	0	0	0.047235	0.115015
Crocinitomix	0.000225	0.000858	0.001468	0.004329	0	0	0.002829	0.012063
Perlucidibaca	0.000223	0.000663	0.001356	0.004554	0.000517	0.004874	0.013269	0.042503
LCP_26	0.000209	0.000858	0	0	0	0	0.01713	0.050298
Fontibacter	0.000206	0.000816	0	0	0	0	0.01713	0.050298
nsmpVI18	0.000161	0.00059	1.4e-05	6.4e-05	0	0	0.047235	0.115015
Phaeospirillum	0.000132	0.000685	2.4e-05	8.2e-05	0	0	0.020479	0.058693
Leptonema	0.000129	0.000474	1.2e-05	5.3e-05	0	0	0.047235	0.115015
Aminobacter	9.4e-05	0.00034	0.000345	0.001047	0.000274	0.002077	0.011482	0.037998
Aliivibrio	7.5e-05	0.00039	1.19642	5.15907	0.137716	0.645837	0.038063	0.096039
HTCC	6.7e-05	0.000346	0.00102	0.003496	0.000353	0.003333	0.01247	0.040382
Alcaligenes	4.4e-05	0.000228	0.000355	0.001576	0	0	0.019634	0.056815
Alkaliphilus	4.4e-05	0.000228	0.002933	0.006023	0.002287	0.016693	4.3e-05	0.000348
Facklamia	4.4e-05	0.000228	0.000315	0.000987	0	0	0.018807	0.054953
Prosthecobacter	4.4e-05	0.000228	0.005067	0.022308	0.000221	0.00147	0.046177	0.114298
Aeromicrobium	0	0	0.000127	0.000406	0.000122	0.000987	0.036564	0.094404
Aetherobacter	0	0	0.001214	0.0043	0.000207	0.00195	0.002641	0.011806
Aggregatibacter	0	0	0.009626	0.024294	0.000298	0.001375	0.005118	0.019779
Ardenscatena	0	0	0.000763	0.003156	0	0	0.0029	0.012063
Atopobium	0	0	0.000861	0.003125	0	0	0.000146	0.001029
Brachyspira	0	0	0	0	0.053888	0.262087	0.032068	0.086526
C39	0	0	0	0	0.015793	0.080269	0.008843	0.031088
Capnocytophaga	0	0	0.006334	0.026874	0.000192	0.001276	0.001228	0.006452
Chlamydophila	0	0	2.7e-05	8.6e-05	5.9e-05	0.000553	0.037733	0.096039
Gilvibacter	0	0	0.002276	0.008105	0	0	0.0029	0.012063
Haererehalobacter	0	0	0.000967	0.004109	1.4e-05	0.000129	0.035545	0.09285
Kushneria	0	0	3.3e-05	0.000118	3e-06	2.6e-05	0.035545	0.09285
Marinobacter	0	0	0.000429	0.001594	0.000382	0.003191	0.014205	0.044783
Marinococcus	0	0	3e-05	0.000117	0	0	0.0029	0.012063
Moritella	0	0	0.003658	0.009962	0.020737	0.097251	0.027459	0.075105
Muricauda	0	0	0.004087	0.01374	0	0	0.000146	0.001029
Neptuniibacter	0	0	0.014115	0.044593	0	0	0.000146	0.001029
Persicirhabdus	0	0	0.000565	0.002517	0	0	0.0029	0.012063
Plesiocystis	0	0	0.004123	0.011616	0.000124	0.001167	8e-06	8.9e-05
Pontibacter	0	0	3e-05	0.000117	0	0	0.0029	0.012063
Propionigenium	0	0	0.013333	0.055887	0.013227	0.08533	0.021833	0.061689
Propionispira	0	0	4.309	19.2536	0.000615	0.003441	0.008875	0.031088
Robinsoniella	0	0	0.048355	0.131516	0.013896	0.08129	0.005708	0.021504
Roseivirga	0	0	0.000551	0.001945	0	0	0.000146	0.001029
Salinisphaera	0	0	0.001488	0.006148	0.001277	0.008759	0.038041	0.096039
Scardovia	0	0	9e-06	2.8e-05	0	0	0.0029	0.012063
Sediminicola	0	0	0.010929	0.044847	0.000512	0.004833	0.000165	0.001149
Thalassomonas	0	0	0.000566	0.001713	0.000212	0.002	0.002834	0.012063
Trueperella	0	0	0.000179	0.000552	0	0	0.0029	0.012063
Winogradskyella	0	0	0.004198	0.0147	3.5e-05	0.000333	0.033463	0.089484
ZD0117	0	0	0.001074	0.003872	0.000265	0.0025	0.037733	0.096039
Zobellia	0	0	0.000184	0.000582	0	0	0.0029	0.012063

[truncated: 2 more sheets: Species_living, Species_eating]
