# Supplementary material for: A Comparative Metagenomics Study on Gastrointestinal Microbiota in Amphibious Mudskippers and Other Vertebrate Animals
Source: Animals (Basel). 2019 Sep 6;9(9):660. doi: 10.3390/ani9090660 (PMC6769816; doi:10.3390/ani9090660)
Supplement: Supplementary file 1 [file animals-09-00660-s001.zip › Table 6.xlsx]

## Sheet: all.gene.annotation
Table 6. Annotation of 155,217 assembled genes and taxonomy of 132,183 genes in the metagenome sequenced samples
Gene_id	NR	KEGG	COG	NOG	CAZy	SwissProt	ARDB	GO
[denovogenes]_0	{NA}	{NA}	{NA}	{NA}	{NA}	{NA}	{NA}	{NA}
[denovogenes]_1	{NA}	{NA}	{NA}	{COG3409 Putative peptidoglycan-binding domain-containing protein M}	{NA}	{NA}	{NA}	{NA}
[denovogenes]_10	{NA}	{NA}	{NA}	{dproNOG03689 -- S}	{NA}	{NA}	{NA}	{NA}
[denovogenes]_100	{YD repeat-containing protein [Shewanella putrefaciens CN-32]}	{NA}	{NA}	{proNOG54273 -- M}	{NA}	{NA}	{NA}	{ref}
[denovogenes]_1000	{hypothetical protein [Cetobacterium somerae]}	{K03296 TC.HAE1 hydrophobic/amphiphilic exporter-1 (mainly G- bacteria), HAE1 family -- --}	{COG0841 Cation/multidrug efflux pump V Defense mechanisms ;}	{COG0841 Cation/multidrug efflux pump V}	{NA}	{NA}	{NA}	{ref}
[denovogenes]_10000	{membrane protein [Bacteroides plebeius]}	{NA}	{NA}	{bctoNOG03383 -- S}	{NA}	{NA}	{NA}	{NA}
[denovogenes]_100000	{NA}	{NA}	{NA}	{NA}	{NA}	{NA}	{NA}	{NA}
[denovogenes]_100001	{putative uncharacterized protein [Bacteroides sp. CAG:875]}	{NA}	{NA}	{arCOG00702 Subtilisin-like serine protease O}	{NA}	{NA}	{NA}	{ref}
[denovogenes]_100002	{TonB-dependent siderophore receptor [Aeromonas diversa]}	{NA}	{NA}	{proNOG00117 Tonb-Dependent siderophore receptor; TIGRFAM: TonB-dependent siderophore receptor; PFAM: TonB-dependent receptor; TonB-dependent receptor plug P}	{NA}	{NA}	{NA}	{ref}
[denovogenes]_100003	{NA}	{NA}	{NA}	{proNOG20556 Bacteriophage related protein S}	{NA}	{NA}	{NA}	{NA}
[denovogenes]_100004	{membrane protein [Lachnospiraceae bacterium 1_4_56FAA]}	{K16924 mtsT energy-coupling factor transport system substrate-specific component -- --}	{COG4720 Predicted membrane protein S Function unknown ;}	{COG4720 Predicted membrane protein S}	{NA}	{Y469_STRGC UPF0397 protein SGO_0469 OS=Streptococcus gordonii (strain Challis / ATCC 35105 / CH1 / DL1 / V288) GN=SGO_0469 PE=3 SV=1}	{NA}	{ref}
[denovogenes]_100005	{NA}	{NA}	{NA}	{NA}	{NA}	{NA}	{NA}	{NA}
[denovogenes]_100006	{probable butyrate kinase [Firmicutes bacterium CAG:95]}	{K00929 E2.7.2.7, buk butyrate kinase 2.7.2.7 Metabolism--Carbohydrate metabolism--Butanoate metabolism|Metabolism--Global and overview maps--Metabolic pathways}	{COG3426 Butyrate kinase C Energy production and conversion ;}	{COG3426 Butyrate kinase C}	{NA}	{BUK_CLOBA Probable butyrate kinase OS=Clostridium botulinum (strain Alaska E43 / Type E3) GN=buk PE=3 SV=1}	{NA}	{ref}
[denovogenes]_100007	{putative uncharacterized protein [Bacteroides sp. CAG:875]}	{NA}	{NA}	{NA}	{NA}	{NA}	{NA}	{NA}
[denovogenes]_100008	{hypothetical protein [Aeromonas veronii]}	{NA}	{NA}	{proNOG24279 -- S}	{NA}	{NA}	{NA}	{NA}
[denovogenes]_100009	{stage II sporulation protein E [Holdemania filiformis DSM 12042]}	{NA}	{NA}	{COG2208 Serine phosphatase RsbU, regulator of sigma subunit TK}	{NA}	{NA}	{NA}	{NA}
[denovogenes]_10001	{hypothetical protein [Cetobacterium somerae]}	{NA}	{NA}	{bactNOG01628 Protein involved in mismatch repair L}	{NA}	{NA}	{NA}	{NA}
[denovogenes]_100010	{glycoside hydrolase [Aeromonas hydrophila]}	{K01183 E3.2.1.14 chitinase 3.2.1.14 Metabolism--Carbohydrate metabolism--Amino sugar and nucleotide sugar metabolism|Metabolism--Global and overview maps--Metabolic pathways}	{NA}	{fuNOG00900 Chitinase G}	{GH18 chitinase (EC 3.2.1.14); endo-&beta;-N-acetylglucosaminidase (EC 3.2.1.96); xylanase inhibitor; concanavalin B; narbonin Contains chitinases of classes III and V. Contains non-catalytic proteins such as xylanase inhibitor; concanavalin B; narbonin}	{NA}	{NA}	{ref}
[denovogenes]_100011	{PTS system, beta-glucoside-specific IIABC subunit [Clostridium sp. DL-VIII]}	{K02753 PTS-Asc-EIIC, ascF PTS system, beta-glucoside (arbutin/salicin/cellobiose)-specific IIC component -- Metabolism--Carbohydrate metabolism--Glycolysis / Gluconeogenesis|Environmental Information Processing--Membrane transport--Phosphotransferase system (PTS)}	{COG1264 Phosphotransferase system IIB components G Carbohydrate transport and metabolism ;}	{COG1264 Phosphotransferase system IIB components G}	{NA}	{NA}	{NA}	{ref}
[denovogenes]_100012	{6-phosphofructokinase [Aeromonas salmonicida]}	{K00850 pfkA, PFK 6-phosphofructokinase 1 2.7.1.11 Metabolism--Carbohydrate metabolism--Glycolysis / Gluconeogenesis|Metabolism--Carbohydrate metabolism--Pentose phosphate pathway|Metabolism--Carbohydrate metabolism--Fructose and mannose metabolism|Metabolism--Carbohydrate metabolism--Galactose metabolism|Metabolism--Energy metabolism--Methane metabolism|Metabolism--Global and overview maps--Meta…	{COG0205 6-phosphofructokinase G Carbohydrate transport and metabolism ;}	{bactNOG00729 6-Phosphofructokinase G}	{NA}	{PFKA_VIBFM ATP-dependent 6-phosphofructokinase OS=Vibrio fischeri (strain MJ11) GN=pfkA PE=3 SV=1}	{NA}	{6-phosphofructokinase}
[denovogenes]_100013	{glycosyl transferase [Paludibacter propionicigenes]}	{NA}	{NA}	{NOG79262 Glycosyltransferase R}	{NA}	{NA}	{NA}	{NA}
[denovogenes]_100014	{glycyl-tRNA synthetase subunit alpha [Sulfurospirillum arcachonense]}	{K01878 glyQ glycyl-tRNA synthetase alpha chain 6.1.1.14 Genetic Information Processing--Translation--Aminoacyl-tRNA biosynthesis}	{COG0752 Glycyl-tRNA synthetase, alpha subunit J Translation, ribosomal structure and biogenesis ;}	{COG0752 Glycyl-tRNA synthetase, alpha subunit J}	{NA}	{SYGA_ARCB4 Glycine--tRNA ligase alpha subunit OS=Arcobacter butzleri (strain RM4018) GN=glyQ PE=3 SV=1}	{NA}	{ref}
[denovogenes]_100015	{peroxiredoxin-like protein [Sulfurospirillum multivorans DSM 12446]}	{NA}	{NA}	{COG0526 Thiol-disulfide isomerase and thioredoxins OC}	{NA}	{NA}	{NA}	{NA}
[denovogenes]_100016	{MULTISPECIES: hypothetical protein [Bacteroides|Bacteroides massiliensis]}	{NA}	{NA}	{COG1721 Uncharacterized conserved protein (some members contain a von Willebrand factor type A (vWA) domain) R}	{NA}	{NA}	{NA}	{NA}
[denovogenes]_100017	{putative uncharacterized protein [Bacteroides sp. CAG:875]}	{K12132 prkC, stkP eukaryotic-like serine/threonine-protein kinase 2.7.11.1 --}	{NA}	{NOG121165 PASTA domain containing protein T}	{NA}	{NA}	{NA}	{ref}
[denovogenes]_100018	{NA}	{NA}	{NA}	{NOG12793 Calcium ion binding protein S}	{NA}	{NA}	{NA}	{NA}
[denovogenes]_100019	{pfkB family carbohydrate kinase [Anaerostipes sp.]}	{K00847 E2.7.1.4, scrK fructokinase 2.7.1.4 Metabolism--Carbohydrate metabolism--Fructose and mannose metabolism|Metabolism--Carbohydrate metabolism--Starch and sucrose metabolism|Metabolism--Carbohydrate metabolism--Amino sugar and nucleotide sugar metabolism|Metabolism--Global and overview maps--Metabolic pathways}	{COG0524 Sugar kinases, ribokinase family G Carbohydrate transport and metabolism ;}	{COG0524 Sugar kinases, ribokinase family G}	{NA}	{SCRK1_ARATH Probable fructokinase-1 OS=Arabidopsis thaliana GN=At2g31390 PE=2 SV=1}	{NA}	{pfkb carbohydrate kinase family protein}
[denovogenes]_10002	{molecular chaperone GroEL [Barnesiella viscericola DSM 18177]}	{K04077 groEL, HSPD1 chaperonin GroEL -- Genetic Information Processing--Folding, sorting and degradation--RNA degradation|Organismal Systems--Aging--Longevity regulating pathway - worm|Human Diseases--Endocrine and metabolic diseases--Type I diabetes mellitus|Human Diseases--Infectious diseases: Bacterial--Legionellosis|Human Diseases--Infectious diseases: Bacterial--Tuberculosis}	{COG0459 Chaperonin GroEL (HSP60 family) O Posttranslational modification, protein turnover, chaperones ;}	{COG0459 Chaperonin GroEL (HSP60 family) O}	{NA}	{CH60_PORG3 60 kDa chaperonin OS=Porphyromonas gingivalis (strain ATCC 33277 / DSM 20709 / JCM 12257) GN=groL PE=3 SV=1}	{NA}	{ref}
[denovogenes]_100020	{MULTISPECIES: phosphohydrolase [Bacteroides|Bacteroides faecis]}	{K06885 K06885 uncharacterized protein -- --}	{NA}	{COG1078 HD superfamily phosphohydrolases R}	{NA}	{NA}	{NA}	{ref}
[denovogenes]_100021	{MULTISPECIES: peptide deformylase [Paraprevotella|Paraprevotella clara]}	{K01462 PDF, def peptide deformylase 3.5.1.88 --}	{COG0242 N-formylmethionyl-tRNA deformylase J Translation, ribosomal structure and biogenesis ;}	{firmNOG05800 Peptide deformylase J}	{NA}	{DEF_BACV8 Peptide deformylase OS=Bacteroides vulgatus (strain ATCC 8482 / DSM 1447 / NCTC 11154) GN=def PE=3 SV=1}	{NA}	{peptide deformylase}
[denovogenes]_100022	{energy transducer TonB [Tolypothrix bouteillei VB521301]}	{K03832 tonB periplasmic protein TonB -- --}	{NA}	{NOG83440 Protein transporter M}	{NA}	{NA}	{NA}	{NA}
[denovogenes]_100023	{uPF0340 protein FAEPRAA2165_02578 [Faecalibacterium sp. CAG:82]}	{NA}	{COG4475 Uncharacterized protein conserved in bacteria S Function unknown ;}	{firmNOG05025 -- S}	{NA}	{Y5442_BACC1 UPF0340 protein BCE_5442 OS=Bacillus cereus (strain ATCC 10987) GN=BCE_5442 PE=3 SV=1}	{NA}	{NA}
[denovogenes]_100024	{MULTISPECIES: methenyltetrahydrofolate cyclohydrolase [Aeromonas|Aeromonas veronii]}	{K01491 folD methylenetetrahydrofolate dehydrogenase (NADP+) / methenyltetrahydrofolate cyclohydrolase 1.5.1.5 3.5.4.9 Metabolism--Metabolism of cofactors and vitamins--One carbon pool by folate|Metabolism--Energy metabolism--Carbon fixation pathways in prokaryotes|Metabolism--Global and overview maps--Metabolic pathways|Metabolism--Global and overview maps--Microbial metabolism in diverse enviro…	{COG0190 5,10-methylene-tetrahydrofolate dehydrogenase/Methenyl tetrahydrofolate cyclohydrolase H Coenzyme transport and metabolism ;}	{proNOG01603 Catalyzes the oxidation of 5,10- methylenetetrahydrofolate to 5,10-methenyltetrahydrofolate and then the hydrolysis of 5,10-methenyltetrahydrofolate to 10- formyltetrahydrofolate (By similarity) protein H}	{NA}	{FOLD_AERS4 Bifunctional protein FolD OS=Aeromonas salmonicida (strain A449) GN=folD PE=3 SV=1}	{NA}	{ref}
[denovogenes]_100025	{sodium/calcium exchanger family protein [Bacteroides fragilis str. Korea 419]}	{K07301 yrbG cation:H+ antiporter -- --}	{COG0530 Ca2+/Na+ antiporter P Inorganic ion transport and metabolism ;}	{proNOG00839 Sodium ion/calcium ion exchanger; in E. coli it is non essential for cell viability; member of the YRBG family of cation/Ca2+ exchangers protein P}	{NA}	{CAXA_ALKAM Putative antiporter CaxA OS=Alkalimonas amylolytica GN=caxA PE=3 SV=1}	{NA}	{sodium calcium exchanger family protein}
[denovogenes]_100026	{hypothetical protein [Dorea sp. AGR2135]}	{NA}	{NA}	{bactNOG88598 -- S}	{NA}	{NA}	{NA}	{NA}
[denovogenes]_100027	{hypothetical protein [Parabacteroides merdae]}	{NA}	{NA}	{NOG134759 -- S}	{NA}	{NA}	{NA}	{NA}
[denovogenes]_100028	{Tetratricopeptide repeat-containing protein [Rhodothermus marinus SG0.5JP17-172]}	{NA}	{NA}	{NOG69570 -- S}	{NA}	{NA}	{NA}	{NA}
[denovogenes]_100029	{adenosylmethionine--8-amino-7-oxononanoate transaminase [Aeromonas diversa]}	{K00833 bioA adenosylmethionine---8-amino-7-oxononanoate aminotransferase 2.6.1.62 Metabolism--Metabolism of cofactors and vitamins--Biotin metabolism|Metabolism--Global and overview maps--Metabolic pathways}	{COG0161 Adenosylmethionine-8-amino-7-oxononanoate aminotransferase H Coenzyme transport and metabolism ;}	{actNOG02521 Adenosylmethionine--8-Amino-7-Oxononanoate protein H}	{NA}	{BIOA_SALTY Adenosylmethionine-8-amino-7-oxononanoate aminotransferase OS=Salmonella typhimurium (strain LT2 / SGSC1412 / ATCC 700720) GN=bioA PE=3 SV=2}	{NA}	{ref}
[denovogenes]_10003	{cytochrome c-type biogenesis protein CcmF [Plesiomonas shigelloides]}	{K02198 ccmF cytochrome c-type biogenesis protein CcmF -- --}	{COG1138 Cytochrome c biogenesis factor O Posttranslational modification, protein turnover, chaperones ;}	{proNOG59328 Cytochrome c-type biogenesis protein O}	{NA}	{CCMF_ECOLI Cytochrome c-type biogenesis protein CcmF OS=Escherichia coli (strain K12) GN=ccmF PE=1 SV=1}	{NA}	{cytochrome c-type biogenesis protein}
[denovogenes]_100030	{toxin secretion ABC transporter protein [Shewanella xiamenensis]}	{NA}	{NA}	{actNOG00349 ABC transporter protein V}	{NA}	{NA}	{NA}	{ref}
[denovogenes]_100031	{chromosome partitioning protein ParB [Aeromonas hydrophila]}	{NA}	{COG4318 Uncharacterized protein conserved in bacteria S Function unknown ;}	{bproNOG08377 -- S}	{NA}	{NA}	{NA}	{NA}
[denovogenes]_100032	{hypothetical protein [Akkermansia muciniphila]}	{NA}	{NA}	{bactNOG35298 Parallel beta-helix repeats S}	{NA}	{NA}	{NA}	{NA}
[denovogenes]_100033	{putative uncharacterized protein [Akkermansia muciniphila CAG:154]}	{NA}	{NA}	{COG4692 Predicted neuraminidase (sialidase) G}	{NA}	{NA}	{NA}	{NA}
[denovogenes]_100034	{hypothetical protein [Ruminococcus gauvreauii]}	{NA}	{NA}	{bactNOG20259 -- S}	{NA}	{NA}	{NA}	{NA}
[denovogenes]_100035	{beta-phosphoglucomutase family hydrolase [Aeromonas veronii AMC35]}	{NA}	{COG0637 Predicted phosphatase/phosphohexomutase R General function prediction only ;}	{COG0637 Predicted phosphatase/phosphohexomutase R}	{NA}	{YQAB_ECOLI Fructose-1-phosphate phosphatase YqaB OS=Escherichia coli (strain K12) GN=yqaB PE=1 SV=1}	{NA}	{ref}
[denovogenes]_100036	{ribosome recycling factor [Campylobacter hyointestinalis subsp. hyointestinalis]}	{K02838 frr, MRRF, RRF ribosome recycling factor -- --}	{COG0233 Ribosome recycling factor J Translation, ribosomal structure and biogenesis ;}	{NOG287229 -- -}	{NA}	{RRF_CAMC1 Ribosome-recycling factor OS=Campylobacter concisus (strain 13826) GN=frr PE=3 SV=1}	{NA}	{ribosome recycling factor}
[denovogenes]_100037	{5-amino-6-(5-phosphoribosylamino)uracil reductase / diaminohydroxyphosphoribosylaminopyrimidine deaminase [Shewanella sp. MR-7]}	{K11752 ribD diaminohydroxyphosphoribosylaminopyrimidine deaminase / 5-amino-6-(5-phosphoribosylamino)uracil reductase 3.5.4.26 1.1.1.193 Metabolism--Metabolism of cofactors and vitamins--Riboflavin metabolism|Metabolism--Global and overview maps--Metabolic pathways|Metabolism--Global and overview maps--Biosynthesis of secondary metabolites|Cellular Processes--Cellular community - prokaryotes--Qu…	{COG1985 Pyrimidine reductase, riboflavin biosynthesis H Coenzyme transport and metabolism ;}	{proNOG02952 Riboflavin biosynthesis protein RibD H}	{NA}	{RIBD_HAEIN Riboflavin biosynthesis protein RibD OS=Haemophilus influenzae (strain ATCC 51907 / DSM 11121 / KW20 / Rd) GN=ribD PE=3 SV=1}	{NA}	{riboflavin biosynthesis protein}
[denovogenes]_100038	{asparaginase [Shewanella xiamenensis]}	{K01424 E3.5.1.1, ansA, ansB L-asparaginase 3.5.1.1 Metabolism--Amino acid metabolism--Alanine, aspartate and glutamate metabolism|Metabolism--Metabolism of other amino acids--Cyanoamino acid metabolism|Metabolism--Global and overview maps--Metabolic pathways|Metabolism--Global and overview maps--Biosynthesis of secondary metabolites}	{COG0252 L-asparaginase/archaeal Glu-tRNAGln amidotransferase subunit D EJ Amino acid transport and metabolism ; Translation, ribosomal structure and biogenesis ;}	{COG0252 L-asparaginase/archaeal Glu-tRNAGln amidotransferase subunit D EJ}	{NA}	{ASPG1_ECOLI L-asparaginase 1 OS=Escherichia coli (strain K12) GN=ansA PE=1 SV=1}	{NA}	{l- type i}
[denovogenes]_100039	{protease HtpX-like protein [Sulfurospirillum multivorans DSM 12446]}	{K03799 htpX heat shock protein HtpX 3.4.24.- --}	{COG0501 Zn-dependent protease with chaperone function O Posttranslational modification, protein turnover, chaperones ;}	{COG0501 Zn-dependent protease with chaperone function O}	{NA}	{HTPX_ARCB4 Protease HtpX homolog OS=Arcobacter butzleri (strain RM4018) GN=htpX PE=3 SV=1}	{NA}	{ref}
[denovogenes]_10004	{conserved domain protein [Bacteroides caccae CAG:21]}	{NA}	{NA}	{NOG76711 -- S}	{NA}	{NA}	{NA}	{NA}
[denovogenes]_100040	{hypothetical protein [Lachnospiraceae bacterium YSB2008]}	{NA}	{NA}	{COG4485 Predicted membrane protein S}	{NA}	{NA}	{NA}	{NA}
[denovogenes]_100041	{MULTISPECIES: 50S ribosomal protein L5 [Bacteroides|Bacteroides sp.|Bacteroides uniformis]}	{K02931 RP-L5, MRPL5, rplE large subunit ribosomal protein L5 -- Genetic Information Processing--Translation--Ribosome}	{COG0094 Ribosomal protein L5 J Translation, ribosomal structure and biogenesis ;}	{COG0094 Ribosomal protein L5 J}	{NA}	{RL5_BACTN 50S ribosomal protein L5 OS=Bacteroides thetaiotaomicron (strain ATCC 29148 / DSM 2079 / NCTC 10582 / E50 / VPI-5482) GN=rplE PE=3 SV=1}	{NA}	{ribosomal l5 family protein}
[denovogenes]_100042	{ribosome recycling factor [Shewanella decolorationis]}	{K02838 frr, MRRF, RRF ribosome recycling factor -- --}	{COG0233 Ribosome recycling factor J Translation, ribosomal structure and biogenesis ;}	{COG0233 Ribosome recycling factor J}	{NA}	{RRF_SHEON Ribosome-recycling factor OS=Shewanella oneidensis (strain MR-1) GN=frr PE=3 SV=1}	{NA}	{ribosome recycling factor}
[denovogenes]_100043	{putative uncharacterized protein [Firmicutes bacterium CAG:194]}	{K02030 ABC.PA.S polar amino acid transport system substrate-binding protein -- --}	{NA}	{proNOG05597 Glutamine ABC transporter periplasmic protein ET}	{NA}	{NA}	{NA}	{ref}
[denovogenes]_100044	{tRNA delta(2)-isopentenylpyrophosphate transferase [Clostridium sp. 12(A)]}	{K00791 miaA, TRIT1 tRNA dimethylallyltransferase 2.5.1.75 Metabolism--Metabolism of terpenoids and polyketides--Zeatin biosynthesis|Metabolism--Global and overview maps--Metabolic pathways|Metabolism--Global and overview maps--Biosynthesis of secondary metabolites}	{COG0324 tRNA delta(2)-isopentenylpyrophosphate transferase J Translation, ribosomal structure and biogenesis ;}	{bactNOG00129 Catalyzes the transfer of a dimethylallyl group onto the adenine at position 37 in tRNAs that read codons beginning with uridine, leading to the formation of N6-(dimethylallyl)adenosine A protein J}	{NA}	{MIAA_CLOPH tRNA dimethylallyltransferase OS=Clostridium phytofermentans (strain ATCC 700394 / DSM 18823 / ISDg) GN=miaA PE=3 SV=1}	{NA}	{ref}
[denovogenes]_100045	{UDP-N-acetyl-D-galactosamine dehydrogenase [Bacteroides sp. HPS0048]}	{K02474 wbpO UDP-N-acetyl-D-galactosamine dehydrogenase 1.1.1.- Metabolism--Carbohydrate metabolism--Amino sugar and nucleotide sugar metabolism}	{COG0677 UDP-N-acetyl-D-mannosaminuronate dehydrogenase M Cell wall/membrane/envelope biogenesis ;}	{COG0677 UDP-N-acetyl-D-mannosaminuronate dehydrogenase M}	{NA}	{VIPA_SALTI Vi polysaccharide biosynthesis protein VipA/TviB OS=Salmonella typhi GN=vipA PE=3 SV=1}	{NA}	{nucleotide sugar dehydrogenase}
[denovogenes]_100046	{resolvase, N terminal domain protein [Enterobacter aerogenes|Escherichia coli|Escherichia fergusonii|Haemophilus influenzae|Klebsiella pneumoniae|Salmonella enterica|uncultured bacterium]}	{K14060 pinR putative DNA-invertase from lambdoid prophage Rac -- --}	{COG1961 Site-specific recombinases, DNA invertase Pin homologs L Replication, recombination and repair ;}	{COG1961 Site-specific recombinases, DNA invertase Pin homologs L}	{NA}	{TNR3_KLEPN Transposon Tn3 resolvase OS=Klebsiella pneumoniae GN=tnpR PE=3 SV=1}	{NA}	{transposon tn3 resolvase}
[denovogenes]_100047	{hypothetical protein [Aeromonas veronii]}	{NA}	{NA}	{COG1368 Phosphoglycerol transferase and related proteins, alkaline phosphatase superfamily M}	{NA}	{NA}	{NA}	{ref}
[denovogenes]_100048	{threonine synthase [Clostridium sp. KNHs209]}	{K01733 thrC threonine synthase 4.2.3.1 Metabolism--Amino acid metabolism--Glycine, serine and threonine metabolism|Metabolism--Metabolism of cofactors and vitamins--Vitamin B6 metabolism|Metabolism--Global and overview maps--Metabolic pathways|Metabolism--Global and overview maps--Biosynthesis of secondary metabolites|Metabolism--Global and overview maps--Microbial metabolism in diverse environm…	{NA}	{fuNOG02243 Threonine synthase E}	{NA}	{NA}	{NA}	{NA}
[denovogenes]_100049	{hypothetical protein [Bacteroides paurosaccharolyticus]}	{NA}	{NA}	{bactNOG53060 -- S}	{NA}	{NA}	{NA}	{NA}
[denovogenes]_10005	{fumarate hydratase class I aerobic [Tannerella sp. CAG:118]}	{K01676 E4.2.1.2A, fumA, fumB fumarate hydratase, class I 4.2.1.2 Metabolism--Carbohydrate metabolism--Citrate cycle (TCA cycle)|Metabolism--Carbohydrate metabolism--Pyruvate metabolism|Metabolism--Energy metabolism--Carbon fixation pathways in prokaryotes|Metabolism--Global and overview maps--Metabolic pathways|Metabolism--Global and overview maps--Biosynthesis of secondary metabolites|Metabolis…	{COG1951 Tartrate dehydratase alpha subunit/Fumarate hydratase class I, N-terminal domain C Energy production and conversion ;}	{COG1838 Tartrate dehydratase beta subunit/Fumarate hydratase class I, C-terminal domain C}	{NA}	{FUMA_ECOLI Fumarate hydratase class I, aerobic OS=Escherichia coli (strain K12) GN=fumA PE=1 SV=2}	{NA}	{fumarate hydratase class aerobic}
[denovogenes]_100050	{hypothetical protein [Shewanella xiamenensis, SXM_3025]}	{K07226 hugZ, hutZ heme iron utilization protein -- --}	{COG0748 Putative heme iron utilization protein P Inorganic ion transport and metabolism ;}	{COG0748 Putative heme iron utilization protein P}	{NA}	{NA}	{NA}	{ref}
[denovogenes]_100051	{chromosome partitioning protein ParB [Aeromonas hydrophila]}	{NA}	{NA}	{gproNOG06122 Protein involved in respiratory chain complex IV assembly O}	{NA}	{NA}	{NA}	{chromosome partitioning protein}
[denovogenes]_100052	{outer membrane protein [Shewanella xiamenensis]}	{NA}	{NA}	{COG3637 Opacity protein and related surface antigens M}	{NA}	{NA}	{NA}	{ref}
[denovogenes]_100053	{TrkH family potassium uptake protein [Erysipelotrichaceae bacterium 5_2_54FAA]}	{K03498 trkH, trkG, ktrB trk system potassium uptake protein -- --}	{NA}	{COG0168 Trk-type K+ transport systems, membrane components P}	{NA}	{NA}	{NA}	{ref}
[denovogenes]_100054	{DNA topoisomerase IV, A subunit [Holdemania filiformis DSM 12042]}	{NA}	{NA}	{COG0188 Type IIA topoisomerase (DNA gyrase/topo II, topoisomerase IV), A subunit L}	{NA}	{NA}	{NA}	{dna topoisomerase a subunit}
[denovogenes]_100055	{DNA-binding protein [Bacteroides fragilis]}	{NA}	{NA}	{NOG79040 Transposase L}	{NA}	{NA}	{NA}	{ref}
[denovogenes]_100056	{MULTISPECIES: hypothetical protein [Hydrogenedentes]}	{K01495 GCH1, folE GTP cyclohydrolase I 3.5.4.16 Metabolism--Metabolism of cofactors and vitamins--Folate biosynthesis|Metabolism--Global and overview maps--Metabolic pathways}	{COG0302 GTP cyclohydrolase I H Coenzyme transport and metabolism ;}	{bactNOG03143 GTP cyclohydrolase I; involved in the first step of tetrahydrofolate biosynthesis; catalyzes the formation of formate and 2-amino-4-hydroxy-6-(erythro-1,2, 3-trihydroxypropyl)dihydropteridine triphosphate from GTP and water; forms a homopolymer H}	{NA}	{GCH1_METCA GTP cyclohydrolase 1 OS=Methylococcus capsulatus (strain ATCC 33009 / NCIMB 11132 / Bath) GN=folE PE=3 SV=1}	{NA}	{ref}
[denovogenes]_100057	{NA}	{NA}	{NA}	{bactNOG94068 -- -}	{NA}	{NA}	{NA}	{NA}
[denovogenes]_100058	{mechanosensitive ion channel protein MscS [Dysgonomonas capnocytophagoides]}	{NA}	{NA}	{NOG25080 -- -}	{NA}	{NA}	{NA}	{NA}
[denovogenes]_100059	{5-formyltetrahydrofolate cyclo-ligase [Acidaminococcus fermentans]}	{K01934 MTHFS 5-formyltetrahydrofolate cyclo-ligase 6.3.3.2 Metabolism--Metabolism of cofactors and vitamins--One carbon pool by folate|Metabolism--Global and overview maps--Metabolic pathways}	{NA}	{COG0212 5-formyltetrahydrofolate cyclo-ligase H}	{NA}	{NA}	{NA}	{NA}
[denovogenes]_10006	{adenine specific DNA methylase Mod [Burkholderia pseudomallei]}	{K07316 mod adenine-specific DNA-methyltransferase 2.1.1.72 --}	{COG2189 Adenine specific DNA methylase Mod L Replication, recombination and repair ;}	{eurNOG01103 Site-Specific DNA-methyltransferase (Adenine-specific) L}	{NA}	{NA}	{NA}	{dna methylase family protein}
[denovogenes]_100060	{histidine kinase [[Ruminococcus] gnavus]}	{NA}	{NA}	{bactNOG20863 Histidine kinase T}	{NA}	{NA}	{NA}	{ref}
[denovogenes]_100061	{NA}	{NA}	{NA}	{proNOG00777 Endopeptidase inhibitor R}	{NA}	{NA}	{NA}	{NA}
[denovogenes]_100062	{MULTISPECIES: biosynthetic arginine decarboxylase [Bacteroides|Bacteroides massiliensis|Bacteroides sp.]}	{NA}	{NA}	{COG1166 Arginine decarboxylase (spermidine biosynthesis) E}	{NA}	{NA}	{NA}	{biosynthetic arginine decarboxylase}
[denovogenes]_100063	{MULTISPECIES: anthranilate synthase component I [Bacteroides|Bacteroides massiliensis]}	{K01657 trpE anthranilate synthase component I 4.1.3.27 Metabolism--Amino acid metabolism--Phenylalanine, tyrosine and tryptophan biosynthesis|Metabolism--Global and overview maps--Metabolic pathways|Metabolism--Global and overview maps--Biosynthesis of secondary metabolites|Metabolism--Global and overview maps--Biosynthesis of antibiotics|Metabolism--Global and overview maps--Biosynthesis of ami…	{COG0147 Anthranilate/para-aminobenzoate synthases component I EH Amino acid transport and metabolism ; Coenzyme transport and metabolism ;}	{aproNOG02278 Anthranilate synthase component I E}	{NA}	{TRPE_THEMA Anthranilate synthase component 1 OS=Thermotoga maritima (strain ATCC 43589 / MSB8 / DSM 3109 / JCM 10099) GN=trpE PE=3 SV=2}	{NA}	{chorismate binding enzyme family protein}
[denovogenes]_100064	{aerobic fatty oxidation complex 3-hydroxyacyl-CoA epimerase alpha subunit FadB [Shewanella oneidensis MR-1]}	{NA}	{NA}	{aproNOG00052 3-Hydroxyacyl-Coa dehydrogenase I}	{NA}	{NA}	{NA}	{ref}
[denovogenes]_100065	{uncharacterized protein BN821_01396 [Bacteroides sp. CAG:98]}	{K09125 K09125 uncharacterized protein -- --}	{NA}	{aproNOG06644 -- S}	{NA}	{NA}	{NA}	{ref}
[denovogenes]_100066	{N-acetyltransferase GCN5 [Clostridium sp. M2/40]}	{NA}	{COG0454 Histone acetyltransferase HPA2 and related acetyltransferases KR Transcription ; General function prediction only ;}	{firmNOG08062 Gcn5-Related N-acetyltransferase K}	{NA}	{NA}	{NA}	{ref}
[denovogenes]_100067	{GTP cyclohydrolase [Psychrilyobacter atlanticus]}	{K01495 GCH1, folE GTP cyclohydrolase I 3.5.4.16 Metabolism--Metabolism of cofactors and vitamins--Folate biosynthesis|Metabolism--Global and overview maps--Metabolic pathways}	{COG0302 GTP cyclohydrolase I H Coenzyme transport and metabolism ;}	{bactNOG16802 GTP cyclohydrolase I; involved in the first step of tetrahydrofolate biosynthesis; catalyzes the formation of formate and 2-amino-4-hydroxy-6-(erythro-1,2, 3-trihydroxypropyl)dihydropteridine triphosphate from GTP and water; forms a homopolymer H}	{NA}	{GCH1_CARHZ GTP cyclohydrolase 1 OS=Carboxydothermus hydrogenoformans (strain Z-2901 / DSM 6008) GN=folE PE=3 SV=1}	{NA}	{gtp cyclohydrolase i}
[denovogenes]_100068	{Rubrerythrin [Cetobacterium somerae]}	{K19824 fprB rubrerythrin -- --}	{COG1592 Rubrerythrin C Energy production and conversion ;}	{firmNOG03693 Rubrerythrin protein C}	{NA}	{RRBR2_CLOAB Reverse rubrerythrin-2 OS=Clostridium acetobutylicum (strain ATCC 824 / DSM 792 / JCM 1419 / LMG 5710 / VKM B-1787) GN=rbr3B PE=1 SV=1}	{NA}	{reverse rubrerythrin-1}
[denovogenes]_100069	{Na+/H+ antiporter family protein [Cetobacterium somerae]}	{NA}	{NA}	{COG1757 Na+/H+ antiporter C}	{NA}	{NA}	{NA}	{ref}
[denovogenes]_10007	{membrane protein [Bacteroides plebeius]}	{NA}	{NA}	{NOG321710 -- -}	{NA}	{NA}	{NA}	{NA}
[denovogenes]_100070	{4-methyl-5(B-hydroxyethyl)-thiazole monophosphate biosynthesis protein [Fusobacterium ulcerans]}	{K03152 thiJ 4-methyl-5(b-hydroxyethyl)-thiazole monophosphate biosynthesis -- --}	{COG0693 Putative intracellular protease/amidase R General function prediction only ;}	{proNOG15945 -- R}	{NA}	{NA}	{NA}	{NA}
[denovogenes]_100071	{aminobenzoyl-glutamate transporter [Fusobacterium varium]}	{K12942 abgT aminobenzoyl-glutamate transport protein -- --}	{NA}	{bactNOG04757 Transporter protein H}	{NA}	{NA}	{NA}	{ref}
[denovogenes]_100072	{MULTISPECIES: hypothetical protein [Coprobacter fastidiosus|Porphyromonadaceae|Tannerella sp.]}	{NA}	{NA}	{proNOG26309 -- S}	{NA}	{NA}	{NA}	{ref}
[denovogenes]_100073	{hypothetical protein [Plesiomonas shigelloides]}	{NA}	{NA}	{COG3025 Uncharacterized conserved protein S}	{NA}	{NA}	{NA}	{NA}
[denovogenes]_100074	{ribonuclease III [Plesiomonas shigelloides]}	{K03685 rnc, DROSHA, RNT1 ribonuclease III 3.1.26.3 Genetic Information Processing--Translation--Ribosome biogenesis in eukaryotes|Human Diseases--Cancers: Overview--Proteoglycans in cancer}	{COG0571 dsRNA-specific ribonuclease K Transcription ;}	{proNOG03430 Ribonuclease III; cytoplasmic enzyme involved in processing rRNA and some mRNAs; substrates typically have dsRNA regions; forms a homodimer; have N-terminal nuclease and C-terminal RNA-binding domains; requires magnesium as preferred ion for activity K}	{NA}	{RNC_SALCH Ribonuclease 3 OS=Salmonella choleraesuis (strain SC-B67) GN=rnc PE=3 SV=2}	{NA}	{ribonuclease iii}
[denovogenes]_100075	{NA}	{NA}	{NA}	{verNOG00654 Endopeptidase inhibitor S}	{NA}	{NA}	{NA}	{NA}
[denovogenes]_100076	{putative uncharacterized protein [Bacteroides fragilis CAG:558]}	{NA}	{NA}	{COG0841 Cation/multidrug efflux pump V}	{NA}	{NA}	{NA}	{mmpl family protein}
[denovogenes]_100077	{ribosome-recycling factor [Tannerella sp. CAG:118]}	{K02838 frr, MRRF, RRF ribosome recycling factor -- --}	{COG0233 Ribosome recycling factor J Translation, ribosomal structure and biogenesis ;}	{COG0233 Ribosome recycling factor J}	{NA}	{RRF_PARD8 Ribosome-recycling factor OS=Parabacteroides distasonis (strain ATCC 8503 / DSM 20701 / NCTC 11152) GN=frr PE=3 SV=1}	{NA}	{ribosome-recycling factor}
[denovogenes]_100078	{NA}	{NA}	{NA}	{NA}	{NA}	{NA}	{NA}	{NA}
[denovogenes]_100079	{NA}	{NA}	{NA}	{NA}	{NA}	{NA}	{NA}	{NA}
[denovogenes]_10008	{CTP synthetase [Plesiomonas shigelloides]}	{K01937 pyrG, CTPS CTP synthase 6.3.4.2 Metabolism--Nucleotide metabolism--Pyrimidine metabolism|Metabolism--Global and overview maps--Metabolic pathways}	{COG0504 CTP synthase (UTP-ammonia lyase) F Nucleotide transport and metabolism ;}	{proNOG01140 Catalyzes the ATP-dependent amination of UTP to CTP with either L-glutamine or ammonia as the source of nitrogen protein F}	{NA}	{PYRG_CROS8 CTP synthase OS=Cronobacter sakazakii (strain ATCC BAA-894) GN=pyrG PE=3 SV=1}	{NA}	{ctp synthetase}
[denovogenes]_100080	{hypothetical protein [Porphyromonas sp. 31_2, HMPREF1002_00283]}	{NA}	{NA}	{NOG45442 Carboxypeptidase S}	{NA}	{NA}	{NA}	{NA}
[denovogenes]_100081	{DNA polymerase III alpha chain-like protein [Lactococcus lactis subsp. cremoris]}	{NA}	{NA}	{COG2176 DNA polymerase III, alpha subunit (gram-positive type) L}	{NA}	{NA}	{NA}	{ref}
[denovogenes]_100082	{nicotinamide mononucleotide transporter [Parabacteroides gordonii]}	{K03811 pnuC nicotinamide mononucleotide transporter -- --}	{NA}	{bactNOG26804 Nicotinamide mononucleotide transporter protein H}	{NA}	{NA}	{NA}	{nicotinamide mononucleotide transporter}
[denovogenes]_100083	{hypothetical protein [Cetobacterium somerae]}	{NA}	{NA}	{bactNOG45237 Flavin reductase domain protein FMN-binding R}	{NA}	{NA}	{NA}	{ref}
[denovogenes]_100084	{hypothetical protein [Aeromonas veronii]}	{NA}	{NA}	{NA}	{NA}	{NA}	{NA}	{NA}
[denovogenes]_100085	{pyruvate kinase [Cetobacterium somerae]}	{K00873 PK, pyk pyruvate kinase 2.7.1.40 Metabolism--Carbohydrate metabolism--Glycolysis / Gluconeogenesis|Metabolism--Nucleotide metabolism--Purine metabolism|Metabolism--Carbohydrate metabolism--Pyruvate metabolism|Metabolism--Global and overview maps--Metabolic pathways|Metabolism--Global and overview maps--Biosynthesis of secondary metabolites|Metabolism--Global and overview maps--Microbial m…	{COG0469 Pyruvate kinase G Carbohydrate transport and metabolism ;}	{COG0469 Pyruvate kinase G}	{NA}	{KPYK1_PHOLE Pyruvate kinase I (Fragment) OS=Photobacterium leiognathi GN=pki PE=3 SV=1}	{NA}	{pyruvate kinase}
[denovogenes]_100086	{NA}	{NA}	{NA}	{NA}	{NA}	{NA}	{NA}	{NA}
[denovogenes]_100087	{RND transporter, HAE1/HME family, permease protein [Parabacteroides sp. 20_3]}	{K21134 triC multidrug efflux pump -- --}	{NA}	{COG0841 Cation/multidrug efflux pump V}	{NA}	{NA}	{NA}	{ref}
[denovogenes]_100088	{protein ytfJ [Plesiomonas shigelloides]}	{K07109 K07109 uncharacterized protein -- --}	{COG3054 Predicted transcriptional regulator R General function prediction only ;}	{proNOG36846 -- K}	{NA}	{YTFJ_ECOLI Uncharacterized protein YtfJ OS=Escherichia coli (strain K12) GN=ytfJ PE=1 SV=1}	{NA}	{NA}
[denovogenes]_100089	{O-antigen translocase [Plesiomonas shigelloides]}	{K16693 wzxE enterobacterial common antigen flippase -- --}	{COG2244 Membrane protein involved in the export of O-antigen and teichoic acid R General function prediction only ;}	{proNOG17267 Biosynthesis protein M}	{NA}	{WZXE_SHIFL Protein WzxE OS=Shigella flexneri GN=wzxE PE=3 SV=1}	{NA}	{polysaccharide biosynthesis protein}
[denovogenes]_10009	{hypothetical protein [Cetobacterium somerae]}	{K00384 trxB thioredoxin reductase (NADPH) 1.8.1.9 Metabolism--Nucleotide metabolism--Pyrimidine metabolism|Metabolism--Metabolism of other amino acids--Selenocompound metabolism}	{COG0492 Thioredoxin reductase O Posttranslational modification, protein turnover, chaperones ;}	{firmNOG01863 Thioredoxin reductase O}	{NA}	{TRXB_EUBAC Thioredoxin reductase OS=Eubacterium acidaminophilum GN=trxB PE=1 SV=1}	{NA}	{ref}
[denovogenes]_100090	{putative uncharacterized protein [Tannerella sp. CAG:118]}	{K00588 E2.1.1.104 caffeoyl-CoA O-methyltransferase 2.1.1.104 Metabolism--Amino acid metabolism--Phenylalanine metabolism|Metabolism--Biosynthesis of other secondary metabolites--Phenylpropanoid biosynthesis|Metabolism--Biosynthesis of other secondary metabolites--Flavonoid biosynthesis|Metabolism--Biosynthesis of other secondary metabolites--Stilbenoid, diarylheptanoid and gingerol biosynthesis|…	{NA}	{COG4122 Predicted O-methyltransferase R}	{NA}	{NA}	{NA}	{ref}
[denovogenes]_100091	{signal peptide protein [Plesiomonas shigelloides]}	{K03668 hslJ heat shock protein HslJ -- --}	{NA}	{proNOG20339 -- S}	{NA}	{NA}	{NA}	{NA}
[denovogenes]_100092	{methyl-accepting chemotaxis sensory transducer with Cache sensor [Plesiomonas shigelloides]}	{NA}	{NA}	{firmNOG00480 Methyl-Accepting chemotaxis protein T}	{NA}	{NA}	{NA}	{ref}
[denovogenes]_100093	{iron-containing alcohol dehydrogenase [Plesiomonas shigelloides]}	{K08325 yqhD NADP-dependent alcohol dehydrogenase 1.1.-.- Metabolism--Carbohydrate metabolism--Propanoate metabolism}	{COG1979 Uncharacterized oxidoreductases, Fe-dependent alcohol dehydrogenase family C Energy production and conversion ;}	{COG1979 Uncharacterized oxidoreductases, Fe-dependent alcohol dehydrogenase family C}	{NA}	{YQHD_ECOLI Alcohol dehydrogenase YqhD OS=Escherichia coli (strain K12) GN=yqhD PE=1 SV=1}	{NA}	{ref}
[denovogenes]_100094	{hypothetical protein [Cetobacterium somerae]}	{K01246 tag DNA-3-methyladenine glycosylase I 3.2.2.20 Genetic Information Processing--Replication and repair--Base excision repair}	{COG2818 3-methyladenine DNA glycosylase L Replication, recombination and repair ;}	{COG2818 3-methyladenine DNA glycosylase L}	{NA}	{3MG1_ECOLI DNA-3-methyladenine glycosylase 1 OS=Escherichia coli (strain K12) GN=tag PE=1 SV=1}	{NA}	{ref}
[denovogenes]_100095	{hypothetical protein [Cetobacterium somerae]}	{NA}	{NA}	{COG0454 Histone acetyltransferase HPA2 and related acetyltransferases KR}	{NA}	{NA}	{NA}	{gnat family acetyltransferase}
[denovogenes]_100096	{RNA 2'-phosphotransferase, Tpt1/KptA family [ [[Clostridium] hathewayi]}	{K07559 kptA putative RNA 2'-phosphotransferase 2.7.1.- --}	{COG1859 RNA:NAD 2'-phosphotransferase J Translation, ribosomal structure and biogenesis ;}	{COG1859 RNA:NAD 2'-phosphotransferase J}	{NA}	{KPTA_BURL3 Probable RNA 2'-phosphotransferase OS=Burkholderia lata (strain ATCC 17760 / LMG 22485 / NCIMB 9086 / R18194 / 383) GN=kptA PE=3 SV=1}	{NA}	{ref}
[denovogenes]_100097	{hypothetical protein [Fusobacterium nucleatum]}	{NA}	{NA}	{NA}	{NA}	{NA}	{NA}	{NA}
[denovogenes]_100098	{TatD family hydrolase [Barnesiella viscericola DSM 18177]}	{K03424 -- -- -- --}	{NA}	{bactNOG00529 Tatd family protein L}	{NA}	{NA}	{NA}	{NA}
[denovogenes]_100099	{putative uncharacterized protein [Tannerella sp. CAG:118]}	{NA}	{NA}	{NOG82342 ABC transporter, ATP-binding protein-related protein R}	{NA}	{NA}	{NA}	{NA}
[denovogenes]_1001	{acriflavin resistance protein [Actinobacillus succinogenes 130Z]}	{K18138 acrB, mexB, adeJ, smeE, mtrD, cmeB multidrug efflux pump -- Human Diseases--Drug resistance: Antimicrobial--beta-Lactam resistance|Human Diseases--Drug resistance: Antimicrobial--Cationic antimicrobial peptide (CAMP) resistance}	{COG0841 Cation/multidrug efflux pump V Defense mechanisms ;}	{proNOG00046 Protein involved in drug transmembrane transport P}	{NA}	{Y895_HAEIN Uncharacterized transporter HI_0895 OS=Haemophilus influenzae (strain ATCC 51907 / DSM 11121 / KW20 / Rd) GN=HI_0895 PE=3 SV=1}	{NA}	{acriflavine resistance protein}
[denovogenes]_10010	{hypothetical protein [Cetobacterium somerae]}	{K20108 PTS-Mal-EIIC, malT PTS system, maltose-specific IIC component -- Metabolism--Carbohydrate metabolism--Starch and sucrose metabolism|Environmental Information Processing--Membrane transport--Phosphotransferase system (PTS)}	{COG1263 Phosphotransferase system IIC components, glucose/maltose/N-acetylglucosamine-specific G Carbohydrate transport and metabolism ;}	{firmNOG00459 Pts system protein G}	{NA}	{PTG3C_STRPN PTS system glucose-specific EIICBA component OS=Streptococcus pneumoniae serotype 4 (strain ATCC BAA-334 / TIGR4) GN=exp5 PE=3 SV=2}	{NA}	{ref}
[denovogenes]_100100	{hypothetical protein [Tannerella sp.]}	{NA}	{NA}	{COG2755 Lysophospholipase L1 and related esterases E}	{NA}	{NA}	{NA}	{NA}
[denovogenes]_100101	{hypothetical protein [Porphyromonas cansulci]}	{NA}	{NA}	{NOG273707 -- -}	{NA}	{NA}	{NA}	{NA}
[denovogenes]_100102	{putative uncharacterized protein [Bacteroides sp. CAG:98]}	{NA}	{NA}	{bactNOG35280 -- L}	{NA}	{NA}	{NA}	{NA}
[denovogenes]_100103	{malate dehydrogenase [Plesiomonas shigelloides]}	{K00027 ME2, sfcA, maeA malate dehydrogenase (oxaloacetate-decarboxylating) 1.1.1.38 Metabolism--Carbohydrate metabolism--Pyruvate metabolism|Metabolism--Global and overview maps--Carbon metabolism|Environmental Information Processing--Signal transduction--Two-component system}	{NA}	{KOG1257 NADP+-dependent malic enzyme C}	{NA}	{NA}	{NA}	{malate dehydrogenase}
[denovogenes]_100104	{hypothetical protein [Pseudogymnoascus pannorum VKM F-4518 (FW-2643), V500_01369]}	{K05765 CFL cofilin -- Organismal Systems--Development--Axon guidance|Organismal Systems--Immune system--Fc gamma R-mediated phagocytosis|Cellular Processes--Cell motility--Regulation of actin cytoskeleton|Human Diseases--Infectious diseases: Bacterial--Pertussis}	{NA}	{fuNOG06498 Actin binding protein Z}	{NA}	{COF2_MOUSE Cofilin-2 OS=Mus musculus GN=Cfl2 PE=1 SV=1}	{NA}	{ref}
[denovogenes]_100105	{NA}	{NA}	{NA}	{NA}	{NA}	{NA}	{NA}	{NA}
[denovogenes]_100106	{nucleoside permease [Plesiomonas shigelloides]}	{K11535 nupC nucleoside transport protein -- --}	{COG1972 Nucleoside permease F Nucleotide transport and metabolism ;}	{COG1972 Nucleoside permease F}	{NA}	{NUPC_ECOLI Nucleoside permease NupC OS=Escherichia coli (strain K12) GN=nupC PE=1 SV=1}	{NA}	{nucleoside permease}
[denovogenes]_100107	{anaerobic dimethyl sulfoxide reductase chain a [Plesiomonas shigelloides]}	{K07306 dmsA anaerobic dimethyl sulfoxide reductase subunit A 1.8.5.3 Metabolism--Energy metabolism--Sulfur metabolism}	{NA}	{proNOG00128 Reductase C}	{NA}	{NA}	{NA}	{ref}
[denovogenes]_100108	{type II secretion protein GspH [Plesiomonas shigelloides]}	{K02457 gspH general secretion pathway protein H -- Environmental Information Processing--Membrane transport--Bacterial secretion system|Cellular Processes--Cellular community - prokaryotes--Biofilm formation - Vibrio cholerae}	{NA}	{COG2165 Type II secretory pathway, pseudopilin PulG NU}	{NA}	{NA}	{NA}	{type ii secretion system protein h}
[denovogenes]_100109	{cyclophilin A [Beauveria bassiana]}	{K09565 PPIF peptidyl-prolyl isomerase F (cyclophilin D) 5.2.1.8 Environmental Information Processing--Signal transduction--Calcium signaling pathway|Environmental Information Processing--Signal transduction--cGMP-PKG signaling pathway|Human Diseases--Neurodegenerative diseases--Parkinson's disease|Human Diseases--Neurodegenerative diseases--Huntington's disease|Human Diseases--Infectious disease…	{COG0652 Peptidyl-prolyl cis-trans isomerase (rotamase) - cyclophilin family O Posttranslational modification, protein turnover, chaperones ;}	{COG0652 Peptidyl-prolyl cis-trans isomerase (rotamase) - cyclophilin family O}	{NA}	{PPIA_HEMPU Peptidyl-prolyl cis-trans isomerase OS=Hemicentrotus pulcherrimus PE=2 SV=1}	{NA}	{ref}
[denovogenes]_10011	{Arginine/ornithine antiporter ArcD [Thermobrachium celere]}	{NA}	{COG1288 Predicted membrane protein S Function unknown ;}	{proNOG02435 -- S}	{NA}	{NA}	{NA}	{NA}
[denovogenes]_100110	{ComEC family competence protein [Plesiomonas shigelloides]}	{NA}	{NA}	{proNOG03984 DNA internalization-related competence protein ComEC/Rec2 R}	{NA}	{NA}	{NA}	{ref}
[denovogenes]_100111	{lipopolysaccharide exporter periplasmic protein [Plesiomonas shigelloides]}	{K11719 lptC lipopolysaccharide export system protein LptC -- --}	{COG3117 Uncharacterized protein conserved in bacteria S Function unknown ;}	{COG3117 Uncharacterized protein conserved in bacteria S}	{NA}	{LPTC_SHIFL Lipopolysaccharide export system protein LptC OS=Shigella flexneri GN=lptC PE=3 SV=1}	{NA}	{ref}
[denovogenes]_100112	{NA}	{NA}	{NA}	{bctoNOG02843 Nicotinic acid mononucleotide adenylyltransferase; transfers an adenyl group from ATP to NaMN to form nicotinic acid adenine dinucleotide (NaAD) which is then converted to the ubiquitous compound NAD by NAD synthetase; essential enzyme in bacteria H}	{NA}	{NA}	{NA}	{NA}
[denovogenes]_100113	{NA}	{NA}	{NA}	{NA}	{NA}	{NA}	{NA}	{NA}
[denovogenes]_100114	{hypothetical protein [Streptococcus minor]}	{K01834 PGAM, gpmA 2,3-bisphosphoglycerate-dependent phosphoglycerate mutase 5.4.2.11 Metabolism--Carbohydrate metabolism--Glycolysis / Gluconeogenesis|Metabolism--Amino acid metabolism--Glycine, serine and threonine metabolism|Metabolism--Energy metabolism--Methane metabolism|Metabolism--Global and overview maps--Metabolic pathways|Metabolism--Global and overview maps--Biosynthesis of secondary …	{COG0406 Fructose-2,6-bisphosphatase G Carbohydrate transport and metabolism ;}	{COG0406 Fructose-2,6-bisphosphatase G}	{NA}	{NA}	{NA}	{phosphoglycerate mutase family protein}
[denovogenes]_100115	{hypothetical protein [Jiangella gansuensis]}	{NA}	{NA}	{bctoNOG00765 DNA polymerase III L}	{NA}	{NA}	{NA}	{dna polymerase iii subunit gamma tau}
[denovogenes]_100116	{hypothetical protein [Nocardioides sp. URHA0020]}	{K10212 K10212, crtO glycosyl-4,4'-diaponeurosporenoate acyltransferase 2.3.1.- Metabolism--Metabolism of terpenoids and polyketides--Carotenoid biosynthesis}	{NA}	{NOG25710 Catalyzes the acylation of glycosyl-4,4'- diaponeurosporenoate, i.e. the esterification of glucose at the C6'' position with the carboxyl group of the C(15) fatty acid 12- methyltetradecanoic acid, to yield staphyloxanthin. This is the last step in the biosynthesis of this orange pigment, present in most staphylococci strains protein I}	{NA}	{NA}	{NA}	{NA}
[denovogenes]_100117	{NA}	{NA}	{NA}	{NOG306137 -- -}	{NA}	{NA}	{NA}	{NA}
[denovogenes]_100118	{hypothetical protein, partial [Streptococcus sobrinus]}	{NA}	{NA}	{COG2176 DNA polymerase III, alpha subunit (gram-positive type) L}	{NA}	{NA}	{NA}	{ref}
[denovogenes]_100119	{arsenical-resistance protein [Alkaliphilus metalliredigens QYMF]}	{K03325 TC.ACR3 arsenite transporter, ACR3 family -- --}	{COG0798 Arsenite efflux pump ACR3 and related permeases P Inorganic ion transport and metabolism ;}	{COG0798 Arsenite efflux pump ACR3 and related permeases P}	{NA}	{ACR3_ALKMQ Arsenical-resistance protein Acr3 OS=Alkaliphilus metalliredigens (strain QYMF) GN=acr3 PE=1 SV=1}	{NA}	{arsenic transporter}
[denovogenes]_10012	{pyridine nucleotide-disulfide oxidoreductase [Fusobacterium mortiferum ATCC 9817]}	{NA}	{COG0446 Uncharacterized NAD(FAD)-dependent dehydrogenases R General function prediction only ;}	{COG0607 Rhodanese-related sulfurtransferase P}	{NA}	{NA}	{NA}	{ref}
[denovogenes]_100120	{phospho-2-dehydro-3-deoxyheptonate aldolase [Streptococcus suis]}	{K01626 E2.5.1.54, aroF, aroG, aroH 3-deoxy-7-phosphoheptulonate synthase 2.5.1.54 Metabolism--Amino acid metabolism--Phenylalanine, tyrosine and tryptophan biosynthesis|Metabolism--Global and overview maps--Metabolic pathways|Metabolism--Global and overview maps--Biosynthesis of secondary metabolites|Metabolism--Global and overview maps--Biosynthesis of antibiotics|Metabolism--Global and overvie…	{COG0722 3-deoxy-D-arabino-heptulosonate 7-phosphate (DAHP) synthase E Amino acid transport and metabolism ;}	{COG0722 3-deoxy-D-arabino-heptulosonate 7-phosphate (DAHP) synthase E}	{NA}	{AROG_ECOLI Phospho-2-dehydro-3-deoxyheptonate aldolase, Phe-sensitive OS=Escherichia coli (strain K12) GN=aroG PE=1 SV=1}	{NA}	{ref}
[denovogenes]_100121	{hypothetical protein [Brachymonas chironomi]}	{NA}	{NA}	{proNOG05502 -- M}	{NA}	{NA}	{NA}	{NA}
[denovogenes]_100122	{elongation factor P [Streptococcus suis]}	{K02356 efp elongation factor P -- --}	{COG0231 Translation elongation factor P (EF-P)/translation initiation factor 5A (eIF-5A) J Translation, ribosomal structure and biogenesis ;}	{COG0231 Translation elongation factor P (EF-P)/translation initiation factor 5A (eIF-5A) J}	{NA}	{EFP_STRPQ Elongation factor P OS=Streptococcus pyogenes serotype M3 (strain SSI-1) GN=efp PE=3 SV=1}	{NA}	{elongation factor p}
[denovogenes]_100123	{Chromate transporter [Cellulosilyticum lentocellum|Clostridium lentocellum]}	{K07240 chrA chromate transporter -- --}	{NA}	{COG2059 Chromate transport protein ChrA P}	{NA}	{NA}	{NA}	{ref}
[denovogenes]_100124	{NA}	{K12006 TRIM16 tripartite motif-containing protein 16 -- --}	{NA}	{NOG148464 Tripartite motif-containing 14 protein S}	{NA}	{TR16L_HUMAN Tripartite motif-containing protein 16-like protein OS=Homo sapiens GN=TRIM16L PE=2 SV=3}	{NA}	{NA}
[denovogenes]_100125	{PTS sucrose transporter subunit IIABC [Streptococcus suis]}	{K02810 PTS-Scr-EIIC, scrA, sacP, sacX, ptsS PTS system, sucrose-specific IIC component -- Metabolism--Carbohydrate metabolism--Starch and sucrose metabolism|Environmental Information Processing--Membrane transport--Phosphotransferase system (PTS)}	{COG1263 Phosphotransferase system IIC components, glucose/maltose/N-acetylglucosamine-specific G Carbohydrate transport and metabolism ;}	{COG1263 Phosphotransferase system IIC components, glucose/maltose/N-acetylglucosamine-specific G}	{NA}	{NA}	{NA}	{ref}
[denovogenes]_100126	{hypothetical protein [Trametes cinnabarina, BN946_scf184861.g1]}	{NA}	{NA}	{COG2801 Transposase and inactivated derivatives L}	{NA}	{RRPO_OENBE RNA-directed DNA polymerase homolog OS=Oenothera berteroana PE=4 SV=1}	{NA}	{NA}
[denovogenes]_100127	{molecular chaperone GroES [Streptococcus massiliensis]}	{K00001 E1.1.1.1, adh alcohol dehydrogenase 1.1.1.1 Metabolism--Carbohydrate metabolism--Glycolysis / Gluconeogenesis|Metabolism--Lipid metabolism--Fatty acid degradation|Metabolism--Amino acid metabolism--Tyrosine metabolism|Metabolism--Xenobiotics biodegradation and metabolism--Chloroalkane and chloroalkene degradation|Metabolism--Xenobiotics biodegradation and metabolism--Naphthalene degradati…	{COG1063 Threonine dehydrogenase and related Zn-dependent dehydrogenases ER Amino acid transport and metabolism ; General function prediction only ;}	{proNOG03824 Alcohol dehydrogenase C}	{NA}	{NA}	{NA}	{ref}
[denovogenes]_100128	{putative tail protein [Vibrio phage VP16C]}	{NA}	{NA}	{aproNOG11655 Mu-Like prophage tail protein R}	{NA}	{NA}	{NA}	{NA}
[denovogenes]_100129	{glutamyl-tRNA synthase [Coprobacillus sp. D7]}	{K09698 gltX nondiscriminating glutamyl-tRNA synthetase 6.1.1.24 Genetic Information Processing--Translation--Aminoacyl-tRNA biosynthesis|Metabolism--Global and overview maps--Metabolic pathways}	{NA}	{gproNOG01696 Glutamate-Trna ligase J}	{NA}	{SYE_ACHLI Glutamate--tRNA ligase OS=Acholeplasma laidlawii (strain PG-8A) GN=gltX PE=3 SV=1}	{NA}	{ref}
[denovogenes]_10013	{pyridine nucleotide-disulfide oxidoreductase [Fusobacterium mortiferum ATCC 9817]}	{NA}	{COG0446 Uncharacterized NAD(FAD)-dependent dehydrogenases R General function prediction only ;}	{COG0446 Uncharacterized NAD(FAD)-dependent dehydrogenases R}	{NA}	{NA}	{NA}	{ref}
[denovogenes]_100130	{prolyl oligopeptidase family protein [Clostridium pasteurianum]}	{K06889 K06889 uncharacterized protein -- --}	{NA}	{actNOG12931 Hydrolase R}	{NA}	{NA}	{NA}	{NA}
[denovogenes]_100131	{dNA-directed RNA polymerase subunit beta [Eubacterium dolichum CAG:375]}	{NA}	{NA}	{COG0085 DNA-directed RNA polymerase, beta subunit/140 kD subunit K}	{NA}	{NA}	{NA}	{dna-directed rna beta subunit}
[denovogenes]_100132	{hypothetical protein [Geobacillus sp. CAMR12739, DI43_04270]}	{K08724 pbpB penicillin-binding protein 2B -- Metabolism--Glycan biosynthesis and metabolism--Peptidoglycan biosynthesis}	{NA}	{chlNOG00011 Peptidoglycan glycosyltransferase; PFAM: penicillin-binding protein, transpeptidase; Penicillin-binding protein, dimerisation domain; PASTA domain containing protein; KEGG M}	{NA}	{NA}	{NA}	{ref}
[denovogenes]_100133	{prophage LambdaSa2, lysin [Streptococcus dysgalactiae subsp. equisimilis GGS_124]}	{NA}	{NA}	{firmNOG14507 N-Acetylmuramoyl-L-Alanine amidase M}	{NA}	{NA}	{NA}	{NA}
[denovogenes]_100134	{agmatinase [[Clostridium] viride]}	{K01480 speB agmatinase 3.5.3.11 Metabolism--Amino acid metabolism--Arginine and proline metabolism|Metabolism--Global and overview maps--Metabolic pathways}	{COG0010 Arginase/agmatinase/formimionoglutamate hydrolase, arginase family E Amino acid transport and metabolism ;}	{actNOG01967 Agmatinase E}	{NA}	{SPEB_BACCR Agmatinase OS=Bacillus cereus (strain ATCC 14579 / DSM 31 / JCM 2152 / NBRC 15305 / NCIMB 9373 / NRRL B-3711) GN=speB PE=3 SV=1}	{NA}	{ref}
[denovogenes]_100135	{NA}	{NA}	{NA}	{NOG117509 -- -}	{NA}	{NA}	{NA}	{NA}
[denovogenes]_100136	{NA}	{NA}	{NA}	{NOG322526 -- -}	{NA}	{NA}	{NA}	{NA}
[denovogenes]_100137	{NA}	{NA}	{NA}	{NA}	{NA}	{NA}	{NA}	{NA}
[denovogenes]_100138	{hypothetical protein [filamentous cyanobacterium ESFC-1]}	{NA}	{NA}	{NOG128575 -- S}	{NA}	{NA}	{NA}	{NA}
[denovogenes]_100139	{endonuclease, partial [Staphylococcus aureus]}	{NA}	{NA}	{biNOG16623 Endonuclease reverse transcriptase S}	{NA}	{NA}	{NA}	{ref}
[denovogenes]_10014	{cytochrome c oxidase, subunit II [Shewanella sp. ANA-3]}	{K02275 coxB cytochrome c oxidase subunit II 1.9.3.1 Metabolism--Energy metabolism--Oxidative phosphorylation|Metabolism--Global and overview maps--Metabolic pathways}	{COG1622 Heme/copper-type cytochrome/quinol oxidases, subunit 2 C Energy production and conversion ;}	{COG1622 Heme/copper-type cytochrome/quinol oxidases, subunit 2 C}	{NA}	{COX2_RICCN Probable cytochrome c oxidase subunit 2 OS=Rickettsia conorii (strain ATCC VR-613 / Malish 7) GN=ctaC PE=3 SV=1}	{NA}	{cytochrome c oxidase subunit ii}
[denovogenes]_100140	{NA}	{NA}	{NA}	{NOG294617 -- -}	{NA}	{NA}	{NA}	{NA}
[denovogenes]_100141	{NA}	{NA}	{NA}	{dproNOG07520 -- S}	{NA}	{NA}	{NA}	{NA}
[denovogenes]_100142	{single-stranded DNA-binding protein [Vibrio cholerae]}	{K03111 ssb single-strand DNA-binding protein -- Genetic Information Processing--Replication and repair--DNA replication|Genetic Information Processing--Replication and repair--Mismatch repair|Genetic Information Processing--Replication and repair--Homologous recombination}	{COG0629 Single-stranded DNA-binding protein L Replication, recombination and repair ;}	{proNOG10696 Single-Stranded DNA-binding protein L}	{NA}	{SSB_VIBCH Single-stranded DNA-binding protein OS=Vibrio cholerae serotype O1 (strain ATCC 39315 / El Tor Inaba N16961) GN=ssb PE=3 SV=1}	{NA}	{single-stranded dna-binding protein}
[denovogenes]_100143	{membrane protein [Shewanella marina]}	{K01993 ABC-2.TX HlyD family secretion protein -- --}	{COG0845 Membrane-fusion protein M Cell wall/membrane/envelope biogenesis ;}	{COG0845 Membrane-fusion protein M}	{NA}	{AN36_HELPJ 36 kDa antigen OS=Helicobacter pylori (strain J99 / ATCC 700824) GN=jhp_1381 PE=3 SV=1}	{NA}	{secretion protein family protein}
[denovogenes]_100144	{carboxyl-terminal protease [Shewanella loihica]}	{K03797 E3.4.21.102, prc, ctpA carboxyl-terminal processing protease 3.4.21.102 --}	{NA}	{COG0793 Periplasmic protease M}	{NA}	{NA}	{NA}	{carboxyl-terminal protease}
[denovogenes]_100145	{ATP-dependent helicase HrpB [Vibrio ponticus]}	{NA}	{NA}	{dproNOG00434 Atp-Dependent helicase L}	{NA}	{NA}	{NA}	{ref}
[denovogenes]_100146	{CBS domain containing protein [Shewanella woodyi ATCC 51908]}	{NA}	{NA}	{proNOG24165 CBS domain-containing protein R}	{NA}	{NA}	{NA}	{NA}
[denovogenes]_100147	{membrane-bound lytic murein transglycosylase D precursor [Vibrio ponticus]}	{K08307 mltD, dniR membrane-bound lytic murein transglycosylase D -- --}	{COG0741 Soluble lytic murein transglycosylase and related regulatory proteins (some contain LysM/invasin domains) M Cell wall/membrane/envelope biogenesis ;}	{COG0741 Soluble lytic murein transglycosylase and related regulatory proteins (some contain LysM/invasin domains) M}	{GH23 lysozyme type G (EC 3.2.1.17); peptidoglycan lyase (EC 4.2.2.-) also known in the literature as peptidoglycan lytic transglycosylase Corresponds to family 1 of the peptidoglycan lytic transglycosylases described by N.T. Blackburn and A.J. Clarke (2001) J. Mol. Evol. 52, 78-84; Note that 'peptidoglycan lytic transglycosylases' cleave peptidoglycan without intervention of a water molecule.}	{NA}	{NA}	{ref}
[denovogenes]_100148	{beta-lactamase [Thalassotalea sp. ND16A]}	{K01467 ampC beta-lactamase class C 3.5.2.6 Human Diseases--Drug resistance: Antimicrobial--beta-Lactam resistance|Environmental Information Processing--Signal transduction--Two-component system}	{NA}	{firmNOG01636 Serine-Type D-Ala-D-Ala carboxypeptidase V}	{NA}	{NA}	{NA}	{NA}
[denovogenes]_100149	{molecular chaperone TorD [Shewanella waksmanii]}	{NA}	{NA}	{COG3381 Uncharacterized component of anaerobic dehydrogenases R}	{NA}	{NA}	{NA}	{NA}
[denovogenes]_10015	{fumarate hydratase class I aerobic [Tannerella sp. CAG:118]}	{K01676 E4.2.1.2A, fumA, fumB fumarate hydratase, class I 4.2.1.2 Metabolism--Carbohydrate metabolism--Citrate cycle (TCA cycle)|Metabolism--Carbohydrate metabolism--Pyruvate metabolism|Metabolism--Energy metabolism--Carbon fixation pathways in prokaryotes|Metabolism--Global and overview maps--Metabolic pathways|Metabolism--Global and overview maps--Biosynthesis of secondary metabolites|Metabolis…	{COG1951 Tartrate dehydratase alpha subunit/Fumarate hydratase class I, N-terminal domain C Energy production and conversion ;}	{COG1838 Tartrate dehydratase beta subunit/Fumarate hydratase class I, C-terminal domain C}	{NA}	{FUMA_ECOLI Fumarate hydratase class I, aerobic OS=Escherichia coli (strain K12) GN=fumA PE=1 SV=2}	{NA}	{fumarate hydratase class aerobic}
[denovogenes]_100150	{hypothetical protein [Vibrio harveyi]}	{K12071 traD conjugal transfer pilus assembly protein TraD -- --}	{NA}	{proNOG05068 Protein involved in unidirectional conjugation S}	{NA}	{NA}	{NA}	{NA}
[denovogenes]_100151	{tRNA pseudouridine synthase A [Vibrio ponticus]}	{K06173 truA, PUS1 tRNA pseudouridine38-40 synthase 5.4.99.12 --}	{COG0101 Pseudouridylate synthase J Translation, ribosomal structure and biogenesis ;}	{bproNOG00635 Trna pseudouridine synthase A; mediates pseudouridylation (positions 38, 39, 40) at the tRNA anticodon region which contributes to the structural stability J}	{NA}	{TRUA_VIBPA tRNA pseudouridine synthase A OS=Vibrio parahaemolyticus serotype O3:K6 (strain RIMD 2210633) GN=truA PE=3 SV=1}	{NA}	{trna pseudouridine synthase a}
[denovogenes]_100152	{acriflavin resistance protein [Shewanella waksmanii]}	{NA}	{NA}	{COG0841 Cation/multidrug efflux pump V}	{NA}	{NA}	{NA}	{acriflavin resistance protein}
[denovogenes]_100153	{UDP-N-acetylglucosamine 1-carboxyvinyltransferase [Enterococcus faecium]}	{K00790 murA UDP-N-acetylglucosamine 1-carboxyvinyltransferase 2.5.1.7 Metabolism--Carbohydrate metabolism--Amino sugar and nucleotide sugar metabolism|Metabolism--Glycan biosynthesis and metabolism--Peptidoglycan biosynthesis|Metabolism--Global and overview maps--Metabolic pathways}	{COG0766 UDP-N-acetylglucosamine enolpyruvyl transferase M Cell wall/membrane/envelope biogenesis ;}	{firmNOG00005 Udp-N-Acetylglucosamine 1-carboxyvinyltransferase M}	{NA}	{MURA1_ENTFA UDP-N-acetylglucosamine 1-carboxyvinyltransferase 1 OS=Enterococcus faecalis (strain ATCC 700802 / V583) GN=murA1 PE=3 SV=1}	{NA}	{udp-n-acetylglucosamine 1-carboxyvinyltransferase 1}
[denovogenes]_100154	{catalase [Aeromonas hydrophila]}	{K03781 katE, CAT, catB, srpA catalase 1.11.1.6 Metabolism--Amino acid metabolism--Tryptophan metabolism|Metabolism--Carbohydrate metabolism--Glyoxylate and dicarboxylate metabolism|Metabolism--Global and overview maps--Biosynthesis of secondary metabolites|Metabolism--Global and overview maps--Biosynthesis of antibiotics|Metabolism--Global and overview maps--Carbon metabolism|Environmental Infor…	{NA}	{COG0753 Catalase P}	{NA}	{CATB_STAAA Catalase-like protein OS=Staphylococcus aureus subsp. anaerobius GN=katB PE=3 SV=1}	{NA}	{catalase}
[denovogenes]_100155	{MULTISPECIES: formate hydrogenlyase complex iron-sulfur subunit [Aeromonas]}	{K12143 hyfH hydrogenase-4 component H -- --}	{COG1143 Formate hydrogenlyase subunit 6/NADH:ubiquinone oxidoreductase 23 kD subunit (chain I) C Energy production and conversion ;}	{deiNOG04672 NDH-1 shuttles electrons from NADH, via FMN and iron- sulfur (Fe-S) centers, to quinones in the respiratory chain. The immediate electron acceptor for the enzyme in this species is believed to be ubiquinone. Couples the redox reaction to proton translocation , and thus conserves the redox energy in a proton gradient C}	{NA}	{HYCF_ECOLI Formate hydrogenlyase subunit 6 OS=Escherichia coli (strain K12) GN=hycF PE=3 SV=1}	{NA}	{ref}
[denovogenes]_100156	{NA}	{NA}	{NA}	{NOG86579 Gtpase, IMAP family member R}	{NA}	{GIMA7_HUMAN GTPase IMAP family member 7 OS=Homo sapiens GN=GIMAP7 PE=1 SV=1}	{NA}	{gb}
[denovogenes]_100157	{cell division protein FtsW [Vibrio cholerae]}	{K03588 ftsW, spoVE cell division protein FtsW -- Cellular Processes--Cell growth and death--Cell cycle - Caulobacter}	{COG0772 Bacterial cell division membrane protein D Cell cycle control, cell division, chromosome partitioning ;}	{COG0772 Bacterial cell division membrane protein D}	{NA}	{FTSW_VIBVY Putative lipid II flippase FtsW OS=Vibrio vulnificus (strain YJ016) GN=ftsW PE=3 SV=1}	{NA}	{cell division protein}
[denovogenes]_100158	{Zinc-containing alcohol dehydrogenase superfamily protein [Aeromonas veronii B565]}	{K00344 qor, CRYZ NADPH2:quinone reductase 1.6.5.5 --}	{COG0604 NADPH:quinone reductase and related Zn-dependent oxidoreductases CR Energy production and conversion ; General function prediction only ;}	{COG0604 NADPH:quinone reductase and related Zn-dependent oxidoreductases CR}	{NA}	{ZDH1_STAAW Zinc-type alcohol dehydrogenase-like protein MW2112 OS=Staphylococcus aureus (strain MW2) GN=MW2112 PE=3 SV=1}	{NA}	{ref}
[denovogenes]_100159	{TMAO reductase sytem sensor TorS [Aeromonas veronii]}	{NA}	{NA}	{proNOG00025 Protein involved in peptidyl-histidine phosphorylation T}	{NA}	{NA}	{NA}	{ref}
[denovogenes]_10016	{sialidase [Parabacteroides merdae]}	{K01186 NEU1 sialidase-1 3.2.1.18 Metabolism--Glycan biosynthesis and metabolism--Other glycan degradation|Metabolism--Lipid metabolism--Sphingolipid metabolism|Cellular Processes--Transport and catabolism--Lysosome}	{NA}	{NOG241148 -- S}	{GH33 sialidase or neuraminidase (EC 3.2.1.18); trans-sialidase (EC 2.4.1.-); 2-keto-3-deoxynononic acid sialidase (EC 3.2.1.-) NA}	{NA}	{NA}	{bnr repeat-like domain protein}
[denovogenes]_100160	{hypothetical protein [Vibrio cholerae]}	{K07576 K07576 metallo-beta-lactamase family protein -- --}	{NA}	{bactNOG01129 Beta-Lactamase J}	{NA}	{NA}	{NA}	{metallo-beta-lactamase superfamily protein}
[denovogenes]_100161	{NA}	{NA}	{NA}	{NA}	{NA}	{NA}	{NA}	{NA}
[denovogenes]_100162	{methyl-accepting chemotaxis protein [Aeromonas veronii]}	{NA}	{NA}	{COG0840 Methyl-accepting chemotaxis protein NT}	{NA}	{NA}	{NA}	{ref}
[denovogenes]_100163	{NA}	{NA}	{NA}	{NA}	{NA}	{NA}	{NA}	{NA}
[denovogenes]_100164	{peroxiredoxin family protein/glutaredoxin [Vibrio cholera|Vibrio cholerae]}	{K03386 PRDX2_4, ahpC peroxiredoxin (alkyl hydroperoxide reductase subunit C) 1.11.1.15 Cellular Processes--Cell growth and death--Apoptosis - fly}	{COG0678 Peroxiredoxin O Posttranslational modification, protein turnover, chaperones ;}	{proNOG17146 Redoxin domain-containing protein; PFAM: alkyl hydroperoxide reductase/ Thiol specific antioxidant/ Mal allergen; Redoxin domain protein; KEGG O}	{NA}	{PRX5_HAEIN Hybrid peroxiredoxin hyPrx5 OS=Haemophilus influenzae (strain ATCC 51907 / DSM 11121 / KW20 / Rd) GN=HI_0572 PE=1 SV=1}	{NA}	{hybrid peroxiredoxin hyprx5}
[denovogenes]_100165	{hypothetical protein [Cetobacterium somerae]}	{NA}	{NA}	{NOG12592 -- S}	{NA}	{NA}	{NA}	{NA}
[denovogenes]_100166	{tryptophan synthase subunit alpha [Aeromonas veronii]}	{K01695 trpA tryptophan synthase alpha chain 4.2.1.20 Metabolism--Amino acid metabolism--Glycine, serine and threonine metabolism|Metabolism--Amino acid metabolism--Phenylalanine, tyrosine and tryptophan biosynthesis|Metabolism--Global and overview maps--Metabolic pathways|Metabolism--Global and overview maps--Biosynthesis of secondary metabolites|Metabolism--Global and overview maps--Biosynthesi…	{COG0159 Tryptophan synthase alpha chain E Amino acid transport and metabolism ;}	{proNOG00902 The alpha subunit is responsible for the aldol cleavage of indoleglycerol phosphate to indole and glyceraldehyde 3- phosphate E}	{NA}	{TRPA_AERHH Tryptophan synthase alpha chain OS=Aeromonas hydrophila subsp. hydrophila (strain ATCC 7966 / DSM 30187 / JCM 1027 / KCTC 2358 / NCIMB 9240) GN=trpA PE=3 SV=1}	{NA}	{ref}
[denovogenes]_100167	{MarC family membrane protein [Aeromonas veronii]}	{K05595 marC multiple antibiotic resistance protein -- --}	{COG2095 Multiple antibiotic transporter U Intracellular trafficking, secretion, and vesicular transport ;}	{proNOG22512 Multiple antibiotic resistance protein U}	{NA}	{NA}	{NA}	{ref}
[denovogenes]_100168	{Methyl-accepting chemotaxis protein [Aeromonas veronii]}	{NA}	{NA}	{proNOG44148 Methyl-Accepting chemotaxis protein NT}	{NA}	{NA}	{NA}	{ref}
[denovogenes]_100169	{NA}	{NA}	{NA}	{KOG1922 Rho GTPase effector BNI1 and related formins TZ}	{NA}	{NA}	{NA}	{NA}
[denovogenes]_10017	{UTP--ammonia ligase [Shewanella putrefaciens CN-32] [sp]}	{K01937 pyrG, CTPS CTP synthase 6.3.4.2 Metabolism--Nucleotide metabolism--Pyrimidine metabolism|Metabolism--Global and overview maps--Metabolic pathways}	{COG0504 CTP synthase (UTP-ammonia lyase) F Nucleotide transport and metabolism ;}	{proNOG01140 Catalyzes the ATP-dependent amination of UTP to CTP with either L-glutamine or ammonia as the source of nitrogen protein F}	{NA}	{PYRG_SHESW CTP synthase OS=Shewanella sp. (strain W3-18-1) GN=pyrG PE=3 SV=1}	{NA}	{ctp synthase}
[denovogenes]_100170	{NA}	{K14480 APOL apolipoprotein L -- --}	{NA}	{NOG72064 Apolipoprotein L, 6 S}	{NA}	{NA}	{NA}	{NA}
[denovogenes]_100171	{hypothetical protein [Streptococcus minor]}	{K01262 pepP Xaa-Pro aminopeptidase 3.4.11.9 --}	{COG0006 Xaa-Pro aminopeptidase E Amino acid transport and metabolism ;}	{COG0006 Xaa-Pro aminopeptidase E}	{NA}	{YQHT_BACSU Uncharacterized peptidase YqhT OS=Bacillus subtilis (strain 168) GN=yqhT PE=3 SV=1}	{NA}	{ref}
[denovogenes]_100172	{hypothetical protein [Streptococcus minor]}	{NA}	{COG0327 Uncharacterized conserved protein S Function unknown ;}	{COG0327 Uncharacterized conserved protein S}	{NA}	{GTPC1_STRPN Putative GTP cyclohydrolase 1 type 2 OS=Streptococcus pneumoniae serotype 4 (strain ATCC BAA-334 / TIGR4) GN=SP_1609 PE=1 SV=1}	{NA}	{NA}
[denovogenes]_100173	{NA}	{NA}	{NA}	{NA}	{NA}	{NA}	{NA}	{NA}
[denovogenes]_100174	{hypothetical protein [[Clostridium] mangenotii]}	{NA}	{NA}	{NOG29149 -- S}	{NA}	{NA}	{NA}	{NA}
[denovogenes]_100175	{NA}	{NA}	{NA}	{NA}	{NA}	{NA}	{NA}	{NA}
[denovogenes]_100176	{hypothetical protein [Cetobacterium somerae]}	{NA}	{COG0778 Nitroreductase C Energy production and conversion ;}	{COG0778 Nitroreductase C}	{NA}	{NA}	{NA}	{ref}
[denovogenes]_100177	{hypothetical protein N036_29705, partial [Enterococcus gallinarum EGD-AAK12]}	{K03695 clpB ATP-dependent Clp protease ATP-binding subunit ClpB -- Organismal Systems--Aging--Longevity regulating pathway - multiple species}	{NA}	{proNOG03087 Part of a stress-induced multi-chaperone system, it is involved in the recovery of the cell from heat-induced damage, in cooperation with dnaK, dnaJ and grpE. Acts before dnaK, in the processing of protein aggregates. Protein binding stimulates the ATPase activity; ATP hydrolysis unfolds the denatured protein aggregates, which helps expose new hydrophobic binding sites on the surface…	{NA}	{NA}	{NA}	{ref}
[denovogenes]_100178	{NA}	{NA}	{NA}	{KOG0017 FOG: Transposon-encoded proteins with TYA, reverse transcriptase, integrase domains in various combinations R}	{NA}	{NA}	{NA}	{NA}
[denovogenes]_100179	{hypothetical protein [Bacteroides thetaiotaomicron]}	{NA}	{NA}	{COG0826 Collagenase and related proteases O}	{NA}	{NA}	{NA}	{ref}
[denovogenes]_10018	{2-isopropylmalate synthase [Streptococcus devriesei]}	{K01649 leuA 2-isopropylmalate synthase 2.3.3.13 Metabolism--Amino acid metabolism--Valine, leucine and isoleucine biosynthesis|Metabolism--Carbohydrate metabolism--Pyruvate metabolism|Metabolism--Global and overview maps--Metabolic pathways|Metabolism--Global and overview maps--Biosynthesis of secondary metabolites|Metabolism--Global and overview maps--2-Oxocarboxylic acid metabolism|Metabolism-…	{COG0119 Isopropylmalate/homocitrate/citramalate synthases E Amino acid transport and metabolism ;}	{proNOG00898 Catalyzes the condensation of the acetyl group of acetyl-CoA with 3-methyl-2-oxobutanoate (2-oxoisovalerate) to form 3-carboxy-3-hydroxy-4-methylpentanoate protein E}	{NA}	{LEU1_STRG3 2-isopropylmalate synthase OS=Streptococcus gallolyticus (strain UCN34) GN=leuA PE=3 SV=1}	{NA}	{2-isopropylmalate synthase}
[denovogenes]_100180	{protein kinase [Aeromonas sp. 4287D]}	{NA}	{COG4886 Leucine-rich repeat (LRR) protein S Function unknown ;}	{COG4886 Leucine-rich repeat (LRR) protein S}	{NA}	{NA}	{NA}	{ref}
[denovogenes]_100181	{UDP-N-acetylmuramoyl-tripeptide--D-alanyl-D-alanine ligase [Aeromonas salmonicida]}	{K01929 murF UDP-N-acetylmuramoyl-tripeptide--D-alanyl-D-alanine ligase 6.3.2.10 Metabolism--Amino acid metabolism--Lysine biosynthesis|Metabolism--Glycan biosynthesis and metabolism--Peptidoglycan biosynthesis|Metabolism--Global and overview maps--Metabolic pathways|Human Diseases--Drug resistance: Antimicrobial--Vancomycin resistance}	{COG0770 UDP-N-acetylmuramyl pentapeptide synthase M Cell wall/membrane/envelope biogenesis ;}	{gproNOG01318 Udp-N-Acetylmuramoyl-Tripeptide--D-Alanyl-D-Alanine ligase M}	{NA}	{MURF_HAEIN UDP-N-acetylmuramoyl-tripeptide--D-alanyl-D-alanine ligase OS=Haemophilus influenzae (strain ATCC 51907 / DSM 11121 / KW20 / Rd) GN=murF PE=3 SV=1}	{NA}	{udp-n-acetylmuramoyl-tripeptide--d-alanyl-d-alanine ligase}
[denovogenes]_100182	{8-amino-7-oxononanoate synthase [Aeromonas veronii]}	{K00652 bioF 8-amino-7-oxononanoate synthase 2.3.1.47 Metabolism--Metabolism of cofactors and vitamins--Biotin metabolism|Metabolism--Global and overview maps--Metabolic pathways}	{COG0156 7-keto-8-aminopelargonate synthetase and related enzymes H Coenzyme transport and metabolism ;}	{bactNOG00419 8-Amino-7-Oxononanoate synthase H}	{NA}	{BIOF_AERHH 8-amino-7-oxononanoate synthase OS=Aeromonas hydrophila subsp. hydrophila (strain ATCC 7966 / DSM 30187 / JCM 1027 / KCTC 2358 / NCIMB 9240) GN=bioF PE=3 SV=1}	{NA}	{ref}
[denovogenes]_100183	{NA}	{NA}	{NA}	{opiNOG04549 Protein dimerization L}	{NA}	{NA}	{NA}	{NA}
[denovogenes]_100184	{bifunctional N-acetylglucosamine-1-phosphate uridyltransferase/glucosamine-1-phosphate acetyltransferase [Aeromonas veronii]}	{K04042 glmU bifunctional UDP-N-acetylglucosamine pyrophosphorylase / Glucosamine-1-phosphate N-acetyltransferase 2.7.7.23 2.3.1.157 Metabolism--Carbohydrate metabolism--Amino sugar and nucleotide sugar metabolism|Metabolism--Global and overview maps--Metabolic pathways|Metabolism--Global and overview maps--Biosynthesis of antibiotics}	{COG1207 N-acetylglucosamine-1-phosphate uridyltransferase (contains nucleotidyltransferase and I-patch acetyltransferase domains) M Cell wall/membrane/envelope biogenesis ;}	{COG1207 N-acetylglucosamine-1-phosphate uridyltransferase (contains nucleotidyltransferase and I-patch acetyltransferase domains) M}	{NA}	{GLMU_AERHH Bifunctional protein GlmU OS=Aeromonas hydrophila subsp. hydrophila (strain ATCC 7966 / DSM 30187 / JCM 1027 / KCTC 2358 / NCIMB 9240) GN=glmU PE=3 SV=1}	{NA}	{ref}
[denovogenes]_100185	{carboxylate--amine ligase [Mannheimia haemolytica]}	{NA}	{NA}	{COG0439 Biotin carboxylase I}	{NA}	{NA}	{NA}	{carboxylate--amine ligase}
[denovogenes]_100186	{LemA family protein [Holdemania filiformis DSM 12042]}	{K03744 lemA LemA protein -- --}	{COG1704 Uncharacterized conserved protein S Function unknown ;}	{COG1704 Uncharacterized conserved protein S}	{NA}	{LEMA_STRGC Protein LemA OS=Streptococcus gordonii (strain Challis / ATCC 35105 / CH1 / DL1 / V288) GN=lemA PE=2 SV=1}	{NA}	{ref}
[denovogenes]_100187	{peptide deformylase [Bacteroides sp. CAG:144]}	{K01462 PDF, def peptide deformylase 3.5.1.88 --}	{COG0242 N-formylmethionyl-tRNA deformylase J Translation, ribosomal structure and biogenesis ;}	{cyaNOG02016 Peptide deformylase; cleaves off formyl group from N-terminal methionine residues of newly synthesized proteins; binds iron(2+) J}	{NA}	{DEF_PARD8 Peptide deformylase OS=Parabacteroides distasonis (strain ATCC 8503 / DSM 20701 / NCTC 11152) GN=def PE=3 SV=1}	{NA}	{peptide deformylase}
[denovogenes]_100188	{hypothetical protein [Tannerella forsythia]}	{NA}	{NA}	{bctoNOG00027 -- S}	{NA}	{NA}	{NA}	{NA}
[denovogenes]_100189	{3-phosphoshikimate 1-carboxyvinyltransferase [Bacteroides salyersiae]}	{K00800 aroA 3-phosphoshikimate 1-carboxyvinyltransferase 2.5.1.19 Metabolism--Amino acid metabolism--Phenylalanine, tyrosine and tryptophan biosynthesis|Metabolism--Global and overview maps--Metabolic pathways|Metabolism--Global and overview maps--Biosynthesis of secondary metabolites|Metabolism--Global and overview maps--Biosynthesis of antibiotics|Metabolism--Global and overview maps--Biosynth…	{COG0128 5-enolpyruvylshikimate-3-phosphate synthase E Amino acid transport and metabolism ;}	{COG0128 5-enolpyruvylshikimate-3-phosphate synthase E}	{NA}	{AROA_BACFN 3-phosphoshikimate 1-carboxyvinyltransferase OS=Bacteroides fragilis (strain ATCC 25285 / NCTC 9343) GN=aroA PE=3 SV=1}	{NA}	{3-phosphoshikimate 1-carboxyvinyltransferase}
[denovogenes]_10019	{glycosyl transferase family 2 [Parabacteroides merdae]}	{K06158 ABCF3 ATP-binding cassette, subfamily F, member 3 -- --}	{COG0488 ATPase components of ABC transporters with duplicated ATPase domains R General function prediction only ;}	{proNOG00769 ABC transporter protein R}	{NA}	{NA}	{NA}	{ref}
[denovogenes]_100190	{hypothetical protein [Bacteroides pyogenes]}	{NA}	{NA}	{bactNOG20677 -- S}	{NA}	{NA}	{NA}	{NA}
[denovogenes]_100191	{Se/Te detoxification family thiopurine S-methyltransferase [Aeromonas veronii]}	{K00569 TPMT, tpmT thiopurine S-methyltransferase 2.1.1.67 Metabolism--Xenobiotics biodegradation and metabolism--Drug metabolism - other enzymes}	{COG0500 SAM-dependent methyltransferases QR Secondary metabolites biosynthesis, transport and catabolism ; General function prediction only ;}	{bproNOG07860 Thiopurine S-methyltransferase Q}	{NA}	{TPMT_SHEB5 Thiopurine S-methyltransferase OS=Shewanella baltica (strain OS155 / ATCC BAA-1091) GN=tpm PE=3 SV=1}	{NA}	{thiopurine s-methyltransferase}
[denovogenes]_100192	{serine/threonine protein phosphatase [Listeria innocua]}	{NA}	{NA}	{COG1408 Predicted phosphohydrolases R}	{NA}	{NA}	{NA}	{NA}
[denovogenes]_100193	{Late competence protein ComGG [Streptococcus pneumoniae]}	{NA}	{NA}	{NOG135748 -- -}	{NA}	{NA}	{NA}	{NA}
[denovogenes]_100194	{hypothetical protein [Necropsobacter rosorum]}	{K07735 algH putative transcriptional regulator -- --}	{COG1678 Putative transcriptional regulator K Transcription ;}	{COG1678 Putative transcriptional regulator K}	{NA}	{Y1869_PASMU UPF0301 protein PM1869 OS=Pasteurella multocida (strain Pm70) GN=PM1869 PE=3 SV=1}	{NA}	{NA}
[denovogenes]_100195	{DNA-3-methyladenine glycosylase I [Actinobacillus succinogenes]}	{K01246 tag DNA-3-methyladenine glycosylase I 3.2.2.20 Genetic Information Processing--Replication and repair--Base excision repair}	{COG2818 3-methyladenine DNA glycosylase L Replication, recombination and repair ;}	{aproNOG04994 Dna-3-Methyladenine glycosylase I L}	{NA}	{3MGA_HAEIN DNA-3-methyladenine glycosylase OS=Haemophilus influenzae (strain ATCC 51907 / DSM 11121 / KW20 / Rd) GN=tag PE=3 SV=1}	{NA}	{dna-3-methyladenine glycosylase}
[denovogenes]_100196	{hypothetical protein [Aeromonas veronii]}	{NA}	{NA}	{proNOG26466 -- S}	{NA}	{Y453_HAEIN Uncharacterized protein HI_0453 OS=Haemophilus influenzae (strain ATCC 51907 / DSM 11121 / KW20 / Rd) GN=HI_0453 PE=4 SV=1}	{NA}	{ref}
[denovogenes]_100197	{lipid A biosynthesis (KDO)2-(lauroyl)-lipid IVA acyltransferase [Aeromonas veronii AER39]}	{K02560 lpxM, msbB lauroyl-Kdo2-lipid IVA myristoyltransferase 2.3.1.243 Metabolism--Glycan biosynthesis and metabolism--Lipopolysaccharide biosynthesis|Metabolism--Global and overview maps--Metabolic pathways}	{NA}	{bactNOG03263 Lipid A biosynthesis lauroyl acyltransferase M}	{NA}	{NA}	{NA}	{ref}
[denovogenes]_100198	{NA}	{NA}	{NA}	{bactNOG38606 Integral membrane alanine and leucine rich protein S}	{NA}	{NA}	{NA}	{NA}
[denovogenes]_100199	{50S ribosomal protein L5 [Parabacteroides sp. CAG:409]}	{K02931 RP-L5, MRPL5, rplE large subunit ribosomal protein L5 -- Genetic Information Processing--Translation--Ribosome}	{COG0094 Ribosomal protein L5 J Translation, ribosomal structure and biogenesis ;}	{proNOG00835 This is 1 of the proteins that binds and mediates the attachment of the 5S RNA into the large ribosomal subunit, where it forms part of the central protuberance. In the 70S ribosome it contacts protein S13 of the 30S subunit (bridge B1b), connecting the 2 subunits; this bridge is implicated in subunit movement. Contacts the P site tRNA; the 5S rRNA and some of its associated proteins…	{NA}	{RL5_PARD8 50S ribosomal protein L5 OS=Parabacteroides distasonis (strain ATCC 8503 / DSM 20701 / NCTC 11152) GN=rplE PE=3 SV=1}	{NA}	{50s ribosomal protein l5}
[denovogenes]_1002	{uncharacterized protein BN472_02460 [Tannerella sp. CAG:118]}	{NA}	{NA}	{COG4409 Neuraminidase (sialidase) G}	{NA}	{NA}	{NA}	{NA}
[denovogenes]_10020	{uncharacterized protein BN464_00488 [Bacteroides eggerthii CAG:109]}	{NA}	{NA}	{NOG12793 Calcium ion binding protein S}	{NA}	{NA}	{NA}	{NA}
[denovogenes]_100200	{Ribosome-releasing factor [Haemophilus somnus 129PT] [sp]}	{K02838 frr, MRRF, RRF ribosome recycling factor -- --}	{COG0233 Ribosome recycling factor J Translation, ribosomal structure and biogenesis ;}	{proNOG04193 Ribosome recycling factor; Rrf; Frr; ribosome-recycling factor; release factor 4; RF4; recycles ribosomes upon translation termination along with release factor RF-3 and elongation factor EF-G; A GTPase-dependent process results in release of 50S from 70S; inhibited by release factor RF-1; essential for viability; structurally J}	{NA}	{RRF_HISS2 Ribosome-recycling factor OS=Histophilus somni (strain 2336) GN=frr PE=3 SV=1}	{NA}	{ribosome recycling factor}
[denovogenes]_100201	{NA}	{NA}	{NA}	{NOG323107 -- -}	{NA}	{NA}	{NA}	{NA}
[denovogenes]_100202	{ribosome recycling factor [Paludibacter propionicigenes]}	{K02838 frr, MRRF, RRF ribosome recycling factor -- --}	{COG0233 Ribosome recycling factor J Translation, ribosomal structure and biogenesis ;}	{COG0233 Ribosome recycling factor J}	{NA}	{RRF_PARD8 Ribosome-recycling factor OS=Parabacteroides distasonis (strain ATCC 8503 / DSM 20701 / NCTC 11152) GN=frr PE=3 SV=1}	{NA}	{ribosome-recycling factor}
[denovogenes]_100203	{hydrogenase maturation protein HypF [Aeromonas caviae]}	{K04656 hypF hydrogenase maturation protein HypF -- --}	{NA}	{COG0068 Hydrogenase maturation factor O}	{NA}	{NA}	{NA}	{ref}
[denovogenes]_100204	{DNA repair protein [Aeromonas sp. 4287D]}	{NA}	{NA}	{proNOG19899 -- S}	{NA}	{NA}	{NA}	{NA}
[denovogenes]_100205	{heavy metal translocating P-type ATPase [Aeromonas veronii]}	{K01534 zntA Cd2+/Zn2+-exporting ATPase 3.6.3.3 3.6.3.5 --}	{NA}	{COG2217 Cation transport ATPase P}	{NA}	{NA}	{NA}	{ref}
[denovogenes]_100206	{reverse rubrerythrin-2 [Tannerella sp. CAG:118]}	{K19824 fprB rubrerythrin -- --}	{COG1592 Rubrerythrin C Energy production and conversion ;}	{COG1592 Rubrerythrin C}	{NA}	{RRBR1_CLOAB Reverse rubrerythrin-1 OS=Clostridium acetobutylicum (strain ATCC 824 / DSM 792 / JCM 1419 / LMG 5710 / VKM B-1787) GN=rbr3A PE=1 SV=1}	{NA}	{reverse rubrerythrin-1}
[denovogenes]_100207	{hypothetical protein [Clostridium paraputrificum]}	{NA}	{NA}	{NOG69772 Crp/Fnr family protein K}	{NA}	{NA}	{NA}	{NA}
[denovogenes]_100208	{Msh-like protein [Aeromonas hydrophila 4AK4]}	{NA}	{NA}	{COG0249 Mismatch repair ATPase (MutS family) L}	{NA}	{NA}	{NA}	{ref}
[denovogenes]_100209	{PTS system glucitol/sorbitol-specific transporter subunit IIC [Gallibacterium anatis]}	{K02783 PTS-Gut-EIIC, srlA PTS system, glucitol/sorbitol-specific IIC component -- Metabolism--Carbohydrate metabolism--Fructose and mannose metabolism|Environmental Information Processing--Membrane transport--Phosphotransferase system (PTS)}	{COG3730 Phosphotransferase system sorbitol-specific component IIC G Carbohydrate transport and metabolism ;}	{COG3730 Phosphotransferase system sorbitol-specific component IIC G}	{NA}	{PTHC_ERWAM Glucitol/sorbitol permease IIC component OS=Erwinia amylovora GN=srlA PE=3 SV=1}	{NA}	{pts system glucitol sorbitol-specific transporter subunit iic}
[denovogenes]_10021	{EAL family member [Plesiomonas shigelloides]}	{NA}	{NA}	{firmNOG02645 Cellobiose protein G}	{NA}	{NA}	{NA}	{ref}
[denovogenes]_100210	{uPF0397 protein CLOSTHATH_02722 [Clostridium hathewayi CAG:224]}	{K16924 mtsT energy-coupling factor transport system substrate-specific component -- --}	{COG4720 Predicted membrane protein S Function unknown ;}	{NOG259521 Pectate lyase/Amb allergen S}	{NA}	{Y3679_BACP2 UPF0397 protein BPUM_3679 OS=Bacillus pumilus (strain SAFR-032) GN=BPUM_3679 PE=3 SV=1}	{NA}	{ref}
[denovogenes]_100211	{glycine dehydrogenase [Aeromonas hydrophila]}	{NA}	{NA}	{COG1003 Glycine cleavage system protein P (pyridoxal-binding), C-terminal domain E}	{NA}	{NA}	{NA}	{ref}
[denovogenes]_100212	{methyltransferase [Aeromonas veronii]}	{K07507 mgtC putative Mg2+ transporter-C (MgtC) family protein -- --}	{COG1285 Uncharacterized membrane protein S Function unknown ;}	{bactNOG31384 Mgtc/Sapb transporter protein S}	{NA}	{Y014_SYNY3 Uncharacterized protein slr0014 OS=Synechocystis sp. (strain PCC 6803 / Kazusa) GN=slr0014 PE=3 SV=1}	{NA}	{ref}
[denovogenes]_100213	{Peptide deformylase [Bacteroides salanitronis]}	{K01462 PDF, def peptide deformylase 3.5.1.88 --}	{COG0242 N-formylmethionyl-tRNA deformylase J Translation, ribosomal structure and biogenesis ;}	{COG0242 N-formylmethionyl-tRNA deformylase J}	{NA}	{DEF_BACV8 Peptide deformylase OS=Bacteroides vulgatus (strain ATCC 8482 / DSM 1447 / NCTC 11154) GN=def PE=3 SV=1}	{NA}	{peptide deformylase}
[denovogenes]_100214	{serine protease [Prevotella sp. 10(H)]}	{NA}	{NA}	{COG4667 Predicted esterase of the alpha-beta hydrolase superfamily R}	{NA}	{NA}	{NA}	{ref}
[denovogenes]_100215	{hypothetical protein [Aeromonas sp. 159]}	{K05873 E4.6.1.1B, cyaB adenylate cyclase, class 2 4.6.1.1 Metabolism--Nucleotide metabolism--Purine metabolism}	{COG1437 Adenylate cyclase, class 2 (thermophilic) F Nucleotide transport and metabolism ;}	{arCOG01723 Adenylate cyclase, class 2 (thermophilic) F}	{NA}	{CYAB_AERHY Adenylate cyclase CyaB OS=Aeromonas hydrophila GN=cyaB PE=1 SV=3}	{NA}	{ref}
[denovogenes]_100216	{Membrane protein, DedA family [Aeromonas veronii B565]}	{NA}	{COG1238 Predicted membrane protein S Function unknown ;}	{COG1238 Predicted membrane protein S}	{NA}	{Y703_HISSO Uncharacterized protein HI0703 homolog OS=Histophilus somni PE=4 SV=1}	{NA}	{ref}
[denovogenes]_100217	{laccase [Aeromonas veronii]}	{K05810 yfiH laccase domain-containing protein -- --}	{COG1496 Uncharacterized conserved protein S Function unknown ;}	{COG1496 Uncharacterized conserved protein S}	{NA}	{Y4543_PSEAE Laccase domain protein PA4543 OS=Pseudomonas aeruginosa (strain ATCC 15692 / PAO1 / 1C / PRS 101 / LMG 12228) GN=PA4543 PE=3 SV=2}	{NA}	{NA}
[denovogenes]_100218	{putative phospholipid ABC transporter substrate-binding protein MlaD [Citrobacter farmeri GTC 1319]}	{K02067 mlaD, linM phospholipid/cholesterol/gamma-HCH transport system substrate-binding protein -- Environmental Information Processing--Membrane transport--ABC transporters}	{COG1463 ABC-type transport system involved in resistance to organic solvents, periplasmic component Q Secondary metabolites biosynthesis, transport and catabolism ;}	{COG1463 ABC-type transport system involved in resistance to organic solvents, periplasmic component Q}	{NA}	{MLAD_ECOLI Probable phospholipid ABC transporter-binding protein MlaD OS=Escherichia coli (strain K12) GN=mlaD PE=1 SV=1}	{NA}	{phospholipid abc transporter substrate-binding protein}
[denovogenes]_100219	{RsmD family RNA methyltransferase [Barnesiella intestinihominis]}	{K08316 rsmD 16S rRNA (guanine966-N2)-methyltransferase 2.1.1.171 --}	{NA}	{bactNOG36593 Methyltransferase L}	{NA}	{NA}	{NA}	{ref}
[denovogenes]_10022	{C-terminal processing peptidase-3 [Paludibacter propionicigenes WB4]}	{K03797 E3.4.21.102, prc, ctpA carboxyl-terminal processing protease 3.4.21.102 --}	{NA}	{COG0793 Periplasmic protease M}	{NA}	{NA}	{NA}	{c-terminal processing peptidase}
[denovogenes]_100220	{tRNA pseudouridine synthase A [Niastella koreensis]}	{K06173 truA, PUS1 tRNA pseudouridine38-40 synthase 5.4.99.12 --}	{NA}	{proNOG01419 Trna pseudouridine synthase A J}	{NA}	{TRUA_BACTN tRNA pseudouridine synthase A OS=Bacteroides thetaiotaomicron (strain ATCC 29148 / DSM 2079 / NCTC 10582 / E50 / VPI-5482) GN=truA PE=3 SV=1}	{NA}	{ref}
[denovogenes]_100221	{ATP-dependent endonuclease of the OLD family [Ilyobacter polytropus]}	{NA}	{NA}	{bactNOG10933 Atp-Dependent endonuclease of the OLD family S}	{NA}	{NA}	{NA}	{NA}
[denovogenes]_100222	{transcription termination factor Rho [Propionibacterium acnes]}	{K03628 rho transcription termination factor Rho -- Genetic Information Processing--Folding, sorting and degradation--RNA degradation}	{COG1158 Transcription termination factor K Transcription ;}	{proNOG00390 Transcription termination factor Rho K}	{NA}	{RHO_STRRD Transcription termination factor Rho OS=Streptosporangium roseum (strain ATCC 12428 / DSM 43021 / JCM 3005 / NI 9100) GN=rho PE=3 SV=1}	{NA}	{transcription termination factor rho}
[denovogenes]_100223	{flagellar hook protein FliD [Aeromonas sp. 4287D]}	{NA}	{NA}	{COG1345 Flagellar capping protein N}	{NA}	{NA}	{NA}	{ref}
[denovogenes]_100224	{MULTISPECIES: hypothetical protein [Parabacteroides|Parabacteroides johnsonii]}	{NA}	{NA}	{NOG43009 -- S}	{NA}	{NA}	{NA}	{NA}
[denovogenes]_100225	{50S ribosomal protein L25 [Propionibacteriaceae bacterium P6A17]}	{K02897 RP-L25, rplY large subunit ribosomal protein L25 -- Genetic Information Processing--Translation--Ribosome}	{COG1825 Ribosomal protein L25 (general stress protein Ctc) J Translation, ribosomal structure and biogenesis ;}	{COG1825 Ribosomal protein L25 (general stress protein Ctc) J}	{NA}	{RL25_STRCO 50S ribosomal protein L25 OS=Streptomyces coelicolor (strain ATCC BAA-471 / A3(2) / M145) GN=rplY PE=3 SV=1}	{NA}	{ref}
[denovogenes]_100226	{peptide deformylase [ [[Eubacterium] dolichum]}	{K01462 PDF, def peptide deformylase 3.5.1.88 --}	{COG0242 N-formylmethionyl-tRNA deformylase J Translation, ribosomal structure and biogenesis ;}	{bactNOG15344 Peptide deformylase J}	{NA}	{DEF_OCEIH Peptide deformylase OS=Oceanobacillus iheyensis (strain DSM 14371 / JCM 11309 / KCTC 3954 / HTE831) GN=def PE=3 SV=1}	{NA}	{peptide deformylase}
[denovogenes]_100227	{50S ribosomal protein L11 methyltransferase [Hydrogenophaga intermedia|Hydrogenophaga sp.]}	{K02687 prmA ribosomal protein L11 methyltransferase 2.1.1.- --}	{COG2264 Ribosomal protein L11 methylase J Translation, ribosomal structure and biogenesis ;}	{proNOG04637 Ribosomal protein L11 J}	{NA}	{PRMA_POLSJ Ribosomal protein L11 methyltransferase OS=Polaromonas sp. (strain JS666 / ATCC BAA-500) GN=prmA PE=3 SV=1}	{NA}	{ref}
[denovogenes]_100228	{Ribosome-releasing factor [Haemophilus somnus 129PT] [sp]}	{K02838 frr, MRRF, RRF ribosome recycling factor -- --}	{COG0233 Ribosome recycling factor J Translation, ribosomal structure and biogenesis ;}	{proNOG04193 Ribosome recycling factor; Rrf; Frr; ribosome-recycling factor; release factor 4; RF4; recycles ribosomes upon translation termination along with release factor RF-3 and elongation factor EF-G; A GTPase-dependent process results in release of 50S from 70S; inhibited by release factor RF-1; essential for viability; structurally J}	{NA}	{RRF_HISS2 Ribosome-recycling factor OS=Histophilus somni (strain 2336) GN=frr PE=3 SV=1}	{NA}	{ribosome recycling factor}
[denovogenes]_100229	{acetate CoA-transferase subunit beta [Citrobacter amalonaticus|Citrobacter sp.]}	{K01035 atoA acetate CoA/acetoacetate CoA-transferase beta subunit 2.8.3.8 2.8.3.9 Metabolism--Amino acid metabolism--Lysine degradation|Metabolism--Xenobiotics biodegradation and metabolism--Aminobenzoate degradation|Metabolism--Carbohydrate metabolism--Propanoate metabolism|Metabolism--Carbohydrate metabolism--Butanoate metabolism|Metabolism--Global and overview maps--Metabolic pathways|Metabol…	{COG2057 Acyl CoA:acetate/3-ketoacid CoA transferase, beta subunit I Lipid transport and metabolism ;}	{aproNOG00650 Coa transferase I}	{NA}	{ATOA_ECOLI Acetate CoA-transferase subunit beta OS=Escherichia coli (strain K12) GN=atoA PE=1 SV=1}	{NA}	{acetate -transferase subunit beta}
[denovogenes]_10023	{por secretion system C-terminal sorting domain containing protein [Tannerella sp. CAG:118]}	{NA}	{NA}	{NOG47513 Chondroitin ABC lyase G}	{NA}	{NA}	{NA}	{NA}
[denovogenes]_100230	{RagB/SusD domain-containing protein [Sphingobacterium sp. 21]}	{NA}	{NA}	{NOG317586 -- -}	{NA}	{NA}	{NA}	{NA}
[denovogenes]_100231	{nitrogenase molybdenum-iron protein beta chain [Burkholderiales bacterium JOSHI_001]}	{K02591 nifK nitrogenase molybdenum-iron protein beta chain 1.18.6.1 Metabolism--Xenobiotics biodegradation and metabolism--Chloroalkane and chloroalkene degradation|Metabolism--Energy metabolism--Nitrogen metabolism|Metabolism--Global and overview maps--Metabolic pathways|Metabolism--Global and overview maps--Microbial metabolism in diverse environments}	{NA}	{aproNOG00703 Nitrogenase molybdenum-iron cofactor biosynthesis protein NifN C}	{NA}	{NIFK_HERSE Nitrogenase molybdenum-iron protein beta chain (Fragment) OS=Herbaspirillum seropedicae GN=nifK PE=3 SV=1}	{NA}	{ref}
[denovogenes]_100232	{putative uncharacterized protein [Parabacteroides sp. CAG:2]}	{NA}	{NA}	{firmNOG17095 N-Acetyltransferase R}	{NA}	{NA}	{NA}	{NA}
[denovogenes]_100233	{peptide deformylase [Bacteroides sp. CAG:144]}	{K01462 PDF, def peptide deformylase 3.5.1.88 --}	{COG0242 N-formylmethionyl-tRNA deformylase J Translation, ribosomal structure and biogenesis ;}	{proNOG15722 Peptide deformylase J}	{NA}	{DEF_PORGI Peptide deformylase OS=Porphyromonas gingivalis (strain ATCC BAA-308 / W83) GN=def PE=3 SV=1}	{NA}	{peptide deformylase}
[denovogenes]_100234	{endonuclease/exonuclease/phosphatase [Paludibacter propionicigenes]}	{NA}	{NA}	{NOG39965 Endonuclease/Exonuclease/Phosphatase R}	{NA}	{NA}	{NA}	{NA}
[denovogenes]_100235	{DEAD/DEAH box helicase [Verrucomicrobia bacterium SCGC AAA027-I19]}	{K01153 hsdR type I restriction enzyme, R subunit 3.1.21.3 --}	{NA}	{bactNOG05971 Type I site-specific deoxyribonuclease HsdR V}	{NA}	{NA}	{NA}	{ref}
[denovogenes]_100236	{NTP pyrophosphohydrolases including oxidative damage repair enzymes [Streptococcus anginosus 1505]}	{K01515 nudF ADP-ribose pyrophosphatase 3.6.1.13 Metabolism--Nucleotide metabolism--Purine metabolism}	{COG0494 NTP pyrophosphohydrolases including oxidative damage repair enzymes LR Replication, recombination and repair ; General function prediction only ;}	{COG0494 NTP pyrophosphohydrolases including oxidative damage repair enzymes LR}	{NA}	{ACT_BACMT Methanol dehydrogenase activator OS=Bacillus methanolicus GN=act PE=1 SV=1}	{NA}	{nudix family hydrolase}
[denovogenes]_100237	{succinate-semialdehyde dehydrogenase [Vitreoscilla stercoraria]}	{K00135 gabD succinate-semialdehyde dehydrogenase / glutarate-semialdehyde dehydrogenase 1.2.1.16 1.2.1.79 1.2.1.20 Metabolism--Amino acid metabolism--Alanine, aspartate and glutamate metabolism|Metabolism--Amino acid metabolism--Lysine degradation|Metabolism--Amino acid metabolism--Tyrosine metabolism|Metabolism--Carbohydrate metabolism--Butanoate metabolism|Metabolism--Metabolism of cofactors a…	{COG1012 NAD-dependent aldehyde dehydrogenases C Energy production and conversion ;}	{COG1012 NAD-dependent aldehyde dehydrogenases C}	{NA}	{NA}	{NA}	{ref}
[denovogenes]_100238	{hypothetical protein [Terrimonas ferruginea]}	{NA}	{NA}	{NOG39374 -- S}	{NA}	{NA}	{NA}	{NA}
[denovogenes]_100239	{hypothetical protein [uncultured bacterium, ACD_77C00143G0002]}	{K07034 K07034 uncharacterized protein -- --}	{NA}	{fuNOG04240 Protein involved in acetate transmembrane transport S}	{NA}	{NA}	{NA}	{ref}
[denovogenes]_10024	{ubiquinone biosynthesis protein UbiB [Aggregatibacter aphrophilus]}	{K03688 ubiB, aarF ubiquinone biosynthesis protein -- --}	{COG0661 Predicted unusual protein kinase R General function prediction only ;}	{proNOG01609 Required, indirectly, for the hydroxylation of 2-octaprenylphenol to 2-octaprenyl-6-hydroxy-phenol, the fourth step in ubiquinone biosynthesis (By similarity) protein H}	{NA}	{UBIB_HISS1 Probable protein kinase UbiB OS=Histophilus somni (strain 129Pt) GN=ubiB PE=3 SV=1}	{NA}	{ubiquinone biosynthesis protein}
[denovogenes]_100240	{bifunctional glycosyl transferase/transpeptidase, partial [Salmonella enterica]}	{NA}	{COG0744 Membrane carboxypeptidase (penicillin-binding protein) M Cell wall/membrane/envelope biogenesis ;}	{aproNOG01847 Penicillin-Binding protein M}	{NA}	{MTGA_ALCBS Monofunctional biosynthetic peptidoglycan transglycosylase OS=Alcanivorax borkumensis (strain ATCC 700651 / DSM 11573 / NCIMB 13689 / SK2) GN=mtgA PE=3 SV=1}	{NA}	{gb}
[denovogenes]_100241	{lipopolysaccharide heptosyltransferase 1 [Citrobacter sp. MGH 55]}	{K02841 waaC, rfaC heptosyltransferase I 2.4.-.- Metabolism--Glycan biosynthesis and metabolism--Lipopolysaccharide biosynthesis|Metabolism--Global and overview maps--Metabolic pathways}	{COG0859 ADP-heptose:LPS heptosyltransferase M Cell wall/membrane/envelope biogenesis ;}	{bactNOG00739 Lipopolysaccharide heptosyltransferase I M}	{GT9 lipopolysaccharide N-acetylglucosaminyltransferase (EC 2.4.1.56); heptosyltransferase (EC 2.4.-.-). NA}	{RFAC_ECOLI Lipopolysaccharide heptosyltransferase 1 OS=Escherichia coli (strain K12) GN=rfaC PE=1 SV=1}	{NA}	{lipopolysaccharide heptosyltransferase i}
[denovogenes]_100242	{putative uncharacterized protein [Parabacteroides sp. CAG:409]}	{NA}	{NA}	{NOG81682 Protein transporter M}	{NA}	{NA}	{NA}	{NA}
[denovogenes]_100243	{putative uncharacterized protein [Tannerella sp. CAG:118]}	{NA}	{NA}	{bactNOG46981 -- R}	{NA}	{NA}	{NA}	{NA}
[denovogenes]_100244	{recombinase [Actinomyces turicensis]}	{K14060 pinR putative DNA-invertase from lambdoid prophage Rac -- --}	{COG1961 Site-specific recombinases, DNA invertase Pin homologs L Replication, recombination and repair ;}	{COG1961 Site-specific recombinases, DNA invertase Pin homologs L}	{NA}	{HIN_SALTY DNA-invertase hin OS=Salmonella typhimurium (strain LT2 / SGSC1412 / ATCC 700720) GN=hin PE=1 SV=2}	{NA}	{NA}
[denovogenes]_100245	{ATPase, AAA family [Fusobacterium mortiferum ATCC 9817]}	{K07478 ycaJ putative ATPase -- --}	{COG2256 ATPase related to the helicase subunit of the Holliday junction resolvase L Replication, recombination and repair ;}	{COG2256 ATPase related to the helicase subunit of the Holliday junction resolvase L}	{NA}	{RARA_COXBU Replication-associated recombination protein A OS=Coxiella burnetii (strain RSA 493 / Nine Mile phase I) GN=rarA PE=3 SV=3}	{NA}	{ref}
[denovogenes]_100246	{methyltransferase type 11 [Clostridiales bacterium VE202-15]}	{NA}	{NA}	{COG0500 SAM-dependent methyltransferases QR}	{NA}	{NA}	{NA}	{NA}
[denovogenes]_100247	{hypothetical protein [Selenomonas bovis]}	{K00969 nadD nicotinate-nucleotide adenylyltransferase 2.7.7.18 Metabolism--Metabolism of cofactors and vitamins--Nicotinate and nicotinamide metabolism|Metabolism--Global and overview maps--Metabolic pathways}	{NA}	{bactNOG30464 Catalyzes the reversible adenylation of nicotinate mononucleotide (NaMN) to nicotinic acid adenine dinucleotide protein H}	{NA}	{NA}	{NA}	{ref}
[denovogenes]_100248	{cobinamide kinase [Proteocatella sphenisci]}	{K02231 cobP, cobU adenosylcobinamide kinase / adenosylcobinamide-phosphate guanylyltransferase 2.7.1.156 2.7.7.62 Metabolism--Metabolism of cofactors and vitamins--Porphyrin and chlorophyll metabolism|Metabolism--Global and overview maps--Metabolic pathways}	{COG2087 Adenosyl cobinamide kinase/adenosyl cobinamide phosphate guanylyltransferase H Coenzyme transport and metabolism ;}	{COG2087 Adenosyl cobinamide kinase/adenosyl cobinamide phosphate guanylyltransferase H}	{NA}	{COBP_PSEDE Bifunctional adenosylcobalamin biosynthesis protein CobP OS=Pseudomonas denitrificans GN=cobP PE=1 SV=3}	{NA}	{cobinamide kinase cobinamide phosphate guanyltransferase family protein}
[denovogenes]_100249	{hypothetical protein, partial [Paenibacillus massiliensis]}	{NA}	{NA}	{bactNOG59242 Amino acid adenylation domain protein Q}	{NA}	{NA}	{NA}	{ref}
[denovogenes]_10025	{sialidase (Neuraminidase) [Bacteroides sp. CAG:754]}	{K01186 NEU1 sialidase-1 3.2.1.18 Metabolism--Glycan biosynthesis and metabolism--Other glycan degradation|Metabolism--Lipid metabolism--Sphingolipid metabolism|Cellular Processes--Transport and catabolism--Lysosome}	{NA}	{COG4409 Neuraminidase (sialidase) G}	{GH33 sialidase or neuraminidase (EC 3.2.1.18); trans-sialidase (EC 2.4.1.-); 2-keto-3-deoxynononic acid sialidase (EC 3.2.1.-) NA}	{NANH_BACFR Sialidase OS=Bacteroides fragilis (strain YCH46) GN=nanH PE=3 SV=2}	{NA}	{NA}
[denovogenes]_100250	{MULTISPECIES: NAD(P)H nitroreductase [Parabacteroides]}	{NA}	{COG0778 Nitroreductase C Energy production and conversion ;}	{bactNOG34176 Nitroreductase C}	{NA}	{NA}	{NA}	{nitroreductase family protein}
[denovogenes]_100251	{hypothetical protein [Fusobacterium nucleatum 13_3C, HMPREF2085_00337]}	{NA}	{NA}	{COG0553 Superfamily II DNA/RNA helicases, SNF2 family KL}	{NA}	{NA}	{NA}	{ref}
[denovogenes]_100252	{transporter, major facilitator family protein [Cetobacterium somerae]}	{K03292 TC.GPH glycoside/pentoside/hexuronide:cation symporter, GPH family -- --}	{COG2211 Na+/melibiose symporter and related transporters G Carbohydrate transport and metabolism ;}	{COG2211 Na+/melibiose symporter and related transporters G}	{NA}	{NA}	{NA}	{ref}
[denovogenes]_100253	{ribosome-recycling factor [Bacteroides sp. CAG:927]}	{K02838 frr, MRRF, RRF ribosome recycling factor -- --}	{COG0233 Ribosome recycling factor J Translation, ribosomal structure and biogenesis ;}	{aproNOG00929 Ribosome recycling factor; Rrf; Frr; ribosome-recycling factor; release factor 4; RF4; recycles ribosomes upon translation termination along with release factor RF-3 and elongation factor EF-G; A GTPase-dependent process results in release of 50S from 70S; inhibited by release factor RF-1; essential for viability; structurally J}	{NA}	{RRF_PARD8 Ribosome-recycling factor OS=Parabacteroides distasonis (strain ATCC 8503 / DSM 20701 / NCTC 11152) GN=frr PE=3 SV=1}	{NA}	{ribosome-recycling factor}
[denovogenes]_100254	{sulfite reductase [NADPH] flavoprotein, alpha-component, partial [Vibrio cholerae]}	{NA}	{NA}	{COG0369 Sulfite reductase, alpha subunit (flavoprotein) P}	{NA}	{NA}	{NA}	{sulfite reductase}
[denovogenes]_100255	{MULTISPECIES: phosphonoacetaldehyde hydrolase [Parabacteroides|Parabacteroides sp.]}	{K05306 phnX phosphonoacetaldehyde hydrolase 3.11.1.1 Metabolism--Metabolism of other amino acids--Phosphonate and phosphinate metabolism|Metabolism--Global and overview maps--Metabolic pathways|Metabolism--Global and overview maps--Microbial metabolism in diverse environments}	{COG0637 Predicted phosphatase/phosphohexomutase R General function prediction only ;}	{bactNOG19577 Phosphonoacetaldehyde hydrolase R}	{NA}	{PHNX_PARD8 Phosphonoacetaldehyde hydrolase OS=Parabacteroides distasonis (strain ATCC 8503 / DSM 20701 / NCTC 11152) GN=phnX PE=3 SV=1}	{NA}	{phosphonoacetaldehyde hydrolase}
[denovogenes]_100256	{MULTISPECIES: membrane protein [Aeromonas|Aeromonas veronii]}	{NA}	{COG2119 Predicted membrane protein S Function unknown ;}	{COG2119 Predicted membrane protein S}	{NA}	{NA}	{NA}	{membrane protein}
[denovogenes]_100257	{unnamed protein product [uncultured bacterium]}	{NA}	{NA}	{NOG72390 Clindamycin resistance transfer factor BtgB S}	{NA}	{NA}	{NA}	{NA}
[denovogenes]_100258	{NA}	{NA}	{NA}	{COG1802 Transcriptional regulators K}	{NA}	{NA}	{NA}	{NA}
[denovogenes]_100259	{ribosome-recycling factor [Bacteroides sp. CAG:144]}	{K02838 frr, MRRF, RRF ribosome recycling factor -- --}	{COG0233 Ribosome recycling factor J Translation, ribosomal structure and biogenesis ;}	{COG0233 Ribosome recycling factor J}	{NA}	{RRF_PARD8 Ribosome-recycling factor OS=Parabacteroides distasonis (strain ATCC 8503 / DSM 20701 / NCTC 11152) GN=frr PE=3 SV=1}	{NA}	{ribosome-recycling factor}
[denovogenes]_10026	{diphosphate--fructose-6-phosphate 1-phosphotransferase [Paraprevotella clara CAG:116]}	{K00895 pfp, PFP diphosphate-dependent phosphofructokinase 2.7.1.90 Metabolism--Carbohydrate metabolism--Glycolysis / Gluconeogenesis|Metabolism--Carbohydrate metabolism--Pentose phosphate pathway|Metabolism--Carbohydrate metabolism--Fructose and mannose metabolism|Metabolism--Global and overview maps--Metabolic pathways|Metabolism--Global and overview maps--Biosynthesis of secondary metabolites|…	{COG0205 6-phosphofructokinase G Carbohydrate transport and metabolism ;}	{proNOG05476 6-Phosphofructokinase; catalyzes the formation of D-fructose 1,6-bisphosphate from D-fructose 6-phosphate in glycolysis G}	{NA}	{PFP_PORGN Pyrophosphate--fructose 6-phosphate 1-phosphotransferase OS=Porphyromonas gingivalis GN=pfp PE=1 SV=1}	{NA}	{diphosphate--fructose-6-phosphate 1-phosphotransferase}
[denovogenes]_100260	{NA}	{NA}	{NA}	{NA}	{NA}	{NA}	{NA}	{NA}
[denovogenes]_100261	{hypothetical protein PRABACTJOHN_02702, partial [Parabacteroides johnsonii DSM 18315]}	{NA}	{NA}	{bactNOG47762 -- S}	{NA}	{NA}	{NA}	{NA}
[denovogenes]_100262	{ribosome recycling factor [Streptococcus massiliensis]}	{K02838 frr, MRRF, RRF ribosome recycling factor -- --}	{COG0233 Ribosome recycling factor J Translation, ribosomal structure and biogenesis ;}	{proNOG04193 Ribosome recycling factor; Rrf; Frr; ribosome-recycling factor; release factor 4; RF4; recycles ribosomes upon translation termination along with release factor RF-3 and elongation factor EF-G; A GTPase-dependent process results in release of 50S from 70S; inhibited by release factor RF-1; essential for viability; structurally J}	{NA}	{RRF_STRSV Ribosome-recycling factor OS=Streptococcus sanguinis (strain SK36) GN=frr PE=3 SV=1}	{NA}	{ribosome recycling factor}
[denovogenes]_100263	{membrane protein [Aeromonas hydrophila]}	{K15270 sam S-adenosylmethionine uptake transporter -- --}	{COG0697 Permeases of the drug/metabolite transporter (DMT) superfamily GER Carbohydrate transport and metabolism ; Amino acid transport and metabolism ; General function prediction only ;}	{COG0697 Permeases of the drug/metabolite transporter (DMT) superfamily GER}	{NA}	{NA}	{NA}	{ref}
[denovogenes]_100264	{NA}	{NA}	{NA}	{NA}	{NA}	{NA}	{NA}	{NA}
[denovogenes]_100265	{outer membrane-specific lipoprotein transporter subunit LolE [Aeromonas sp. AE122]}	{K09808 lolC_E lipoprotein-releasing system permease protein -- Environmental Information Processing--Membrane transport--ABC transporters}	{COG4591 ABC-type transport system, involved in lipoprotein release, permease component M Cell wall/membrane/envelope biogenesis ;}	{proNOG02696 Lipoprotein releasing system, transmembrane protein M}	{NA}	{LOLE_ECOLI Lipoprotein-releasing system transmembrane protein LolE OS=Escherichia coli (strain K12) GN=lolE PE=1 SV=3}	{NA}	{ref}
[denovogenes]_100266	{NA}	{NA}	{NA}	{NA}	{NA}	{NA}	{NA}	{NA}
[denovogenes]_100267	{hypothetical protein [Dehalobacter sp. FTH1]}	{K01609 trpC indole-3-glycerol phosphate synthase 4.1.1.48 Metabolism--Amino acid metabolism--Phenylalanine, tyrosine and tryptophan biosynthesis|Metabolism--Global and overview maps--Metabolic pathways|Metabolism--Global and overview maps--Biosynthesis of secondary metabolites|Metabolism--Global and overview maps--Biosynthesis of antibiotics|Metabolism--Global and overview maps--Biosynthesis of …	{COG0134 Indole-3-glycerol phosphate synthase E Amino acid transport and metabolism ;}	{proNOG01593 Indole-3-Glycerol-Phosphate synthase E}	{NA}	{TRPC_MYCGI Indole-3-glycerol phosphate synthase OS=Mycobacterium gilvum (strain PYR-GCK) GN=trpC PE=3 SV=1}	{NA}	{indole-3-glycerol phosphate synthase}
[denovogenes]_100268	{Phosphodiesterase I [Melioribacter roseus]}	{K01113 phoD alkaline phosphatase D 3.1.3.1 Metabolism--Xenobiotics biodegradation and metabolism--Aminobenzoate degradation|Metabolism--Metabolism of cofactors and vitamins--Folate biosynthesis|Metabolism--Global and overview maps--Metabolic pathways|Metabolism--Global and overview maps--Microbial metabolism in diverse environments|Environmental Information Processing--Signal transduction--Two-c…	{NA}	{COG1524 Uncharacterized proteins of the AP superfamily R}	{NA}	{NA}	{NA}	{ref}
[denovogenes]_100269	{Methyl-accepting chemotaxis protein [Aeromonas veronii]}	{K03406 mcp methyl-accepting chemotaxis protein -- Environmental Information Processing--Signal transduction--Two-component system|Cellular Processes--Cell motility--Bacterial chemotaxis}	{COG0840 Methyl-accepting chemotaxis protein NT Cell motility ; Signal transduction mechanisms ;}	{proNOG59148 Methyl-Accepting chemotaxis protein T}	{NA}	{NA}	{NA}	{NA}
[denovogenes]_10027	{MULTISPECIES: SusC/RagA family TonB-linked outer membrane protein [Parabacteroides|Parabacteroides goldsteinii|Parabacteroides sp.]}	{K02014 TC.FEV.OM iron complex outermembrane recepter protein -- --}	{NA}	{NOG12793 Calcium ion binding protein S}	{NA}	{NA}	{NA}	{ref}
[denovogenes]_100270	{ABC transporter substrate-binding protein [Azohydromonas australica]}	{NA}	{NA}	{proNOG19333 -- S}	{NA}	{YTCB_PSESQ UPF0065 protein in tcbD-tcbE intergenic region OS=Pseudomonas sp. (strain P51) PE=3 SV=1}	{NA}	{NA}
[denovogenes]_100271	{protein-disulfide reductase, partial [Pontibacter sp. BAB1700]}	{K04084 dsbD thiol:disulfide interchange protein DsbD 1.8.1.8 --}	{NA}	{proNOG02966 Thiol:Disulfide interchange protein O}	{NA}	{NA}	{NA}	{ref}
[denovogenes]_100272	{NA}	{NA}	{NA}	{NA}	{NA}	{NA}	{NA}	{NA}
[denovogenes]_100273	{flagellar basal body rod modification protein [Salmonella enterica]}	{K02389 flgD flagellar basal-body rod modification protein FlgD -- Cellular Processes--Cell motility--Flagellar assembly}	{COG1843 Flagellar hook capping protein N Cell motility ;}	{COG1843 Flagellar hook capping protein N}	{NA}	{FLGD_SALTY Basal-body rod modification protein FlgD OS=Salmonella typhimurium (strain LT2 / SGSC1412 / ATCC 700720) GN=flgD PE=1 SV=1}	{NA}	{flagellar basal body rod modification protein}
[denovogenes]_100274	{electron transporter [Proteocatella sphenisci]}	{K03612 rnfG electron transport complex protein RnfG -- --}	{NA}	{proNOG21487 Electron transport complex protein C}	{NA}	{NA}	{NA}	{ref}
[denovogenes]_100275	{hypothetical protein [Neisseria mucosa]}	{K07287 bamC outer membrane protein assembly factor BamC -- --}	{COG3317 Uncharacterized lipoprotein M Cell wall/membrane/envelope biogenesis ;}	{COG3317 Uncharacterized lipoprotein M}	{NA}	{Y928_NEIMB Uncharacterized protein NMB0928 OS=Neisseria meningitidis serogroup B (strain MC58) GN=NMB0928 PE=1 SV=1}	{NA}	{NA}
[denovogenes]_100276	{hypothetical protein [Cetobacterium somerae]}	{K00128 -- -- -- Metabolism--Carbohydrate metabolism--Glycolysis / Gluconeogenesis|Metabolism--Carbohydrate metabolism--Ascorbate and aldarate metabolism|Metabolism--Lipid metabolism--Fatty acid degradation|Metabolism--Amino acid metabolism--Valine, leucine and isoleucine degradation|Metabolism--Amino acid metabolism--Lysine degradation|Metabolism--Amino acid metabolism--Arginine and proline meta…	{COG1012 NAD-dependent aldehyde dehydrogenases C Energy production and conversion ;}	{COG1012 NAD-dependent aldehyde dehydrogenases C}	{NA}	{ALDH2_BACSU Probable aldehyde dehydrogenase YwdH OS=Bacillus subtilis (strain 168) GN=ywdH PE=3 SV=2}	{NA}	{ref}
[denovogenes]_100277	{hypothetical protein [Herpetosiphon aurantiacus]}	{NA}	{NA}	{NOG323107 -- -}	{NA}	{NA}	{NA}	{NA}
[denovogenes]_100278	{nucleoside recognition domain-containing protein [Alkaliphilus oremlandii OhILAs]}	{NA}	{NA}	{NOG08060 -- S}	{NA}	{NA}	{NA}	{NA}
[denovogenes]_100279	{NA}	{NA}	{NA}	{NA}	{NA}	{NA}	{NA}	{NA}
[denovogenes]_10028	{glutamate decarboxylase [Sphingomonas sp. PAMC 26617]}	{NA}	{NA}	{COG0076 Glutamate decarboxylase and related PLP-dependent proteins E}	{NA}	{NA}	{NA}	{l- -diaminobutyrate decarboxylase}
[denovogenes]_100280	{NA}	{NA}	{NA}	{NA}	{NA}	{NA}	{NA}	{NA}
[denovogenes]_100281	{outer membrane protein assembly factor YaeT [Aeromonas veronii]}	{NA}	{NA}	{COG4775 Outer membrane protein/protective antigen OMA87 M}	{NA}	{NA}	{NA}	{ref}
[denovogenes]_100282	{glycerate kinase 2 [Citrobacter amalonaticus|Citrobacter sp.]}	{K00865 glxK, garK glycerate 2-kinase 2.7.1.165 Metabolism--Amino acid metabolism--Glycine, serine and threonine metabolism|Metabolism--Lipid metabolism--Glycerolipid metabolism|Metabolism--Carbohydrate metabolism--Glyoxylate and dicarboxylate metabolism|Metabolism--Global and overview maps--Metabolic pathways|Metabolism--Global and overview maps--Microbial metabolism in diverse environments|Meta…	{COG1929 Glycerate kinase G Carbohydrate transport and metabolism ;}	{bactNOG00109 Glycerate kinase G}	{NA}	{GLXK1_ECOLI Glycerate 2-kinase OS=Escherichia coli (strain K12) GN=garK PE=1 SV=2}	{NA}	{gb}
[denovogenes]_100283	{ribosome recycling factor [Proteocatella sphenisci]}	{K02838 frr, MRRF, RRF ribosome recycling factor -- --}	{COG0233 Ribosome recycling factor J Translation, ribosomal structure and biogenesis ;}	{proNOG04193 Ribosome recycling factor; Rrf; Frr; ribosome-recycling factor; release factor 4; RF4; recycles ribosomes upon translation termination along with release factor RF-3 and elongation factor EF-G; A GTPase-dependent process results in release of 50S from 70S; inhibited by release factor RF-1; essential for viability; structurally J}	{NA}	{RRF_ALKOO Ribosome-recycling factor OS=Alkaliphilus oremlandii (strain OhILAs) GN=frr PE=3 SV=1}	{NA}	{ribosome recycling factor}
[denovogenes]_100284	{general secretion pathway protein N [Aeromonas veronii AER39]}	{K02463 gspN general secretion pathway protein N -- Cellular Processes--Cellular community - prokaryotes--Biofilm formation - Vibrio cholerae}	{NA}	{proNOG25842 Type II secretion system protein N U}	{NA}	{GSPN_AERHY Type II secretion system protein N OS=Aeromonas hydrophila GN=exeN PE=3 SV=1}	{NA}	{ref}
[denovogenes]_100285	{hypothetical protein [Aeromonas veronii]}	{K09975 K09975 uncharacterized protein -- --}	{NA}	{bactNOG38266 -- S}	{NA}	{NA}	{NA}	{NA}
[denovogenes]_100286	{NA}	{NA}	{NA}	{NA}	{NA}	{NA}	{NA}	{NA}
[denovogenes]_100287	{sodium: proton exchanger [Azonexus hydrophilus]}	{NA}	{NA}	{firmNOG01219 Solute:Hydrogen antiporter protein P}	{NA}	{NA}	{NA}	{ref}
[denovogenes]_100288	{bifunctional histidinal dehydrogenase/ histidinol dehydrogenase [Shewanella sp. MR-4]}	{K00013 hisD histidinol dehydrogenase 1.1.1.23 Metabolism--Amino acid metabolism--Histidine metabolism|Metabolism--Global and overview maps--Metabolic pathways|Metabolism--Global and overview maps--Biosynthesis of secondary metabolites|Metabolism--Global and overview maps--Biosynthesis of amino acids}	{COG0141 Histidinol dehydrogenase E Amino acid transport and metabolism ;}	{COG0141 Histidinol dehydrogenase E}	{NA}	{HISX_SHEON Histidinol dehydrogenase OS=Shewanella oneidensis (strain MR-1) GN=hisD PE=3 SV=1}	{NA}	{histidinol dehydrogenase}
[denovogenes]_100289	{MULTISPECIES: hypothetical protein [Coprobacter fastidiosus|Porphyromonadaceae|Tannerella sp.]}	{NA}	{NA}	{bactNOG46673 -- S}	{NA}	{NA}	{NA}	{ref}
[denovogenes]_10029	{NA}	{NA}	{NA}	{opiNOG41668 -- S}	{NA}	{NA}	{NA}	{NA}
[denovogenes]_100290	{putative tail tubular protein A [Acinetobacter phage vB_AbaP_Acibel007]}	{NA}	{NA}	{NA}	{NA}	{NA}	{NA}	{NA}
[denovogenes]_100291	{hypothetical protein [uncultured bacterium, ACD_77C00293G0007]}	{NA}	{NA}	{firmNOG02886 Major facilitator protein EGP}	{NA}	{NA}	{NA}	{ref}
[denovogenes]_100292	{hypothetical protein [Aeromonas veronii]}	{NA}	{NA}	{proNOG24279 -- S}	{NA}	{NA}	{NA}	{NA}
[denovogenes]_100293	{NA}	{NA}	{NA}	{NA}	{NA}	{NA}	{NA}	{NA}
[denovogenes]_100294	{succinate dehydrogenase [Sphingobacteriaceae bacterium DW12]}	{K00241 sdhC, frdC succinate dehydrogenase / fumarate reductase, cytochrome b subunit -- Metabolism--Carbohydrate metabolism--Citrate cycle (TCA cycle)|Metabolism--Energy metabolism--Oxidative phosphorylation|Metabolism--Carbohydrate metabolism--Butanoate metabolism|Metabolism--Energy metabolism--Carbon fixation pathways in prokaryotes|Metabolism--Global and overview maps--Metabolic pathways|Meta…	{NA}	{NOG13320 Succinate dehydrogenase (or fumarate reductase) cytochrome b subunit, b558 family C}	{NA}	{NA}	{NA}	{NA}
[denovogenes]_100295	{hypothetical protein [Actinomyces johnsonii]}	{NA}	{NA}	{NOG39736 -- -}	{NA}	{NA}	{NA}	{NA}
[denovogenes]_100296	{transcriptional regulator [Proteocatella sphenisci]}	{K07775 resD two-component system, OmpR family, response regulator ResD -- Environmental Information Processing--Signal transduction--Two-component system}	{COG0745 Response regulators consisting of a CheY-like receiver domain and a winged-helix DNA-binding domain TK Signal transduction mechanisms ; Transcription ;}	{COG0745 Response regulators consisting of a CheY-like receiver domain and a winged-helix DNA-binding domain TK}	{NA}	{CSSR_BACSU Transcriptional regulatory protein CssR OS=Bacillus subtilis (strain 168) GN=cssR PE=1 SV=1}	{NA}	{ref}
[denovogenes]_100297	{uncharacterized protein BN543_02049 [Bacteroides dorei CAG:222]}	{K07271 licD lipopolysaccharide cholinephosphotransferase 2.7.8.- --}	{COG3475 LPS biosynthesis protein M Cell wall/membrane/envelope biogenesis ;}	{arCOG09737 LPS biosynthesis protein M}	{NA}	{NA}	{NA}	{NA}
[denovogenes]_100298	{SNARE-like domain protein [Pasteurella bettyae CCUG 2042]}	{NA}	{COG1238 Predicted membrane protein S Function unknown ;}	{firmNOG03989 Alkaline phosphatase S}	{NA}	{Y703_HISSO Uncharacterized protein HI0703 homolog OS=Histophilus somni PE=4 SV=1}	{NA}	{lipoprotein b}
[denovogenes]_100299	{Sua5/YciO/YrdC/YwlC family protein [Neisseria macacae ATCC 33926]}	{K07566 tsaC, rimN, SUA5 L-threonylcarbamoyladenylate synthase 2.7.7.87 --}	{COG0009 Putative translation factor (SUA5) J Translation, ribosomal structure and biogenesis ;}	{COG0009 Putative translation factor (SUA5) J}	{NA}	{Y1198_HAEIN Uncharacterized protein HI_1198 OS=Haemophilus influenzae (strain ATCC 51907 / DSM 11121 / KW20 / Rd) GN=HI_1198 PE=3 SV=1}	{NA}	{ref}
[denovogenes]_1003	{hypothetical protein [Clostridium sp. KNHs209]}	{NA}	{NA}	{NOG150390 -- R}	{NA}	{NA}	{NA}	{NA}
[denovogenes]_10030	{malate synthase [Vibrio fluvialis]}	{K01638 aceB, glcB malate synthase 2.3.3.9 Metabolism--Carbohydrate metabolism--Pyruvate metabolism|Metabolism--Carbohydrate metabolism--Glyoxylate and dicarboxylate metabolism|Metabolism--Global and overview maps--Metabolic pathways|Metabolism--Global and overview maps--Biosynthesis of secondary metabolites|Metabolism--Global and overview maps--Microbial metabolism in diverse environments|Metabo…	{COG2225 Malate synthase C Energy production and conversion ;}	{fuNOG01041 Malate synthase C}	{NA}	{MASY_ECOLI Malate synthase A OS=Escherichia coli (strain K12) GN=aceB PE=1 SV=1}	{NA}	{malate synthase a}
[denovogenes]_100300	{glutamate synthase subunit beta [Salmonella enterica subsp. enterica serovar Montevideo str. OH_2009072675]}	{K00266 gltD glutamate synthase (NADPH/NADH) small chain 1.4.1.13 1.4.1.14 Metabolism--Amino acid metabolism--Alanine, aspartate and glutamate metabolism|Metabolism--Energy metabolism--Nitrogen metabolism|Metabolism--Global and overview maps--Metabolic pathways|Metabolism--Global and overview maps--Biosynthesis of secondary metabolites|Metabolism--Global and overview maps--Microbial metabolism in…	{NA}	{proNOG01915 Glutamate synthase subunit beta; glutamate synthase is composed of subunits alpha and beta; beta subunit is a flavin adenine dinucleotide-NADPH dependent oxidoreductase; provides electrons to the alpha subunit, which binds L-glutamine and 2-oxoglutarate and forms L-glutamate C}	{NA}	{NA}	{NA}	{gb}
[denovogenes]_100301	{cytochrome subunit of photosynthetic reaction center complex [Rubrivivax gelatinosus IL144]}	{K13992 pufC photosynthetic reaction center cytochrome c subunit -- --}	{NA}	{bactNOG03472 Cytochrome c subunit C}	{NA}	{CYCR_RUBGI Photosynthetic reaction center cytochrome c subunit OS=Rubrivivax gelatinosus (strain NBRC 100245 / IL144) GN=pufC PE=3 SV=2}	{NA}	{ref}
[denovogenes]_100302	{RecD/TraA family helicase [Bacteroides sp. 4_1_36]}	{K03581 recD exodeoxyribonuclease V alpha subunit 3.1.11.5 Genetic Information Processing--Replication and repair--Homologous recombination}	{NA}	{COG0507 ATP-dependent exoDNAse (exonuclease V), alpha subunit - helicase superfamily I member L}	{NA}	{NA}	{NA}	{ref}
[denovogenes]_100303	{3-oxoacyl-[acyl-carrier-protein] synthase 2 [Vibrio cholerae MZO-3]}	{K09458 fabF 3-oxoacyl-[acyl-carrier-protein] synthase II 2.3.1.179 Metabolism--Lipid metabolism--Fatty acid biosynthesis|Metabolism--Metabolism of cofactors and vitamins--Biotin metabolism|Metabolism--Global and overview maps--Metabolic pathways|Metabolism--Global and overview maps--Fatty acid metabolism}	{COG0304 3-oxoacyl-(acyl-carrier-protein) synthase IQ Lipid transport and metabolism ; Secondary metabolites biosynthesis, transport and catabolism ;}	{aproNOG00686 3-Oxoacyl-[Acyl-Carrier-Protein] synthase I}	{NA}	{FABF_VIBCH 3-oxoacyl-[acyl-carrier-protein] synthase 2 OS=Vibrio cholerae serotype O1 (strain ATCC 39315 / El Tor Inaba N16961) GN=fabF PE=1 SV=3}	{NA}	{3-oxoacyl-}
[denovogenes]_100304	{NA}	{NA}	{NA}	{NA}	{NA}	{NA}	{NA}	{NA}
[denovogenes]_100305	{cytidine/uridine-specific hydrolase [Neisseria wadsworthii 9715]}	{K01239 iunH purine nucleosidase 3.2.2.1 Metabolism--Nucleotide metabolism--Purine metabolism|Metabolism--Metabolism of cofactors and vitamins--Nicotinate and nicotinamide metabolism|Metabolism--Global and overview maps--Metabolic pathways}	{COG1957 Inosine-uridine nucleoside N-ribohydrolase F Nucleotide transport and metabolism ;}	{COG1957 Inosine-uridine nucleoside N-ribohydrolase F}	{NA}	{YHD6_SCHPO Uncharacterized protein C1683.06c OS=Schizosaccharomyces pombe (strain 972 / ATCC 24843) GN=SPBC1683.06c PE=3 SV=1}	{NA}	{gb}
[denovogenes]_100306	{molecular chaperone DnaJ [Neisseria weaveri]}	{K03686 dnaJ molecular chaperone DnaJ -- --}	{COG0484 DnaJ-class molecular chaperone with C-terminal Zn finger domain O Posttranslational modification, protein turnover, chaperones ;}	{COG0484 DnaJ-class molecular chaperone with C-terminal Zn finger domain O}	{NA}	{DNAJ_NEIG1 Chaperone protein DnaJ OS=Neisseria gonorrhoeae (strain ATCC 700825 / FA 1090) GN=dnaJ PE=3 SV=1}	{NA}	{ref}
[denovogenes]_100307	{methionine--tRNA ligase, beta subunit [Neisseria sicca ATCC 29256]}	{NA}	{NA}	{proNOG02193 Methionyl-Trna synthetase; methionine--tRNA ligase; MetRS; adds methionine to tRNA(Met) with cleavage of ATP to AMP and diphosphate; some MetRS enzymes form dimers depending on a C-terminal domain that is also found in other proteins such as Trbp111 in Aquifex aeolicus and the cold-shock protein CsaA from Bacillus subtilis while others do not; four subfamilies exist based on sequence…	{NA}	{NA}	{NA}	{ref}
[denovogenes]_100308	{NA}	{NA}	{NA}	{NA}	{NA}	{NA}	{NA}	{NA}
[denovogenes]_100309	{NA}	{NA}	{NA}	{NA}	{NA}	{NA}	{NA}	{NA}
[denovogenes]_10031	{chromosome segregation protein SMC [Shewanella sp. MR-7]}	{K03546 sbcC exonuclease SbcC -- --}	{NA}	{proNOG01062 Exonuclease L}	{NA}	{NA}	{NA}	{smc domain protein}
[denovogenes]_100310	{transposase, Mutator family [ [[Clostridium] symbiosum WAL-14673]}	{K07493 K07493 putative transposase -- --}	{COG3328 Transposase and inactivated derivatives L Replication, recombination and repair ;}	{proNOG01270 Transposase L}	{NA}	{Y4PO_RHISN Probable transposase for insertion sequence element ISRM3-like OS=Rhizobium sp. (strain NGR234) GN=NGR_a01970 PE=3 SV=1}	{NA}	{ref}
[denovogenes]_100311	{Phosphoribosylanthranilate isomerase [Snodgrassella alvi wkB2]}	{K01817 trpF phosphoribosylanthranilate isomerase 5.3.1.24 Metabolism--Amino acid metabolism--Phenylalanine, tyrosine and tryptophan biosynthesis|Metabolism--Global and overview maps--Metabolic pathways|Metabolism--Global and overview maps--Biosynthesis of secondary metabolites|Metabolism--Global and overview maps--Biosynthesis of antibiotics|Metabolism--Global and overview maps--Biosynthesis of …	{COG0135 Phosphoribosylanthranilate isomerase E Amino acid transport and metabolism ;}	{COG0135 Phosphoribosylanthranilate isomerase E}	{NA}	{TRPF_NEIMA N-(5'-phosphoribosyl)anthranilate isomerase OS=Neisseria meningitidis serogroup A / serotype 4A (strain Z2491) GN=trpF PE=3 SV=1}	{NA}	{ref}
[denovogenes]_100312	{glutamate synthase [Bacteroides graminisolvens DSM 19988 = JCM 15093]}	{K00265 gltB glutamate synthase (NADPH/NADH) large chain 1.4.1.13 1.4.1.14 Metabolism--Amino acid metabolism--Alanine, aspartate and glutamate metabolism|Metabolism--Energy metabolism--Nitrogen metabolism|Metabolism--Global and overview maps--Metabolic pathways|Metabolism--Global and overview maps--Biosynthesis of secondary metabolites|Metabolism--Global and overview maps--Microbial metabolism in…	{NA}	{COG0069 Glutamate synthase domain 2 E}	{NA}	{NA}	{NA}	{ref}
[denovogenes]_100313	{sodium: neurotransmitter symporter family protein [Propionibacterium propionicum F0230a]}	{NA}	{NA}	{arCOG04466 Na+-dependent transporter of the SNF family R}	{NA}	{NA}	{NA}	{ref}
[denovogenes]_100314	{hypothetical protein [Cetobacterium somerae]}	{NA}	{COG3819 Predicted membrane protein S Function unknown ;}	{proNOG03375 -- S}	{NA}	{NA}	{NA}	{ref}
[denovogenes]_100315	{peptidase [[Clostridium] cellobioparum]}	{NA}	{NA}	{COG3864 Uncharacterized protein conserved in bacteria S}	{NA}	{NA}	{NA}	{NA}
[denovogenes]_100316	{hypothetical protein [Bacteroides fragilis]}	{NA}	{NA}	{NOG137342 -- -}	{NA}	{NA}	{NA}	{NA}
[denovogenes]_100317	{dihydrolipoamide succinyltransferase [Aeromonas veronii]}	{K00658 DLST, sucB 2-oxoglutarate dehydrogenase E2 component (dihydrolipoamide succinyltransferase) 2.3.1.61 Metabolism--Carbohydrate metabolism--Citrate cycle (TCA cycle)|Metabolism--Amino acid metabolism--Lysine degradation|Metabolism--Global and overview maps--Metabolic pathways|Metabolism--Global and overview maps--Biosynthesis of secondary metabolites|Metabolism--Global and overview maps--Mi…	{COG0508 Pyruvate/2-oxoglutarate dehydrogenase complex, dihydrolipoamide acyltransferase (E2) component, and related enzymes C Energy production and conversion ;}	{proNOG00321 Dehydrogenase C}	{NA}	{ODO2_ECOLI Dihydrolipoyllysine-residue succinyltransferase component of 2-oxoglutarate dehydrogenase complex OS=Escherichia coli (strain K12) GN=sucB PE=1 SV=2}	{NA}	{ref}
[denovogenes]_100318	{hypothetical protein [Citrobacter sp. MGH 55, AF41_00821]}	{K12288 hofM pilus assembly protein HofM -- --}	{NA}	{NOG08860 -- S}	{NA}	{HOFM_ECOLI Putative DNA utilization protein HofM OS=Escherichia coli (strain K12) GN=hofM PE=4 SV=2}	{NA}	{NA}
[denovogenes]_100319	{NA}	{NA}	{NA}	{NA}	{NA}	{NA}	{NA}	{NA}
[denovogenes]_10032	{MULTISPECIES: molecular chaperone GroEL [Aeromonas|Aeromonas veronii]}	{K04077 groEL, HSPD1 chaperonin GroEL -- Genetic Information Processing--Folding, sorting and degradation--RNA degradation|Organismal Systems--Aging--Longevity regulating pathway - worm|Human Diseases--Endocrine and metabolic diseases--Type I diabetes mellitus|Human Diseases--Infectious diseases: Bacterial--Legionellosis|Human Diseases--Infectious diseases: Bacterial--Tuberculosis}	{COG0459 Chaperonin GroEL (HSP60 family) O Posttranslational modification, protein turnover, chaperones ;}	{proNOG00498 Chaperonin GroEL; 60 kDa chaperone family; promotes refolding of misfolded polypeptides especially under stressful conditions; forms two stacked rings of heptamers to form a barrel-shaped 14mer; ends can be capped by GroES; misfolded proteins enter the barrel where they are refolded when GroES binds; many bacteria have multiple copies of the groEL gene which are active under differen…	{NA}	{CH60_AERS4 60 kDa chaperonin OS=Aeromonas salmonicida (strain A449) GN=groL PE=3 SV=1}	{NA}	{molecular chaperone}
[denovogenes]_100320	{glutamyl-tRNA amidotransferase subunit A, partial [Ideonella sp. B508-1]}	{K02433 gatA, QRSL1 aspartyl-tRNA(Asn)/glutamyl-tRNA(Gln) amidotransferase subunit A 6.3.5.6 6.3.5.7 Genetic Information Processing--Translation--Aminoacyl-tRNA biosynthesis|Metabolism--Global and overview maps--Metabolic pathways}	{COG0154 Asp-tRNAAsn/Glu-tRNAGln amidotransferase A subunit and related amidases J Translation, ribosomal structure and biogenesis ;}	{COG0154 Asp-tRNAAsn/Glu-tRNAGln amidotransferase A subunit and related amidases J}	{NA}	{NA}	{NA}	{ref}
[denovogenes]_100321	{4-hydroxy-3-methylbut-2-enyl diphosphate reductase [Alicyclobacillus acidocaldarius]}	{K03527 ispH, lytB 4-hydroxy-3-methylbut-2-en-1-yl diphosphate reductase 1.17.7.4 Metabolism--Metabolism of terpenoids and polyketides--Terpenoid backbone biosynthesis|Metabolism--Global and overview maps--Metabolic pathways|Metabolism--Global and overview maps--Biosynthesis of secondary metabolites|Metabolism--Global and overview maps--Biosynthesis of antibiotics}	{COG0761 Penicillin tolerance protein IM Lipid transport and metabolism ; Cell wall/membrane/envelope biogenesis ;}	{proNOG03901 4-Hydroxy-3-Methylbut-2-Enyl diphosphate reductase; catalyzes the conversion of 1-hydroxy-2-methyl-2-(E)-butenyl 4-diphosphate into isopentenyl diphosphate and dimethylallyl diphosphate ; functions in the nonmevalonate isoprenoid biosynthesis pathway I}	{NA}	{ISPH_GEOSW 4-hydroxy-3-methylbut-2-enyl diphosphate reductase OS=Geobacillus sp. (strain WCH70) GN=ispH PE=3 SV=1}	{NA}	{4-hydroxy-3-methylbut-2-enyl diphosphate reductase}
[denovogenes]_100322	{putative HAAAP family transporter YhjV [Citrobacter farmeri GTC 1319]}	{NA}	{COG0814 Amino acid permeases E Amino acid transport and metabolism ;}	{proNOG06606 Serine transporter protein E}	{NA}	{YHJV_ECOLI Inner membrane transport protein YhjV OS=Escherichia coli (strain K12) GN=yhjV PE=1 SV=1}	{NA}	{ref}
[denovogenes]_100323	{NA}	{NA}	{NA}	{NA}	{NA}	{NA}	{NA}	{NA}
[denovogenes]_100324	{7-carboxy-7-deazaguanine synthase [Neisseria mucosa]}	{K10026 queE 7-carboxy-7-deazaguanine synthase 4.3.99.3 Metabolism--Metabolism of cofactors and vitamins--Folate biosynthesis|Metabolism--Global and overview maps--Metabolic pathways}	{COG0602 Organic radical activating enzymes O Posttranslational modification, protein turnover, chaperones ;}	{aproNOG04807 -- O}	{NA}	{QUEE_NEIMB 7-carboxy-7-deazaguanine synthase OS=Neisseria meningitidis serogroup B (strain MC58) GN=queE PE=3 SV=1}	{NA}	{radical sam superfamily protein}
[denovogenes]_100325	{hypothetical protein [Alistipes indistinctus]}	{NA}	{NA}	{NA}	{NA}	{NA}	{NA}	{NA}
[denovogenes]_100326	{ERF superfamily protein [Clostridium difficile|Peptoclostridium difficile]}	{NA}	{NA}	{NOG131410 -- S}	{NA}	{ERF_BPP22 Essential recombination function protein OS=Enterobacteria phage P22 GN=erf PE=4 SV=2}	{NA}	{NA}
[denovogenes]_100327	{hypothetical protein [Cetobacterium somerae]}	{NA}	{COG1971 Predicted membrane protein S Function unknown ;}	{COG1971 Predicted membrane protein S}	{NA}	{MNTP_DESHY Putative manganese efflux pump MntP OS=Desulfitobacterium hafniense (strain Y51) GN=mntP PE=3 SV=1}	{NA}	{ref}
[denovogenes]_100328	{exopolyphosphatase [Vibrio metoecus]}	{NA}	{COG0248 Exopolyphosphatase FP Nucleotide transport and metabolism ; Inorganic ion transport and metabolism ;}	{proNOG01297 Ppx/Gppa phosphatase FP}	{NA}	{PPX_HAEIN Putative exopolyphosphatase OS=Haemophilus influenzae (strain ATCC 51907 / DSM 11121 / KW20 / Rd) GN=ppx PE=5 SV=1}	{NA}	{exopolyphosphatase}
[denovogenes]_100329	{hydrolase, NUDIX family [Parabacteroides johnsonii DSM 18315]}	{K01515 nudF ADP-ribose pyrophosphatase 3.6.1.13 Metabolism--Nucleotide metabolism--Purine metabolism}	{NA}	{COG0494 NTP pyrophosphohydrolases including oxidative damage repair enzymes LR}	{NA}	{NA}	{NA}	{ref}
[denovogenes]_10033	{ubiquinone biosynthesis monooxygenase UbiB [Vibrio sp. RC586]}	{K03688 ubiB, aarF ubiquinone biosynthesis protein -- --}	{COG0661 Predicted unusual protein kinase R General function prediction only ;}	{COG0661 Predicted unusual protein kinase R}	{NA}	{UBIB_VIBCM Probable protein kinase UbiB OS=Vibrio cholerae serotype O1 (strain M66-2) GN=ubiB PE=3 SV=1}	{NA}	{2-polyprenylphenol 6-hydroxylase}
[denovogenes]_100330	{putative uncharacterized protein [Bacteroides sp. CAG:20]}	{NA}	{NA}	{bactNOG59010 Tonb-Dependent receptor S}	{NA}	{NA}	{NA}	{NA}
[denovogenes]_100331	{hypothetical protein, Pentapeptide repeat domains [blood disease bacterium R229]}	{K15352 pipB2 secreted effector protein PipB2 -- Human Diseases--Infectious diseases: Bacterial--Salmonella infection}	{COG1357 Uncharacterized low-complexity proteins S Function unknown ;}	{actNOG12515 -- S}	{NA}	{YMO3_PANSE Uncharacterized protein in mobD 3'region OS=Pantoea stewartii subsp. stewartii PE=4 SV=1}	{NA}	{NA}
[denovogenes]_100332	{chromate transport protein [Acetobacter sp. CAG:977]}	{K07240 chrA chromate transporter -- --}	{COG2059 Chromate transport protein ChrA P Inorganic ion transport and metabolism ;}	{bactNOG29442 Chromate transmembrane transporter protein P}	{NA}	{NA}	{NA}	{ref}
[denovogenes]_100333	{conserved hypothetical protein [Tetrasphaera jenkinsii Ben 74]}	{NA}	{NA}	{bactNOG78099 -- S}	{NA}	{NA}	{NA}	{NA}
[denovogenes]_100334	{hypothetical protein [Coprobacter fastidiosus]}	{NA}	{NA}	{NA}	{NA}	{NA}	{NA}	{NA}
[denovogenes]_100335	{conserved hypothetical protein [Ruminiclostridium thermocellum]}	{NA}	{NA}	{firmNOG07326 -- S}	{NA}	{NA}	{NA}	{NA}
[denovogenes]_100336	{hypothetical protein [Curvibacter putative symbiont of Hydra magnipapillata, Csp_B16150]}	{NA}	{NA}	{COG0370 Fe2+ transport system protein B P}	{NA}	{NA}	{NA}	{ref}
[denovogenes]_100337	{hypothetical protein [Aeromonas veronii]}	{NA}	{COG4337 Uncharacterized protein conserved in bacteria S Function unknown ;}	{proNOG22514 -- S}	{NA}	{NA}	{NA}	{NA}
[denovogenes]_100338	{NA}	{NA}	{NA}	{NA}	{NA}	{NA}	{NA}	{NA}
[denovogenes]_100339	{MULTISPECIES: arginyl-tRNA synthetase [Parabacteroides|Parabacteroides goldsteinii|Parabacteroides sp.]}	{NA}	{NA}	{proNOG01484 Arginyl-Trna synthetase; catalyzes a two-step reaction, first charging an arginine molecule by linking its carboxyl group to the alpha-phosphate of ATP, followed by transfer of the aminoacyl-adenylate to its tRNA; class-I aminoacyl-tRNA synthetase J}	{NA}	{NA}	{NA}	{arginyl-trna synthetase}
[denovogenes]_10034	{NA}	{NA}	{NA}	{NOG12793 Calcium ion binding protein S}	{NA}	{NA}	{NA}	{NA}
[denovogenes]_100340	{lysyl-tRNA synthetase [Conchiformibius kuhniae]}	{NA}	{NA}	{proNOG01895 Lysyl-Trna synthetase; class II; LysRS2; catalyzes a two-step reaction, first charging a lysine molecule by linking its carboxyl group to the alpha-phosphate of ATP, followed by transfer of the aminoacyl-adenylate to its tRNA; in Methanosarcina barkeri, LysRS2 charges both tRNA molecules for lysine that exist in this organism and in addition can charge the tRNAPyl with lysine in the …	{NA}	{NA}	{NA}	{ref}
[denovogenes]_100341	{NA}	{NA}	{NA}	{NA}	{NA}	{NA}	{NA}	{NA}
[denovogenes]_100342	{rare lipoB family protein [Vibrio cholerae HE-16]}	{K03643 lptE, rlpB LPS-assembly lipoprotein -- --}	{COG2980 Rare lipoprotein B M Cell wall/membrane/envelope biogenesis ;}	{proNOG33838 Rare lipoprotein B M}	{NA}	{LPTE_PHOLL LPS-assembly lipoprotein LptE OS=Photorhabdus luminescens subsp. laumondii (strain TT01) GN=lptE PE=3 SV=1}	{NA}	{rare lipob domain protein}
[denovogenes]_100343	{membrane protein [Schleiferia thermophila str. Yellowstone]}	{NA}	{NA}	{COG2825 Outer membrane protein M}	{NA}	{NA}	{NA}	{NA}
[denovogenes]_100344	{DoxX family protein [Tolypothrix bouteillei VB521301]}	{NA}	{NA}	{bactNOG16278 -- S}	{NA}	{NA}	{NA}	{NA}
[denovogenes]_100345	{signal peptide peptidase SppA, 36K type [Fusobacterium varium ATCC 27725]}	{NA}	{NA}	{COG0616 Periplasmic serine proteases (ClpP class) OU}	{NA}	{NA}	{NA}	{NA}
[denovogenes]_100346	{hypothetical protein [Cetobacterium somerae]}	{NA}	{NA}	{proNOG00046 Protein involved in drug transmembrane transport P}	{NA}	{NA}	{NA}	{ref}
[denovogenes]_100347	{3-ketoacyl-ACP reductase [Acetivibrio cellulolyticus]}	{K00059 fabG 3-oxoacyl-[acyl-carrier protein] reductase 1.1.1.100 Metabolism--Lipid metabolism--Fatty acid biosynthesis|Metabolism--Metabolism of cofactors and vitamins--Biotin metabolism|Metabolism--Lipid metabolism--Biosynthesis of unsaturated fatty acids|Metabolism--Global and overview maps--Metabolic pathways|Metabolism--Global and overview maps--Fatty acid metabolism}	{COG1028 Dehydrogenases with different specificities (related to short-chain alcohol dehydrogenases) IQR Lipid transport and metabolism ; Secondary metabolites biosynthesis, transport and catabolism ; General function prediction only ;}	{COG1028 Dehydrogenases with different specificities (related to short-chain alcohol dehydrogenases) IQR}	{NA}	{FABG_BACSU 3-oxoacyl-[acyl-carrier-protein] reductase FabG OS=Bacillus subtilis (strain 168) GN=fabG PE=3 SV=3}	{NA}	{ref}
[denovogenes]_100348	{pullulanase [Rubrivivax gelatinosus]}	{NA}	{NA}	{KOG0470 1,4-alpha-glucan branching enzyme/starch branching enzyme II G}	{GH13 &alpha;-amylase (EC 3.2.1.1); pullulanase (EC 3.2.1.41); cyclomaltodextrin glucanotransferase (EC 2.4.1.19); cyclomaltodextrinase (EC 3.2.1.54); trehalose-6-phosphate hydrolase (EC 3.2.1.93); oligo-&alpha;-glucosidase (EC 3.2.1.10); maltogenic amylase (EC 3.2.1.133); neopullulanase (EC 3.2.1.135); &alpha;-glucosidase (EC 3.2.1.20); maltotetraose-forming &alpha;-amylase (EC 3.2.1.60); isoamy…	{NA}	{NA}	{ref}
[denovogenes]_100349	{molecular chaperone DnaK [[Clostridium] josui]}	{K04043 dnaK molecular chaperone DnaK -- Genetic Information Processing--Folding, sorting and degradation--RNA degradation|Organismal Systems--Aging--Longevity regulating pathway - worm|Human Diseases--Infectious diseases: Bacterial--Tuberculosis}	{NA}	{COG0443 Molecular chaperone O}	{NA}	{DNAK_MEGEL Chaperone protein DnaK (Fragment) OS=Megasphaera elsdenii GN=dnaK PE=3 SV=1}	{NA}	{chaperone protein}
[denovogenes]_10035	{diguanylate cyclase (GGDEF) domain-containing protein [Aeromonas veronii]}	{NA}	{NA}	{proNOG08430 Diguanylate cyclase T}	{NA}	{NA}	{NA}	{ref}
[denovogenes]_100350	{[Protein-PII] uridylyltransferase [Vibrio cholerae]}	{NA}	{NA}	{proNOG01538 PII uridylyl-transferase; catalyzes the uridylylation or deuridylylation of the PII nitrogen regulatory protein O}	{NA}	{NA}	{NA}	{protein-p-ii uridylyltransferase}
[denovogenes]_100351	{ada regulatory protein [Shewanella sp. HN-41]}	{K13529 ada-alkA AraC family transcriptional regulator, regulatory protein of adaptative response / DNA-3-methyladenine glycosylase II 3.2.2.21 Genetic Information Processing--Replication and repair--Base excision repair}	{COG2169 Adenosine deaminase F Nucleotide transport and metabolism ;}	{bactNOG46222 Transcriptional regulator, AraC family protein K}	{NA}	{NA}	{NA}	{ref}
[denovogenes]_100352	{Glutamyl- and glutaminyl-tRNA synthetase [Snodgrassella alvi SCGC AB-598-J21]}	{NA}	{NA}	{proNOG00199 Glutaminyl-Trna synthetase; catalyzes a two-step reaction, first charging a glutamine molecule by linking its carboxyl group to the alpha-phosphate of ATP, followed by transfer of the aminoacyl-adenylate to its tRNA J}	{NA}	{NA}	{NA}	{ref}
[denovogenes]_100353	{NA}	{NA}	{NA}	{NA}	{NA}	{NA}	{NA}	{NA}
[denovogenes]_100354	{hypothetical protein [Citrobacter farmeri GTC 1319, YbiR]}	{NA}	{COG0471 Di- and tricarboxylate transporters P Inorganic ion transport and metabolism ;}	{bactNOG01136 Citrate transmembrane transporter protein C}	{NA}	{YBIR_ECOLI Inner membrane protein YbiR OS=Escherichia coli (strain K12) GN=ybiR PE=1 SV=1}	{NA}	{ref}
[denovogenes]_100355	{cytochrome C peroxidase [Granulicoccus phenolivorans]}	{K06442 tlyA 23S rRNA (cytidine1920-2'-O)/16S rRNA (cytidine1409-2'-O)-methyltransferase 2.1.1.226 2.1.1.227 --}	{COG1189 Predicted rRNA methylase J Translation, ribosomal structure and biogenesis ;}	{actNOG00935 Hemolysin protein J}	{NA}	{TLYA_MYCTU 16S/23S rRNA (cytidine-2'-O)-methyltransferase TlyA OS=Mycobacterium tuberculosis (strain ATCC 25618 / H37Rv) GN=tlyA PE=1 SV=1}	{NA}	{ribosomal rna large subunit methyltransferase j}
[denovogenes]_100356	{CBS domain-containing protein precursor [Hydrogenophaga intermedia]}	{K03699 tlyC putative hemolysin -- --}	{COG1253 Hemolysins and related proteins containing CBS domains R General function prediction only ;}	{bactNOG00120 Cobalt ion transmembrane transporter protein P}	{NA}	{NA}	{NA}	{ref}
[denovogenes]_100357	{hydrogenase [Fusobacterium mortiferum]}	{K00336 nuoG NADH-quinone oxidoreductase subunit G 1.6.5.3 Metabolism--Energy metabolism--Oxidative phosphorylation|Metabolism--Global and overview maps--Metabolic pathways}	{COG4624 Iron only hydrogenase large subunit, C-terminal domain R General function prediction only ;}	{opiNOG04947 Component of the cytosolic Fe/S protein assembly machinery. Required for maturation of extramitochondrial Fe/S proteins. May play a role in the transfer of pre-assembled Fe/S clusters to target apoproteins (By similarity) Y}	{NA}	{NA}	{NA}	{ref}
[denovogenes]_100358	{chemotaxis protein CheY [Hydrogenophaga sp. PBC]}	{K07714 atoC two-component system, NtrC family, response regulator AtoC -- Environmental Information Processing--Signal transduction--Two-component system}	{COG2204 Response regulator containing CheY-like receiver, AAA-type ATPase, and DNA-binding domains T Signal transduction mechanisms ;}	{proNOG00277 Regulator protein T}	{NA}	{ZRAR_KLEOX Transcriptional regulatory protein ZraR OS=Klebsiella oxytoca GN=zraR PE=3 SV=1}	{NA}	{ref}
[denovogenes]_100359	{ATP-dependent protease La [Paludibacter propionicigenes WB4]}	{NA}	{NA}	{proNOG01413 Atp-Dependent protease LA O}	{NA}	{NA}	{NA}	{atp-dependent protease la}
[denovogenes]_10036	{hypothetical protein [Dielma fastidiosa]}	{NA}	{NA}	{COG2244 Membrane protein involved in the export of O-antigen and teichoic acid R}	{NA}	{NA}	{NA}	{NA}
[denovogenes]_100360	{LysR family transcriptional regulator [Aeromonas sp. AE122]}	{NA}	{NA}	{COG0583 Transcriptional regulator K}	{NA}	{NA}	{NA}	{family transcriptional regulator}
[denovogenes]_100361	{methionine sulfoxide reductase [Eremococcus coleocola]}	{NA}	{NA}	{NOG39736 -- -}	{NA}	{NA}	{NA}	{NA}
[denovogenes]_100362	{helicase C-terminal domain protein [Fusobacterium varium ATCC 27725]}	{NA}	{NA}	{actNOG01642 Type III restriction enzyme, res subunit L}	{NA}	{NA}	{NA}	{ref}
[denovogenes]_100363	{sodium: proton antiporter [Proteocatella sphenisci]}	{K03315 nhaC Na+:H+ antiporter, NhaC family -- --}	{NA}	{COG1757 Na+/H+ antiporter C}	{NA}	{NA}	{NA}	{na+ h+ antiporter}
[denovogenes]_100364	{exodeoxyribonuclease V alpha chain [Citrobacter farmeri GTC 1319]}	{K03581 recD exodeoxyribonuclease V alpha subunit 3.1.11.5 Genetic Information Processing--Replication and repair--Homologous recombination}	{NA}	{actNOG04074 EXODEOXYRIBONUCLEASE V ALPHA L}	{NA}	{NA}	{NA}	{ref}
[denovogenes]_100365	{2, 5-diketo-D-gluconic acid reductase A [Citrobacter farmeri GTC 1319]}	{K06221 dkgA 2,5-diketo-D-gluconate reductase A 1.1.1.346 --}	{COG0656 Aldo/keto reductases, related to diketogulonate reductase R General function prediction only ;}	{actNOG00114 Reductase C}	{NA}	{DKGA_ECOLI 2,5-diketo-D-gluconic acid reductase A OS=Escherichia coli (strain K12) GN=dkgA PE=1 SV=3}	{NA}	{-diketo-d-gluconic acid reductase a}
[denovogenes]_100366	{ATP-dependent helicase HepA [Candidatus Accumulibacter sp. BA-92]}	{NA}	{COG0553 Superfamily II DNA/RNA helicases, SNF2 family KL Transcription ; Replication, recombination and repair ;}	{KOG1001 Helicase-like transcription factor HLTF/DNA helicase RAD5, DEAD-box superfamily KL}	{NA}	{NA}	{NA}	{ref}
[denovogenes]_100367	{hypothetical protein [Pseudomonas resinovorans]}	{NA}	{NA}	{proNOG11213 Multicopper oxidase S}	{NA}	{NA}	{NA}	{NA}
[denovogenes]_100368	{excinuclease ABC, A subunit [Cetobacterium somerae]}	{NA}	{NA}	{firmNOG00631 The UvrABC repair system catalyzes the recognition and processing of DNA lesions. UvrA is an ATPase and a DNA-binding protein. A damage recognition complex composed of 2 uvrA and 2 uvrB subunits scans DNA for abnormalities. When the presence of a lesion has been verified by uvrB, the uvrA molecules dissociate L}	{NA}	{UVRA_PARDE UvrABC system protein A (Fragment) OS=Paracoccus denitrificans GN=uvrA PE=3 SV=1}	{NA}	{ref}
[denovogenes]_100369	{elongation factor P [Proteocatella sphenisci]}	{K02356 efp elongation factor P -- --}	{COG0231 Translation elongation factor P (EF-P)/translation initiation factor 5A (eIF-5A) J Translation, ribosomal structure and biogenesis ;}	{proNOG00765 Involved in peptide bond synthesis. Stimulates efficient translation and peptide-bond synthesis on native or reconstituted 70S ribosomes in vitro. functions indirectly by altering the affinity of the ribosome for aminoacyl-tRNA, thus increasing their reactivity as acceptors for peptidyl transferase (By similarity) J}	{NA}	{EFP_PEPD6 Elongation factor P OS=Peptoclostridium difficile (strain 630) GN=efp PE=3 SV=1}	{NA}	{ref}
[denovogenes]_10037	{hypothetical protein [Dielma fastidiosa]}	{NA}	{NA}	{COG2244 Membrane protein involved in the export of O-antigen and teichoic acid R}	{NA}	{NA}	{NA}	{NA}
[denovogenes]_100370	{hypothetical protein [Enterococcus gallinarum EGD-AAK12, N036_26855]}	{K08679 E5.1.3.6 UDP-glucuronate 4-epimerase 5.1.3.6 Metabolism--Carbohydrate metabolism--Amino sugar and nucleotide sugar metabolism|Metabolism--Global and overview maps--Metabolic pathways}	{COG0451 Nucleoside-diphosphate-sugar epimerases MG Cell wall/membrane/envelope biogenesis ; Carbohydrate transport and metabolism ;}	{firmNOG02859 Nad-Dependent epimerase/dehydratase M}	{NA}	{YCL2_ECO11 Uncharacterized 37.6 kDa protein in cld 5'region OS=Escherichia coli O111:H- PE=3 SV=1}	{NA}	{ref}
[denovogenes]_100371	{NA}	{NA}	{NA}	{NA}	{NA}	{NA}	{NA}	{NA}
[denovogenes]_100372	{amylovoran biosynthesis glycosyltransferase AmsE [Pasteurella bettyae CCUG 2042]}	{K16702 amsE amylovoran biosynthesis glycosyltransferase AmsE 2.4.-.- --}	{COG0463 Glycosyltransferases involved in cell wall biogenesis M Cell wall/membrane/envelope biogenesis ;}	{COG0463 Glycosyltransferases involved in cell wall biogenesis M}	{GT2 cellulose synthase (EC 2.4.1.12); chitin synthase (EC 2.4.1.16); dolichyl-phosphate &beta;-D-mannosyltransferase (EC 2.4.1.83); dolichyl-phosphate &beta;-glucosyltransferase (EC 2.4.1.117); N-acetylglucosaminyltransferase (EC 2.4.1.-); N-acetylgalactosaminyltransferase (EC 2.4.1.-); hyaluronan synthase (EC 2.4.1.212); chitin oligosaccharide synthase (EC 2.4.1.-); &beta;-1,3-glucan synthase (…	{Y1695_HAEIN Uncharacterized glycosyltransferase HI_1695 OS=Haemophilus influenzae (strain ATCC 51907 / DSM 11121 / KW20 / Rd) GN=HI_1695 PE=3 SV=2}	{NA}	{ref}
[denovogenes]_100373	{hydrogenase expression/formation protein HypE [Mucilaginibacter paludis]}	{K04655 hypE hydrogenase expression/formation protein HypE -- --}	{COG0309 Hydrogenase maturation factor O Posttranslational modification, protein turnover, chaperones ;}	{COG0309 Hydrogenase maturation factor O}	{NA}	{HYPE_BRADU Hydrogenase expression/formation protein HypE OS=Bradyrhizobium diazoefficiens (strain JCM 10833 / IAM 13628 / NBRC 14792 / USDA 110) GN=hypE PE=3 SV=3}	{NA}	{NA}
[denovogenes]_100374	{hypothetical protein [Niabella aurantiaca]}	{NA}	{NA}	{bactNOG10288 -- S}	{NA}	{NA}	{NA}	{NA}
[denovogenes]_100375	{multidrug transporter MatE [Clostridium sp. CL-2]}	{NA}	{COG0534 Na+-driven multidrug efflux pump V Defense mechanisms ;}	{COG0534 Na+-driven multidrug efflux pump V}	{NA}	{NA}	{NA}	{mate efflux family protein}
[denovogenes]_100376	{GTPase CgtA [Parabacteroides gordonii]}	{K03979 obgE, cgtA GTPase 3.6.5.- --}	{COG0536 Predicted GTPase R General function prediction only ;}	{COG0536 Predicted GTPase R}	{NA}	{OBG_BACTN GTPase Obg OS=Bacteroides thetaiotaomicron (strain ATCC 29148 / DSM 2079 / NCTC 10582 / E50 / VPI-5482) GN=obg PE=3 SV=1}	{NA}	{gtpase obg}
[denovogenes]_100377	{alanine--tRNA ligase [Clostridium sp. BNL1100]}	{NA}	{NA}	{COG0013 Alanyl-tRNA synthetase J}	{NA}	{NA}	{NA}	{alanyl-trna synthetase}
[denovogenes]_100378	{tRNA modification GTPase TrmE [Ideonella sp. B508-1]}	{K03650 mnmE, trmE, MSS1 tRNA modification GTPase 3.6.-.- --}	{NA}	{proNOG00564 Trna modification GTPase TrmE; in Escherichia coli this protein is involved in the biosynthesis of the hypermodified nucleoside 5-methylaminomethyl-2-thiouridine, which is found in the wobble position of some tRNAs and affects ribosomal frameshifting; shows potassium-dependent dimerization and GTP hydrolysis; also involved in regulation of glutamate-dependent acid resistance and acti…	{NA}	{MNME_ACISJ tRNA modification GTPase MnmE OS=Acidovorax sp. (strain JS42) GN=mnmE PE=3 SV=2}	{NA}	{ref}
[denovogenes]_100379	{hypothetical protein [Ruminococcus gauvreauii]}	{NA}	{NA}	{proNOG02765 Nad-Dependent epimerase/dehydratase M}	{NA}	{NA}	{NA}	{NA}
[denovogenes]_10038	{oligo-1, 6-glucosidase [Paucisalibacillus globulus]}	{K01182 IMA, malL oligo-1,6-glucosidase 3.2.1.10 Metabolism--Carbohydrate metabolism--Galactose metabolism|Metabolism--Carbohydrate metabolism--Starch and sucrose metabolism|Metabolism--Global and overview maps--Metabolic pathways}	{COG0366 Glycosidases G Carbohydrate transport and metabolism ;}	{COG0366 Glycosidases G}	{GH13 &alpha;-amylase (EC 3.2.1.1); pullulanase (EC 3.2.1.41); cyclomaltodextrin glucanotransferase (EC 2.4.1.19); cyclomaltodextrinase (EC 3.2.1.54); trehalose-6-phosphate hydrolase (EC 3.2.1.93); oligo-&alpha;-glucosidase (EC 3.2.1.10); maltogenic amylase (EC 3.2.1.133); neopullulanase (EC 3.2.1.135); &alpha;-glucosidase (EC 3.2.1.20); maltotetraose-forming &alpha;-amylase (EC 3.2.1.60); isoamy…	{O16G_GEOTM Oligo-1,6-glucosidase OS=Geobacillus thermoglucosidasius GN=malL PE=1 SV=1}	{NA}	{ref}
[denovogenes]_100380	{NA}	{NA}	{NA}	{NA}	{NA}	{NA}	{NA}	{NA}
[denovogenes]_100381	{inner-membrane translocator [Rhodoferax ferrireducens T118]}	{K01997 livH branched-chain amino acid transport system permease protein -- Environmental Information Processing--Membrane transport--ABC transporters|Cellular Processes--Cellular community - prokaryotes--Quorum sensing}	{COG0559 Branched-chain amino acid ABC-type transport system, permease components E Amino acid transport and metabolism ;}	{proNOG43800 Inner-Membrane translocator protein E}	{NA}	{NA}	{NA}	{ref}
[denovogenes]_100382	{PAS fold family [Coleofasciculus chthonoplastes]}	{K07636 phoR two-component system, OmpR family, phosphate regulon sensor histidine kinase PhoR 2.7.13.3 Environmental Information Processing--Signal transduction--Two-component system}	{COG0642 Signal transduction histidine kinase T Signal transduction mechanisms ;}	{COG0642 Signal transduction histidine kinase T}	{NA}	{NA}	{NA}	{ref}
[denovogenes]_100383	{multidrug resistance protein B [Neisseria sp.]}	{K03446 emrB MFS transporter, DHA2 family, multidrug resistance protein -- --}	{NA}	{COG0477 Permeases of the major facilitator superfamily GEPR}	{NA}	{NA}	{NA}	{multidrug resistance protein b}
[denovogenes]_100384	{NA}	{NA}	{NA}	{fusoNOG00840 -- L}	{NA}	{NA}	{NA}	{NA}
[denovogenes]_100385	{lipopolysaccharide core biosynthesis protein RfaY [Fusobacterium varium ATCC 27725]}	{NA}	{NA}	{bactNOG80962 Lipopolysaccharide core biosynthesis protein M}	{NA}	{NA}	{NA}	{NA}
[denovogenes]_100386	{hypothetical protein [Citrobacter sp. MGH 55, AF41_01013]}	{K07274 mipA, ompV MipA family protein -- --}	{COG3713 Outer membrane protein V M Cell wall/membrane/envelope biogenesis ;}	{NOG311335 -- -}	{NA}	{YIAT_ECO57 Putative outer membrane protein YiaT OS=Escherichia coli O157:H7 GN=yiaT PE=3 SV=1}	{NA}	{membrane protein}
[denovogenes]_100387	{exopolysaccharide biosynthesis polyprenyl glycosylphosphotransferase [Tannerella sp. CAG:51]}	{K21303 wecP UDP-GalNAc:undecaprenyl-phosphate GalNAc-1-phosphate transferase 2.7.8.40 --}	{COG2148 Sugar transferases involved in lipopolysaccharide synthesis M Cell wall/membrane/envelope biogenesis ;}	{proNOG00705 Transferase M}	{NA}	{WECA_AERHY UDP-N-acetylgalactosamine-undecaprenyl-phosphate N-acetylgalactosaminephosphotransferase OS=Aeromonas hydrophila GN=wecA PE=1 SV=2}	{NA}	{exopolysaccharide biosynthesis polyprenyl glycosylphosphotransferase}
[denovogenes]_100388	{RNA polymerase sigma factor, sigma-70 family [Ilyobacter polytropus DSM 2926]}	{K03086 SIG1, rpoD RNA polymerase primary sigma factor -- --}	{COG0568 DNA-directed RNA polymerase, sigma subunit (sigma70/sigma32) K Transcription ;}	{COG0568 DNA-directed RNA polymerase, sigma subunit (sigma70/sigma32) K}	{NA}	{RPOS_YEREN RNA polymerase sigma factor RpoS OS=Yersinia enterocolitica GN=rpoS PE=3 SV=1}	{NA}	{ref}
[denovogenes]_100389	{ammonium transporter [Clostridium sp. BNL1100]}	{K06580 SLC42A, RHAG, RHBG, RHCG, CD241 ammonium transporter Rh -- --}	{NA}	{chorNOG21333 Ammonium transmembrane transporter protein P}	{NA}	{RHAG_MOUSE Ammonium transporter Rh type A OS=Mus musculus GN=Rhag PE=2 SV=1}	{NA}	{ammonium transporter}
[denovogenes]_10039	{trypsin [Vibrio vulnificus]}	{K01312 PRSS1_2_3 trypsin 3.4.21.4 Environmental Information Processing--Signaling molecules and interaction--Neuroactive ligand-receptor interaction|Organismal Systems--Digestive system--Pancreatic secretion|Organismal Systems--Digestive system--Protein digestion and absorption|Human Diseases--Infectious diseases: Viral--Influenza A}	{NA}	{COG5640 Secreted trypsin-like serine protease O}	{CBM5 Modules of approx. 60 residues found in bacterial enzymes. Chitin-binding described in several cases. Distantly related to the CBM12 family. Previously known as cellulose-binding domain family V (CBD V). }	{TRYP_FUSOX Trypsin OS=Fusarium oxysporum PE=1 SV=1}	{NA}	{NA}
[denovogenes]_100390	{GTP cyclohydrolase I [Amycolatopsis decaplanina]}	{K01495 GCH1, folE GTP cyclohydrolase I 3.5.4.16 Metabolism--Metabolism of cofactors and vitamins--Folate biosynthesis|Metabolism--Global and overview maps--Metabolic pathways}	{COG0302 GTP cyclohydrolase I H Coenzyme transport and metabolism ;}	{COG0302 GTP cyclohydrolase I H}	{NA}	{GCH1_CLOPE GTP cyclohydrolase 1 OS=Clostridium perfringens (strain 13 / Type A) GN=folE PE=3 SV=1}	{NA}	{gtp cyclohydrolase i}
[denovogenes]_100391	{methyltransferase [Bacillus sp. 123MFChir2]}	{NA}	{COG0500 SAM-dependent methyltransferases QR Secondary metabolites biosynthesis, transport and catabolism ; General function prediction only ;}	{chloNOG03117 Methyltransferase type Q}	{NA}	{Y2453_GEOSW Putative methyltransferase GWCH70_2453 OS=Geobacillus sp. (strain WCH70) GN=GWCH70_2453 PE=3 SV=1}	{NA}	{NA}
[denovogenes]_100392	{restriction endonuclease subunit S [Vibrio cholerae]}	{NA}	{NA}	{bactNOG33109 Protein involved in DNA modification S}	{NA}	{NA}	{NA}	{ref}
[denovogenes]_100393	{SusC/RagA family TonB-linked outer membrane protein [Parabacteroides goldsteinii|Parabacteroides sp.]}	{NA}	{NA}	{NOG122779 Tonb-Dependent receptor S}	{NA}	{NA}	{NA}	{ref}
[denovogenes]_100394	{type 1 secretion C-terminal target domain (subclass), partial [Aeromonas veronii]}	{NA}	{NA}	{COG2931 RTX toxins and related Ca2+-binding proteins Q}	{NA}	{NA}	{NA}	{ref}
[denovogenes]_100395	{ribonuclease M5 [Fusobacterium ulcerans]}	{K05985 rnmV ribonuclease M5 3.1.26.8 --}	{COG1658 Small primase-like proteins (Toprim domain) L Replication, recombination and repair ;}	{COG1658 Small primase-like proteins (Toprim domain) L}	{NA}	{RNM5_FUSNN Ribonuclease M5 OS=Fusobacterium nucleatum subsp. nucleatum (strain ATCC 25586 / CIP 101130 / JCM 8532 / LMG 13131) GN=rnmV PE=3 SV=1}	{NA}	{ribonuclease m5}
[denovogenes]_100396	{thymidylate synthase ThyX [Bacteroides sp. 3_1_23]}	{NA}	{NA}	{NA}	{NA}	{NA}	{NA}	{ref}
[denovogenes]_100397	{hypothetical protein [Enterovibrio norvegicus]}	{K00661 maa maltose O-acetyltransferase 2.3.1.79 --}	{COG0110 Acetyltransferase (isoleucine patch superfamily) R General function prediction only ;}	{actNOG00915 Acetyltransferase R}	{NA}	{NA}	{NA}	{bacterial transferase hexapeptide family protein}
[denovogenes]_100398	{phosphate ABC transporter, permease protein [Vibrio mimicus VM603]}	{NA}	{COG0581 ABC-type phosphate transport system, permease component P Inorganic ion transport and metabolism ;}	{gproNOG05079 Part of a binding-protein-dependent transport system. responsible for the translocation of the substrate across the membrane (By similarity) P}	{NA}	{NA}	{NA}	{phosphate abc permease protein}
[denovogenes]_100399	{hypothetical protein [Cetobacterium somerae]}	{NA}	{NA}	{NA}	{NA}	{NA}	{NA}	{NA}
[denovogenes]_1004	{tetrathionate reductase complex subunit A [Vibrio vulnificus YJ016]}	{K08357 ttrA tetrathionate reductase subunit A -- Metabolism--Energy metabolism--Sulfur metabolism|Metabolism--Global and overview maps--Microbial metabolism in diverse environments|Environmental Information Processing--Signal transduction--Two-component system}	{COG0243 Anaerobic dehydrogenases, typically selenocysteine-containing C Energy production and conversion ;}	{arCOG01495 Molybdopterin oxidoreductase C}	{NA}	{TTRA_SALTY Tetrathionate reductase subunit A OS=Salmonella typhimurium (strain LT2 / SGSC1412 / ATCC 700720) GN=ttrA PE=1 SV=1}	{NA}	{ref}
[denovogenes]_10040	{bifunctional acetaldehyde-CoA/alcohol dehydrogenase [Vibrio vulnificus]}	{K04072 adhE acetaldehyde dehydrogenase / alcohol dehydrogenase 1.2.1.10 1.1.1.1 Metabolism--Carbohydrate metabolism--Glycolysis / Gluconeogenesis|Metabolism--Lipid metabolism--Fatty acid degradation|Metabolism--Amino acid metabolism--Tyrosine metabolism|Metabolism--Carbohydrate metabolism--Pyruvate metabolism|Metabolism--Xenobiotics biodegradation and metabolism--Chloroalkane and chloroalkene de…	{COG1012 NAD-dependent aldehyde dehydrogenases C Energy production and conversion ;}	{KOG3857 Alcohol dehydrogenase, class IV C}	{NA}	{ADHE_ECOLI Aldehyde-alcohol dehydrogenase OS=Escherichia coli (strain K12) GN=adhE PE=1 SV=2}	{NA}	{acetaldehyde dehydrogenase}
[denovogenes]_100400	{lipid transporter ATP-binding/permease protein, partial [Pasteurella multocida subsp. multocida str. Anand1_buffalo]}	{K11085 msbA ATP-binding cassette, subfamily B, bacterial MsbA 3.6.3.- Environmental Information Processing--Membrane transport--ABC transporters}	{COG1132 ABC-type multidrug transport system, ATPase and permease components V Defense mechanisms ;}	{COG1132 ABC-type multidrug transport system, ATPase and permease components V}	{NA}	{NA}	{NA}	{ref}
[denovogenes]_100401	{phosphoribosylaminoimidazolecarboxamide formyltransferase [Bacteroides eggerthii CAG:109]}	{NA}	{COG0138 AICAR transformylase/IMP cyclohydrolase PurH (only IMP cyclohydrolase domain in Aful) F Nucleotide transport and metabolism ;}	{COG0138 AICAR transformylase/IMP cyclohydrolase PurH (only IMP cyclohydrolase domain in Aful) F}	{NA}	{NA}	{NA}	{ref}
[denovogenes]_100402	{TnpR, resolvase family recombinase family protein [Citrobacter youngae|Escherichia coli|Klebsiella pneumoniae|Photobacterium sp.|Proteus mirabilis|Providencia stuartii|Pseudomonas aeruginosa|Salmonella enterica|Vibrio cholerae]}	{NA}	{COG1961 Site-specific recombinases, DNA invertase Pin homologs L Replication, recombination and repair ;}	{bactNOG24288 Resolvase L}	{NA}	{TNR2_ECOLX Transposon Tn21 resolvase OS=Escherichia coli GN=tnpR PE=3 SV=1}	{NA}	{resolvase}
[denovogenes]_100403	{signal peptide protein, partial [Aggregatibacter aphrophilus]}	{NA}	{NA}	{proNOG55407 -- S}	{NA}	{NA}	{NA}	{NA}
[denovogenes]_100404	{pyridine nucleotide-disulfide oxidoreductase [Fusobacterium mortiferum ATCC 9817]}	{NA}	{NA}	{aproNOG04360 FAD dependent protein R}	{NA}	{NA}	{NA}	{ref}
[denovogenes]_100405	{DNA topoisomerase III [Curvibacter gracilis]}	{NA}	{NA}	{COG0550 Topoisomerase IA L}	{NA}	{NA}	{NA}	{dna topoisomerase iii}
[denovogenes]_100406	{NA}	{NA}	{NA}	{NA}	{NA}	{NA}	{NA}	{NA}
[denovogenes]_100407	{hypothetical protein [Cetobacterium somerae]}	{K01889 FARSA, pheS phenylalanyl-tRNA synthetase alpha chain 6.1.1.20 Genetic Information Processing--Translation--Aminoacyl-tRNA biosynthesis}	{COG0016 Phenylalanyl-tRNA synthetase alpha subunit J Translation, ribosomal structure and biogenesis ;}	{COG0016 Phenylalanyl-tRNA synthetase alpha subunit J}	{NA}	{SYFA_FUSNN Phenylalanine--tRNA ligase alpha subunit OS=Fusobacterium nucleatum subsp. nucleatum (strain ATCC 25586 / CIP 101130 / JCM 8532 / LMG 13131) GN=pheS PE=3 SV=1}	{NA}	{ref}
[denovogenes]_100408	{hypothetical protein [Marinilabilia salmonicolor]}	{NA}	{NA}	{gproNOG14907 -- S}	{NA}	{NA}	{NA}	{NA}
[denovogenes]_100409	{NA}	{NA}	{NA}	{opiNOG02877 Metalloendopeptidase O}	{NA}	{NA}	{NA}	{NA}
[denovogenes]_10041	{glucan 1, 6-alpha-glucosidase [Vibrio vulnificus]}	{K01182 IMA, malL oligo-1,6-glucosidase 3.2.1.10 Metabolism--Carbohydrate metabolism--Galactose metabolism|Metabolism--Carbohydrate metabolism--Starch and sucrose metabolism|Metabolism--Global and overview maps--Metabolic pathways}	{COG0366 Glycosidases G Carbohydrate transport and metabolism ;}	{firmNOG02996 Glycosyl hydrolase, family G}	{GH13 &alpha;-amylase (EC 3.2.1.1); pullulanase (EC 3.2.1.41); cyclomaltodextrin glucanotransferase (EC 2.4.1.19); cyclomaltodextrinase (EC 3.2.1.54); trehalose-6-phosphate hydrolase (EC 3.2.1.93); oligo-&alpha;-glucosidase (EC 3.2.1.10); maltogenic amylase (EC 3.2.1.133); neopullulanase (EC 3.2.1.135); &alpha;-glucosidase (EC 3.2.1.20); maltotetraose-forming &alpha;-amylase (EC 3.2.1.60); isoamy…	{DEXB_STRPN Glucan 1,6-alpha-glucosidase OS=Streptococcus pneumoniae serotype 4 (strain ATCC BAA-334 / TIGR4) GN=dexB PE=3 SV=2}	{NA}	{glucan -alpha-glucosidase}
[denovogenes]_100410	{beta-galactosidase [[Mannheimia] succiniciproducens]}	{NA}	{NA}	{COG3250 Beta-galactosidase/beta-glucuronidase G}	{NA}	{NA}	{NA}	{ref}
[denovogenes]_100411	{MULTISPECIES: hypothetical protein [Parabacteroides|Parabacteroides goldsteinii|Parabacteroides sp.]}	{NA}	{NA}	{bactNOG02718 Protein involved in RNA capping S}	{NA}	{NA}	{NA}	{NA}
[denovogenes]_100412	{cell division protein MukB, partial [Escherichia coli]}	{NA}	{NA}	{proNOG13331 Plays a central role in chromosome condensation, segregation and cell cycle progression. Functions as a homodimer, which is essential for chromosome partition. Involved in negative DNA supercoiling in vivo, and by this means organize and compact chromosomes. May achieve or facilitate chromosome segregation by condensation DNA from both sides of a centrally located replisome during ce…	{NA}	{NA}	{NA}	{NA}
[denovogenes]_100413	{myo-inositol catabolism protein [Aggregatibacter actinomycetemcomitans serotype a str. H5P1]}	{K03338 iolC 5-dehydro-2-deoxygluconokinase 2.7.1.92 Metabolism--Carbohydrate metabolism--Inositol phosphate metabolism|Metabolism--Global and overview maps--Metabolic pathways|Metabolism--Global and overview maps--Microbial metabolism in diverse environments}	{COG0524 Sugar kinases, ribokinase family G Carbohydrate transport and metabolism ;}	{bactNOG05839 Pfkb domain protein G}	{NA}	{NA}	{NA}	{gb}
[denovogenes]_100414	{hypothetical protein [Cetobacterium somerae]}	{K03744 lemA LemA protein -- --}	{COG1704 Uncharacterized conserved protein S Function unknown ;}	{bctoNOG02375 -- S}	{NA}	{LEMA_STRGC Protein LemA OS=Streptococcus gordonii (strain Challis / ATCC 35105 / CH1 / DL1 / V288) GN=lemA PE=2 SV=1}	{NA}	{ref}
[denovogenes]_100415	{surface antigen (D15) [Alistipes sp. CAG:435]}	{NA}	{NA}	{NA}	{NA}	{NA}	{NA}	{NA}
[denovogenes]_100416	{permase, partial [Aeromonas hydrophila]}	{K06901 pbuG putative MFS transporter, AGZA family, xanthine/uracil permease -- --}	{COG2252 Permeases R General function prediction only ;}	{proNOG00463 Xanthine/Uracil/Vitamin C permease R}	{NA}	{GHXQ_ECOLI Guanine/hypoxanthine permease GhxQ OS=Escherichia coli (strain K12) GN=ghxQ PE=1 SV=2}	{NA}	{ref}
[denovogenes]_100417	{DNA-directed DNA polymerase I [Neisseria macacae]}	{K02335 DPO1, polA DNA polymerase I 2.7.7.7 Metabolism--Nucleotide metabolism--Purine metabolism|Metabolism--Nucleotide metabolism--Pyrimidine metabolism|Metabolism--Global and overview maps--Metabolic pathways|Genetic Information Processing--Replication and repair--DNA replication|Genetic Information Processing--Replication and repair--Base excision repair|Genetic Information Processing--Replica…	{COG0749 DNA polymerase I - 3'-5' exonuclease and polymerase domains L Replication, recombination and repair ;}	{COG0749 DNA polymerase I - 3'-5' exonuclease and polymerase domains L}	{NA}	{NA}	{NA}	{dna polymerase i family protein}
[denovogenes]_100418	{putative phosphohydrolase [Bacteroides sp. CAG:714]}	{NA}	{NA}	{COG5555 Cytolysin, a secreted calcineurin-like phosphatase N}	{NA}	{NA}	{NA}	{NA}
[denovogenes]_100419	{transcriptional regulator, AraC family [Odoribacter splanchnicus]}	{K18954 pobR AraC family transcriptional regulator, transcriptional activator of pobA -- --}	{NA}	{proNOG19273 Protein involved in rhamnose metabolic process K}	{NA}	{NA}	{NA}	{ref}
[denovogenes]_10042	{D-ribulokinase [Vibrio rotiferianus|Vibrio sp.]}	{K00875 E2.7.1.47 D-ribulokinase 2.7.1.47 Metabolism--Carbohydrate metabolism--Pentose and glucuronate interconversions|Metabolism--Global and overview maps--Metabolic pathways}	{COG1069 Ribulose kinase C Energy production and conversion ;}	{opiNOG00824 FGGY carbohydrate kinase domain containing G}	{NA}	{FGGY_HUMAN FGGY carbohydrate kinase domain-containing protein OS=Homo sapiens GN=FGGY PE=1 SV=2}	{NA}	{ref}
[denovogenes]_100420	{ATP-binding protein, partial [Lachnospiraceae bacterium AC2014]}	{K09384 K09384 uncharacterized protein -- --}	{NA}	{COG3410 Uncharacterized conserved protein S}	{NA}	{NA}	{NA}	{NA}
[denovogenes]_100421	{AMP-dependent synthetase and ligase [Polaromonas naphthalenivorans]}	{NA}	{NA}	{actNOG02735 Fatty acid coA ligase I}	{NA}	{NA}	{NA}	{ref}
[denovogenes]_100422	{DNA methylase family protein [Leptospira weilii]}	{NA}	{NA}	{firmNOG00611 DNA methylase N-4/N-6 L}	{NA}	{NA}	{NA}	{dna methylase family protein}
[denovogenes]_100423	{DNA mismatch repair protein MutS [Snodgrassella alvi wkB2]}	{NA}	{NA}	{COG0249 Mismatch repair ATPase (MutS family) L}	{NA}	{NA}	{NA}	{dna mismatch repair protein}
[denovogenes]_100424	{hypothetical protein [Akkermansia muciniphila]}	{K14682 argAB amino-acid N-acetyltransferase 2.3.1.1 Metabolism--Amino acid metabolism--Arginine biosynthesis|Metabolism--Global and overview maps--Metabolic pathways|Metabolism--Global and overview maps--Biosynthesis of secondary metabolites|Metabolism--Global and overview maps--Biosynthesis of antibiotics|Metabolism--Global and overview maps--2-Oxocarboxylic acid metabolism|Metabolism--Global a…	{NA}	{bactNOG03853 N-Acetylglutamate synthase; catalyzes the formation of N-acetyl-L-glutamate from L-glutamate and acetyl-CoA in arginine biosynthesis E}	{NA}	{NA}	{NA}	{amino-acid n-acetyltransferase}
[denovogenes]_100425	{hypothetical protein [Verrucomicrobia bacterium SCGC AAA027-I19]}	{NA}	{NA}	{COG1008 NADH:ubiquinone oxidoreductase subunit 4 (chain M) C}	{NA}	{NA}	{NA}	{ref}
[denovogenes]_100426	{flagellar motor switch protein FliM [Clostridium sp. ASBs410]}	{K02416 fliM flagellar motor switch protein FliM -- Cellular Processes--Cell motility--Bacterial chemotaxis|Cellular Processes--Cell motility--Flagellar assembly}	{NA}	{COG1868 Flagellar motor switch protein N}	{NA}	{NA}	{NA}	{NA}
[denovogenes]_100427	{Putative uncharacterized protein [Avibacterium paragallinarum]}	{NA}	{COG1179 Dinucleotide-utilizing enzymes involved in molybdopterin and thiamine biosynthesis family 1 H Coenzyme transport and metabolism ;}	{proNOG03541 Uba/Thif-Type NAD/FAD binding protein H}	{NA}	{TCDA_HAEIN tRNA threonylcarbamoyladenosine dehydratase OS=Haemophilus influenzae (strain ATCC 51907 / DSM 11121 / KW20 / Rd) GN=tcdA PE=3 SV=1}	{NA}	{ref}
[denovogenes]_100428	{NA}	{NA}	{NA}	{NA}	{NA}	{NA}	{NA}	{NA}
[denovogenes]_100429	{guanylate kinase [Ilyobacter polytropus]}	{K00942 E2.7.4.8, gmk guanylate kinase 2.7.4.8 Metabolism--Nucleotide metabolism--Purine metabolism|Metabolism--Global and overview maps--Metabolic pathways}	{COG0194 Guanylate kinase F Nucleotide transport and metabolism ;}	{COG0194 Guanylate kinase F}	{NA}	{KGUA_FUSNN Guanylate kinase OS=Fusobacterium nucleatum subsp. nucleatum (strain ATCC 25586 / CIP 101130 / JCM 8532 / LMG 13131) GN=gmk PE=3 SV=1}	{NA}	{guanylate kinase}
[denovogenes]_10043	{Ubiquinone biosynthesis protein UbiB [Vibrio vulnificus CMCP6] [Vibrio vulnificus]}	{K03688 ubiB, aarF ubiquinone biosynthesis protein -- --}	{COG0661 Predicted unusual protein kinase R General function prediction only ;}	{COG0661 Predicted unusual protein kinase R}	{NA}	{UBIB_VIBVU Probable protein kinase UbiB OS=Vibrio vulnificus (strain CMCP6) GN=ubiB PE=3 SV=1}	{NA}	{ubiquinone biosynthesis protein}
[denovogenes]_100430	{resolvase domain-containing protein [Aeromonas hydrophila]}	{NA}	{COG1961 Site-specific recombinases, DNA invertase Pin homologs L Replication, recombination and repair ;}	{COG1961 Site-specific recombinases, DNA invertase Pin homologs L}	{NA}	{Y4LS_RHISN Integrase-like protein y4lS OS=Rhizobium sp. (strain NGR234) GN=NGR_a02590 PE=3 SV=1}	{NA}	{ref}
[denovogenes]_100431	{phosphopantothenoylcysteine decarboxylase [Akkermansia muciniphila]}	{K01598 PPCDC, coaC phosphopantothenoylcysteine decarboxylase 4.1.1.36 Metabolism--Metabolism of cofactors and vitamins--Pantothenate and CoA biosynthesis|Metabolism--Global and overview maps--Metabolic pathways}	{COG0452 Phosphopantothenoylcysteine synthetase/decarboxylase H Coenzyme transport and metabolism ;}	{proNOG05409 Phosphopantothenoylcysteine decarboxylase/phosphopantothenate H}	{NA}	{COAC_STRMU Probable phosphopantothenoylcysteine decarboxylase OS=Streptococcus mutans serotype c (strain ATCC 700610 / UA159) GN=coaC PE=3 SV=2}	{NA}	{phosphopantothenoylcysteine decarboxylase}
[denovogenes]_100432	{NA}	{NA}	{NA}	{NOG300317 -- -}	{NA}	{NA}	{NA}	{NA}
[denovogenes]_100433	{periplasmic protein thiol--disulphide oxidoreductase DsbE [Shewanella sp.]}	{K02199 ccmG, dsbE cytochrome c biogenesis protein CcmG, thiol:disulfide interchange protein DsbE -- --}	{COG0526 Thiol-disulfide isomerase and thioredoxins OC Posttranslational modification, protein turnover, chaperones ; Energy production and conversion ;}	{bactNOG25563 Protein involved in cytochrome complex assembly O}	{NA}	{DSBE_PSEAE Thiol:disulfide interchange protein DsbE OS=Pseudomonas aeruginosa (strain ATCC 15692 / PAO1 / 1C / PRS 101 / LMG 12228) GN=dsbE PE=1 SV=1}	{NA}	{ref}
[denovogenes]_100434	{hypothetical protein [Riemerella columbina]}	{K17733 cwlK peptidoglycan L-alanyl-D-glutamate endopeptidase CwlK 3.4.-.- --}	{NA}	{COG5632 N-acetylmuramoyl-L-alanine amidase M}	{NA}	{CWLK_BACSU Peptidoglycan L-alanyl-D-glutamate endopeptidase CwlK OS=Bacillus subtilis (strain 168) GN=cwlK PE=1 SV=1}	{NA}	{NA}
[denovogenes]_100435	{NA}	{NA}	{NA}	{NA}	{NA}	{NA}	{NA}	{NA}
[denovogenes]_100436	{elongation factor G [Flavobacterium gelidilacus]}	{K02355 fusA, GFM, EFG elongation factor G -- --}	{NA}	{proNOG00877 This protein promotes the GTP-dependent translocation of the nascent protein chain from the A-site to the P-site of the ribosome J}	{NA}	{EFG_STRRA Elongation factor G (Fragment) OS=Streptomyces ramocissimus GN=fus PE=3 SV=1}	{NA}	{elongation factor g}
[denovogenes]_100437	{deoxyguanosine kinase [Shewanella sp. MR-4]}	{NA}	{NA}	{gproNOG09697 Protein involved in cyclic nucleotide biosynthetic process T}	{NA}	{NA}	{NA}	{diguanylate cyclase}
[denovogenes]_100438	{integrase catalytic subunit [Shewanella putrefaciens]}	{NA}	{NA}	{bactNOG01752 Integrase catalytic L}	{NA}	{NA}	{NA}	{ref}
[denovogenes]_100439	{ABC transporter ATP-binding protein [Shewanella sp. MR-4]}	{K01990 ABC-2.A ABC-2 type transport system ATP-binding protein -- --}	{COG1131 ABC-type multidrug transport system, ATPase component V Defense mechanisms ;}	{proNOG02589 ABC transporter protein V}	{NA}	{BCRA_BACLI Bacitracin transport ATP-binding protein BcrA OS=Bacillus licheniformis GN=bcrA PE=3 SV=1}	{NA}	{ref}
[denovogenes]_10044	{ribulokinase [Vibrio sp. N418]}	{K00875 E2.7.1.47 D-ribulokinase 2.7.1.47 Metabolism--Carbohydrate metabolism--Pentose and glucuronate interconversions|Metabolism--Global and overview maps--Metabolic pathways}	{COG1069 Ribulose kinase C Energy production and conversion ;}	{COG1069 Ribulose kinase C}	{NA}	{FGGY_HUMAN FGGY carbohydrate kinase domain-containing protein OS=Homo sapiens GN=FGGY PE=1 SV=2}	{NA}	{ref}
[denovogenes]_100440	{Nitrate/nitrite sensor protein [Vibrio fluvialis]}	{K07674 narQ two-component system, NarL family, nitrate/nitrite sensor histidine kinase NarQ 2.7.13.3 Environmental Information Processing--Signal transduction--Two-component system}	{NA}	{proNOG11040 Nitrate/Nitrite sensor protein T}	{NA}	{NA}	{NA}	{ref}
[denovogenes]_100441	{hypothetical protein [Flavobacterium gelidilacus]}	{K02888 RP-L21, MRPL21, rplU large subunit ribosomal protein L21 -- Genetic Information Processing--Translation--Ribosome}	{NA}	{NOG281368 -- -}	{NA}	{NA}	{NA}	{NA}
[denovogenes]_100442	{carbamoyl phosphate synthase large subunit, partial [Vibrio parahaemolyticus]}	{NA}	{COG0458 Carbamoylphosphate synthase large subunit (split gene in MJ) EF Amino acid transport and metabolism ; Nucleotide transport and metabolism ;}	{proNOG01927 Carbamoyl phosphate synthase large subunit F}	{NA}	{NA}	{NA}	{ref}
[denovogenes]_100443	{NADH: ubiquinone oxidoreductase subunit A [Proteobacteria bacterium JGI 0000113-P07]}	{K00330 nuoA NADH-quinone oxidoreductase subunit A 1.6.5.3 Metabolism--Energy metabolism--Oxidative phosphorylation|Metabolism--Global and overview maps--Metabolic pathways}	{COG0838 NADH:ubiquinone oxidoreductase subunit 3 (chain A) C Energy production and conversion ;}	{proNOG15748 NDH-1 shuttles electrons from NADH, via FMN and iron- sulfur (Fe-S) centers, to quinones in the respiratory protein C}	{NA}	{NU3M_CHOCR NADH-ubiquinone oxidoreductase chain 3 OS=Chondrus crispus GN=ND3 PE=3 SV=1}	{NA}	{ref}
[denovogenes]_100444	{2-C-methyl-D-erythritol 4-phosphate cytidylyltransferase [Shewanella sp. MR-7]}	{K00991 ispD 2-C-methyl-D-erythritol 4-phosphate cytidylyltransferase 2.7.7.60 Metabolism--Metabolism of terpenoids and polyketides--Terpenoid backbone biosynthesis|Metabolism--Global and overview maps--Metabolic pathways|Metabolism--Global and overview maps--Biosynthesis of secondary metabolites|Metabolism--Global and overview maps--Biosynthesis of antibiotics}	{COG1211 4-diphosphocytidyl-2-methyl-D-erithritol synthase I Lipid transport and metabolism ;}	{COG1211 4-diphosphocytidyl-2-methyl-D-erithritol synthase I}	{NA}	{ISPD_SHEON 2-C-methyl-D-erythritol 4-phosphate cytidylyltransferase OS=Shewanella oneidensis (strain MR-1) GN=ispD PE=3 SV=1}	{NA}	{2-c-methyl-d-erythritol 4-phosphate cytidylyltransferase}
[denovogenes]_100445	{Phospholipase A(1) [Shewanella sp. MR-7]}	{K01058 pldA phospholipase A1 3.1.1.32 3.1.1.4 Metabolism--Lipid metabolism--Glycerophospholipid metabolism|Metabolism--Lipid metabolism--Ether lipid metabolism|Metabolism--Lipid metabolism--Arachidonic acid metabolism|Metabolism--Lipid metabolism--Linoleic acid metabolism|Metabolism--Lipid metabolism--alpha-Linolenic acid metabolism|Metabolism--Global and overview maps--Metabolic pathways|Metabo…	{COG2829 Outer membrane phospholipase A M Cell wall/membrane/envelope biogenesis ;}	{COG2829 Outer membrane phospholipase A M}	{NA}	{PA1_SHIFL Phospholipase A1 OS=Shigella flexneri GN=pldA PE=3 SV=1}	{NA}	{phospholipase a}
[denovogenes]_100446	{hypothetical protein [Shewanella xiamenensis, SXM_3897]}	{NA}	{NA}	{proNOG01189 -- S}	{NA}	{NA}	{NA}	{NA}
[denovogenes]_100447	{thioesterase [Flavobacterium sasangense]}	{K01073 E3.1.2.20 acyl-CoA hydrolase 3.1.2.20 --}	{COG1607 Acyl-CoA hydrolase I Lipid transport and metabolism ;}	{bctoNOG02596 Thioesterase superfamily protein I}	{NA}	{VDLD_HELPY Protein VdlD OS=Helicobacter pylori (strain ATCC 700392 / 26695) GN=vdlD PE=3 SV=1}	{NA}	{ref}
[denovogenes]_100448	{adenylate kinase [Vibrio proteolyticus]}	{K00939 adk, AK adenylate kinase 2.7.4.3 Metabolism--Nucleotide metabolism--Purine metabolism|Metabolism--Metabolism of cofactors and vitamins--Thiamine metabolism|Metabolism--Global and overview maps--Metabolic pathways|Metabolism--Global and overview maps--Biosynthesis of secondary metabolites|Metabolism--Global and overview maps--Biosynthesis of antibiotics}	{COG0563 Adenylate kinase and related kinases F Nucleotide transport and metabolism ;}	{proNOG00377 Catalyzes the reversible transfer of the terminal phosphate group between ATP and AMP. This small ubiquitous enzyme involved in the energy metabolism and nucleotide synthesis, is essential for maintenance and cell growth (By similarity) F}	{NA}	{KAD_VIBVY Adenylate kinase OS=Vibrio vulnificus (strain YJ016) GN=adk PE=3 SV=1}	{NA}	{adenylate kinase}
[denovogenes]_100449	{alkyl hydroperoxide reductase [Flavobacterium gelidilacus]}	{NA}	{COG0526 Thiol-disulfide isomerase and thioredoxins OC Posttranslational modification, protein turnover, chaperones ; Energy production and conversion ;}	{proNOG59494 Alkyl hydroperoxide reductase/thiol specific antioxidant/Mal allergen O}	{NA}	{NA}	{NA}	{ref}
[denovogenes]_10045	{peptide-methionine (S)-S-oxide reductase [Vibrio ichthyoenteri]}	{NA}	{NA}	{bactNOG20902 -- S}	{NA}	{NA}	{NA}	{ref}
[denovogenes]_100450	{hypothetical protein [Vibrio vulnificus, NA76_20865]}	{NA}	{NA}	{NA}	{NA}	{NA}	{NA}	{NA}
[denovogenes]_100451	{NA}	{NA}	{NA}	{proNOG00835 This is 1 of the proteins that binds and mediates the attachment of the 5S RNA into the large ribosomal subunit, where it forms part of the central protuberance. In the 70S ribosome it contacts protein S13 of the 30S subunit (bridge B1b), connecting the 2 subunits; this bridge is implicated in subunit movement. Contacts the P site tRNA; the 5S rRNA and some of its associated proteins…	{NA}	{NA}	{NA}	{NA}
[denovogenes]_100452	{c-di-GMP phosphodiesterase A-related protein [Vibrio furnissii NCTC 11218]}	{NA}	{NA}	{proNOG13253 Plays an essential role in the maintenance and the formation of the three-dimensional structure of the biofilms at the later stages of their development. Absence of mbaA promotes the accumulation of larger amount of biomass on the surfaces at later stage of development, results in the overproduction of an extracellular polymeric substance that accumulates in the matrix of biofilms. T…	{NA}	{NA}	{NA}	{ref}
[denovogenes]_100453	{magnesium chelatase, subunit ChlI family protein [Vibrio cholerae]}	{K07391 comM magnesium chelatase family protein -- --}	{NA}	{proNOG00718 Chelatase O}	{NA}	{NA}	{NA}	{ref}
[denovogenes]_100454	{bifunctional indole-3-glycerol phosphate synthase/phosphoribosylanthranilate isomerase [Shewanella sp. MR-4]}	{K13498 trpCF indole-3-glycerol phosphate synthase / phosphoribosylanthranilate isomerase 4.1.1.48 5.3.1.24 Metabolism--Amino acid metabolism--Phenylalanine, tyrosine and tryptophan biosynthesis|Metabolism--Global and overview maps--Metabolic pathways|Metabolism--Global and overview maps--Biosynthesis of secondary metabolites|Metabolism--Global and overview maps--Biosynthesis of antibiotics|Metab…	{COG0135 Phosphoribosylanthranilate isomerase E Amino acid transport and metabolism ;}	{COG0135 Phosphoribosylanthranilate isomerase E}	{NA}	{NA}	{NA}	{ref}
[denovogenes]_100455	{maltose-6'-phosphate glucosidase [Vibrio ponticus]}	{K01232 glvA maltose-6'-phosphate glucosidase 3.2.1.122 Metabolism--Carbohydrate metabolism--Starch and sucrose metabolism}	{COG1486 Alpha-galactosidases/6-phospho-beta-glucosidases, family 4 of glycosyl hydrolases G Carbohydrate transport and metabolism ;}	{COG1486 Alpha-galactosidases/6-phospho-beta-glucosidases, family 4 of glycosyl hydrolases G}	{GH4 maltose-6-phosphate glucosidase (EC 3.2.1.122); &alpha;-glucosidase (EC 3.2.1.20); &alpha;-galactosidase (EC 3.2.1.22); 6-phospho-&beta;-glucosidase (EC 3.2.1.86); &alpha;-glucuronidase (EC 3.2.1.139). The enzymes in this family display an unusual mechanism involving NAD+.}	{PAGL_CLOAB Phospho-alpha-glucosidase PagL OS=Clostridium acetobutylicum (strain ATCC 824 / DSM 792 / JCM 1419 / LMG 5710 / VKM B-1787) GN=pagL PE=1 SV=1}	{NA}	{ref}
[denovogenes]_100456	{protoporphyrinogen oxidase [Shewanella sp. MR-4]}	{K00230 hemG menaquinone-dependent protoporphyrinogen oxidase 1.3.5.3 Metabolism--Metabolism of cofactors and vitamins--Porphyrin and chlorophyll metabolism|Metabolism--Global and overview maps--Metabolic pathways|Metabolism--Global and overview maps--Biosynthesis of secondary metabolites}	{COG4635 Flavodoxin CH Energy production and conversion ; Coenzyme transport and metabolism ;}	{COG4635 Flavodoxin CH}	{NA}	{HEMG_SALTY Protoporphyrinogen IX dehydrogenase [menaquinone] OS=Salmonella typhimurium (strain LT2 / SGSC1412 / ATCC 700720) GN=hemG PE=3 SV=1}	{NA}	{protoporphyrinogen oxidase}
[denovogenes]_100457	{lipoprotein, putative [Shewanella sp. ANA-3]}	{NA}	{NA}	{firmNOG18570 -- S}	{NA}	{NA}	{NA}	{lipoprotein}
[denovogenes]_100458	{sporulation domain-containing protein [Shewanella sp. MR-7]}	{K03749 dedD DedD protein -- --}	{NA}	{NOG297538 -- -}	{NA}	{NA}	{NA}	{sporulation domain-containing protein}
[denovogenes]_100459	{sodium: solute symporter [Salinicoccus luteus]}	{NA}	{NA}	{COG0591 Na+/proline symporter ER}	{NA}	{NA}	{NA}	{ref}
[denovogenes]_10046	{ATP-dependent DNA helicase RecG [Photobacterium damselae]}	{K03655 recG ATP-dependent DNA helicase RecG 3.6.4.12 Genetic Information Processing--Replication and repair--Homologous recombination}	{COG1200 RecG-like helicase LK Replication, recombination and repair ; Transcription ;}	{proNOG00617 Atp-Dependent DNA helicase RecG L}	{NA}	{RECG_ECO57 ATP-dependent DNA helicase RecG OS=Escherichia coli O157:H7 GN=recG PE=3 SV=1}	{NA}	{ref}
[denovogenes]_100460	{conserved hypothetical protein [Shewanella sp.]}	{NA}	{NA}	{NOG12793 Calcium ion binding protein S}	{NA}	{NA}	{NA}	{NA}
[denovogenes]_100461	{C factor cell-cell signaling protein [Vibrio parahaemolyticus]}	{NA}	{COG1028 Dehydrogenases with different specificities (related to short-chain alcohol dehydrogenases) IQR Lipid transport and metabolism ; Secondary metabolites biosynthesis, transport and catabolism ; General function prediction only ;}	{COG1028 Dehydrogenases with different specificities (related to short-chain alcohol dehydrogenases) IQR}	{NA}	{NA}	{NA}	{NA}
[denovogenes]_100462	{glycosyl transferase family protein [Shewanella sp. MR-4]}	{NA}	{NA}	{bactNOG01225 Glycosyl transferase M}	{GT2 cellulose synthase (EC 2.4.1.12); chitin synthase (EC 2.4.1.16); dolichyl-phosphate &beta;-D-mannosyltransferase (EC 2.4.1.83); dolichyl-phosphate &beta;-glucosyltransferase (EC 2.4.1.117); N-acetylglucosaminyltransferase (EC 2.4.1.-); N-acetylgalactosaminyltransferase (EC 2.4.1.-); hyaluronan synthase (EC 2.4.1.212); chitin oligosaccharide synthase (EC 2.4.1.-); &beta;-1,3-glucan synthase (…	{NA}	{NA}	{ref}
[denovogenes]_100463	{PTS system, fructose-specific IIA/FPR component [Vibrio furnissii NCTC 11218]}	{K11183 PTS-HPR.FRUB, fruB, fpr phosphocarrier protein FPr -- Environmental Information Processing--Membrane transport--Phosphotransferase system (PTS)}	{COG1925 Phosphotransferase system, HPr-related proteins G Carbohydrate transport and metabolism ;}	{proNOG30266 Phosphohistidinoprotein-Hexose phosphotransferase component of PTS system (Hpr) G}	{NA}	{PTHP_BACTI Phosphocarrier protein HPr OS=Bacillus thuringiensis subsp. israelensis GN=ptsH PE=1 SV=1}	{NA}	{ref}
[denovogenes]_100464	{peptidase, M23/M37 family protein [Flavobacteria bacterium BAL38]}	{K19304 mepM murein DD-endopeptidase 3.4.24.- --}	{COG0739 Membrane proteins related to metalloendopeptidases M Cell wall/membrane/envelope biogenesis ;}	{bactNOG05314 Metalloendopeptidase M}	{CBM50 Modules of approx. 50 residues found attached to various enzymes from families GH18, GH19, GH23, GH24, GH25 and GH73, i.e. enzymes cleaving either chitin or peptidoglycan. Binding to chitopentaose demonstrated in the case of Pteris ryukyuensis chitinase A [Ohnuma T et al. (2008) J. Biol. Chem. 283:5178-87 (PMID: 18083709)]. CBM50 modules are also found in a multitude of other enzymes targe…	{NA}	{NA}	{NA}
[denovogenes]_100465	{mechanosensitive ion channel protein MscS [Vibrio fluvialis]}	{K16052 ynaI, mscMJ, MSL MscS family membrane protein -- --}	{NA}	{cyaNOG00252 Mechanosensitive ion channel M}	{NA}	{NA}	{NA}	{ref}
[denovogenes]_100466	{Sialic acid utilization regulator, RpiR family [Vibrio fluvialis]}	{NA}	{COG1737 Transcriptional regulators K Transcription ;}	{bproNOG01714 Transcriptional regulator protein K}	{NA}	{NA}	{NA}	{helix-turn-helix rpir family protein}
[denovogenes]_100467	{NA}	{NA}	{NA}	{NA}	{NA}	{NA}	{NA}	{NA}
[denovogenes]_100468	{gag-pol fusion protein [Rhizophagus irregularis DAOM 197198w]}	{NA}	{NA}	{COG2801 Transposase and inactivated derivatives L}	{NA}	{NA}	{NA}	{NA}
[denovogenes]_100469	{NA}	{NA}	{NA}	{NA}	{NA}	{NA}	{NA}	{NA}
[denovogenes]_10047	{methyl-accepting chemotaxis protein I (serine chemoreceptor protein) [Vibrio vulnificus]}	{K03406 mcp methyl-accepting chemotaxis protein -- Environmental Information Processing--Signal transduction--Two-component system|Cellular Processes--Cell motility--Bacterial chemotaxis}	{COG0840 Methyl-accepting chemotaxis protein NT Cell motility ; Signal transduction mechanisms ;}	{bactNOG00749 Methyl-Accepting chemotaxis protein T}	{NA}	{MALCR_PSEAE Methyl-accepting chemotaxis protein PA2652 OS=Pseudomonas aeruginosa (strain ATCC 15692 / PAO1 / 1C / PRS 101 / LMG 12228) GN=PA2652 PE=3 SV=1}	{NA}	{ref}
[denovogenes]_100470	{peptidase M16 domain-containing protein [Shewanella sp. MR-4]}	{NA}	{NA}	{aproNOG03495 Peptidase M16 O}	{NA}	{NA}	{NA}	{peptidase m16 domain protein}
[denovogenes]_100471	{DNA mismatch repair protein MutL [Vibrio fluvialis]}	{NA}	{NA}	{proNOG01631 This protein is involved in the repair of mismatches in DNA. It is required for dam-dependent methyl-directed DNA mismatch repair. May act as a molecular matchmaker, a protein that promotes the formation of a stable complex between two or more DNA-binding proteins in an ATP-dependent manner without itself being part of a final effector complex (By similarity) L}	{NA}	{NA}	{NA}	{ref}
[denovogenes]_100472	{MULTISPECIES: NADH: flavin oxidoreductase [Shewanella]}	{K00354 E1.6.99.1 NADPH2 dehydrogenase 1.6.99.1 --}	{NA}	{proNOG01571 Nadh:Flavin oxidoreductase / NADH oxidase C}	{NA}	{NA}	{NA}	{nadh:flavin oxidoreductase}
[denovogenes]_100473	{dTDP-4-dehydrorhamnose reductase [Shewanella sp. MR-4]}	{K00067 rfbD, rmlD dTDP-4-dehydrorhamnose reductase 1.1.1.133 Metabolism--Biosynthesis of other secondary metabolites--Streptomycin biosynthesis|Metabolism--Metabolism of terpenoids and polyketides--Polyketide sugar unit biosynthesis|Metabolism--Global and overview maps--Biosynthesis of antibiotics}	{COG1091 dTDP-4-dehydrorhamnose reductase M Cell wall/membrane/envelope biogenesis ;}	{COG1091 dTDP-4-dehydrorhamnose reductase M}	{NA}	{NA}	{NA}	{dtdp-4-dehydrorhamnose reductase}
[denovogenes]_100474	{TonB-denpendent receptor [Shewanella sp. MR-7]}	{NA}	{NA}	{COG4772 Outer membrane receptor for Fe3+-dicitrate P}	{NA}	{NA}	{NA}	{-dependent receptor}
[denovogenes]_100475	{putative major capsid protein [Escherichia phage K1-dep(1)]}	{NA}	{NA}	{COG5492 Bacterial surface proteins containing Ig-like domains N}	{NA}	{NA}	{NA}	{NA}
[denovogenes]_100476	{cytochrome C oxidase [Flavobacterium suncheonense]}	{NA}	{NA}	{arCOG01237 Heme/copper-type cytochrome/quinol oxidase, subunit 1 and 3 C}	{NA}	{COX1_CHORO Cytochrome c oxidase subunit 1 (Fragment) OS=Choristoneura rosaceana GN=COI PE=3 SV=1}	{NA}	{ref}
[denovogenes]_100477	{UDP-galactose-4-epimerase [Vibrio harveyi]}	{K01784 galE, GALE UDP-glucose 4-epimerase 5.1.3.2 Metabolism--Carbohydrate metabolism--Galactose metabolism|Metabolism--Carbohydrate metabolism--Amino sugar and nucleotide sugar metabolism|Metabolism--Global and overview maps--Metabolic pathways}	{COG1087 UDP-glucose 4-epimerase M Cell wall/membrane/envelope biogenesis ;}	{KOG1371 UDP-glucose 4-epimerase/UDP-sulfoquinovose synthase M}	{NA}	{GALE_YERPE UDP-glucose 4-epimerase OS=Yersinia pestis GN=galE PE=3 SV=1}	{NA}	{ref}
[denovogenes]_100478	{gliding motility-associated lipoprotein GldD [Flavobacterium sp. CF136]}	{NA}	{NA}	{NOG139851 Gliding motility protein S}	{NA}	{NA}	{NA}	{NA}
[denovogenes]_100479	{hypothetical protein, partial [Vibrio parahaemolyticus]}	{K11192 PTS-Mur-EIIC, murP PTS system, N-acetylmuramic acid-specific IIC component -- Metabolism--Carbohydrate metabolism--Amino sugar and nucleotide sugar metabolism|Environmental Information Processing--Membrane transport--Phosphotransferase system (PTS)}	{COG1264 Phosphotransferase system IIB components G Carbohydrate transport and metabolism ;}	{COG1264 Phosphotransferase system IIB components G}	{NA}	{NA}	{NA}	{ref}
[denovogenes]_10048	{ubiquinone biosynthesis monooxygenase UbiB [Vibrio ponticus]}	{K03688 ubiB, aarF ubiquinone biosynthesis protein -- --}	{COG0661 Predicted unusual protein kinase R General function prediction only ;}	{COG0661 Predicted unusual protein kinase R}	{NA}	{UBIB_VIBPA Probable protein kinase UbiB OS=Vibrio parahaemolyticus serotype O3:K6 (strain RIMD 2210633) GN=ubiB PE=3 SV=1}	{NA}	{ubiquinone biosynthesis protein}
[denovogenes]_100480	{30S ribosomal protein S16 [Flavobacterium psychrophilum JIP02/86] [Flavobacterium psychrophilum]}	{K02959 RP-S16, MRPS16, rpsP small subunit ribosomal protein S16 -- Genetic Information Processing--Translation--Ribosome}	{COG0228 Ribosomal protein S16 J Translation, ribosomal structure and biogenesis ;}	{COG0228 Ribosomal protein S16 J}	{NA}	{RS16_FLAPJ 30S ribosomal protein S16 OS=Flavobacterium psychrophilum (strain JIP02/86 / ATCC 49511) GN=rpsP PE=3 SV=1}	{NA}	{30s ribosomal protein s16}
[denovogenes]_100481	{hypothetical protein [Flavobacterium filum]}	{NA}	{NA}	{opiNOG00731 Flotillin-1 protein UZ}	{NA}	{NA}	{NA}	{ref}
[denovogenes]_100482	{glycoside hydrolase [Cellulophaga phage phi14:2]}	{K03791 K03791 putative chitinase -- --}	{COG3179 Predicted chitinase R General function prediction only ;}	{proNOG08342 -- S}	{GH19 chitinase (EC 3.2.1.14); lysozyme (EC 3.2.1.17) Contains chitinases of classes I, II, and IV.}	{Y1415_HAEIN Uncharacterized protein HI_1415 OS=Haemophilus influenzae (strain ATCC 51907 / DSM 11121 / KW20 / Rd) GN=HI_1415 PE=4 SV=1}	{NA}	{ref}
[denovogenes]_100483	{membrane protein [Vibrio fluvialis]}	{K08985 K08985 putative lipoprotein -- --}	{NA}	{COG3650 Predicted membrane protein S}	{NA}	{NA}	{NA}	{NA}
[denovogenes]_100484	{putative membrane protein, partial [Parabacteroides distasonis str. 3776 Po2 i]}	{NA}	{NA}	{nemNOG06263 -- S}	{NA}	{NA}	{NA}	{NA}
[denovogenes]_100485	{heme-binding protein HutZ [Vibrio cholerae RC385]}	{K07226 hugZ, hutZ heme iron utilization protein -- --}	{COG0748 Putative heme iron utilization protein P Inorganic ion transport and metabolism ;}	{bactNOG26241 Pyridoxamine 5'-phosphate oxidase-related, FMN-binding P}	{NA}	{NA}	{NA}	{heme-binding protein}
[denovogenes]_100486	{glycerol kinase [Aeromonas salmonicida subsp. masoucida NBRC 13784]}	{K00864 glpK, GK glycerol kinase 2.7.1.30 Metabolism--Lipid metabolism--Glycerolipid metabolism|Metabolism--Global and overview maps--Metabolic pathways|Organismal Systems--Endocrine system--PPAR signaling pathway|Organismal Systems--Environmental adaptation--Plant-pathogen interaction}	{NA}	{COG0554 Glycerol kinase C}	{NA}	{NA}	{NA}	{glycerol kinase}
[denovogenes]_100487	{ATPase [Vibrio mimicus]}	{NA}	{COG3911 Predicted ATPase R General function prediction only ;}	{COG3911 Predicted ATPase R}	{NA}	{NA}	{NA}	{NA}
[denovogenes]_100488	{MULTISPECIES: 16S rRNA-processing protein M [Vibrio|Vibrio mimicus]}	{K02860 rimM 16S rRNA processing protein RimM -- --}	{COG0806 RimM protein, required for 16S rRNA processing J Translation, ribosomal structure and biogenesis ;}	{proNOG16272 An accessory protein needed during the final step in the assembly of 30S ribosomal subunit, possibly for assembly of the head region. interacts with S19. Essential for efficient processing of 16S rRNA. May be needed both before and after rbfA during the maturation of 16S rRNA. It has affinity for free ribosomal 30S subunits but not for 70S ribosomes (By similarity) J}	{NA}	{RIMM_VIBCM Ribosome maturation factor RimM OS=Vibrio cholerae serotype O1 (strain M66-2) GN=rimM PE=3 SV=1}	{NA}	{16s rrna processing protein}
[denovogenes]_100489	{polysaccharide biosynthesis protein [Prevotella sp. CAG:279]}	{NA}	{NA}	{proNOG14162 Biosynthesis protein M}	{NA}	{NA}	{NA}	{ref}
[denovogenes]_10049	{permease [Photobacterium damselae]}	{NA}	{NA}	{COG0477 Permeases of the major facilitator superfamily GEPR}	{NA}	{NA}	{NA}	{ref}
[denovogenes]_100490	{aldose epimerase [Aeromonas sp. 4287D]}	{K01792 E5.1.3.15 glucose-6-phosphate 1-epimerase 5.1.3.15 Metabolism--Carbohydrate metabolism--Glycolysis / Gluconeogenesis|Metabolism--Global and overview maps--Metabolic pathways|Metabolism--Global and overview maps--Biosynthesis of secondary metabolites|Metabolism--Global and overview maps--Microbial metabolism in diverse environments|Metabolism--Global and overview maps--Biosynthesis of anti…	{NA}	{COG0676 Uncharacterized enzymes related to aldose 1-epimerase G}	{NA}	{NA}	{NA}	{ref}
[denovogenes]_100491	{type IV pilus biogenesis protein PilM [Aeromonas veronii B565]}	{K02662 pilM type IV pilus assembly protein PilM -- --}	{COG4972 Tfp pilus assembly protein, ATPase PilM NU Cell motility ; Intracellular trafficking, secretion, and vesicular transport ;}	{bactNOG07789 Type IV pilus assembly protein PilM NU}	{NA}	{NA}	{NA}	{ref}
[denovogenes]_100492	{NA}	{NA}	{NA}	{NA}	{NA}	{NA}	{NA}	{NA}
[denovogenes]_100493	{peptidase family M3 [Bacteroides vulgatus PC510]}	{K01284 dcp peptidyl-dipeptidase Dcp 3.4.15.5 --}	{NA}	{COG0339 Zn-dependent oligopeptidases E}	{NA}	{NA}	{NA}	{ref}
[denovogenes]_100494	{hypothetical protein [Aeromonas veronii]}	{K09927 K09927 uncharacterized protein -- --}	{COG3214 Uncharacterized protein conserved in bacteria S Function unknown ;}	{COG3214 Uncharacterized protein conserved in bacteria S}	{NA}	{YCAQ_ECOLI Uncharacterized protein YcaQ OS=Escherichia coli (strain K12) GN=ycaQ PE=4 SV=1}	{NA}	{NA}
[denovogenes]_100495	{TonB-dependent heme and hemoglobin receptor HutA [Vibrio cholerae 12129(1)]}	{K16087 TC.FEV.OM3, tbpA, hemR, lbpA, hpuB, bhuR, hugA, hmbR hemoglobin/transferrin/lactoferrin receptor protein -- --}	{NA}	{aproNOG04955 Tonb-Dependent hemoglobin/transferrin/lactoferrin family receptor; TIGRFAM: TonB-dependent hemoglobin/transferrin/lactoferrin family receptor; TonB-dependent heme/hemoglobin receptor family protein; PFAM: TonB-dependent receptor; TonB-dependent receptor plug; KEGG P}	{NA}	{NA}	{NA}	{tonb-dependent heme hemoglobin receptor family protein}
[denovogenes]_100496	{MULTISPECIES: hypothetical protein [Bacteroides|Bacteroides sp.|Bacteroides vulgatus]}	{NA}	{NA}	{bactNOG50800 -- S}	{NA}	{NA}	{NA}	{NA}
[denovogenes]_100497	{2-succinyl-5-enolpyruvyl-6-hydroxy-3-cyclohexene-1-carboxylate synthase [Aeromonas veronii]}	{NA}	{NA}	{COG1165 2-succinyl-6-hydroxy-2,4-cyclohexadiene-1-carboxylate synthase H}	{NA}	{NA}	{NA}	{2-succinyl-5-enolpyruvyl-6-hydroxy-3-cyclohexene-1-carboxylate synthase}
[denovogenes]_100498	{hypothetical protein [Aeromonas veronii]}	{K03817 rimL ribosomal-protein-serine acetyltransferase 2.3.1.- --}	{NA}	{COG1670 Acetyltransferases, including N-acetylases of ribosomal proteins J}	{NA}	{NA}	{NA}	{ref}
[denovogenes]_100499	{1, 6-anhydro-N-acetylmuramyl-L-alanine amidase AmpD [Vibrio cholerae]}	{K03806 ampD AmpD protein -- --}	{COG3023 Negative regulator of beta-lactamase expression V Defense mechanisms ;}	{COG3023 Negative regulator of beta-lactamase expression V}	{NA}	{AMPD_SALTS 1,6-anhydro-N-acetylmuramyl-L-alanine amidase AmpD OS=Salmonella typhimurium (strain SL1344) GN=ampD PE=3 SV=1}	{NA}	{-anhydro-n-acetylmuramyl-l-alanine amidase}
[denovogenes]_1005	{NA}	{NA}	{NA}	{NA}	{NA}	{NA}	{NA}	{NA}
[denovogenes]_10050	{molecular chaperone GroEL [Alloprevotella tannerae]}	{K04077 groEL, HSPD1 chaperonin GroEL -- Genetic Information Processing--Folding, sorting and degradation--RNA degradation|Organismal Systems--Aging--Longevity regulating pathway - worm|Human Diseases--Endocrine and metabolic diseases--Type I diabetes mellitus|Human Diseases--Infectious diseases: Bacterial--Legionellosis|Human Diseases--Infectious diseases: Bacterial--Tuberculosis}	{COG0459 Chaperonin GroEL (HSP60 family) O Posttranslational modification, protein turnover, chaperones ;}	{aproNOG00480 Chaperonin GroEL; 60 kDa chaperone family; promotes refolding of misfolded polypeptides especially under stressful conditions; forms two stacked rings of heptamers to form a barrel-shaped 14mer; ends can be capped by GroES; misfolded proteins enter the barrel where they are refolded when GroES binds; many bacteria have multiple copies of the groEL gene which are active under differe…	{NA}	{CH60_BACV8 60 kDa chaperonin OS=Bacteroides vulgatus (strain ATCC 8482 / DSM 1447 / NCTC 11154) GN=groL PE=3 SV=1}	{NA}	{chaperonin}
[denovogenes]_100500	{VacJ-like lipoprotein [Aeromonas veronii B565]}	{K04754 mlaA, vacJ phospholipid-binding lipoprotein MlaA -- --}	{COG2853 Surface lipoprotein M Cell wall/membrane/envelope biogenesis ;}	{COG2853 Surface lipoprotein M}	{NA}	{NA}	{NA}	{ref}
[denovogenes]_100501	{putative uncharacterized protein [Bacteroides sp. CAG:875]}	{K02361 entC isochorismate synthase 5.4.4.2 Metabolism--Metabolism of cofactors and vitamins--Ubiquinone and other terpenoid-quinone biosynthesis|Metabolism--Metabolism of terpenoids and polyketides--Biosynthesis of siderophore group nonribosomal peptides|Metabolism--Global and overview maps--Metabolic pathways|Metabolism--Global and overview maps--Biosynthesis of secondary metabolites|Metabolism…	{NA}	{COG1169 Isochorismate synthase HQ}	{NA}	{NA}	{NA}	{isochorismate synthase}
[denovogenes]_100502	{xanthine/uracil permease [Aeromonas veronii B565]}	{K06901 pbuG putative MFS transporter, AGZA family, xanthine/uracil permease -- --}	{COG2252 Permeases R General function prediction only ;}	{proNOG00463 Xanthine/Uracil/Vitamin C permease R}	{NA}	{GHXQ_ECOLI Guanine/hypoxanthine permease GhxQ OS=Escherichia coli (strain K12) GN=ghxQ PE=1 SV=2}	{NA}	{ref}
[denovogenes]_100503	{methyl-accepting chemotaxis protein [Aeromonas sp. 159]}	{NA}	{NA}	{proNOG02992 Methyl-Accepting chemotaxis protein T}	{NA}	{NA}	{NA}	{ref}
[denovogenes]_100504	{putative indolepyruvate ferredoxin oxidoreductase alpha subunit [Bacteroides sp. CAG:144]}	{NA}	{NA}	{eurNOG00523 2-Oxoglutarate ferredoxin oxidoreductase subunit beta C}	{NA}	{NA}	{NA}	{ref}
[denovogenes]_100505	{MULTISPECIES: hypothetical protein [Bacteroidales|Bacteroides massiliensis]}	{NA}	{COG1396 Predicted transcriptional regulators K Transcription ;}	{proNOG10966 Transcriptional regulator protein K}	{NA}	{NA}	{NA}	{cupin domain protein}
[denovogenes]_100506	{nucleoside recognition family protein [Vibrio cholerae]}	{NA}	{COG3314 Uncharacterized protein conserved in bacteria S Function unknown ;}	{firmNOG02337 -- S}	{NA}	{NA}	{NA}	{nucleoside recognition family protein}
[denovogenes]_100507	{phosphoglycerate mutase [Bacteroides dorei]}	{K15635 apgM 2,3-bisphosphoglycerate-independent phosphoglycerate mutase 5.4.2.12 Metabolism--Carbohydrate metabolism--Glycolysis / Gluconeogenesis|Metabolism--Amino acid metabolism--Glycine, serine and threonine metabolism|Metabolism--Energy metabolism--Methane metabolism|Metabolism--Global and overview maps--Metabolic pathways|Metabolism--Global and overview maps--Biosynthesis of secondary meta…	{COG3635 Predicted phosphoglycerate mutase, AP superfamily G Carbohydrate transport and metabolism ;}	{bactNOG06305 Phosphotransfer between the C1 and C5 carbon atoms of pentose (By similarity) protein G}	{NA}	{APGM_METMA 2,3-bisphosphoglycerate-independent phosphoglycerate mutase OS=Methanosarcina mazei (strain ATCC BAA-159 / DSM 3647 / Goe1 / Go1 / JCM 11833 / OCM 88) GN=apgM PE=3 SV=1}	{NA}	{ref}
[denovogenes]_100508	{NA}	{NA}	{NA}	{NOG256358 -- S}	{NA}	{NA}	{NA}	{NA}
[denovogenes]_100509	{ribonuclease Y [Bacteroides plebeius CAG:211]}	{K18682 rny ribonucrease Y 3.1.-.- Genetic Information Processing--Folding, sorting and degradation--RNA degradation}	{NA}	{COG1418 Predicted HD superfamily hydrolase R}	{NA}	{RNY_MYCMY Ribonuclease Y (Fragment) OS=Mycoplasma mycoides GN=rny PE=3 SV=1}	{NA}	{ref}
[denovogenes]_10051	{hypothetical protein [Proteiniphilum acetatigenes]}	{NA}	{NA}	{bactNOG58016 -- S}	{NA}	{NA}	{NA}	{NA}
[denovogenes]_100510	{Fis family transcriptional regulator [Aeromonas veronii Hm21]}	{NA}	{NA}	{COG2204 Response regulator containing CheY-like receiver, AAA-type ATPase, and DNA-binding domains T}	{NA}	{NA}	{NA}	{ref}
[denovogenes]_100511	{hypothetical protein, partial [Aeromonas sp. 159]}	{NA}	{NA}	{NOG04042 -- S}	{NA}	{YAIW_ECOLI Uncharacterized protein YaiW OS=Escherichia coli (strain K12) GN=yaiW PE=4 SV=1}	{NA}	{NA}
[denovogenes]_100512	{sodium: proton antiporter [Aeromonas sp. 159]}	{K03593 mrp, NUBPL ATP-binding protein involved in chromosome partitioning -- --}	{COG0489 ATPases involved in chromosome partitioning D Cell cycle control, cell division, chromosome partitioning ;}	{proNOG00991 -- D}	{NA}	{MRP_HAEIN Protein mrp homolog OS=Haemophilus influenzae (strain ATCC 51907 / DSM 11121 / KW20 / Rd) GN=mrp PE=3 SV=2}	{NA}	{ref}
[denovogenes]_100513	{4-alpha-glucanotransferase [Vibrio cholerae]}	{NA}	{NA}	{proNOG01959 4-Alpha-Glucanotransferase G}	{GH77 amylomaltase or 4-&alpha;-glucanotransferase (EC 2.4.1.25) NA}	{NA}	{NA}	{4-alpha-glucanotransferase}
[denovogenes]_100514	{MULTISPECIES: 2-amino-3-ketobutyrate CoA ligase [Aeromonas|Aeromonas veronii]}	{K00639 kbl, GCAT glycine C-acetyltransferase 2.3.1.29 Metabolism--Amino acid metabolism--Glycine, serine and threonine metabolism}	{COG0156 7-keto-8-aminopelargonate synthetase and related enzymes H Coenzyme transport and metabolism ;}	{COG0156 7-keto-8-aminopelargonate synthetase and related enzymes H}	{NA}	{KBL_SALTY 2-amino-3-ketobutyrate coenzyme A ligase OS=Salmonella typhimurium (strain LT2 / SGSC1412 / ATCC 700720) GN=kbl PE=3 SV=2}	{NA}	{2-amino-3-ketobutyrate coenzyme a ligase}
[denovogenes]_100515	{NADH dehydrogenase [Fervidicella metallireducens AeB]}	{NA}	{COG0778 Nitroreductase C Energy production and conversion ;}	{COG0778 Nitroreductase C}	{NA}	{Y2267_ARCFU Putative NADH dehydrogenase/NAD(P)H nitroreductase AF_2267 OS=Archaeoglobus fulgidus (strain ATCC 49558 / VC-16 / DSM 4304 / JCM 9628 / NBRC 100126) GN=AF_2267 PE=3 SV=1}	{NA}	{NA}
[denovogenes]_100516	{NADH dehydrogenase [Fervidicella metallireducens AeB]}	{NA}	{COG0778 Nitroreductase C Energy production and conversion ;}	{COG0778 Nitroreductase C}	{NA}	{Y2267_ARCFU Putative NADH dehydrogenase/NAD(P)H nitroreductase AF_2267 OS=Archaeoglobus fulgidus (strain ATCC 49558 / VC-16 / DSM 4304 / JCM 9628 / NBRC 100126) GN=AF_2267 PE=3 SV=1}	{NA}	{NA}
[denovogenes]_100517	{NA}	{NA}	{NA}	{NA}	{NA}	{NA}	{NA}	{NA}
[denovogenes]_100518	{phosphodiesterase [Listeria fleischmannii]}	{K07095 K07095 uncharacterized protein -- --}	{NA}	{COG0622 Predicted phosphoesterase R}	{NA}	{NA}	{NA}	{NA}
[denovogenes]_100519	{short-chain dehydrogenase [Aeromonas veronii]}	{NA}	{NA}	{COG1028 Dehydrogenases with different specificities (related to short-chain alcohol dehydrogenases) IQR}	{NA}	{NA}	{NA}	{short-chain dehydrogenase}
[denovogenes]_10052	{Fis family transcriptional regulator [Shewanella sp. ECSMB14101]}	{K07713 zraR, hydG two-component system, NtrC family, response regulator HydG -- Environmental Information Processing--Signal transduction--Two-component system}	{COG2204 Response regulator containing CheY-like receiver, AAA-type ATPase, and DNA-binding domains T Signal transduction mechanisms ;}	{proNOG00277 Regulator protein T}	{NA}	{ZRAR_KLEOX Transcriptional regulatory protein ZraR OS=Klebsiella oxytoca GN=zraR PE=3 SV=1}	{NA}	{ref}
[denovogenes]_100520	{NA}	{NA}	{NA}	{NA}	{NA}	{NA}	{NA}	{NA}
[denovogenes]_100521	{chromate transporter [Clostridiales bacterium VE202-08]}	{K07240 chrA chromate transporter -- --}	{NA}	{bactNOG02129 Chromate transporter protein P}	{NA}	{NA}	{NA}	{NA}
[denovogenes]_100522	{protein jag [Geobacillus vulcani]}	{NA}	{NA}	{COG1847 Predicted RNA-binding protein R}	{NA}	{NA}	{NA}	{NA}
[denovogenes]_100523	{chromate transporter [Clostridiales bacterium VE202-08]}	{K07240 chrA chromate transporter -- --}	{NA}	{bactNOG20380 Chromate transporter protein P}	{NA}	{NA}	{NA}	{NA}
[denovogenes]_100524	{GCN5 family N-acetyltransferase [Roseovarius sp. TM1035]}	{NA}	{NA}	{proNOG23774 Ribosomal-Protein-Serine acetyltransferase J}	{NA}	{NA}	{NA}	{NA}
[denovogenes]_100525	{MULTISPECIES: transcription antitermination protein NusG [Erysipelotrichaceae]}	{K02601 nusG transcriptional antiterminator NusG -- --}	{COG0250 Transcription antiterminator K Transcription ;}	{proNOG02692 Influences transcription termination and antitermination. Acts as a component of the transcription complex, and interacts with the termination factor rho and RNA polymerase (By similarity) K}	{NA}	{NUSG_BACSU Transcription termination/antitermination protein NusG OS=Bacillus subtilis (strain 168) GN=nusG PE=1 SV=1}	{NA}	{transcription termination antitermination factor}
[denovogenes]_100526	{PTS system trehalose-specific transporter subunits IIBC [Exiguobacterium sp. AB2]}	{K02810 PTS-Scr-EIIC, scrA, sacP, sacX, ptsS PTS system, sucrose-specific IIC component -- Metabolism--Carbohydrate metabolism--Starch and sucrose metabolism|Environmental Information Processing--Membrane transport--Phosphotransferase system (PTS)}	{COG1264 Phosphotransferase system IIB components G Carbohydrate transport and metabolism ;}	{COG1264 Phosphotransferase system IIB components G}	{NA}	{NA}	{NA}	{ref}
[denovogenes]_100527	{rubredoxin [Fusobacterium mortiferum ATCC 9817]}	{K19824 fprB rubrerythrin -- --}	{COG1592 Rubrerythrin C Energy production and conversion ;}	{firmNOG03693 Rubrerythrin protein C}	{NA}	{RRBR2_CLOAB Reverse rubrerythrin-2 OS=Clostridium acetobutylicum (strain ATCC 824 / DSM 792 / JCM 1419 / LMG 5710 / VKM B-1787) GN=rbr3B PE=1 SV=1}	{NA}	{reverse rubrerythrin-1}
[denovogenes]_100528	{hypothetical protein [Aeromonas sp. 159]}	{NA}	{NA}	{proNOG04018 -- S}	{NA}	{NA}	{NA}	{NA}
[denovogenes]_100529	{maltose O-acetyltransferase [Aeromonas veronii]}	{K00661 maa maltose O-acetyltransferase 2.3.1.79 --}	{COG0110 Acetyltransferase (isoleucine patch superfamily) R General function prediction only ;}	{proNOG20594 O-Acetyltransferase R}	{NA}	{MAA_BACSU Probable maltose O-acetyltransferase OS=Bacillus subtilis (strain 168) GN=maa PE=3 SV=1}	{NA}	{ref}
[denovogenes]_10053	{aBC transporter related [Akkermansia sp. CAG:344]}	{K06158 ABCF3 ATP-binding cassette, subfamily F, member 3 -- --}	{COG0488 ATPase components of ABC transporters with duplicated ATPase domains R General function prediction only ;}	{chlNOG00702 ABC transporter related protein R}	{NA}	{NA}	{NA}	{ref}
[denovogenes]_100530	{RluA family pseudouridine synthase [Aeromonas veronii AMC35]}	{K06180 rluD 23S rRNA pseudouridine1911/1915/1917 synthase 5.4.99.23 --}	{COG0564 Pseudouridylate synthases, 23S RNA-specific J Translation, ribosomal structure and biogenesis ;}	{COG0564 Pseudouridylate synthases, 23S RNA-specific J}	{NA}	{RLUD_ECO57 Ribosomal large subunit pseudouridine synthase D OS=Escherichia coli O157:H7 GN=rluD PE=3 SV=3}	{NA}	{ribosomal large subunit pseudouridine synthase d}
[denovogenes]_100531	{NA}	{NA}	{NA}	{NA}	{NA}	{NA}	{NA}	{NA}
[denovogenes]_100532	{alpha-aspartyl dipeptidase [Aeromonas veronii]}	{K05995 pepE dipeptidase E 3.4.13.21 --}	{COG3340 Peptidase E E Amino acid transport and metabolism ;}	{opiNOG15851 Serine-Type peptidase O}	{NA}	{PEPE_XENLA Alpha-aspartyl dipeptidase OS=Xenopus laevis GN=aad-a PE=1 SV=1}	{NA}	{ref}
[denovogenes]_100533	{guanylate kinase [Cetobacterium somerae]}	{K00942 E2.7.4.8, gmk guanylate kinase 2.7.4.8 Metabolism--Nucleotide metabolism--Purine metabolism|Metabolism--Global and overview maps--Metabolic pathways}	{COG0194 Guanylate kinase F Nucleotide transport and metabolism ;}	{proNOG15450 Guanylate kinase F}	{NA}	{KGUA_FUSNN Guanylate kinase OS=Fusobacterium nucleatum subsp. nucleatum (strain ATCC 25586 / CIP 101130 / JCM 8532 / LMG 13131) GN=gmk PE=3 SV=1}	{NA}	{guanylate kinase}
[denovogenes]_100534	{L-arabinose isomerase [Aeromonas hydrophila subsp. hydrophila ATCC 7966] [Aeromonas hydrophila]}	{NA}	{NA}	{COG2160 L-arabinose isomerase G}	{NA}	{NA}	{NA}	{l-arabinose isomerase}
[denovogenes]_100535	{hypothetical protein [Cetobacterium somerae]}	{K01495 GCH1, folE GTP cyclohydrolase I 3.5.4.16 Metabolism--Metabolism of cofactors and vitamins--Folate biosynthesis|Metabolism--Global and overview maps--Metabolic pathways}	{COG0302 GTP cyclohydrolase I H Coenzyme transport and metabolism ;}	{bctoNOG00810 GTP cyclohydrolase I H}	{NA}	{GCH1_FUSNN GTP cyclohydrolase 1 OS=Fusobacterium nucleatum subsp. nucleatum (strain ATCC 25586 / CIP 101130 / JCM 8532 / LMG 13131) GN=folE PE=3 SV=1}	{NA}	{gtp cyclohydrolase 1}
[denovogenes]_100536	{penicillin-binding protein 1C [Aeromonas veronii]}	{NA}	{NA}	{COG0744 Membrane carboxypeptidase (penicillin-binding protein) M}	{NA}	{NA}	{NA}	{ref}
[denovogenes]_100537	{cytochrome B [Aeromonas veronii]}	{NA}	{NA}	{NOG83835 Diheme cytochrome c protein S}	{NA}	{NA}	{NA}	{ref}
[denovogenes]_100538	{hypothetical protein [Aeromonas veronii]}	{NA}	{COG0209 Ribonucleotide reductase, alpha subunit F Nucleotide transport and metabolism ;}	{aproNOG03255 Provides the precursors necessary for DNA synthesis. Catalyzes the biosynthesis of deoxyribonucleotides from the corresponding ribonucleotides (By similarity) F}	{NA}	{NA}	{NA}	{NA}
[denovogenes]_100539	{formyltetrahydrofolate deformylase [Aeromonas veronii]}	{K01433 purU formyltetrahydrofolate deformylase 3.5.1.10 Metabolism--Carbohydrate metabolism--Glyoxylate and dicarboxylate metabolism|Metabolism--Metabolism of cofactors and vitamins--One carbon pool by folate}	{COG0788 Formyltetrahydrofolate hydrolase F Nucleotide transport and metabolism ;}	{COG0788 Formyltetrahydrofolate hydrolase F}	{NA}	{PURU_SHIFL Formyltetrahydrofolate deformylase OS=Shigella flexneri GN=purU PE=3 SV=1}	{NA}	{formyltetrahydrofolate deformylase}
[denovogenes]_10054	{MULTISPECIES: glycosyl transferase family 2 [Parabacteroides]}	{K06158 ABCF3 ATP-binding cassette, subfamily F, member 3 -- --}	{COG0488 ATPase components of ABC transporters with duplicated ATPase domains R General function prediction only ;}	{aproNOG01742 ABC transporter protein R}	{NA}	{NA}	{NA}	{ref}
[denovogenes]_100540	{porin [Aeromonas sp. AE122]}	{NA}	{NA}	{bactNOG11584 Outer membrane protein PgaA; outer membrane protein essential for the synthesis of poly-beta-1,6-N-acetyl-D-glucosamine (PGA); adhesin required for biofilm formation; PgaA seems to translocate and/or dock PGA to the cell surface; member of the hmsHFRS operon in Yersinia M}	{NA}	{NA}	{NA}	{ref}
[denovogenes]_100541	{NA}	{NA}	{NA}	{NA}	{NA}	{NA}	{NA}	{NA}
[denovogenes]_100542	{ABC transporter [Bacteroides ovatus]}	{K18231 msrA, vmlR macrolide transport system ATP-binding/permease protein -- Environmental Information Processing--Membrane transport--ABC transporters}	{NA}	{firmNOG00405 ABC transporter, ATP-binding protein R}	{NA}	{NA}	{NA}	{abc transporter family protein}
[denovogenes]_100543	{topoisomerase DNA binding C4 zinc finger domain-containing protein [Aeromonas veronii]}	{NA}	{NA}	{NOG46812 -- S}	{NA}	{NA}	{NA}	{ref}
[denovogenes]_100544	{NA}	{NA}	{NA}	{NOG278752 -- -}	{NA}	{NA}	{NA}	{NA}
[denovogenes]_100545	{NA}	{NA}	{NA}	{NOG278752 -- -}	{NA}	{NA}	{NA}	{NA}
[denovogenes]_100546	{NA}	{NA}	{NA}	{NA}	{NA}	{NA}	{NA}	{NA}
[denovogenes]_100547	{alkaline phosphatase [Shewanella sp. HN-41]}	{NA}	{NA}	{gproNOG00825 Protein involved in nucleotide catabolic process F}	{NA}	{NA}	{NA}	{alkaline phosphatase}
[denovogenes]_100548	{peptidase S16 [Shewanella sp. HN-41]}	{K07157 K07157 uncharacterized protein -- --}	{COG2802 Uncharacterized protein, similar to the N-terminal domain of Lon protease R General function prediction only ;}	{bactNOG35080 Peptidase S16, lon O}	{NA}	{NA}	{NA}	{ref}
[denovogenes]_100549	{alkaline phosphatase [Photobacterium damselae]}	{NA}	{NA}	{COG1785 Alkaline phosphatase P}	{NA}	{NA}	{NA}	{alkaline phosphatase}
[denovogenes]_10055	{RNA helicase [Proteocatella sphenisci]}	{K05592 deaD, cshA ATP-dependent RNA helicase DeaD 3.6.4.13 Genetic Information Processing--Folding, sorting and degradation--RNA degradation}	{COG0513 Superfamily II DNA and RNA helicases LKJ Replication, recombination and repair ; Transcription ; Translation, ribosomal structure and biogenesis ;}	{bactNOG00065 Atp-Dependent RNA helicase L}	{NA}	{CSHA_LISMO ATP-dependent RNA helicase CshA OS=Listeria monocytogenes serovar 1/2a (strain ATCC BAA-679 / EGD-e) GN=cshA PE=2 SV=1}	{NA}	{ref}
[denovogenes]_100550	{uncharacterized conserved protein [Vibrio vulnificus YJ016]}	{K14761 ybcJ ribosome-associated protein -- --}	{COG2501 Uncharacterized conserved protein S Function unknown ;}	{COG2501 Uncharacterized conserved protein S}	{NA}	{NA}	{NA}	{s4 domain protein}
[denovogenes]_100551	{hypothetical protein [Synechococcus phage S-CBP2, SXHG_00072]}	{NA}	{NA}	{euNOG06952 Cellulose binding protein S}	{NA}	{NA}	{NA}	{NA}
[denovogenes]_100552	{conserved hypothetical protein [Vibrio vulnificus|Vibrio vulnificus,]}	{NA}	{NA}	{NOG117520 -- S}	{NA}	{NA}	{NA}	{NA}
[denovogenes]_100553	{membrane protein [Vibrio vulnificus]}	{NA}	{COG2119 Predicted membrane protein S Function unknown ;}	{arCOG03458 Predicted membrane protein S}	{NA}	{NA}	{NA}	{membrane protein}
[denovogenes]_100554	{starvation-inducible outer membrane lipoprotein [Vibrio vulnificus YJ016]}	{K07285 slp outer membrane lipoprotein -- --}	{COG3065 Starvation-inducible outer membrane lipoprotein M Cell wall/membrane/envelope biogenesis ;}	{COG3065 Starvation-inducible outer membrane lipoprotein M}	{NA}	{NA}	{NA}	{outer membrane slp family protein}
[denovogenes]_100555	{ADP compounds hydrolase NudE [Vibrio vulnificus MO6-24/O]}	{K08312 nudE ADP-ribose diphosphatase 3.6.1.- Metabolism--Nucleotide metabolism--Purine metabolism}	{COG0494 NTP pyrophosphohydrolases including oxidative damage repair enzymes LR Replication, recombination and repair ; General function prediction only ;}	{COG0494 NTP pyrophosphohydrolases including oxidative damage repair enzymes LR}	{NA}	{NUDE_ECOLI ADP compounds hydrolase NudE OS=Escherichia coli (strain K12) GN=nudE PE=1 SV=1}	{NA}	{adp-ribose diphosphatase}
[denovogenes]_100556	{tail-specific protease precursor [Photobacterium damselae subsp. damselae CIP 102761]}	{K03797 E3.4.21.102, prc, ctpA carboxyl-terminal processing protease 3.4.21.102 --}	{NA}	{bactNOG03447 Terminal protease M}	{NA}	{NA}	{NA}	{ref}
[denovogenes]_100557	{Alpha-galactosidase [Escherichia coli ISC11]}	{K07406 melA alpha-galactosidase 3.2.1.22 Metabolism--Carbohydrate metabolism--Galactose metabolism|Metabolism--Lipid metabolism--Glycerolipid metabolism|Metabolism--Lipid metabolism--Sphingolipid metabolism|Metabolism--Glycan biosynthesis and metabolism--Glycosphingolipid biosynthesis - globo and isoglobo series}	{COG1486 Alpha-galactosidases/6-phospho-beta-glucosidases, family 4 of glycosyl hydrolases G Carbohydrate transport and metabolism ;}	{COG1486 Alpha-galactosidases/6-phospho-beta-glucosidases, family 4 of glycosyl hydrolases G}	{GH4 maltose-6-phosphate glucosidase (EC 3.2.1.122); &alpha;-glucosidase (EC 3.2.1.20); &alpha;-galactosidase (EC 3.2.1.22); 6-phospho-&beta;-glucosidase (EC 3.2.1.86); &alpha;-glucuronidase (EC 3.2.1.139). The enzymes in this family display an unusual mechanism involving NAD+.}	{AGAL_ECOLI Alpha-galactosidase OS=Escherichia coli (strain K12) GN=melA PE=1 SV=1}	{NA}	{alpha-galactosidase}
[denovogenes]_100558	{Cytochrome c-type biogenesis protein CcmG/DsbE, thiol: disulfide oxidoreductase [Vibrio vulnificus CMCP6]}	{K02199 ccmG, dsbE cytochrome c biogenesis protein CcmG, thiol:disulfide interchange protein DsbE -- --}	{COG0526 Thiol-disulfide isomerase and thioredoxins OC Posttranslational modification, protein turnover, chaperones ; Energy production and conversion ;}	{COG0526 Thiol-disulfide isomerase and thioredoxins OC}	{NA}	{DSBE_VIBCH Thiol:disulfide interchange protein DsbE OS=Vibrio cholerae serotype O1 (strain ATCC 39315 / El Tor Inaba N16961) GN=dsbE PE=3 SV=1}	{NA}	{thiol:disulfide interchange protein}
[denovogenes]_100559	{uncharacterized low-complexity protein [Vibrio vulnificus MO6-24/O]}	{NA}	{NA}	{NOG12793 Calcium ion binding protein S}	{NA}	{NA}	{NA}	{NA}
[denovogenes]_10056	{NA}	{NA}	{NA}	{NOG28580 -- S}	{NA}	{NA}	{NA}	{NA}
[denovogenes]_100560	{hypothetical protein [Vibrio sp.]}	{NA}	{NA}	{bactNOG101051 -- S}	{NA}	{NA}	{NA}	{NA}
[denovogenes]_100561	{dienelactone hydrolase [Shewanella xiamenensis]}	{K01061 E3.1.1.45 carboxymethylenebutenolidase 3.1.1.45 Metabolism--Xenobiotics biodegradation and metabolism--Chlorocyclohexane and chlorobenzene degradation|Metabolism--Xenobiotics biodegradation and metabolism--Fluorobenzoate degradation|Metabolism--Xenobiotics biodegradation and metabolism--Toluene degradation|Metabolism--Global and overview maps--Metabolic pathways|Metabolism--Global and ove…	{COG0412 Dienelactone hydrolase and related enzymes Q Secondary metabolites biosynthesis, transport and catabolism ;}	{COG0412 Dienelactone hydrolase and related enzymes Q}	{NA}	{DLHH_YEAST Putative carboxymethylenebutenolidase OS=Saccharomyces cerevisiae (strain ATCC 204508 / S288c) GN=YDL086W PE=1 SV=1}	{NA}	{dienelactone hydrolase}
[denovogenes]_100562	{kinase inhibitor [Photobacterium damselae]}	{K06910 K06910 uncharacterized protein -- --}	{COG1881 Phospholipid-binding protein R General function prediction only ;}	{COG1881 Phospholipid-binding protein R}	{NA}	{YBCL_ECOLI UPF0098 protein YbcL OS=Escherichia coli (strain K12) GN=ybcL PE=1 SV=1}	{NA}	{NA}
[denovogenes]_100563	{glycosyl hydrolase [Ferrimonas balearica]}	{NA}	{NA}	{proNOG08393 Hydrolase, family 31 G}	{NA}	{NA}	{NA}	{ref}
[denovogenes]_100564	{AP endonuclease, family 1: Exodeoxyribonuclease III xth [Shewanella piezotolerans]}	{K01142 E3.1.11.2, xthA exodeoxyribonuclease III 3.1.11.2 Genetic Information Processing--Replication and repair--Base excision repair}	{COG0708 Exonuclease III L Replication, recombination and repair ;}	{proNOG01057 Exodeoxyribonuclease III L}	{NA}	{EX3_HAEIN Exodeoxyribonuclease III OS=Haemophilus influenzae (strain ATCC 51907 / DSM 11121 / KW20 / Rd) GN=xthA PE=3 SV=1}	{NA}	{exodeoxyribonuclease iii}
[denovogenes]_100565	{quorum-sensing regulator of virulence HapR [Vibrio vulnificus]}	{K10913 hapR, luxR, litR TetR/AcrR family transcriptional regulator, hemagglutinin/protease regulatory protein -- Environmental Information Processing--Signal transduction--Two-component system|Cellular Processes--Cellular community - prokaryotes--Quorum sensing|Cellular Processes--Cellular community - prokaryotes--Biofilm formation - Vibrio cholerae}	{NA}	{arCOG02645 Transcriptional regulator, TetR/AcrR family K}	{NA}	{LUXR_VIBHA HTH-type transcriptional regulator LuxR OS=Vibrio harveyi GN=luxR PE=1 SV=1}	{NA}	{quorum-sensing regulator of virulence}
[denovogenes]_100566	{hypoxanthine-guanine phosphoribosyltransferase [Vibrio shilonii AK1]}	{K00760 hprT, hpt, HPRT1 hypoxanthine phosphoribosyltransferase 2.4.2.8 Metabolism--Nucleotide metabolism--Purine metabolism|Metabolism--Xenobiotics biodegradation and metabolism--Drug metabolism - other enzymes|Metabolism--Global and overview maps--Metabolic pathways|Metabolism--Global and overview maps--Biosynthesis of secondary metabolites}	{NA}	{KOG3367 Hypoxanthine-guanine phosphoribosyltransferase F}	{NA}	{NA}	{NA}	{ref}
[denovogenes]_100567	{NA}	{NA}	{NA}	{NA}	{NA}	{NA}	{NA}	{NA}
[denovogenes]_100568	{threonyl-tRNA synthetase [Shewanella sp. HN-41]}	{K01868 TARS, thrS threonyl-tRNA synthetase 6.1.1.3 Genetic Information Processing--Translation--Aminoacyl-tRNA biosynthesis}	{COG0441 Threonyl-tRNA synthetase J Translation, ribosomal structure and biogenesis ;}	{proNOG01721 Threonyl-Trna synthetase J}	{NA}	{NA}	{NA}	{threonyl-trna synthetase}
[denovogenes]_100569	{hypothetical protein [Vibrio ponticus, JCM19238_756]}	{NA}	{NA}	{bctoNOG03873 -- S}	{NA}	{NA}	{NA}	{ref}
[denovogenes]_10057	{NA}	{NA}	{NA}	{NOG28580 -- S}	{NA}	{NA}	{NA}	{NA}
[denovogenes]_100570	{transcriptional regulator, LysR family [Shewanella sp. W3-18-1]}	{NA}	{NA}	{COG0583 Transcriptional regulator K}	{NA}	{NA}	{NA}	{NA}
[denovogenes]_100571	{glycosyltransferase involved in cell wall biogenesis [Vibrio vulnificus MO6-24/O]}	{NA}	{NA}	{bactNOG21033 -- S}	{NA}	{NA}	{NA}	{ref}
[denovogenes]_100572	{cytochrome c-type biogenesis protein CcmG/DsbE thiol: disulfide oxidoreductase [Photobacterium damselae subsp. damselae CIP 102761]}	{K02199 ccmG, dsbE cytochrome c biogenesis protein CcmG, thiol:disulfide interchange protein DsbE -- --}	{COG0526 Thiol-disulfide isomerase and thioredoxins OC Posttranslational modification, protein turnover, chaperones ; Energy production and conversion ;}	{COG0526 Thiol-disulfide isomerase and thioredoxins OC}	{NA}	{DSBE_VIBCH Thiol:disulfide interchange protein DsbE OS=Vibrio cholerae serotype O1 (strain ATCC 39315 / El Tor Inaba N16961) GN=dsbE PE=3 SV=1}	{NA}	{thiol:disulfide interchange protein}
[denovogenes]_100573	{N-acetyl-D-glucosamine kinase [Photobacterium damselae]}	{K00884 NAGK, nagK N-acetylglucosamine kinase 2.7.1.59 Metabolism--Carbohydrate metabolism--Amino sugar and nucleotide sugar metabolism|Metabolism--Global and overview maps--Metabolic pathways}	{COG1940 Transcriptional regulator/sugar kinase KG Transcription ; Carbohydrate transport and metabolism ;}	{COG1940 Transcriptional regulator/sugar kinase KG}	{NA}	{NAGK_PHOPR N-acetyl-D-glucosamine kinase OS=Photobacterium profundum GN=nagK PE=3 SV=1}	{NA}	{ref}
[denovogenes]_100574	{hypothetical protein [Vibrio phage VBpm10, VPQG_00033]}	{NA}	{NA}	{NA}	{NA}	{NA}	{NA}	{NA}
[denovogenes]_100575	{hypothetical protein [Marinobacterium litorale]}	{NA}	{NA}	{NA}	{NA}	{NA}	{NA}	{NA}
[denovogenes]_100576	{ligand-gated channel protein [Photobacterium damselae]}	{NA}	{NA}	{COG1629 Outer membrane receptor proteins, mostly Fe transport P}	{NA}	{NA}	{NA}	{ref}
[denovogenes]_100577	{GTP pyrophosphokinase [Inquilinus limosus]}	{NA}	{NA}	{proNOG02030 In eubacteria ppGpp (guanosine 3'-diphosphate 5-' diphosphate) is a mediator of the stringent response that coordinates a variety of cellular activities in response to changes in nutritional abundance protein KT}	{NA}	{NA}	{NA}	{ref}
[denovogenes]_100578	{NA}	{NA}	{NA}	{NA}	{NA}	{NA}	{NA}	{NA}
[denovogenes]_100579	{membrane protein [Vibrio rotiferianus]}	{K02221 yggT YggT family protein -- --}	{COG0762 Predicted integral membrane protein S Function unknown ;}	{bproNOG05942 -- S}	{NA}	{YPI3_VIBAL Uncharacterized protein in proC 3'region OS=Vibrio alginolyticus PE=3 SV=1}	{NA}	{membrane protein}
[denovogenes]_10058	{chloride transporter, ClC family [Cetobacterium somerae]}	{NA}	{COG0038 Chloride channel protein EriC P Inorganic ion transport and metabolism ;}	{aciNOG00019 Cl-Channel, voltage gated P}	{NA}	{NA}	{NA}	{ref}
[denovogenes]_100580	{NA}	{NA}	{NA}	{NA}	{NA}	{NA}	{NA}	{NA}
[denovogenes]_100581	{NA}	{NA}	{NA}	{NA}	{NA}	{NA}	{NA}	{NA}
[denovogenes]_100582	{glycosyltransferase [Photobacterium damselae]}	{NA}	{NA}	{NOG281295 -- -}	{GT4 sucrose synthase (EC 2.4.1.13); sucrose-phosphate synthase (EC 2.4.1.14); &alpha;-glucosyltransferase (EC 2.4.1.52); lipopolysaccharide N-acetylglucosaminyltransferase (EC 2.4.1.56); GDP-Man &alpha;-mannosyltransferase (EC 2.4.1.-); 1,2-diacylglycerol 3-glucosyltransferase (EC 2.4.1.157); diglucosyl diacylglycerol synthase (EC 2.4.1.208); digalactosyldiacylglycerol synthase (EC 2.4.1.141); t…	{NA}	{NA}	{ref}
[denovogenes]_100583	{ABC-type multidrug transport system ATPase component [Vibrio ponticus]}	{K01990 ABC-2.A ABC-2 type transport system ATP-binding protein -- --}	{COG1131 ABC-type multidrug transport system, ATPase component V Defense mechanisms ;}	{aproNOG00883 ABC transporter protein V}	{NA}	{YADG_ECOLI Uncharacterized ABC transporter ATP-binding protein YadG OS=Escherichia coli (strain K12) GN=yadG PE=3 SV=1}	{NA}	{ref}
[denovogenes]_100584	{NA}	{NA}	{NA}	{NA}	{NA}	{NA}	{NA}	{NA}
[denovogenes]_100585	{probable transmembrane protein [Vibrio ponticus]}	{NA}	{COG2119 Predicted membrane protein S Function unknown ;}	{COG2119 Predicted membrane protein S}	{NA}	{NA}	{NA}	{ref}
[denovogenes]_100586	{thiol: disulfide oxidoreductase [Vibrio ponticus]}	{K02199 ccmG, dsbE cytochrome c biogenesis protein CcmG, thiol:disulfide interchange protein DsbE -- --}	{COG0526 Thiol-disulfide isomerase and thioredoxins OC Posttranslational modification, protein turnover, chaperones ; Energy production and conversion ;}	{COG0526 Thiol-disulfide isomerase and thioredoxins OC}	{NA}	{DSBE_VIBCH Thiol:disulfide interchange protein DsbE OS=Vibrio cholerae serotype O1 (strain ATCC 39315 / El Tor Inaba N16961) GN=dsbE PE=3 SV=1}	{NA}	{disulfide interchange protein}
[denovogenes]_100587	{hypothetical protein [Photobacterium damselae]}	{NA}	{NA}	{proNOG25984 -- S}	{NA}	{NA}	{NA}	{ref}
[denovogenes]_100588	{hypothetical protein [Vibrio sp. 04Ya090]}	{NA}	{NA}	{NA}	{NA}	{NA}	{NA}	{NA}
[denovogenes]_100589	{MULTISPECIES: hypothetical protein [Photobacterium damselae|Vibrio sp.|Vibrionaceae]}	{NA}	{NA}	{proNOG45985 -- S}	{NA}	{NA}	{NA}	{NA}
[denovogenes]_10059	{ribosomal protection type tetracycline resistance protein [Streptococcus salivarius]}	{K18220 tetM, tetO ribosomal protection tetracycline resistance protein -- --}	{COG0480 Translation elongation factors (GTPases) J Translation, ribosomal structure and biogenesis ;}	{COG0480 Translation elongation factors (GTPases) J}	{NA}	{TETO_STREE Tetracycline resistance protein TetO OS=Streptococcus pneumoniae GN=tetO PE=3 SV=1}	{tet_rpp Ribosomal protection protein, which protects ribosome from the translation inhibition of tetracycline.}	{ref}
[denovogenes]_100590	{sigma factor RpoE negative regulatory protein RseA [Vibrio ponticus]}	{K03597 rseA sigma-E factor negative regulatory protein RseA -- --}	{COG3073 Negative regulator of sigma E activity T Signal transduction mechanisms ;}	{COG3073 Negative regulator of sigma E activity T}	{NA}	{RSEA_SALT1 Anti-sigma-E factor RseA OS=Salmonella typhimurium (strain 14028s / SGSC 2262) GN=rseA PE=1 SV=1}	{NA}	{ref}
[denovogenes]_100591	{NA}	{NA}	{NA}	{NA}	{NA}	{NA}	{NA}	{NA}
[denovogenes]_100592	{hypothetical protein [Rhizophagus irregularis DAOM 197198w, RirG_259720]}	{NA}	{NA}	{proNOG06103 Vault protein inter-alpha-trypsin R}	{NA}	{NA}	{NA}	{NA}
[denovogenes]_100593	{hypothetical protein, partial [Vibrio parahaemolyticus]}	{NA}	{NA}	{NA}	{NA}	{NA}	{NA}	{NA}
[denovogenes]_100594	{NA}	{NA}	{NA}	{NA}	{NA}	{NA}	{NA}	{NA}
[denovogenes]_100595	{alpha-mannosidase [Vibrio ichthyoenteri]}	{NA}	{NA}	{COG0383 Alpha-mannosidase G}	{NA}	{NA}	{NA}	{ref}
[denovogenes]_100596	{molecular chaperone GroEL [Azorhizobium doebereinerae]}	{NA}	{NA}	{opiNOG00981 Protein involved in protein refolding O}	{NA}	{NA}	{NA}	{ref}
[denovogenes]_100597	{hypothetical protein [Photobacterium phosphoreum ANT220, PPBDW_120155]}	{K15723 syd SecY interacting protein Syd -- --}	{NA}	{proNOG28730 Interacts with the secY protein in vivo. May bind preferentially to an uncomplexed state of secY, thus functioning either as a chelating agent for excess secY in the cell or as a regulatory factor that negatively controls the translocase function (By similarity) S}	{NA}	{SYDP_PHOPR Protein Syd OS=Photobacterium profundum GN=syd PE=3 SV=2}	{NA}	{ref}
[denovogenes]_100598	{PTS system maltose and glucose-specific IIBC component [Photobacterium damselae subsp. damselae CIP 102761]}	{K02791 PTS-MalGlc-EIIC, malX PTS system, maltose/glucose-specific IIC component -- Metabolism--Carbohydrate metabolism--Glycolysis / Gluconeogenesis|Metabolism--Carbohydrate metabolism--Starch and sucrose metabolism|Metabolism--Carbohydrate metabolism--Amino sugar and nucleotide sugar metabolism|Environmental Information Processing--Membrane transport--Phosphotransferase system (PTS)}	{COG1264 Phosphotransferase system IIB components G Carbohydrate transport and metabolism ;}	{COG1264 Phosphotransferase system IIB components G}	{NA}	{PTG3C_GEOSE PTS system glucose-specific EIICBA component (Fragment) OS=Geobacillus stearothermophilus GN=ptsG PE=3 SV=1}	{NA}	{ref}
[denovogenes]_100599	{NA}	{NA}	{NA}	{NOG76392 Tetratricopeptide repeat domain 18 S}	{NA}	{NA}	{NA}	{NA}
[denovogenes]_1006	{hypothetical protein [Bacteroides vulgatus]}	{NA}	{NA}	{COG1483 Predicted ATPase (AAA+ superfamily) R}	{NA}	{NA}	{NA}	{NA}
[denovogenes]_10060	{carbamoyl-phosphate synthase L chain, ATP binding domain protein, partial [Clostridium difficile|Peptoclostridium difficile]}	{K01955 carB, CPA2 carbamoyl-phosphate synthase large subunit 6.3.5.5 Metabolism--Nucleotide metabolism--Pyrimidine metabolism|Metabolism--Amino acid metabolism--Alanine, aspartate and glutamate metabolism|Metabolism--Global and overview maps--Metabolic pathways}	{COG0458 Carbamoylphosphate synthase large subunit (split gene in MJ) EF Amino acid transport and metabolism ; Nucleotide transport and metabolism ;}	{bactNOG02168 Carbamoyl phosphate synthase large subunit F}	{NA}	{CARB_CLOBL Carbamoyl-phosphate synthase large chain OS=Clostridium botulinum (strain Langeland / NCTC 10281 / Type F) GN=carB PE=3 SV=1}	{NA}	{carbamoyl-phosphate large subunit}
[denovogenes]_100600	{transcriptional activator NhaR [Photobacterium damselae subsp. damselae CIP 102761]}	{K03717 nhaR LysR family transcriptional regulator, transcriptional activator of nhaA -- --}	{COG0583 Transcriptional regulator K Transcription ;}	{bactNOG27508 Transcriptional regulator, LysR family protein K}	{NA}	{NHAR_VIBCH Transcriptional activator protein NhaR OS=Vibrio cholerae serotype O1 (strain ATCC 39315 / El Tor Inaba N16961) GN=nhaR PE=3 SV=1}	{NA}	{ref}
[denovogenes]_100601	{transcriptional regulator LuxR family [Photobacterium damselae subsp. damselae CIP 102761]}	{NA}	{COG2202 FOG: PAS/PAC domain T Signal transduction mechanisms ;}	{proNOG00466 Phosphorus-Oxygen lyase T}	{NA}	{NA}	{NA}	{ref}
[denovogenes]_100602	{copper resistance protein [Leisingera caerulea]}	{NA}	{NA}	{COG1538 Outer membrane protein MU}	{NA}	{NA}	{NA}	{ref}
[denovogenes]_100603	{NA}	{NA}	{NA}	{KOG2197 Ypt/Rab-specific GTPase-activating protein GYP7 and related proteins T}	{NA}	{NA}	{NA}	{NA}
[denovogenes]_100604	{hypothetical protein C810_03969, partial [Lachnospiraceae bacterium A2]}	{NA}	{NA}	{COG5421 Transposase L}	{NA}	{NA}	{NA}	{ref}
[denovogenes]_100605	{ATP-dependent 23S rRNA helicase DbpA [Vibrio ponticus]}	{K05591 dbpA ATP-independent RNA helicase DbpA 3.6.4.13 --}	{COG0513 Superfamily II DNA and RNA helicases LKJ Replication, recombination and repair ; Transcription ; Translation, ribosomal structure and biogenesis ;}	{COG0513 Superfamily II DNA and RNA helicases LKJ}	{NA}	{DBPA_ECOLI ATP-dependent RNA helicase DbpA OS=Escherichia coli (strain K12) GN=dbpA PE=1 SV=2}	{NA}	{atp-dependent rna helicase}
[denovogenes]_100606	{chromosome partitioning protein ParB [Phaeobacter gallaeciensis]}	{NA}	{NA}	{aproNOG13607 -- -}	{NA}	{NA}	{NA}	{NA}
[denovogenes]_100607	{enoyl-CoA hydratase [Vibrio ponticus]}	{NA}	{COG1250 3-hydroxyacyl-CoA dehydrogenase I Lipid transport and metabolism ;}	{COG1250 3-hydroxyacyl-CoA dehydrogenase I}	{NA}	{HBD_BACSU Probable 3-hydroxybutyryl-CoA dehydrogenase OS=Bacillus subtilis (strain 168) GN=mmgB PE=2 SV=1}	{NA}	{ref}
[denovogenes]_100608	{NA}	{NA}	{NA}	{NA}	{NA}	{NA}	{NA}	{NA}
[denovogenes]_100609	{ATP-dependent DNA helicase RecG [Enterococcus casseliflavus]}	{NA}	{NA}	{spiNOG00107 Atp-Dependent DNA helicase RecG L}	{NA}	{NA}	{NA}	{atp-dependent dna helicase}
[denovogenes]_10061	{hypothetical protein [Cetobacterium somerae]}	{K00384 trxB thioredoxin reductase (NADPH) 1.8.1.9 Metabolism--Nucleotide metabolism--Pyrimidine metabolism|Metabolism--Metabolism of other amino acids--Selenocompound metabolism}	{COG0492 Thioredoxin reductase O Posttranslational modification, protein turnover, chaperones ;}	{COG0492 Thioredoxin reductase O}	{NA}	{TRXB_EUBAC Thioredoxin reductase OS=Eubacterium acidaminophilum GN=trxB PE=1 SV=1}	{NA}	{ref}
[denovogenes]_100610	{glucose-6-phosphate isomerase [Trichodesmium erythraeum]}	{NA}	{NA}	{proNOG00685 Glucose-6-Phosphate isomerase G}	{NA}	{NA}	{NA}	{NA}
[denovogenes]_100611	{CRISPR-associated protein Csy4 [Vibrio sp. ER1A]}	{K19130 csy4, cas6f CRISPR-associated endonuclease Csy4 3.1.-.- --}	{NA}	{proNOG32251 Crispr-Associated protein, Csy4 family L}	{NA}	{CAS6_PECAS CRISPR-associated endonuclease Cas6f/Csy4 OS=Pectobacterium atrosepticum (strain SCRI 1043 / ATCC BAA-672) GN=cas6f PE=1 SV=1}	{NA}	{crispr-associated csy4 family}
[denovogenes]_100612	{conserved hypothetical protein [Vibrio nigripulchritudo]}	{NA}	{NA}	{proNOG47862 -- S}	{NA}	{NA}	{NA}	{NA}
[denovogenes]_100613	{NA}	{NA}	{NA}	{euNOG06952 Cellulose binding protein S}	{NA}	{NA}	{NA}	{NA}
[denovogenes]_100614	{NA}	{NA}	{NA}	{NA}	{NA}	{NA}	{NA}	{NA}
[denovogenes]_100615	{opacity protein [Neisseria lactamica]}	{NA}	{NA}	{NOG12793 Calcium ion binding protein S}	{NA}	{NA}	{NA}	{NA}
[denovogenes]_100616	{ATP-dependent protease subunit HslV [Vibrio vulnificus CMCP6] [Vibrio vulnificus]}	{K01419 hslV, clpQ ATP-dependent HslUV protease, peptidase subunit HslV 3.4.25.2 --}	{COG5405 ATP-dependent protease HslVU (ClpYQ), peptidase subunit O Posttranslational modification, protein turnover, chaperones ;}	{COG5405 ATP-dependent protease HslVU (ClpYQ), peptidase subunit O}	{NA}	{HSLV_VIBVY ATP-dependent protease subunit HslV OS=Vibrio vulnificus (strain YJ016) GN=hslV PE=3 SV=3}	{NA}	{atp-dependent protease subunit}
[denovogenes]_100617	{3-deoxy-D-manno-octulosonate 8-phosphate phosphatase [Vibrio ponticus]}	{K03270 kdsC 3-deoxy-D-manno-octulosonate 8-phosphate phosphatase (KDO 8-P phosphatase) 3.1.3.45 Metabolism--Glycan biosynthesis and metabolism--Lipopolysaccharide biosynthesis|Metabolism--Global and overview maps--Metabolic pathways}	{COG1778 Low specificity phosphatase (HAD superfamily) R General function prediction only ;}	{COG1778 Low specificity phosphatase (HAD superfamily) R}	{NA}	{KDSC_ECOLI 3-deoxy-D-manno-octulosonate 8-phosphate phosphatase KdsC OS=Escherichia coli (strain K12) GN=kdsC PE=1 SV=1}	{NA}	{3-deoxy-d-manno-octulosonate 8-phosphate phosphatase}
[denovogenes]_100618	{cell division protein FtsW [Vibrio ponticus]}	{K03588 ftsW, spoVE cell division protein FtsW -- Cellular Processes--Cell growth and death--Cell cycle - Caulobacter}	{COG0772 Bacterial cell division membrane protein D Cell cycle control, cell division, chromosome partitioning ;}	{COG0772 Bacterial cell division membrane protein D}	{NA}	{FTSW_VIBVY Putative lipid II flippase FtsW OS=Vibrio vulnificus (strain YJ016) GN=ftsW PE=3 SV=1}	{NA}	{cell division protein}
[denovogenes]_100619	{dihydrodipicolinate synthase [Pseudoalteromonas rubra]}	{K21062 lhpC 1-pyrroline-4-hydroxy-2-carboxylate deaminase 3.5.4.22 Metabolism--Amino acid metabolism--Arginine and proline metabolism}	{COG0329 Dihydrodipicolinate synthase/N-acetylneuraminate lyase EM Amino acid transport and metabolism ; Cell wall/membrane/envelope biogenesis ;}	{proNOG01545 Dihydrodipicolinate synthase E}	{NA}	{NA}	{NA}	{ref}
[denovogenes]_10062	{MULTISPECIES: leucyl aminopeptidase [Shewanella|Shewanella sp.]}	{K01255 CARP, pepA leucyl aminopeptidase 3.4.11.1 Metabolism--Metabolism of other amino acids--Glutathione metabolism|Metabolism--Global and overview maps--Metabolic pathways}	{COG0260 Leucyl aminopeptidase E Amino acid transport and metabolism ;}	{bactNOG00130 Presumably involved in the processing and regular turnover of intracellular proteins. Catalyzes the removal of unsubstituted N-terminal amino acids from various peptides (By similarity) E}	{NA}	{AMPA1_SHEON Probable cytosol aminopeptidase 1 OS=Shewanella oneidensis (strain MR-1) GN=pepA1 PE=3 SV=2}	{NA}	{leucyl aminopeptidase}
[denovogenes]_100620	{flagellar biosynthetic protein FlhB [Shewanella sediminis]}	{K02401 flhB flagellar biosynthetic protein FlhB -- Cellular Processes--Cell motility--Flagellar assembly}	{NA}	{proNOG00506 Flagellar biosynthesis protein FlhB; membrane protein responsible for substrate specificity switching from rod/hook-type export to filament-type export N}	{NA}	{NA}	{NA}	{flagellar biosynthetic protein}
[denovogenes]_100621	{molybdopterin oxidoreductase [Shewanella woodyi ATCC 51908]}	{NA}	{NA}	{COG0243 Anaerobic dehydrogenases, typically selenocysteine-containing C}	{NA}	{NA}	{NA}	{ref}
[denovogenes]_100622	{hypothetical protein [Photobacterium damselae]}	{K09136 ycaO ribosomal protein S12 methylthiotransferase accessory factor -- --}	{NA}	{COG1944 Uncharacterized conserved protein S}	{NA}	{NA}	{NA}	{NA}
[denovogenes]_100623	{phenylalanyl-tRNA synthetase, beta chain [Photobacterium damselae subsp. piscicida]}	{NA}	{NA}	{proNOG01879 Phenylalanyl-Trna synthetase subunit beta; catalyzes a two-step reaction, first charging a phenylalanine molecule by linking its carboxyl group to the alpha-phosphate of ATP, followed by transfer of the aminoacyl-adenylate to its tRNA; forms a tetramer of alphabeta; binds two magnesium ions per tetramer; type 2 subfamily J}	{NA}	{NA}	{NA}	{ref}
[denovogenes]_100624	{inosine 5'-monophosphate dehydrogenase [Photobacterium damselae]}	{K00088 IMPDH, guaB IMP dehydrogenase 1.1.1.205 Metabolism--Nucleotide metabolism--Purine metabolism|Metabolism--Xenobiotics biodegradation and metabolism--Drug metabolism - other enzymes|Metabolism--Global and overview maps--Metabolic pathways|Metabolism--Global and overview maps--Biosynthesis of secondary metabolites}	{COG0517 FOG: CBS domain R General function prediction only ;}	{COG0517 FOG: CBS domain R}	{NA}	{NA}	{NA}	{ref}
[denovogenes]_100625	{thioredoxin reductase [Vibrio fluvialis]}	{K00384 trxB thioredoxin reductase (NADPH) 1.8.1.9 Metabolism--Nucleotide metabolism--Pyrimidine metabolism|Metabolism--Metabolism of other amino acids--Selenocompound metabolism}	{COG0492 Thioredoxin reductase O Posttranslational modification, protein turnover, chaperones ;}	{aproNOG01335 Thioredoxin reductase O}	{NA}	{TRXB_VIBCH Thioredoxin reductase OS=Vibrio cholerae serotype O1 (strain ATCC 39315 / El Tor Inaba N16961) GN=trxB PE=3 SV=1}	{NA}	{NA}
[denovogenes]_100626	{NA}	{NA}	{NA}	{NA}	{NA}	{NA}	{NA}	{NA}
[denovogenes]_100627	{uncharacterized membrane protein [Photobacterium damselae]}	{NA}	{NA}	{firmNOG06461 -- S}	{NA}	{NA}	{NA}	{ref}
[denovogenes]_100628	{threonine--tRNA ligase [Shewanella algae]}	{K01868 TARS, thrS threonyl-tRNA synthetase 6.1.1.3 Genetic Information Processing--Translation--Aminoacyl-tRNA biosynthesis}	{NA}	{proNOG01721 Threonyl-Trna synthetase J}	{NA}	{NA}	{NA}	{threonyl-trna synthetase}
[denovogenes]_100629	{threonine transporter RhtB [Photobacterium damselae]}	{K05834 rhtB homoserine/homoserine lactone efflux protein -- --}	{COG1280 Putative threonine efflux protein E Amino acid transport and metabolism ;}	{proNOG19185 Lysine exporter protein LysE/YggA E}	{NA}	{RHTB_SHIFL Homoserine/homoserine lactone efflux protein OS=Shigella flexneri GN=rhtB PE=3 SV=1}	{NA}	{ref}
[denovogenes]_10063	{Glucans biosynthesis protein G1 [Shewanella xiamenensis]}	{K03670 mdoG periplasmic glucans biosynthesis protein -- --}	{COG3131 Periplasmic glucans biosynthesis protein P Inorganic ion transport and metabolism ;}	{COG3131 Periplasmic glucans biosynthesis protein P}	{NA}	{OPGG1_SHEON Glucans biosynthesis protein G 1 OS=Shewanella oneidensis (strain MR-1) GN=opgG1 PE=3 SV=2}	{NA}	{periplasmic glucan biosynthesis family protein}
[denovogenes]_100630	{chromosome segregation ATPase [Shewanella amazonensis SB2B]}	{K03496 parA, soj chromosome partitioning protein -- --}	{COG1192 ATPases involved in chromosome partitioning D Cell cycle control, cell division, chromosome partitioning ;}	{firmNOG00838 Sporulation initiation inhibitor protein Soj D}	{NA}	{YGIDB_PSEPU Uncharacterized protein in gidB 3'region OS=Pseudomonas putida PE=4 SV=1}	{NA}	{cobyrinic acid ac-diamide synthase}
[denovogenes]_100631	{alpha beta fold family hydrolase [Shewanella decolorationis]}	{NA}	{NA}	{proNOG07254 -- S}	{NA}	{NA}	{NA}	{NA}
[denovogenes]_100632	{glutamine amidotransferase, class-II [Shewanella denitrificans]}	{NA}	{COG0121 Predicted glutamine amidotransferase R General function prediction only ;}	{COG0121 Predicted glutamine amidotransferase R}	{NA}	{YAFJ_ECOLI Putative glutamine amidotransferase YafJ OS=Escherichia coli (strain K12) GN=yafJ PE=1 SV=1}	{NA}	{glutamine class-ii}
[denovogenes]_100633	{MSHA pilin protein MshA BUT NOT [Vibrio vulnificus]}	{K10924 mshA MSHA pilin protein MshA -- Cellular Processes--Cellular community - prokaryotes--Biofilm formation - Vibrio cholerae}	{COG2165 Type II secretory pathway, pseudopilin PulG NU Cell motility ; Intracellular trafficking, secretion, and vesicular transport ;}	{bactNOG68902 -- S}	{NA}	{NA}	{NA}	{msha biogenesis protein}
[denovogenes]_100634	{NA}	{NA}	{NA}	{NOG48147 -- S}	{NA}	{NA}	{NA}	{NA}
[denovogenes]_100635	{NA}	{NA}	{NA}	{NA}	{NA}	{NA}	{NA}	{NA}
[denovogenes]_100636	{peptidase s9 [Shewanella decolorationis]}	{NA}	{NA}	{gproNOG03530 Serine-Type peptidase E}	{NA}	{NA}	{NA}	{ref}
[denovogenes]_100637	{sprT [Shewanella baltica]}	{K02742 sprT SprT protein -- --}	{COG3091 Uncharacterized protein conserved in bacteria S Function unknown ;}	{COG3091 Uncharacterized protein conserved in bacteria S}	{NA}	{SPRT_SHEON Protein SprT OS=Shewanella oneidensis (strain MR-1) GN=sprT PE=3 SV=2}	{NA}	{ref}
[denovogenes]_100638	{periplasmic protein thiol--disulphide oxidoreductase DsbE [Shewanella putrefaciens|Shewanella sp.]}	{K02199 ccmG, dsbE cytochrome c biogenesis protein CcmG, thiol:disulfide interchange protein DsbE -- --}	{COG0526 Thiol-disulfide isomerase and thioredoxins OC Posttranslational modification, protein turnover, chaperones ; Energy production and conversion ;}	{COG0526 Thiol-disulfide isomerase and thioredoxins OC}	{NA}	{DSBE_PSEAE Thiol:disulfide interchange protein DsbE OS=Pseudomonas aeruginosa (strain ATCC 15692 / PAO1 / 1C / PRS 101 / LMG 12228) GN=dsbE PE=1 SV=1}	{NA}	{ref}
[denovogenes]_100639	{dTDP-4-dehydrorhamnose 3 5-epimerase [Proteobacteria bacterium CAG:495]}	{K01790 rfbC, rmlC dTDP-4-dehydrorhamnose 3,5-epimerase 5.1.3.13 Metabolism--Biosynthesis of other secondary metabolites--Streptomycin biosynthesis|Metabolism--Metabolism of terpenoids and polyketides--Polyketide sugar unit biosynthesis|Metabolism--Global and overview maps--Biosynthesis of antibiotics}	{COG1898 dTDP-4-dehydrorhamnose 3,5-epimerase and related enzymes M Cell wall/membrane/envelope biogenesis ;}	{proNOG06226 Dtdp-4-Dehydrorhamnose 3,5-epimerase M}	{NA}	{RMLC_SALTY dTDP-4-dehydrorhamnose 3,5-epimerase OS=Salmonella typhimurium (strain LT2 / SGSC1412 / ATCC 700720) GN=rfbC PE=1 SV=1}	{NA}	{ref}
[denovogenes]_10064	{allose transport protein, AlsA ABC superfamily [Cetobacterium somerae]}	{K02056 ABC.SS.A simple sugar transport system ATP-binding protein 3.6.3.17 --}	{COG1129 ABC-type sugar transport system, ATPase component G Carbohydrate transport and metabolism ;}	{COG1129 ABC-type sugar transport system, ATPase component G}	{NA}	{NA}	{NA}	{ref}
[denovogenes]_100640	{hypothetical protein [Shewanella xiamenensis, SXM_3806]}	{NA}	{NA}	{NOG12793 Calcium ion binding protein S}	{NA}	{NA}	{NA}	{NA}
[denovogenes]_100641	{ABC transporter substrate-binding protein [Aeromonas sp. 159]}	{K02030 ABC.PA.S polar amino acid transport system substrate-binding protein -- --}	{NA}	{COG0834 ABC-type amino acid transport/signal transduction systems, periplasmic component/domain ET}	{NA}	{NA}	{NA}	{NA}
[denovogenes]_100642	{hydrolase [Aeromonas hydrophila]}	{K07038 K07038 inner membrane protein -- --}	{COG1988 Predicted membrane-bound metal-dependent hydrolases R General function prediction only ;}	{NOG265769 -- -}	{NA}	{YDJM_SHIFL Inner membrane protein YdjM OS=Shigella flexneri GN=ydjM PE=3 SV=2}	{NA}	{ref}
[denovogenes]_100643	{cytochrome B561 [Aeromonas hydrophila]}	{NA}	{COG3658 Cytochrome b C Energy production and conversion ;}	{COG3658 Cytochrome b C}	{NA}	{NA}	{NA}	{cytochrome b561}
[denovogenes]_100644	{efflux transporter, RND family, MFP subunit [Bacteroides eggerthii]}	{K02005 ABC.CD.TX HlyD family secretion protein -- --}	{NA}	{COG0845 Membrane-fusion protein M}	{NA}	{NA}	{NA}	{efflux rnd mfp subunit}
[denovogenes]_100645	{putative uncharacterized protein [Clostridium clostridioforme CAG:511]}	{NA}	{NA}	{firmNOG02679 -- U}	{NA}	{NA}	{NA}	{NA}
[denovogenes]_100646	{membrane protein [Shewanella sp. MR-4]}	{NA}	{COG2119 Predicted membrane protein S Function unknown ;}	{COG2119 Predicted membrane protein S}	{NA}	{NA}	{NA}	{ref}
[denovogenes]_100647	{NA}	{NA}	{NA}	{bactNOG91866 -- U}	{NA}	{NA}	{NA}	{NA}
[denovogenes]_100648	{NA}	{NA}	{NA}	{NA}	{NA}	{NA}	{NA}	{NA}
[denovogenes]_100649	{Alcohol dehydrogenase zinc-binding domain protein [Hydrogenophaga intermedia|Hydrogenophaga sp.]}	{K00344 qor, CRYZ NADPH2:quinone reductase 1.6.5.5 --}	{COG0604 NADPH:quinone reductase and related Zn-dependent oxidoreductases CR Energy production and conversion ; General function prediction only ;}	{proNOG11776 Alcohol dehydrogenase zinc-binding domain protein C}	{NA}	{QOR_PSEAE Quinone oxidoreductase OS=Pseudomonas aeruginosa (strain ATCC 15692 / PAO1 / 1C / PRS 101 / LMG 12228) GN=qor PE=3 SV=2}	{NA}	{ref}
[denovogenes]_10065	{IncI1 plasmid conjugative transfer lipoprotein PilN [Serratia fonticola]}	{NA}	{NA}	{proNOG07171 Protein involved in pilus assembly U}	{NA}	{NA}	{NA}	{ref}
[denovogenes]_100650	{MULTISPECIES: aspartate carbamoyltransferase catalytic subunit [Aeromonas|Aeromonas hydrophila]}	{K00609 pyrB, PYR2 aspartate carbamoyltransferase catalytic subunit 2.1.3.2 Metabolism--Nucleotide metabolism--Pyrimidine metabolism|Metabolism--Amino acid metabolism--Alanine, aspartate and glutamate metabolism|Metabolism--Global and overview maps--Metabolic pathways}	{COG0540 Aspartate carbamoyltransferase, catalytic chain F Nucleotide transport and metabolism ;}	{chloNOG00051 Aspartate carbamoyltransferase F}	{NA}	{PYRB_AERHH Aspartate carbamoyltransferase OS=Aeromonas hydrophila subsp. hydrophila (strain ATCC 7966 / DSM 30187 / JCM 1027 / KCTC 2358 / NCIMB 9240) GN=pyrB PE=3 SV=2}	{NA}	{aspartate carbamoyltransferase catalytic subunit}
[denovogenes]_100651	{hypothetical protein [Youngiibacter fragilis]}	{NA}	{NA}	{NOG123470 Activator of HSP90 ATPase 1 family protein S}	{NA}	{NA}	{NA}	{NA}
[denovogenes]_100652	{2-keto-4-pentenoate hydratase [Arcobacter sp. L]}	{K01826 hpaF, hpcD 5-carboxymethyl-2-hydroxymuconate isomerase 5.3.3.10 Metabolism--Amino acid metabolism--Tyrosine metabolism|Metabolism--Global and overview maps--Microbial metabolism in diverse environments|Metabolism--Global and overview maps--Degradation of aromatic compounds}	{COG0179 2-keto-4-pentenoate hydratase/2-oxohepta-3-ene-1,7-dioic acid hydratase (catechol pathway) Q Secondary metabolites biosynthesis, transport and catabolism ;}	{fiNOG19055 Fumarylacetoacetate hydrolase domain containing 1 S}	{NA}	{YCGM_ECOLI Uncharacterized protein YcgM OS=Escherichia coli (strain K12) GN=ycgM PE=1 SV=1}	{NA}	{fumarylacetoacetate hydrolase}
[denovogenes]_100653	{MULTISPECIES: hypothetical protein [Bacteroides|Bacteroides massiliensis]}	{NA}	{NA}	{bactNOG52975 -- S}	{NA}	{NA}	{NA}	{ref}
[denovogenes]_100654	{putative major capsid protein [Escherichia phage K1-dep(1)]}	{NA}	{NA}	{proNOG09449 -- N}	{NA}	{NA}	{NA}	{NA}
[denovogenes]_100655	{hypothetical protein [Bacteroides sp.]}	{K01186 NEU1 sialidase-1 3.2.1.18 Metabolism--Glycan biosynthesis and metabolism--Other glycan degradation|Metabolism--Lipid metabolism--Sphingolipid metabolism|Cellular Processes--Transport and catabolism--Lysosome}	{NA}	{bactNOG08864 Sialidase G}	{GH33 sialidase or neuraminidase (EC 3.2.1.18); trans-sialidase (EC 2.4.1.-); 2-keto-3-deoxynononic acid sialidase (EC 3.2.1.-) NA}	{NA}	{NA}	{ref}
[denovogenes]_100656	{NA}	{NA}	{NA}	{NA}	{NA}	{NA}	{NA}	{NA}
[denovogenes]_100657	{thiol: disulfide interchange protein DsbE [Shewanella xiamenensis]}	{K02199 ccmG, dsbE cytochrome c biogenesis protein CcmG, thiol:disulfide interchange protein DsbE -- --}	{COG0526 Thiol-disulfide isomerase and thioredoxins OC Posttranslational modification, protein turnover, chaperones ; Energy production and conversion ;}	{COG0526 Thiol-disulfide isomerase and thioredoxins OC}	{NA}	{DSBE_PSEAE Thiol:disulfide interchange protein DsbE OS=Pseudomonas aeruginosa (strain ATCC 15692 / PAO1 / 1C / PRS 101 / LMG 12228) GN=dsbE PE=1 SV=1}	{NA}	{ref}
[denovogenes]_100658	{chitooligosaccharide deacetylase [Paenibacillus senegalensis]}	{NA}	{NA}	{firmNOG03961 Polysaccharide deacetylase G}	{CE4 acetyl xylan esterase (EC 3.1.1.72); chitin deacetylase (EC 3.5.1.41); chitooligosaccharide deacetylase (EC 3.5.1.-); peptidoglycan GlcNAc deacetylase (EC 3.5.1.-); peptidoglycan N-acetylmuramic acid deacetylase (EC 3.5.1.-). NA}	{NA}	{NA}	{NA}
[denovogenes]_100659	{endo-1, 4-beta-xylanase [Bacteroides cellulosilyticus]}	{NA}	{NA}	{bactNOG09374 Protein involved in cell adhesion G}	{NA}	{NA}	{NA}	{ref}
[denovogenes]_10066	{Mur ligase [Marinococcus halotolerans]}	{K01929 murF UDP-N-acetylmuramoyl-tripeptide--D-alanyl-D-alanine ligase 6.3.2.10 Metabolism--Amino acid metabolism--Lysine biosynthesis|Metabolism--Glycan biosynthesis and metabolism--Peptidoglycan biosynthesis|Metabolism--Global and overview maps--Metabolic pathways|Human Diseases--Drug resistance: Antimicrobial--Vancomycin resistance}	{NA}	{COG0770 UDP-N-acetylmuramyl pentapeptide synthase M}	{NA}	{NA}	{NA}	{ref}
[denovogenes]_100660	{TatD family hydrolase [Aeromonas veronii AMC34]}	{K03424 -- -- -- --}	{COG0084 Mg-dependent DNase L Replication, recombination and repair ;}	{proNOG01150 Tatd family protein L}	{NA}	{YCFH_ECOLI Uncharacterized deoxyribonuclease YcfH OS=Escherichia coli (strain K12) GN=ycfH PE=1 SV=1}	{NA}	{ref}
[denovogenes]_100661	{transcriptional regulator [Shewanella xiamenensis]}	{NA}	{NA}	{proNOG52977 Transcriptional regulator protein K}	{NA}	{NA}	{NA}	{transcriptional regulator}
[denovogenes]_100662	{hypothetical protein [Cetobacterium somerae]}	{NA}	{NA}	{NA}	{NA}	{NA}	{NA}	{NA}
[denovogenes]_100663	{isochorismatase [Aeromonas veronii]}	{K00663 aacA aminoglycoside 6'-N-acetyltransferase 2.3.1.82 --}	{COG1335 Amidases related to nicotinamidase Q Secondary metabolites biosynthesis, transport and catabolism ;}	{bactNOG14609 Isochorismatase Q}	{NA}	{NA}	{NA}	{ref}
[denovogenes]_100664	{MULTISPECIES: maltose acetyltransferase [Prevotella]}	{K00661 maa maltose O-acetyltransferase 2.3.1.79 --}	{COG0110 Acetyltransferase (isoleucine patch superfamily) R General function prediction only ;}	{bactNOG19278 O-Acetyltransferase R}	{NA}	{YJV8_YEAST Putative acetyltransferase YJL218W OS=Saccharomyces cerevisiae (strain ATCC 204508 / S288c) GN=YJL218W PE=1 SV=1}	{NA}	{ref}
[denovogenes]_100665	{hypothetical protein [[Clostridium] aerotolerans]}	{NA}	{NA}	{firmNOG12824 -- S}	{NA}	{NA}	{NA}	{NA}
[denovogenes]_100666	{hypothetical protein [Dysgonomonas mossii]}	{K12267 msrAB peptide methionine sulfoxide reductase msrA/msrB 1.8.4.11 1.8.4.12 --}	{COG0225 Peptide methionine sulfoxide reductase O Posttranslational modification, protein turnover, chaperones ;}	{bproNOG04501 Methionine sulfoxide reductase O}	{NA}	{MSRA_METHJ Peptide methionine sulfoxide reductase MsrA OS=Methanospirillum hungatei JF-1 (strain ATCC 27890 / DSM 864 / NBRC 100397 / JF-1) GN=msrA PE=3 SV=1}	{NA}	{ref}
[denovogenes]_100667	{RNA methyltransferase, RsmD family [Paraprevotella xylaniphila]}	{NA}	{NA}	{bactNOG26579 16S rRNA m(2)G966-methyltransferase; catalyzes the methylation of 16S rRNA at position G966 L}	{NA}	{NA}	{NA}	{ref}
[denovogenes]_100668	{NA}	{NA}	{NA}	{spriNOG03433 Ankyrin repeat and SOCS box protein T}	{NA}	{NA}	{NA}	{NA}
[denovogenes]_100669	{hypothetical protein [Marinilabilia salmonicolor]}	{NA}	{NA}	{NOG292923 -- -}	{NA}	{NA}	{NA}	{NA}
[denovogenes]_10067	{diguanylate cyclase (GGDEF) domain-containing protein [Aeromonas veronii AER39]}	{K21023 mucR diguanylate cyclase 2.7.7.65 Cellular Processes--Cellular community - prokaryotes--Biofilm formation - Pseudomonas aeruginosa}	{NA}	{bactNOG00367 Protein involved in cyclic nucleotide biosynthetic process T}	{NA}	{NA}	{NA}	{ref}
[denovogenes]_100670	{rNA polymerase sigma factor [Bacteroides sp. CAG:633]}	{K03088 SIG3.2, rpoE RNA polymerase sigma-70 factor, ECF subfamily -- --}	{NA}	{COG1595 DNA-directed RNA polymerase specialized sigma subunit, sigma24 homolog K}	{NA}	{NA}	{NA}	{ref}
[denovogenes]_100671	{hypothetical protein [Dysgonomonas capnocytophagoides]}	{NA}	{NA}	{NOG85675 Carbohydrate binding protein S}	{NA}	{NA}	{NA}	{NA}
[denovogenes]_100672	{hypothetical protein [Proteocatella sphenisci]}	{NA}	{NA}	{arCOG03632 Uncharacterized conserved protein S}	{NA}	{NA}	{NA}	{NA}
[denovogenes]_100673	{L-idonate 5-dehydrogenase [Pasteurella pneumotropica]}	{K00098 idnD L-idonate 5-dehydrogenase 1.1.1.264 --}	{COG1063 Threonine dehydrogenase and related Zn-dependent dehydrogenases ER Amino acid transport and metabolism ; General function prediction only ;}	{COG1063 Threonine dehydrogenase and related Zn-dependent dehydrogenases ER}	{NA}	{IDND_ECOLI L-idonate 5-dehydrogenase (NAD(P)(+)) OS=Escherichia coli (strain K12) GN=idnD PE=1 SV=1}	{NA}	{l-idonate 5-dehydrogenase}
[denovogenes]_100674	{acyltransferase family protein [Bacteroides vulgatus]}	{NA}	{COG0204 1-acyl-sn-glycerol-3-phosphate acyltransferase I Lipid transport and metabolism ;}	{COG0204 1-acyl-sn-glycerol-3-phosphate acyltransferase I}	{NA}	{NA}	{NA}	{ref}
[denovogenes]_100675	{peptidyl-tRNA hydrolase [Sulfurospirillum arcachonense]}	{K01056 PTH1, pth, spoVC peptidyl-tRNA hydrolase, PTH1 family 3.1.1.29 --}	{COG0193 Peptidyl-tRNA hydrolase J Translation, ribosomal structure and biogenesis ;}	{COG0193 Peptidyl-tRNA hydrolase J}	{NA}	{PTH_CAMC5 Peptidyl-tRNA hydrolase OS=Campylobacter curvus (strain 525.92) GN=pth PE=3 SV=1}	{NA}	{peptidyl-trna hydrolase}
[denovogenes]_100676	{hypothetical protein [Paraprevotella xylaniphila]}	{NA}	{NA}	{NA}	{NA}	{NA}	{NA}	{NA}
[denovogenes]_100677	{MULTISPECIES: twitching motility protein PilT [Clostridiales]}	{K02669 pilT twitching motility protein PilT -- --}	{COG2805 Tfp pilus assembly protein, pilus retraction ATPase PilT NU Cell motility ; Intracellular trafficking, secretion, and vesicular transport ;}	{proNOG00854 Protein involved in cellular component movement NU}	{NA}	{PILT_NEIGO Twitching motility protein OS=Neisseria gonorrhoeae GN=pilT PE=3 SV=1}	{NA}	{twitching motility protein}
[denovogenes]_100678	{serine--tRNA ligase [Akkermansia muciniphila CAG:154]}	{K01875 SARS, serS seryl-tRNA synthetase 6.1.1.11 Genetic Information Processing--Translation--Aminoacyl-tRNA biosynthesis}	{COG0172 Seryl-tRNA synthetase J Translation, ribosomal structure and biogenesis ;}	{fusoNOG00403 Seryl-Trna synthetase J}	{NA}	{SYS_AKKM8 Serine--tRNA ligase OS=Akkermansia muciniphila (strain ATCC BAA-835 / Muc) GN=serS PE=3 SV=1}	{NA}	{ref}
[denovogenes]_100679	{diguanylate phosphodiesterase [Aeromonas sp. 159]}	{NA}	{NA}	{gproNOG04114 -- T}	{NA}	{NA}	{NA}	{ref}
[denovogenes]_10068	{hydro-lyase, Fe-S type, tartrate/fumarate subfamily, beta subunit [Paludibacter propionicigenes WB4]}	{K01676 E4.2.1.2A, fumA, fumB fumarate hydratase, class I 4.2.1.2 Metabolism--Carbohydrate metabolism--Citrate cycle (TCA cycle)|Metabolism--Carbohydrate metabolism--Pyruvate metabolism|Metabolism--Energy metabolism--Carbon fixation pathways in prokaryotes|Metabolism--Global and overview maps--Metabolic pathways|Metabolism--Global and overview maps--Biosynthesis of secondary metabolites|Metabolis…	{COG1951 Tartrate dehydratase alpha subunit/Fumarate hydratase class I, N-terminal domain C Energy production and conversion ;}	{COG1951 Tartrate dehydratase alpha subunit/Fumarate hydratase class I, N-terminal domain C}	{NA}	{FUMB_ECOLI Fumarate hydratase class I, anaerobic OS=Escherichia coli (strain K12) GN=fumB PE=1 SV=2}	{NA}	{fumarate hydratase class aerobic}
[denovogenes]_100680	{nADH-quinone oxidoreductase subunit N [Akkermansia muciniphila CAG:154]}	{K00343 nuoN NADH-quinone oxidoreductase subunit N 1.6.5.3 Metabolism--Energy metabolism--Oxidative phosphorylation|Metabolism--Global and overview maps--Metabolic pathways}	{NA}	{COG1007 NADH:ubiquinone oxidoreductase subunit 2 (chain N) C}	{NA}	{NA}	{NA}	{ref}
[denovogenes]_100681	{NA}	{NA}	{NA}	{proNOG35565 -- S}	{NA}	{NA}	{NA}	{NA}
[denovogenes]_100682	{type II secretion system protein E [Shewanella putrefaciens]}	{NA}	{NA}	{gproNOG00370 Protein transporter U}	{NA}	{NA}	{NA}	{ref}
[denovogenes]_100683	{chromate transport protein [Holdemanella biformis DSM 3989]}	{K07240 chrA chromate transporter -- --}	{NA}	{COG2059 Chromate transport protein ChrA P}	{NA}	{NA}	{NA}	{ref}
[denovogenes]_100684	{Coproporphyrinogen III oxidase [Aeromonas veronii]}	{NA}	{COG0635 Coproporphyrinogen III oxidase and related Fe-S oxidoreductases H Coenzyme transport and metabolism ;}	{COG0635 Coproporphyrinogen III oxidase and related Fe-S oxidoreductases H}	{NA}	{NA}	{NA}	{coproporphyrinogen iii oxidase}
[denovogenes]_100685	{membrane protein [[Clostridium] asparagiforme]}	{NA}	{NA}	{NOG83248 -- S}	{NA}	{NA}	{NA}	{ref}
[denovogenes]_100686	{MULTISPECIES: cell division protein FtsZ [Bacteroides|Bacteroides nordii|Bacteroides sp.]}	{K03531 ftsZ cell division protein FtsZ -- Cellular Processes--Cell growth and death--Cell cycle - Caulobacter}	{COG0206 Cell division GTPase D Cell cycle control, cell division, chromosome partitioning ;}	{proNOG00546 This protein is essential to the cell-division process. It seems to assemble into a dynamic ring on the inner surface of the cytoplasmic membrane at the place where division will occur, and the formation of the ring is the signal for septation to begin. Binds to and hydrolyzes D}	{NA}	{FTSZ_PORGI Cell division protein FtsZ OS=Porphyromonas gingivalis (strain ATCC BAA-308 / W83) GN=ftsZ PE=3 SV=3}	{NA}	{cell division protein}
[denovogenes]_100687	{serine-type D-Ala-D-Ala carboxypeptidase [Holdemania filiformis DSM 12042]}	{NA}	{NA}	{COG1876 D-alanyl-D-alanine carboxypeptidase M}	{NA}	{NA}	{NA}	{NA}
[denovogenes]_100688	{formate dehydrogenase [Sulfurospirillum sp. SCADC]}	{K00123 fdoG, fdfH formate dehydrogenase major subunit 1.2.1.2 Metabolism--Carbohydrate metabolism--Glyoxylate and dicarboxylate metabolism|Metabolism--Energy metabolism--Methane metabolism|Metabolism--Global and overview maps--Metabolic pathways|Metabolism--Global and overview maps--Microbial metabolism in diverse environments|Metabolism--Global and overview maps--Carbon metabolism}	{NA}	{COG3383 Uncharacterized anaerobic dehydrogenase R}	{NA}	{NA}	{NA}	{ref}
[denovogenes]_100689	{30S ribosomal protein S11 [Akkermansia muciniphila]}	{K02948 RP-S11, MRPS11, rpsK small subunit ribosomal protein S11 -- Genetic Information Processing--Translation--Ribosome}	{COG0100 Ribosomal protein S11 J Translation, ribosomal structure and biogenesis ;}	{firmNOG04037 Located on the platform of the 30S subunit, it bridges several disparate RNA helices of the 16S rRNA. Forms part of the Shine-Dalgarno cleft in the 70S ribosome (By similarity) J}	{NA}	{RS11_MARMM 30S ribosomal protein S11 OS=Maricaulis maris (strain MCS10) GN=rpsK PE=3 SV=1}	{NA}	{ref}
[denovogenes]_10069	{molecular chaperone GroEL [Verrucomicrobium spinosum]}	{K04077 groEL, HSPD1 chaperonin GroEL -- Genetic Information Processing--Folding, sorting and degradation--RNA degradation|Organismal Systems--Aging--Longevity regulating pathway - worm|Human Diseases--Endocrine and metabolic diseases--Type I diabetes mellitus|Human Diseases--Infectious diseases: Bacterial--Legionellosis|Human Diseases--Infectious diseases: Bacterial--Tuberculosis}	{COG0459 Chaperonin GroEL (HSP60 family) O Posttranslational modification, protein turnover, chaperones ;}	{proNOG00498 Chaperonin GroEL; 60 kDa chaperone family; promotes refolding of misfolded polypeptides especially under stressful conditions; forms two stacked rings of heptamers to form a barrel-shaped 14mer; ends can be capped by GroES; misfolded proteins enter the barrel where they are refolded when GroES binds; many bacteria have multiple copies of the groEL gene which are active under differen…	{NA}	{CH60_AKKM8 60 kDa chaperonin OS=Akkermansia muciniphila (strain ATCC BAA-835 / Muc) GN=groL PE=3 SV=1}	{NA}	{ref}
[denovogenes]_100690	{serine protease [Aeromonas veronii]}	{NA}	{NA}	{COG0729 Outer membrane protein M}	{NA}	{NA}	{NA}	{ref}
[denovogenes]_100691	{uncharacterized protein BN523_03781 [Bacteroides sp. CAG:189]}	{NA}	{NA}	{COG1506 Dipeptidyl aminopeptidases/acylaminoacyl-peptidases E}	{NA}	{NA}	{NA}	{prolyl oligopeptidase family protein}
[denovogenes]_100692	{ABC-type multidrug transport system, ATPase and permease component [Aeromonas veronii B565]}	{NA}	{NA}	{NOG28958 -- S}	{NA}	{NA}	{NA}	{ref}
[denovogenes]_100693	{hypothetical protein [Aeromonas veronii]}	{K07402 xdhC xanthine dehydrogenase accessory factor -- --}	{NA}	{COG1975 Xanthine and CO dehydrogenases maturation factor, XdhC/CoxF family O}	{NA}	{NA}	{NA}	{NA}
[denovogenes]_100694	{ATPase [Aeromonas veronii]}	{K03924 moxR MoxR-like ATPase 3.6.3.- --}	{COG0714 MoxR-like ATPases R General function prediction only ;}	{COG0714 MoxR-like ATPases R}	{NA}	{Y079_METJA Uncharacterized protein MJ0079 OS=Methanocaldococcus jannaschii (strain ATCC 43067 / DSM 2661 / JAL-1 / JCM 10045 / NBRC 100440) GN=MJ0079 PE=4 SV=1}	{NA}	{ref}
[denovogenes]_100695	{hypothetical protein [Clostridium sp. LF2]}	{NA}	{COG5418 Predicted secreted protein S Function unknown ;}	{bactNOG32150 -- S}	{NA}	{Y003_METJA Uncharacterized protein MJ0003 OS=Methanocaldococcus jannaschii (strain ATCC 43067 / DSM 2661 / JAL-1 / JCM 10045 / NBRC 100440) GN=MJ0003 PE=4 SV=1}	{NA}	{NA}
[denovogenes]_100696	{protein of unknown function DUF1212 [Shewanella sp.]}	{NA}	{NA}	{NOG284696 -- -}	{NA}	{NA}	{NA}	{ref}
[denovogenes]_100697	{hypothetical protein [Cytophaga aurantiaca]}	{NA}	{NA}	{COG1714 Predicted membrane protein/domain S}	{NA}	{NA}	{NA}	{NA}
[denovogenes]_100698	{epoxyqueuosine reductase [Tenacibaculum sp. 47A_GOM-205m]}	{NA}	{NA}	{cyaNOG01006 -- C}	{NA}	{NA}	{NA}	{NA}
[denovogenes]_100699	{type I site-specific deoxyribonuclease, HsdR family [Ruminococcus sp. SR1/5]}	{K01153 hsdR type I restriction enzyme, R subunit 3.1.21.3 --}	{NA}	{therNOG00935 Type I site-specific deoxyribonuclease V}	{NA}	{NA}	{NA}	{ref}
[denovogenes]_1007	{NA}	{NA}	{NA}	{KOG0519 Sensory transduction histidine kinase T}	{NA}	{NA}	{NA}	{NA}
[denovogenes]_10070	{hypothetical protein [Pedobacter arcticus]}	{NA}	{NA}	{NOG117973 Ragb/Susd domain protein S}	{NA}	{NA}	{NA}	{NA}
[denovogenes]_100700	{hypothetical protein [Shewanella xiamenensis, SXM_3734]}	{NA}	{NA}	{NOG124039 -- -}	{NA}	{NA}	{NA}	{NA}
[denovogenes]_100701	{membrane protein [Shewanella baltica]}	{NA}	{COG2119 Predicted membrane protein S Function unknown ;}	{COG2119 Predicted membrane protein S}	{NA}	{NA}	{NA}	{ref}
[denovogenes]_100702	{ATP-dependent helicase, partial [Aeromonas sp. 4287D]}	{K03722 dinG ATP-dependent DNA helicase DinG 3.6.4.12 --}	{NA}	{spiNOG00041 Atp-Dependent helicase L}	{NA}	{NA}	{NA}	{ref}
[denovogenes]_100703	{membrane protein [Aeromonas veronii]}	{NA}	{COG1284 Uncharacterized conserved protein S Function unknown ;}	{COG1284 Uncharacterized conserved protein S}	{NA}	{NA}	{NA}	{ref}
[denovogenes]_100704	{adenosylcobinamide kinase/adenosylcobinamidephosphate guanylyltransferase [Eubacterium nodatum ATCC 33099]}	{K02231 cobP, cobU adenosylcobinamide kinase / adenosylcobinamide-phosphate guanylyltransferase 2.7.1.156 2.7.7.62 Metabolism--Metabolism of cofactors and vitamins--Porphyrin and chlorophyll metabolism|Metabolism--Global and overview maps--Metabolic pathways}	{NA}	{COG2087 Adenosyl cobinamide kinase/adenosyl cobinamide phosphate guanylyltransferase H}	{NA}	{NA}	{NA}	{ref}
[denovogenes]_100705	{major facilitator superfamily MFS_1 [Akkermansia muciniphila CAG:154]}	{NA}	{NA}	{bactNOG04155 Major facilitator protein P}	{NA}	{NA}	{NA}	{NA}
[denovogenes]_100706	{NA}	{NA}	{NA}	{NA}	{NA}	{NA}	{NA}	{NA}
[denovogenes]_100707	{RNA methyltransferase, RsmD family [Paraprevotella xylaniphila]}	{K08316 rsmD 16S rRNA (guanine966-N2)-methyltransferase 2.1.1.171 --}	{NA}	{COG0742 N6-adenine-specific methylase L}	{NA}	{NA}	{NA}	{ref}
[denovogenes]_100708	{conserved hypothetical protein [Shewanella putrefaciens]}	{NA}	{NA}	{NA}	{NA}	{NA}	{NA}	{NA}
[denovogenes]_100709	{MULTISPECIES: hypothetical protein [Bacteroidales|Bacteroides fragilis|Bacteroides sp.|Bacteroides stercoris|Parabacteroides sp.]}	{NA}	{NA}	{NA}	{NA}	{NA}	{NA}	{NA}
[denovogenes]_10071	{Inner membrane ABC transporter permease protein YnjC [Aeromonas veronii]}	{K05778 ABC.VB1X.P putative thiamine transport system permease protein -- --}	{NA}	{COG1177 ABC-type spermidine/putrescine transport system, permease component II E}	{NA}	{NA}	{NA}	{NA}
[denovogenes]_100710	{MULTISPECIES: TonB-dependent receptor [Odoribacter|Odoribacter splanchnicus]}	{NA}	{NA}	{proNOG13304 Tonb-Dependent receptor P}	{NA}	{NA}	{NA}	{NA}
[denovogenes]_100711	{isopentenyl-diphosphate delta-isomerase [Draconibacterium orientale]}	{K01823 idi, IDI isopentenyl-diphosphate Delta-isomerase 5.3.3.2 Metabolism--Metabolism of terpenoids and polyketides--Terpenoid backbone biosynthesis|Metabolism--Global and overview maps--Metabolic pathways|Metabolism--Global and overview maps--Biosynthesis of secondary metabolites|Metabolism--Global and overview maps--Biosynthesis of antibiotics}	{NA}	{bactNOG25087 Isopentenyl-Diphosphate delta-isomerase I}	{NA}	{IDI_PECAS Isopentenyl-diphosphate Delta-isomerase OS=Pectobacterium atrosepticum (strain SCRI 1043 / ATCC BAA-672) GN=idi PE=3 SV=1}	{NA}	{isopentenyl-diphosphate delta-isomerase}
[denovogenes]_100712	{NADH dehydrogenase [Aeromonas sp. 4287D]}	{K00338 nuoI NADH-quinone oxidoreductase subunit I 1.6.5.3 Metabolism--Energy metabolism--Oxidative phosphorylation|Metabolism--Global and overview maps--Metabolic pathways}	{COG1143 Formate hydrogenlyase subunit 6/NADH:ubiquinone oxidoreductase 23 kD subunit (chain I) C Energy production and conversion ;}	{bactNOG11082 NDH-1 shuttles electrons from NADH, via FMN and iron- sulfur (Fe-S) centers, to quinones in the respiratory chain. The immediate electron acceptor for the enzyme in this species is believed to be ubiquinone. Couples the redox reaction to proton translocation , and thus conserves the redox energy in a proton gradient C}	{NA}	{NUOI_SHEON NADH-quinone oxidoreductase subunit I OS=Shewanella oneidensis (strain MR-1) GN=nuoI PE=3 SV=1}	{NA}	{nadh dehydrogenase}
[denovogenes]_100713	{acyltransferase [Elizabethkingia anophelis]}	{NA}	{NA}	{COG1835 Predicted acyltransferases I}	{NA}	{NA}	{NA}	{ref}
[denovogenes]_100714	{isoleucyl-tRNA synthase [Campylobacter showae]}	{NA}	{NA}	{COG0060 Isoleucyl-tRNA synthetase J}	{NA}	{NA}	{NA}	{ref}
[denovogenes]_100715	{hypothetical protein [Campylobacter ureolyticus]}	{K04565 SOD1 superoxide dismutase, Cu-Zn family 1.15.1.1 Cellular Processes--Transport and catabolism--Peroxisome|Organismal Systems--Aging--Longevity regulating pathway - multiple species|Human Diseases--Neurodegenerative diseases--Amyotrophic lateral sclerosis (ALS)|Human Diseases--Neurodegenerative diseases--Huntington's disease|Human Diseases--Neurodegenerative diseases--Prion diseases}	{COG2032 Cu/Zn superoxide dismutase P Inorganic ion transport and metabolism ;}	{COG2032 Cu/Zn superoxide dismutase P}	{NA}	{SODC_PASMU Superoxide dismutase [Cu-Zn] OS=Pasteurella multocida (strain Pm70) GN=sodC PE=3 SV=2}	{NA}	{ref}
[denovogenes]_100716	{hypothetical protein [Cetobacterium somerae]}	{K03152 thiJ 4-methyl-5(b-hydroxyethyl)-thiazole monophosphate biosynthesis -- --}	{COG0693 Putative intracellular protease/amidase R General function prediction only ;}	{proNOG19201 DJ-1 family protein S}	{NA}	{NA}	{NA}	{dj-1 family protein}
[denovogenes]_100717	{histidine kinase A domain protein [Holdemania filiformis DSM 12042]}	{NA}	{COG0642 Signal transduction histidine kinase T Signal transduction mechanisms ;}	{firmNOG00239 Histidine kinase T}	{NA}	{NA}	{NA}	{sensor histidine kinase}
[denovogenes]_100718	{hypothetical protein [Clostridium sp. 12(A)]}	{K03406 mcp methyl-accepting chemotaxis protein -- Environmental Information Processing--Signal transduction--Two-component system|Cellular Processes--Cell motility--Bacterial chemotaxis}	{COG0840 Methyl-accepting chemotaxis protein NT Cell motility ; Signal transduction mechanisms ;}	{COG0840 Methyl-accepting chemotaxis protein NT}	{NA}	{NA}	{NA}	{ref}
[denovogenes]_100719	{hypothetical protein [Clostridiales bacterium VE202-08]}	{NA}	{NA}	{COG1053 Succinate dehydrogenase/fumarate reductase, flavoprotein subunit C}	{NA}	{NA}	{NA}	{NA}
[denovogenes]_10072	{ribonuclease Rne/Rng family [Akkermansia sp. CAG:344]}	{K08301 rng, cafA ribonuclease G 3.1.26.- --}	{NA}	{COG1530 Ribonucleases G and E J}	{NA}	{NA}	{NA}	{ref}
[denovogenes]_100720	{heparinase II/III-like protein [Prevotella saccharolytica]}	{NA}	{NA}	{fuNOG10910 -- S}	{NA}	{NA}	{NA}	{NA}
[denovogenes]_100721	{methyltransferase small domain protein [Holdemania filiformis]}	{K00564 rsmC 16S rRNA (guanine1207-N2)-methyltransferase 2.1.1.172 --}	{COG2813 16S RNA G1207 methylase RsmC J Translation, ribosomal structure and biogenesis ;}	{proNOG03861 16S ribosomal RNA m2G1207 methyltransferase; 16S rRNA M2G1207 methyltransferase; one of many enzymes that modify bases of the ribosomal RNA; this enzyme methylates the G at position 1207 of the small ribosomal subunit J}	{NA}	{YBXB_BACSU Uncharacterized protein YbxB OS=Bacillus subtilis (strain 168) GN=ybxB PE=3 SV=1}	{NA}	{ref}
[denovogenes]_100722	{hypothetical protein [Dielma fastidiosa]}	{NA}	{NA}	{COG0237 Dephospho-CoA kinase H}	{NA}	{NA}	{NA}	{NA}
[denovogenes]_100723	{NA}	{NA}	{NA}	{NA}	{NA}	{NA}	{NA}	{NA}
[denovogenes]_100724	{hypothetical protein [Eubacterium limosum]}	{NA}	{NA}	{NA}	{NA}	{NA}	{NA}	{NA}
[denovogenes]_100725	{NA}	{NA}	{NA}	{NA}	{NA}	{NA}	{NA}	{NA}
[denovogenes]_100726	{membrane protein [Aeromonas caviae]}	{NA}	{COG3681 Uncharacterized conserved protein S Function unknown ;}	{COG3681 Uncharacterized conserved protein S}	{NA}	{Y4077_AERHH UPF0597 protein AHA_4077 OS=Aeromonas hydrophila subsp. hydrophila (strain ATCC 7966 / DSM 30187 / JCM 1027 / KCTC 2358 / NCIMB 9240) GN=AHA_4077 PE=3 SV=2}	{NA}	{NA}
[denovogenes]_100727	{NA}	{NA}	{NA}	{NOG298555 -- -}	{NA}	{NA}	{NA}	{NA}
[denovogenes]_100728	{diguanylate cyclase [ [Gottschalkia acidurici|[Clostridium] acidurici]}	{K02488 pleD two-component system, cell cycle response regulator 2.7.7.65 Environmental Information Processing--Signal transduction--Two-component system|Cellular Processes--Cell growth and death--Cell cycle - Caulobacter}	{COG2199 FOG: GGDEF domain T Signal transduction mechanisms ;}	{bproNOG03479 Diguanylate cyclase T}	{NA}	{NA}	{NA}	{ref}
[denovogenes]_100729	{potassium transporter KtrA [Aeromonas hydrophila]}	{K03499 trkA, ktrA trk system potassium uptake protein -- --}	{COG0569 K+ transport systems, NAD-binding component P Inorganic ion transport and metabolism ;}	{COG0569 K+ transport systems, NAD-binding component P}	{NA}	{KTRA_VIBAL Ktr system potassium uptake protein A OS=Vibrio alginolyticus GN=ktrA PE=1 SV=1}	{NA}	{potassium transporter}
[denovogenes]_10073	{aspartic protease [Butyricimonas virosa]}	{NA}	{NA}	{bactNOG49851 TPR repeat-containing protein S}	{NA}	{NA}	{NA}	{ref}
[denovogenes]_100730	{pilus assembly protein PilQ [Aeromonas caviae]}	{NA}	{NA}	{proNOG01328 Type IV pilus secretin PilQ; TIGRFAM: type IV pilus secretin PilQ; PFAM: type II and III secretion system protein U}	{NA}	{NA}	{NA}	{gb}
[denovogenes]_100731	{oligopeptidase A [Aeromonas diversa]}	{K01414 prlC oligopeptidase A 3.4.24.70 --}	{NA}	{proNOG00650 Oligopeptidase A E}	{NA}	{NA}	{NA}	{ref}
[denovogenes]_100732	{hypothetical protein [Aeromonas veronii]}	{NA}	{NA}	{NOG125870 -- -}	{NA}	{NA}	{NA}	{NA}
[denovogenes]_100733	{hypothetical protein [Syntrophobotulus glycolicus]}	{NA}	{NA}	{NOG291766 -- -}	{NA}	{NA}	{NA}	{NA}
[denovogenes]_100734	{NA}	{NA}	{NA}	{NA}	{NA}	{NA}	{NA}	{NA}
[denovogenes]_100735	{NA}	{NA}	{NA}	{proNOG48998 Phosphonate ABC transporter, periplasmic phosphonate-binding protein P}	{NA}	{NA}	{NA}	{NA}
[denovogenes]_100736	{efflux ABC transporter permease protein [Paraprevotella clara CAG:116]}	{K09808 lolC_E lipoprotein-releasing system permease protein -- Environmental Information Processing--Membrane transport--ABC transporters}	{NA}	{COG4591 ABC-type transport system, involved in lipoprotein release, permease component M}	{NA}	{NA}	{NA}	{ref}
[denovogenes]_100737	{(p)ppGpp synthetase I, SpoT/RelA [Paludibacter propionicigenes WB4]}	{NA}	{NA}	{COG0317 Guanosine polyphosphate pyrophosphohydrolases/synthetases TK}	{NA}	{NA}	{NA}	{ref}
[denovogenes]_100738	{radical SAM domain protein [Firmicutes bacterium CAG:65]}	{NA}	{NA}	{bactNOG06420 Radical SAM domain protein C}	{NA}	{NA}	{NA}	{ref}
[denovogenes]_100739	{MULTISPECIES: hypothetical protein [Bacteroides|Bacteroides sp.]}	{K08999 K08999 uncharacterized protein -- --}	{COG1259 Uncharacterized conserved protein S Function unknown ;}	{euNOG17827 Protein involved in nucleotide-excision repair L}	{NA}	{Y1829_MYCTU Uncharacterized protein Rv1829 OS=Mycobacterium tuberculosis (strain ATCC 25618 / H37Rv) GN=Rv1829 PE=1 SV=1}	{NA}	{ref}
[denovogenes]_10074	{fumarate reductase [Fusobacterium perfoetens]}	{K00278 nadB L-aspartate oxidase 1.4.3.16 Metabolism--Amino acid metabolism--Alanine, aspartate and glutamate metabolism|Metabolism--Metabolism of cofactors and vitamins--Nicotinate and nicotinamide metabolism|Metabolism--Global and overview maps--Metabolic pathways}	{NA}	{proNOG00494 Succinate dehydrogenase flavoprotein subunit; part of four member succinate dehydrogenase enzyme complex that forms a trimeric complex (trimer of tetramers); SdhA/B are the catalytic subcomplex and can exhibit succinate dehydrogenase activity in the absence of SdhC/D which are the membrane components and form cytochrome b556; SdhC binds ubiquinone; oxidizes succinate to fumarate whil…	{NA}	{NA}	{NA}	{NA}
[denovogenes]_100740	{nUDIX hydrolase [Akkermansia sp. CAG:344]}	{K03574 mutT, NUDT15, MTH2 8-oxo-dGTP diphosphatase 3.6.1.55 --}	{COG0494 NTP pyrophosphohydrolases including oxidative damage repair enzymes LR Replication, recombination and repair ; General function prediction only ;}	{fusoNOG00694 NUDIX hydrolase L}	{NA}	{8ODP_MOUSE 7,8-dihydro-8-oxoguanine triphosphatase OS=Mus musculus GN=Nudt1 PE=1 SV=1}	{NA}	{NA}
[denovogenes]_100741	{hypothetical protein [Desulfitibacter alkalitolerans]}	{NA}	{NA}	{NA}	{NA}	{NA}	{NA}	{NA}
[denovogenes]_100742	{NA}	{NA}	{NA}	{NA}	{NA}	{NA}	{NA}	{NA}
[denovogenes]_100743	{NA}	{NA}	{NA}	{NA}	{NA}	{NA}	{NA}	{NA}
[denovogenes]_100744	{NADH dehydrogenase [Parabacteroides gordonii]}	{K03885 ndh NADH dehydrogenase 1.6.99.3 Metabolism--Energy metabolism--Oxidative phosphorylation}	{NA}	{COG1252 NADH dehydrogenase, FAD-containing subunit C}	{NA}	{NA}	{NA}	{ref}
[denovogenes]_100745	{aTP-dependent DNA helicase RecQ [Bacteroides sp. CAG:754]}	{NA}	{NA}	{bactNOG97999 Atp-Dependent DNA helicase L}	{NA}	{NA}	{NA}	{atp-dependent dna helicase}
[denovogenes]_100746	{recombinase [Bacteroides cellulosilyticus]}	{NA}	{NA}	{NA}	{NA}	{NA}	{NA}	{ref}
[denovogenes]_100747	{Thiamine-monophosphate kinase [Hydrogenophaga intermedia]}	{K00946 thiL thiamine-monophosphate kinase 2.7.4.16 Metabolism--Metabolism of cofactors and vitamins--Thiamine metabolism|Metabolism--Global and overview maps--Metabolic pathways}	{COG0611 Thiamine monophosphate kinase H Coenzyme transport and metabolism ;}	{proNOG01644 Thiamine monophosphate kinase H}	{NA}	{THIL_SALTY Thiamine-monophosphate kinase OS=Salmonella typhimurium (strain LT2 / SGSC1412 / ATCC 700720) GN=thiL PE=1 SV=1}	{NA}	{thiamine-monophosphate kinase}
[denovogenes]_100748	{uncharacterized protein BN821_00132 [Bacteroides sp. CAG:98]}	{K00175 korB, oorB, oforB 2-oxoglutarate/2-oxoacid ferredoxin oxidoreductase subunit beta 1.2.7.3 1.2.7.11 Metabolism--Carbohydrate metabolism--Glycolysis / Gluconeogenesis|Metabolism--Carbohydrate metabolism--Citrate cycle (TCA cycle)|Metabolism--Carbohydrate metabolism--Pyruvate metabolism|Metabolism--Carbohydrate metabolism--Butanoate metabolism|Metabolism--Energy metabolism--Carbon fixation p…	{COG1013 Pyruvate:ferredoxin oxidoreductase and related 2-oxoacid:ferredoxin oxidoreductases, beta subunit C Energy production and conversion ;}	{COG1013 Pyruvate:ferredoxin oxidoreductase and related 2-oxoacid:ferredoxin oxidoreductases, beta subunit C}	{NA}	{KORB_MYCTU 2-oxoglutarate oxidoreductase subunit KorB OS=Mycobacterium tuberculosis (strain ATCC 25618 / H37Rv) GN=korB PE=1 SV=1}	{NA}	{ref}
[denovogenes]_100749	{aminopeptidase b [Shewanella decolorationis]}	{K07751 pepB PepB aminopeptidase 3.4.11.23 Metabolism--Metabolism of other amino acids--Glutathione metabolism|Metabolism--Global and overview maps--Metabolic pathways}	{COG0260 Leucyl aminopeptidase E Amino acid transport and metabolism ;}	{COG0260 Leucyl aminopeptidase E}	{NA}	{PEPB_CROS8 Peptidase B OS=Cronobacter sakazakii (strain ATCC BAA-894) GN=pepB PE=3 SV=1}	{NA}	{ref}
[denovogenes]_10075	{ABC transporter related protein [Ilyobacter polytropus DSM 2926]}	{NA}	{NA}	{COG0488 ATPase components of ABC transporters with duplicated ATPase domains R}	{NA}	{NA}	{NA}	{ref}
[denovogenes]_100750	{inorganic pyrophosphatase/exopolyphosphatase [Clostridium sp. D5]}	{K15986 ppaC manganese-dependent inorganic pyrophosphatase 3.6.1.1 Metabolism--Energy metabolism--Oxidative phosphorylation}	{COG1227 Inorganic pyrophosphatase/exopolyphosphatase C Energy production and conversion ;}	{therNOG02210 Manganese-Dependent inorganic pyrophosphatase C}	{NA}	{PPAC_CLOAB Probable manganese-dependent inorganic pyrophosphatase OS=Clostridium acetobutylicum (strain ATCC 824 / DSM 792 / JCM 1419 / LMG 5710 / VKM B-1787) GN=ppaC PE=3 SV=1}	{NA}	{ref}
[denovogenes]_100751	{peptidase M16 domain protein [Akkermansia muciniphila CAG:154]}	{NA}	{NA}	{COG0612 Predicted Zn-dependent peptidases R}	{NA}	{NA}	{NA}	{ref}
[denovogenes]_100752	{glycoside hydrolase family 31 [Bacteroides plebeius CAG:211]}	{NA}	{NA}	{fuNOG00435 Hydrolase, hydrolyzing O-glycosyl compounds G}	{NA}	{NA}	{NA}	{ref}
[denovogenes]_100753	{bifunctional histidinal dehydrogenase/ histidinol dehydrogenase [Shewanella sp. MR-4]}	{K00013 hisD histidinol dehydrogenase 1.1.1.23 Metabolism--Amino acid metabolism--Histidine metabolism|Metabolism--Global and overview maps--Metabolic pathways|Metabolism--Global and overview maps--Biosynthesis of secondary metabolites|Metabolism--Global and overview maps--Biosynthesis of amino acids}	{COG0141 Histidinol dehydrogenase E Amino acid transport and metabolism ;}	{COG0141 Histidinol dehydrogenase E}	{NA}	{HISX_SHEON Histidinol dehydrogenase OS=Shewanella oneidensis (strain MR-1) GN=hisD PE=3 SV=1}	{NA}	{histidinol dehydrogenase}
[denovogenes]_100754	{MULTISPECIES: adenine phosphoribosyltransferase [Shewanella|Shewanella putrefaciens|Shewanella sp.]}	{K00759 APRT, apt adenine phosphoribosyltransferase 2.4.2.7 Metabolism--Nucleotide metabolism--Purine metabolism|Metabolism--Global and overview maps--Metabolic pathways}	{COG0503 Adenine/guanine phosphoribosyltransferases and related PRPP-binding proteins F Nucleotide transport and metabolism ;}	{COG0503 Adenine/guanine phosphoribosyltransferases and related PRPP-binding proteins F}	{NA}	{APT_SHESW Adenine phosphoribosyltransferase OS=Shewanella sp. (strain W3-18-1) GN=apt PE=3 SV=1}	{NA}	{adenine phosphoribosyltransferase}
[denovogenes]_100755	{lipoprotein release system transmembrane protein [Campylobacter hominis]}	{K02004 ABC.CD.P putative ABC transport system permease protein -- --}	{COG4591 ABC-type transport system, involved in lipoprotein release, permease component M Cell wall/membrane/envelope biogenesis ;}	{COG4591 ABC-type transport system, involved in lipoprotein release, permease component M}	{NA}	{NA}	{NA}	{ref}
[denovogenes]_100756	{L-glutamine synthetase [Shewanella xiamenensis]}	{K01915 glnA, GLUL glutamine synthetase 6.3.1.2 Metabolism--Amino acid metabolism--Arginine biosynthesis|Metabolism--Amino acid metabolism--Alanine, aspartate and glutamate metabolism|Metabolism--Carbohydrate metabolism--Glyoxylate and dicarboxylate metabolism|Metabolism--Energy metabolism--Nitrogen metabolism|Metabolism--Global and overview maps--Metabolic pathways|Metabolism--Global and overvie…	{COG0174 Glutamine synthetase E Amino acid transport and metabolism ;}	{gproNOG01636 Glutamate-Ammonia ligase E}	{NA}	{NA}	{NA}	{glutamate--putrescine ligase}
[denovogenes]_100757	{ATP-binding protein [Aggregatibacter actinomycetemcomitans]}	{K06915 K06915 uncharacterized protein -- --}	{NA}	{bactNOG00189 Calcium ion binding protein R}	{NA}	{NA}	{NA}	{conserved atp-binding protein}
[denovogenes]_100758	{MULTISPECIES: 30S ribosomal protein S4 [Akkermansia|Akkermansia muciniphila]}	{K02986 RP-S4, rpsD small subunit ribosomal protein S4 -- Genetic Information Processing--Translation--Ribosome}	{COG0522 Ribosomal protein S4 and related proteins J Translation, ribosomal structure and biogenesis ;}	{COG0522 Ribosomal protein S4 and related proteins J}	{NA}	{RS4_AKKM8 30S ribosomal protein S4 OS=Akkermansia muciniphila (strain ATCC BAA-835 / Muc) GN=rpsD PE=3 SV=1}	{NA}	{ref}
[denovogenes]_100759	{ribosomal-protein-L7/L12-serine acetyltransferase [Aeromonas hydrophila]}	{K03817 rimL ribosomal-protein-serine acetyltransferase 2.3.1.- --}	{NA}	{gproNOG07582 Acetyltransferase J}	{NA}	{NA}	{NA}	{ref}
[denovogenes]_10076	{NA}	{NA}	{NA}	{NOG39198 Tonb-Dependent receptor S}	{NA}	{NA}	{NA}	{NA}
[denovogenes]_100760	{hypothetical protein [Aeromonas sp. 4287D]}	{NA}	{NA}	{NOG113029 -- S}	{NA}	{NA}	{NA}	{ref}
[denovogenes]_100761	{diphosphate--fructose-6-phosphate 1-phosphotransferase [Bacteroides vulgatus]}	{K00895 pfp, PFP diphosphate-dependent phosphofructokinase 2.7.1.90 Metabolism--Carbohydrate metabolism--Glycolysis / Gluconeogenesis|Metabolism--Carbohydrate metabolism--Pentose phosphate pathway|Metabolism--Carbohydrate metabolism--Fructose and mannose metabolism|Metabolism--Global and overview maps--Metabolic pathways|Metabolism--Global and overview maps--Biosynthesis of secondary metabolites|…	{NA}	{KOG2440 Pyrophosphate-dependent phosphofructo-1-kinase G}	{NA}	{NA}	{NA}	{diphosphate--fructose-6-phosphate 1-phosphotransferase}
[denovogenes]_100762	{MULTISPECIES: relaxase/mobilization nuclease/topoisomerase/primase fusion protein [Aeromonas hydrophila|Bacteria]}	{NA}	{NA}	{NOG44869 -- -}	{NA}	{NA}	{NA}	{ref}
[denovogenes]_100763	{alpha-1 3-galactosidase B [Akkermansia sp. CAG:344]}	{NA}	{NA}	{NOG77539 Alpha-Galactosidase. Removes both branched alpha-1,3- linked galactose residues of blood group B antigens and linear alpha-1,3-linked galactose structures S}	{NA}	{NA}	{NA}	{ref}
[denovogenes]_100764	{hypothetical protein [Bacteroides fragilis|Bacteroides fragilis,]}	{NA}	{NA}	{aproNOG17817 -- S}	{NA}	{NA}	{NA}	{NA}
[denovogenes]_100765	{NA}	{NA}	{NA}	{NA}	{NA}	{NA}	{NA}	{NA}
[denovogenes]_100766	{transcription-repair coupling factor [Akkermansia sp. CAG:344]}	{NA}	{NA}	{firmNOG00864 Transcription-Repair coupling factor L}	{NA}	{NA}	{NA}	{ref}
[denovogenes]_100767	{putative uncharacterized protein [Tannerella sp. CAG:51]}	{NA}	{NA}	{NA}	{NA}	{NA}	{NA}	{NA}
[denovogenes]_100768	{NA}	{NA}	{NA}	{NA}	{NA}	{NA}	{NA}	{NA}
[denovogenes]_100769	{50S ribosomal protein L25 [Akkermansia sp. CAG:344]}	{K02897 RP-L25, rplY large subunit ribosomal protein L25 -- Genetic Information Processing--Translation--Ribosome}	{NA}	{aproNOG03265 50S ribosomal protein L25/general stress protein Ctc; the Ctc family of proteins consists of two types, one that contains the N-terminal ribosomal protein L25 domain only which in Escherichia coli binds the 5S rRNA while a subset of proteins contain a C-terminal extension that is involved in the stress response J}	{NA}	{RL25_AKKM8 50S ribosomal protein L25 OS=Akkermansia muciniphila (strain ATCC BAA-835 / Muc) GN=rplY PE=3 SV=1}	{NA}	{NA}
[denovogenes]_10077	{tonB-linked outer membrane protein SusC/RagA family [Bacteroides sp. CAG:1076]}	{NA}	{NA}	{NOG122779 Tonb-Dependent receptor S}	{NA}	{NA}	{NA}	{NA}
[denovogenes]_100770	{hypothetical protein [Bacteroides dorei, EL88_11085]}	{NA}	{NA}	{bctoNOG03416 Outer membrane lipoprotein carrier protein M}	{NA}	{NA}	{NA}	{NA}
[denovogenes]_100771	{methylated-DNA-protein-cysteine methyltransferase [Chryseobacterium sp. StRB126]}	{K00567 ogt, MGMT methylated-DNA-[protein]-cysteine S-methyltransferase 2.1.1.63 --}	{COG0350 Methylated DNA-protein cysteine methyltransferase L Replication, recombination and repair ;}	{COG0350 Methylated DNA-protein cysteine methyltransferase L}	{NA}	{OGT_BACSU Methylated-DNA--protein-cysteine methyltransferase, constitutive OS=Bacillus subtilis (strain 168) GN=ogt PE=1 SV=1}	{NA}	{ref}
[denovogenes]_100772	{NA}	{NA}	{NA}	{NA}	{NA}	{NA}	{NA}	{NA}
[denovogenes]_100773	{MULTISPECIES: lysine decarboxylase CadA [Aeromonas]}	{NA}	{NA}	{proNOG02655 Decarboxylase E}	{NA}	{NA}	{NA}	{ref}
[denovogenes]_100774	{NA}	{NA}	{NA}	{bactNOG00449 P-Type ATPase P}	{NA}	{NA}	{NA}	{NA}
[denovogenes]_100775	{TonB-dependent receptor, plug [Shewanella sp. W3-18-1]}	{NA}	{NA}	{COG1629 Outer membrane receptor proteins, mostly Fe transport P}	{NA}	{NA}	{NA}	{-dependent receptor}
[denovogenes]_100776	{DNA topoisomerase I [Bacteroides dorei|Bacteroides sp.]}	{K03168 topA DNA topoisomerase I 5.99.1.2 --}	{NA}	{COG0550 Topoisomerase IA L}	{NA}	{NA}	{NA}	{dna topoisomerase i}
[denovogenes]_100777	{AMP-dependent synthetase [Aeromonas veronii]}	{NA}	{NA}	{COG1022 Long-chain acyl-CoA synthetases (AMP-forming) I}	{NA}	{NA}	{NA}	{ref}
[denovogenes]_100778	{cytochrome C peroxidase [Tannerella sp. CAG:118]}	{K00428 E1.11.1.5 cytochrome c peroxidase 1.11.1.5 --}	{COG1858 Cytochrome c peroxidase P Inorganic ion transport and metabolism ;}	{COG1858 Cytochrome c peroxidase P}	{NA}	{CCPR_NITEU Cytochrome c551 peroxidase OS=Nitrosomonas europaea (strain ATCC 19718 / NBRC 14298) GN=ccp PE=1 SV=2}	{NA}	{ref}
[denovogenes]_100779	{DNA-directed RNA polymerase [Bacteroides reticulotermitis JCM 10512]}	{NA}	{NA}	{proNOG00852 Dna-Directed RNA polymerase subunit beta'; DNA-dependent RNA polymerase catalyzes the transcription of DNA into RNA using the four ribonucleoside triphosphates as substrates. Subunit beta' binds to sigma factor allowing it to bind to the -10 region of the promoter K}	{NA}	{NA}	{NA}	{dna-directed rna polymerase subunit beta}
[denovogenes]_10078	{Putative ABC transporter, permease protein [Clostridium chauvoei]}	{K02011 afuB, fbpB iron(III) transport system permease protein -- Environmental Information Processing--Membrane transport--ABC transporters}	{NA}	{COG1178 ABC-type Fe3+ transport system, permease component P}	{NA}	{NA}	{NA}	{ref}
[denovogenes]_100780	{glutamate synthase (Ferredoxin) [Akkermansia sp. CAG:344]}	{K00265 gltB glutamate synthase (NADPH/NADH) large chain 1.4.1.13 1.4.1.14 Metabolism--Amino acid metabolism--Alanine, aspartate and glutamate metabolism|Metabolism--Energy metabolism--Nitrogen metabolism|Metabolism--Global and overview maps--Metabolic pathways|Metabolism--Global and overview maps--Biosynthesis of secondary metabolites|Metabolism--Global and overview maps--Microbial metabolism in…	{COG0067 Glutamate synthase domain 1 E Amino acid transport and metabolism ;}	{actNOG02732 Glutamate synthase E}	{NA}	{GLTB_HORVU Ferredoxin-dependent glutamate synthase (Fragment) OS=Hordeum vulgare PE=1 SV=2}	{NA}	{glutamate synthase}
[denovogenes]_100781	{hypothetical protein [Bacteroides sp. 14(A)]}	{NA}	{NA}	{COG1112 Superfamily I DNA and RNA helicases and helicase subunits L}	{NA}	{NA}	{NA}	{NA}
[denovogenes]_100782	{hypothetical protein N036_30300, partial [Enterococcus gallinarum EGD-AAK12]}	{NA}	{NA}	{COG4775 Outer membrane protein/protective antigen OMA87 M}	{NA}	{NA}	{NA}	{outer membrane protein assembly protein}
[denovogenes]_100783	{peptidase M61 domain-containing protein [Shewanella sp. MR-7]}	{NA}	{NA}	{bctoNOG05655 Peptidase M61 domain protein R}	{NA}	{NA}	{NA}	{peptidase m61 domain protein}
[denovogenes]_100784	{lexA repressor [Firmicutes bacterium CAG:102]}	{K01356 lexA repressor LexA 3.4.21.88 --}	{COG1974 SOS-response transcriptional repressors (RecA-mediated autopeptidases) KT Transcription ; Signal transduction mechanisms ;}	{proNOG02374 Represses a number of genes involved in the response to DNA damage (SOS response), including recA and lexA. In the presence of single-stranded DNA, recA interacts with lexA causing an autocatalytic cleavage which disrupts the DNA-binding part of lexA, leading to derepression of the SOS regulon and eventually DNA repair protein L}	{NA}	{LEXA_ALKOO LexA repressor OS=Alkaliphilus oremlandii (strain OhILAs) GN=lexA PE=3 SV=1}	{NA}	{ref}
[denovogenes]_100785	{membrane protein [Capnocytophaga cynodegmi]}	{NA}	{NA}	{NOG70120 Tonb-Dependent protein S}	{NA}	{NA}	{NA}	{ref}
[denovogenes]_100786	{MULTISPECIES: 30S ribosomal protein S2 [Eubacterium dolichum|Firmicutes]}	{K02967 RP-S2, MRPS2, rpsB small subunit ribosomal protein S2 -- Genetic Information Processing--Translation--Ribosome}	{COG0052 Ribosomal protein S2 J Translation, ribosomal structure and biogenesis ;}	{bactNOG00977 30S ribosomal protein S2; one of the last subunits in the assembly of the 30S subunit; absence of S2 does not inhibit assembly but results in an inactive subunit J}	{NA}	{RS2_MOOTA 30S ribosomal protein S2 OS=Moorella thermoacetica (strain ATCC 39073) GN=rpsB PE=3 SV=1}	{NA}	{ribosomal protein s2}
[denovogenes]_100787	{protein lysine acetyltransferase [Aeromonas caviae]}	{NA}	{COG0454 Histone acetyltransferase HPA2 and related acetyltransferases KR Transcription ; General function prediction only ;}	{COG0454 Histone acetyltransferase HPA2 and related acetyltransferases KR}	{NA}	{NA}	{NA}	{acyl- synthetase}
[denovogenes]_100788	{hypothetical protein [Shewanella xiamenensis, SXM_3119]}	{NA}	{NA}	{proNOG27305 -- S}	{NA}	{NA}	{NA}	{NA}
[denovogenes]_100789	{terminase [Lachnoclostridium phytofermentans]}	{NA}	{NA}	{COG3747 Phage terminase, small subunit L}	{NA}	{NA}	{NA}	{NA}
[denovogenes]_10079	{Na/Pi-cotransporter II-like protein [Cetobacterium somerae]}	{K03324 yjbB phosphate:Na+ symporter -- --}	{COG1283 Na+/phosphate symporter P Inorganic ion transport and metabolism ;}	{bactNOG03827 Sodium-Dependent phosphate transmembrane transporter protein P}	{NA}	{NA}	{NA}	{ref}
[denovogenes]_100790	{hypothetical protein [Cetobacterium somerae]}	{NA}	{NA}	{bactNOG01711 There are additional editing function in this enzyme; one is involved in hydrolysis of activated valine-AMP and the other is involved in deacylation of mischarged Val-tRNA(Ile); there are two active sites, one for aminoacylation and one for editing; class-I aminoacyl-tRNA synthetase family J}	{NA}	{NA}	{NA}	{ref}
[denovogenes]_100791	{Holliday junction resolvase [Prevotella sp. 10(H)]}	{K01159 ruvC crossover junction endodeoxyribonuclease RuvC 3.1.22.4 Genetic Information Processing--Replication and repair--Homologous recombination}	{COG0817 Holliday junction resolvasome, endonuclease subunit L Replication, recombination and repair ;}	{COG0817 Holliday junction resolvasome, endonuclease subunit L}	{NA}	{RUVC_BACFN Crossover junction endodeoxyribonuclease RuvC OS=Bacteroides fragilis (strain ATCC 25285 / NCTC 9343) GN=ruvC PE=3 SV=1}	{NA}	{crossover junction endodeoxyribonuclease}
[denovogenes]_100792	{hypothetical protein [Cetobacterium somerae]}	{K03744 lemA LemA protein -- --}	{COG1704 Uncharacterized conserved protein S Function unknown ;}	{COG1704 Uncharacterized conserved protein S}	{NA}	{LEMA_STRGC Protein LemA OS=Streptococcus gordonii (strain Challis / ATCC 35105 / CH1 / DL1 / V288) GN=lemA PE=2 SV=1}	{NA}	{ref}
[denovogenes]_100793	{NA}	{NA}	{NA}	{NA}	{NA}	{NA}	{NA}	{NA}
[denovogenes]_100794	{NA}	{NA}	{NA}	{NOG75466 -- S}	{NA}	{NA}	{NA}	{NA}
[denovogenes]_100795	{putative uncharacterized protein [Lachnospiraceae bacterium CAG:215]}	{K03152 thiJ 4-methyl-5(b-hydroxyethyl)-thiazole monophosphate biosynthesis -- --}	{COG0693 Putative intracellular protease/amidase R General function prediction only ;}	{COG0693 Putative intracellular protease/amidase R}	{NA}	{NA}	{NA}	{NA}
[denovogenes]_100796	{16S ribosomal RNA methyltransferase KsgA/Dim1 family protein [Plesiomonas shigelloides]}	{K02528 ksgA 16S rRNA (adenine1518-N6/adenine1519-N6)-dimethyltransferase 2.1.1.182 --}	{COG0030 Dimethyladenosine transferase (rRNA methylation) J Translation, ribosomal structure and biogenesis ;}	{bproNOG02402 Specifically dimethylates two adjacent adenosines (A1518 and A1519) in the loop of a hairpin near the 3'-end of 16S rRNA in the 30S particle. May play a critical role in biogenesis of 30S subunits J}	{NA}	{RSMA_SALCH Ribosomal RNA small subunit methyltransferase A OS=Salmonella choleraesuis (strain SC-B67) GN=rsmA PE=3 SV=1}	{NA}	{16s rrna methyltransferase}
[denovogenes]_100797	{RecX family transcriptional regulator [Fusobacterium mortiferum]}	{K03565 recX regulatory protein -- --}	{COG2137 Uncharacterized protein conserved in bacteria R General function prediction only ;}	{COG2137 Uncharacterized protein conserved in bacteria R}	{NA}	{NA}	{NA}	{NA}
[denovogenes]_100798	{dTDP-4-dehydrorhamnose reductase [Bacteroides helcogenes]}	{K00067 rfbD, rmlD dTDP-4-dehydrorhamnose reductase 1.1.1.133 Metabolism--Biosynthesis of other secondary metabolites--Streptomycin biosynthesis|Metabolism--Metabolism of terpenoids and polyketides--Polyketide sugar unit biosynthesis|Metabolism--Global and overview maps--Biosynthesis of antibiotics}	{COG1091 dTDP-4-dehydrorhamnose reductase M Cell wall/membrane/envelope biogenesis ;}	{COG1091 dTDP-4-dehydrorhamnose reductase M}	{NA}	{NA}	{NA}	{NA}
[denovogenes]_100799	{chemical-damaging agent resistance protein C [Mucilaginibacter paludis]}	{K05795 terD tellurium resistance protein TerD -- --}	{COG2310 Uncharacterized proteins involved in stress response, homologs of TerZ and putative cAMP-binding protein CABP1 T Signal transduction mechanisms ;}	{cyaNOG02909 Stress protein T}	{NA}	{CDRC_CLOAT Chemical-damaging agent resistance protein C OS=Clostridium acetobutylicum PE=3 SV=1}	{NA}	{ref}
[denovogenes]_1008	{SusC/RagA family TonB-linked outer membrane protein [Bacteroides sp. 1_1_6]}	{NA}	{NA}	{NOG12793 Calcium ion binding protein S}	{NA}	{NA}	{NA}	{ref}
[denovogenes]_10080	{endonuclease I [Vibrio vulnificus]}	{NA}	{NA}	{gproNOG02028 Deoxyribonuclease I L}	{NA}	{NA}	{NA}	{endonuclease i}
[denovogenes]_100800	{hypothetical protein [Cetobacterium somerae]}	{NA}	{NA}	{NA}	{NA}	{NA}	{NA}	{ref}
[denovogenes]_100801	{penicillin-insensitive murein endopeptidase [Plesiomonas shigelloides]}	{K07261 mepA penicillin-insensitive murein endopeptidase 3.4.24.- --}	{COG3770 Murein endopeptidase M Cell wall/membrane/envelope biogenesis ;}	{bactNOG05694 Involved in the removal of murein from the sacculus. May also facilitate integration of nascent murein strands into the sacculus by cleaving the peptide bonds between neighboring strands in mature murein (By similarity) M}	{NA}	{MEPA_YERPE Penicillin-insensitive murein endopeptidase OS=Yersinia pestis GN=mepA PE=3 SV=1}	{NA}	{penicillin-insensitive murein endopeptidase}
[denovogenes]_100802	{NA}	{NA}	{NA}	{NA}	{NA}	{NA}	{NA}	{NA}
[denovogenes]_100803	{(p)ppGpp synthetase I, SpoT/RelA [Petrotoga mobilis]}	{NA}	{NA}	{COG0317 Guanosine polyphosphate pyrophosphohydrolases/synthetases TK}	{NA}	{NA}	{NA}	{NA}
[denovogenes]_100804	{hypothetical protein HMPREF0202_02998, partial [Cetobacterium somerae ATCC BAA-474]}	{NA}	{NA}	{NOG77626 -- S}	{NA}	{NA}	{NA}	{NA}
[denovogenes]_100805	{membrane protein [Parabacteroides gordonii]}	{NA}	{NA}	{NOG85333 -- S}	{NA}	{NA}	{NA}	{NA}
[denovogenes]_100806	{prophage DNA-binding protein [Citrobacter rodentium]}	{NA}	{NA}	{proNOG36924 -- S}	{NA}	{YMFL_ECOLI Uncharacterized protein YmfL OS=Escherichia coli (strain K12) GN=ymfL PE=4 SV=2}	{NA}	{ref}
[denovogenes]_100807	{alpha-1 2-mannosidase [Coprobacter fastidiosus]}	{NA}	{NA}	{opiNOG17730 -- R}	{NA}	{NA}	{NA}	{NA}
[denovogenes]_100808	{cytosine/purine/uracil/thiamine/allantoin permease family protein [Plesiomonas shigelloides]}	{NA}	{NA}	{COG1457 Purine-cytosine permease and related proteins F}	{NA}	{NA}	{NA}	{ref}
[denovogenes]_100809	{hypothetical protein [Cetobacterium somerae]}	{K01495 GCH1, folE GTP cyclohydrolase I 3.5.4.16 Metabolism--Metabolism of cofactors and vitamins--Folate biosynthesis|Metabolism--Global and overview maps--Metabolic pathways}	{COG0302 GTP cyclohydrolase I H Coenzyme transport and metabolism ;}	{bactNOG09168 GTP cyclohydrolase I; involved in the first step of tetrahydrofolate biosynthesis; catalyzes the formation of formate and 2-amino-4-hydroxy-6-(erythro-1,2, 3-trihydroxypropyl)dihydropteridine triphosphate from GTP and water; forms a homopolymer H}	{NA}	{GCH1_FUSNN GTP cyclohydrolase 1 OS=Fusobacterium nucleatum subsp. nucleatum (strain ATCC 25586 / CIP 101130 / JCM 8532 / LMG 13131) GN=folE PE=3 SV=1}	{NA}	{gtp cyclohydrolase 1}
[denovogenes]_10081	{ATP-dependent endonuclease [Vibrio vulnificus]}	{K07459 ybjD putative ATP-dependent endonuclease of the OLD family -- --}	{COG3593 Predicted ATP-dependent endonuclease of the OLD family L Replication, recombination and repair ;}	{COG3593 Predicted ATP-dependent endonuclease of the OLD family L}	{NA}	{YBJD_ECOLI Uncharacterized protein YbjD OS=Escherichia coli (strain K12) GN=ybjD PE=3 SV=1}	{NA}	{atp-dependent endonuclease}
[denovogenes]_100810	{NA}	{NA}	{NA}	{NA}	{NA}	{NA}	{NA}	{NA}
[denovogenes]_100811	{NAD synthetase [Plesiomonas shigelloides]}	{NA}	{COG0388 Predicted amidohydrolase R General function prediction only ;}	{firmNOG03211 Synthetase; catalyzes the formation of nicotinamide adenine dinucleotide (NAD) from nicotinic acid adenine dinucleotide using either ammonia or glutamine as the amide donor and ATP; ammonia-utilizing enzymes include the ones from Bacillus and Escherichia coli while glutamine-utilizing enzymes include the Mycobacterial one; forms homodimers H}	{NA}	{NA}	{NA}	{nad synthetase}
[denovogenes]_100812	{NA}	{NA}	{NA}	{NOG75466 -- S}	{NA}	{NA}	{NA}	{NA}
[denovogenes]_100813	{hypothetical protein [Cetobacterium somerae]}	{NA}	{NA}	{arCOG03032 TPR repeats containing protein R}	{NA}	{NA}	{NA}	{NA}
[denovogenes]_100814	{tagatose-bisphosphate aldolase [Photobacterium profundum]}	{K16371 gatZ-kbaZ D-tagatose-1,6-bisphosphate aldolase subunit GatZ/KbaZ -- Metabolism--Carbohydrate metabolism--Galactose metabolism|Metabolism--Global and overview maps--Metabolic pathways}	{COG4573 Predicted tagatose 6-phosphate kinase G Carbohydrate transport and metabolism ;}	{COG4573 Predicted tagatose 6-phosphate kinase G}	{NA}	{KBAZ_CITK8 D-tagatose-1,6-bisphosphate aldolase subunit KbaZ OS=Citrobacter koseri (strain ATCC BAA-895 / CDC 4225-83 / SGSC4696) GN=kbaZ PE=3 SV=2}	{NA}	{ref}
[denovogenes]_100815	{hypothetical protein [Cetobacterium somerae]}	{K02042 phnE phosphonate transport system permease protein -- Environmental Information Processing--Membrane transport--ABC transporters}	{COG3639 ABC-type phosphate/phosphonate transport system, permease component P Inorganic ion transport and metabolism ;}	{proNOG06003 Part of a binding-protein-dependent transport system. responsible for the translocation of the substrate across the membrane (By similarity) P}	{NA}	{NA}	{NA}	{ref}
[denovogenes]_100816	{NA}	{NA}	{NA}	{NOG69351 -- S}	{NA}	{NA}	{NA}	{NA}
[denovogenes]_100817	{relaxase, partial [Vibrio parahaemolyticus]}	{NA}	{NA}	{proNOG29817 -- S}	{NA}	{NA}	{NA}	{NA}
[denovogenes]_100818	{hypothetical protein [Cetobacterium somerae]}	{K03312 gltS glutamate:Na+ symporter, ESS family -- --}	{COG0786 Na+/glutamate symporter E Amino acid transport and metabolism ;}	{COG0786 Na+/glutamate symporter E}	{NA}	{GLTS_HAEIN Sodium/glutamate symport carrier protein OS=Haemophilus influenzae (strain ATCC 51907 / DSM 11121 / KW20 / Rd) GN=gltS PE=3 SV=1}	{NA}	{ref}
[denovogenes]_100819	{hypothetical protein [Cetobacterium somerae]}	{K16923 qrtT energy-coupling factor transport system substrate-specific component -- --}	{NA}	{NOG45462 -- S}	{NA}	{NA}	{NA}	{ecf-type riboflavin s component family protein}
[denovogenes]_10082	{cytochrome c oxidase polypeptide I [Vibrio vulnificus MO6-24/O]}	{K02274 coxA cytochrome c oxidase subunit I 1.9.3.1 Metabolism--Energy metabolism--Oxidative phosphorylation|Metabolism--Global and overview maps--Metabolic pathways}	{COG0843 Heme/copper-type cytochrome/quinol oxidases, subunit 1 C Energy production and conversion ;}	{COG0843 Heme/copper-type cytochrome/quinol oxidases, subunit 1 C}	{NA}	{COX1_RICPR Probable cytochrome c oxidase subunit 1 OS=Rickettsia prowazekii (strain Madrid E) GN=ctaD PE=3 SV=1}	{NA}	{ref}
[denovogenes]_100820	{hypothetical protein [Cetobacterium somerae]}	{NA}	{COG0494 NTP pyrophosphohydrolases including oxidative damage repair enzymes LR Replication, recombination and repair ; General function prediction only ;}	{actNOG05520 NUDIX hydrolase L}	{NA}	{NA}	{NA}	{ref}
[denovogenes]_100821	{short chain dehydrogenase [Plesiomonas shigelloides]}	{K07124 K07124 uncharacterized protein -- --}	{COG1028 Dehydrogenases with different specificities (related to short-chain alcohol dehydrogenases) IQR Lipid transport and metabolism ; Secondary metabolites biosynthesis, transport and catabolism ; General function prediction only ;}	{bactNOG08195 Short-Chain dehydrogenase/reductase R}	{NA}	{NA}	{NA}	{ref}
[denovogenes]_100822	{sodium: calcium antiporter [Vibrio mimicus]}	{K07301 yrbG cation:H+ antiporter -- --}	{NA}	{COG0530 Ca2+/Na+ antiporter P}	{NA}	{NA}	{NA}	{ref}
[denovogenes]_100823	{hypothetical protein [Plesiomonas shigelloides]}	{NA}	{NA}	{gproNOG20518 -- S}	{NA}	{NA}	{NA}	{NA}
[denovogenes]_100824	{hypothetical protein [Cetobacterium somerae]}	{K03744 lemA LemA protein -- --}	{COG1704 Uncharacterized conserved protein S Function unknown ;}	{COG1704 Uncharacterized conserved protein S}	{NA}	{LEMA_STRGC Protein LemA OS=Streptococcus gordonii (strain Challis / ATCC 35105 / CH1 / DL1 / V288) GN=lemA PE=2 SV=1}	{NA}	{ref}
[denovogenes]_100825	{hypothetical protein [Microvirgula aerodenitrificans]}	{NA}	{COG4675 Microcystin-dependent protein S Function unknown ;}	{aproNOG19909 -- S}	{NA}	{NA}	{NA}	{NA}
[denovogenes]_100826	{prophage ps3 protein 01 [Bacteroides graminisolvens DSM 19988 = JCM 15093]}	{NA}	{NA}	{firmNOG08599 -- K}	{NA}	{NA}	{NA}	{NA}
[denovogenes]_100827	{methyltransferase domain protein [Cetobacterium somerae]}	{NA}	{COG0500 SAM-dependent methyltransferases QR Secondary metabolites biosynthesis, transport and catabolism ; General function prediction only ;}	{NOG71304 Methyltransferase type R}	{NA}	{NA}	{NA}	{ref}
[denovogenes]_100828	{guanylate kinase [Cetobacterium somerae]}	{K00942 E2.7.4.8, gmk guanylate kinase 2.7.4.8 Metabolism--Nucleotide metabolism--Purine metabolism|Metabolism--Global and overview maps--Metabolic pathways}	{COG0194 Guanylate kinase F Nucleotide transport and metabolism ;}	{proNOG15450 Guanylate kinase F}	{NA}	{KGUA_FUSNN Guanylate kinase OS=Fusobacterium nucleatum subsp. nucleatum (strain ATCC 25586 / CIP 101130 / JCM 8532 / LMG 13131) GN=gmk PE=3 SV=1}	{NA}	{guanylate kinase}
[denovogenes]_100829	{thiol peroxidase [Bacteroidetes oral]}	{K11065 tpx thiol peroxidase, atypical 2-Cys peroxiredoxin 1.11.1.15 --}	{COG2077 Peroxiredoxin O Posttranslational modification, protein turnover, chaperones ;}	{COG2077 Peroxiredoxin O}	{NA}	{TPX_CHLTE Probable thiol peroxidase OS=Chlorobium tepidum (strain ATCC 49652 / DSM 12025 / TLS) GN=tpx PE=3 SV=1}	{NA}	{ref}
[denovogenes]_10083	{electron transfer flavoprotein-ubiquinone oxidoreductase [Marinobacterium jannaschii]}	{K00311 ETFDH electron-transferring-flavoprotein dehydrogenase 1.5.5.1 --}	{COG0644 Dehydrogenases (flavoproteins) C Energy production and conversion ;}	{COG0644 Dehydrogenases (flavoproteins) C}	{NA}	{ETFD_PSEAE Electron transfer flavoprotein-ubiquinone oxidoreductase OS=Pseudomonas aeruginosa (strain ATCC 15692 / PAO1 / 1C / PRS 101 / LMG 12228) GN=PA2953 PE=1 SV=1}	{NA}	{ref}
[denovogenes]_100830	{flagellar hook protein FlgE [Plesiomonas shigelloides]}	{K02390 flgE flagellar hook protein FlgE -- Cellular Processes--Cell motility--Flagellar assembly}	{NA}	{proNOG01695 Flagellar hook protein FlgE N}	{NA}	{NA}	{NA}	{flagellar hook protein}
[denovogenes]_100831	{manganese transport protein MntH [Plesiomonas shigelloides]}	{K03322 mntH manganese transport protein -- --}	{COG1914 Mn2+ and Fe2+ transporters of the NRAMP family P Inorganic ion transport and metabolism ;}	{bactNOG00973 Manganese transport protein MntH P}	{NA}	{MNTH_YERPY Divalent metal cation transporter MntH OS=Yersinia pseudotuberculosis serotype O:3 (strain YPIII) GN=mntH PE=3 SV=1}	{NA}	{manganese transport protein}
[denovogenes]_100832	{exonuclease V subunit gamma [Plesiomonas shigelloides]}	{NA}	{NA}	{proNOG04520 Exodeoxyribonuclease V, gamma L}	{NA}	{NA}	{NA}	{ref}
[denovogenes]_100833	{outer membrane protein A [Plesiomonas shigelloides]}	{K03286 TC.OOP OmpA-OmpF porin, OOP family -- --}	{COG2885 Outer membrane protein and related peptidoglycan-associated (lipo)proteins M Cell wall/membrane/envelope biogenesis ;}	{COG2885 Outer membrane protein and related peptidoglycan-associated (lipo)proteins M}	{NA}	{OMPA_YERPS Outer membrane protein A OS=Yersinia pseudotuberculosis serotype I (strain IP32953) GN=ompA PE=1 SV=2}	{NA}	{outer membrane protein a}
[denovogenes]_100834	{drug/metabolite exporter family transporter [Plesiomonas shigelloides]}	{K15270 sam S-adenosylmethionine uptake transporter -- --}	{COG0697 Permeases of the drug/metabolite transporter (DMT) superfamily GER Carbohydrate transport and metabolism ; Amino acid transport and metabolism ; General function prediction only ;}	{aproNOG09098 -- EG}	{NA}	{RIBN_RHIL3 Riboflavin transporter OS=Rhizobium leguminosarum bv. viciae (strain 3841) GN=ribN PE=1 SV=1}	{NA}	{ref}
[denovogenes]_100835	{Histidyl-tRNA synthetase [Plesiomonas shigelloides]}	{K01892 HARS, hisS histidyl-tRNA synthetase 6.1.1.21 Genetic Information Processing--Translation--Aminoacyl-tRNA biosynthesis}	{COG0124 Histidyl-tRNA synthetase J Translation, ribosomal structure and biogenesis ;}	{COG0124 Histidyl-tRNA synthetase J}	{NA}	{SYH_VIBCM Histidine--tRNA ligase OS=Vibrio cholerae serotype O1 (strain M66-2) GN=hisS PE=3 SV=1}	{NA}	{histidine-trna ligase}
[denovogenes]_100836	{type IV / VI secretion system protein, DotU family [Plesiomonas shigelloides]}	{K11892 impK, ompA, vasF, dotU type VI secretion system protein ImpK -- Environmental Information Processing--Membrane transport--Bacterial secretion system}	{COG3455 Uncharacterized protein conserved in bacteria S Function unknown ;}	{proNOG04037 -- S}	{NA}	{NA}	{NA}	{ref}
[denovogenes]_100837	{multiple antibiotic resistance (MarC)-like protein [Plesiomonas shigelloides]}	{K05595 marC multiple antibiotic resistance protein -- --}	{COG2095 Multiple antibiotic transporter U Intracellular trafficking, secretion, and vesicular transport ;}	{bactNOG24300 -- U}	{NA}	{YHGN_SHIFL UPF0056 inner membrane protein YhgN OS=Shigella flexneri GN=yhgN PE=3 SV=1}	{NA}	{antibiotic transporter}
[denovogenes]_100838	{exported protease [Plesiomonas shigelloides]}	{K04772 degQ, hhoA serine protease DegQ 3.4.21.- --}	{COG0265 Trypsin-like serine proteases, typically periplasmic, contain C-terminal PDZ domain O Posttranslational modification, protein turnover, chaperones ;}	{COG0265 Trypsin-like serine proteases, typically periplasmic, contain C-terminal PDZ domain O}	{NA}	{DEGQ_ECOLI Periplasmic pH-dependent serine endoprotease DegQ OS=Escherichia coli (strain K12) GN=degQ PE=1 SV=1}	{NA}	{serine endoprotease}
[denovogenes]_100839	{polar flagellar protein FlaK [Plesiomonas shigelloides]}	{NA}	{NA}	{COG2204 Response regulator containing CheY-like receiver, AAA-type ATPase, and DNA-binding domains T}	{NA}	{NA}	{NA}	{ref}
[denovogenes]_10084	{Oligopeptide ABC transporter, periplasmic oligopeptide-binding protein oppA [Vibrio vulnificus CMCP6]}	{K15580 oppA, mppA oligopeptide transport system substrate-binding protein -- Human Diseases--Drug resistance: Antimicrobial--beta-Lactam resistance|Environmental Information Processing--Membrane transport--ABC transporters|Cellular Processes--Cellular community - prokaryotes--Quorum sensing}	{COG4166 ABC-type oligopeptide transport system, periplasmic component E Amino acid transport and metabolism ;}	{proNOG02409 4-Phytase E}	{NA}	{OPPA_SALTY Periplasmic oligopeptide-binding protein OS=Salmonella typhimurium (strain LT2 / SGSC1412 / ATCC 700720) GN=oppA PE=1 SV=2}	{NA}	{peptide abc transporter substrate-binding protein}
[denovogenes]_100840	{bifunctional (p)ppGpp synthetase II/ guanosine-3', 5'-bis pyrophosphate 3'-pyrophosphohydrolase [Plesiomonas shigelloides]}	{K01139 spoT GTP diphosphokinase / guanosine-3',5'-bis(diphosphate) 3'-diphosphatase 2.7.6.5 3.1.7.2 Metabolism--Nucleotide metabolism--Purine metabolism}	{NA}	{proNOG02030 In eubacteria ppGpp (guanosine 3'-diphosphate 5-' diphosphate) is a mediator of the stringent response that coordinates a variety of cellular activities in response to changes in nutritional abundance protein KT}	{NA}	{MESH1_DANRE Guanosine-3',5'-bis(diphosphate) 3'-pyrophosphohydrolase MESH1 OS=Danio rerio GN=hddc3 PE=2 SV=1}	{NA}	{gb}
[denovogenes]_100841	{transcription elongation factor GreB [Plesiomonas shigelloides]}	{K04760 greB transcription elongation factor GreB -- --}	{COG0782 Transcription elongation factor K Transcription ;}	{bactNOG27995 Transcription elongation factor GreB; necessary for efficient RNA polymerase transcription elongation past template-encoded arresting sites; arresting sites in DNA have the property of trapping a certain fraction of elongating RNA polymerases that pass through, resulting in locked ternary complexes. Cleavage of the nascent transcript by cleavage factors such as GreA or GreB allows t…	{NA}	{GREB_YERPE Transcription elongation factor GreB OS=Yersinia pestis GN=greB PE=3 SV=1}	{NA}	{transcription elongation factor}
[denovogenes]_100842	{hypothetical protein [Dielma fastidiosa]}	{NA}	{NA}	{bactNOG01913 Single-Stranded-Dna-Specific exonuclease L}	{NA}	{NA}	{NA}	{NA}
[denovogenes]_100843	{phosphoribosylaminoimidazole synthetase [Streptococcus henryi]}	{K01933 purM phosphoribosylformylglycinamidine cyclo-ligase 6.3.3.1 Metabolism--Nucleotide metabolism--Purine metabolism|Metabolism--Global and overview maps--Metabolic pathways|Metabolism--Global and overview maps--Biosynthesis of secondary metabolites|Metabolism--Global and overview maps--Biosynthesis of antibiotics}	{COG0150 Phosphoribosylaminoimidazole (AIR) synthetase F Nucleotide transport and metabolism ;}	{proNOG00201 Phosphoribosylaminoimidazole synthetase; catalyzes the formation of 1--5-aminoimidazole from 2-(formamido)-N1-acetamidine and ATP in purine biosynthesis F}	{NA}	{PUR5_STRA3 Phosphoribosylformylglycinamidine cyclo-ligase OS=Streptococcus agalactiae serotype III (strain NEM316) GN=purM PE=3 SV=1}	{NA}	{ref}
[denovogenes]_100844	{DNA repair protein RadA [Streptococcus minor]}	{K04485 radA, sms DNA repair protein RadA/Sms -- --}	{COG1066 Predicted ATP-dependent serine protease O Posttranslational modification, protein turnover, chaperones ;}	{COG1066 Predicted ATP-dependent serine protease O}	{NA}	{RADA_STRPQ DNA repair protein RadA homolog OS=Streptococcus pyogenes serotype M3 (strain SSI-1) GN=radA PE=3 SV=1}	{NA}	{dna repair protein}
[denovogenes]_100845	{ribonuclease R [Eubacterium dolichum CAG:375]}	{K12573 rnr, vacB ribonuclease R 3.1.-.- Genetic Information Processing--Folding, sorting and degradation--RNA degradation}	{NA}	{proNOG00935 Ribonuclease R K}	{NA}	{NA}	{NA}	{ribonuclease r}
[denovogenes]_100846	{ascorbate 6-phosphate lactonase [Streptococcus suis]}	{K03476 ulaG L-ascorbate 6-phosphate lactonase 3.1.1.- Metabolism--Carbohydrate metabolism--Ascorbate and aldarate metabolism|Metabolism--Global and overview maps--Metabolic pathways|Metabolism--Global and overview maps--Microbial metabolism in diverse environments}	{COG2220 Predicted Zn-dependent hydrolases of the beta-lactamase fold R General function prediction only ;}	{COG2220 Predicted Zn-dependent hydrolases of the beta-lactamase fold R}	{NA}	{ULAG_ESCF3 Probable L-ascorbate-6-phosphate lactonase UlaG OS=Escherichia fergusonii (strain ATCC 35469 / DSM 13698 / CDC 0568-73) GN=ulaG PE=3 SV=1}	{NA}	{ref}
[denovogenes]_100847	{glutamate--tRNA ligase [Proteocatella sphenisci]}	{K01886 QARS, glnS glutaminyl-tRNA synthetase 6.1.1.18 Genetic Information Processing--Translation--Aminoacyl-tRNA biosynthesis|Metabolism--Global and overview maps--Metabolic pathways}	{NA}	{COG0008 Glutamyl- and glutaminyl-tRNA synthetases J}	{NA}	{NA}	{NA}	{ref}
[denovogenes]_100848	{Pas20 [Actinoplanes phage phiAsp2]}	{NA}	{NA}	{NA}	{NA}	{NA}	{NA}	{NA}
[denovogenes]_100849	{putrescine ABC transporter, periplasmic spermidine [Cetobacterium somerae]}	{K11069 potD spermidine/putrescine transport system substrate-binding protein -- Environmental Information Processing--Membrane transport--ABC transporters}	{COG0687 Spermidine/putrescine-binding periplasmic protein E Amino acid transport and metabolism ;}	{aproNOG02583 -- E}	{NA}	{POTD_SHIFL Spermidine/putrescine-binding periplasmic protein OS=Shigella flexneri GN=potD PE=3 SV=1}	{NA}	{ref}
[denovogenes]_10085	{sodium/glucose cotransporter [Vibrio litoralis]}	{K03307 TC.SSS solute:Na+ symporter, SSS family -- --}	{NA}	{COG4146 Predicted symporter R}	{NA}	{SGLT_VIBPH Sodium/glucose cotransporter OS=Vibrio parahaemolyticus GN=sglT PE=1 SV=2}	{NA}	{sodium glucose cotransporter}
[denovogenes]_100850	{hypothetical protein [Streptococcus minor]}	{K03699 tlyC putative hemolysin -- --}	{COG1253 Hemolysins and related proteins containing CBS domains R General function prediction only ;}	{COG1253 Hemolysins and related proteins containing CBS domains R}	{NA}	{NA}	{NA}	{hemolysin-like protein}
[denovogenes]_100851	{lyzozyme M1 [Listeria innocua FSL S4-378]}	{NA}	{NA}	{COG3757 Lyzozyme M1 (1,4-beta-N-acetylmuramidase) M}	{NA}	{NA}	{NA}	{ref}
[denovogenes]_100852	{phenylalanine--tRNA ligase [Proteocatella sphenisci]}	{K01889 FARSA, pheS phenylalanyl-tRNA synthetase alpha chain 6.1.1.20 Genetic Information Processing--Translation--Aminoacyl-tRNA biosynthesis}	{COG0016 Phenylalanyl-tRNA synthetase alpha subunit J Translation, ribosomal structure and biogenesis ;}	{bctoNOG01163 Phenylalanyl-Trna synthetase J}	{NA}	{SYFA_ALKMQ Phenylalanine--tRNA ligase alpha subunit OS=Alkaliphilus metalliredigens (strain QYMF) GN=pheS PE=3 SV=1}	{NA}	{ref}
[denovogenes]_100853	{ATP-dependent metallopeptidase HflB [Streptococcus infantis SK970]}	{NA}	{COG1222 ATP-dependent 26S proteasome regulatory subunit O Posttranslational modification, protein turnover, chaperones ;}	{COG0465 ATP-dependent Zn proteases O}	{NA}	{FTSH_HELAN ATP-dependent zinc metalloprotease FTSH, chloroplastic (Fragment) OS=Helianthus annuus GN=FTSH PE=1 SV=1}	{NA}	{ref}
[denovogenes]_100854	{ribonuclease R [Leptotrichia shahii]}	{K12573 rnr, vacB ribonuclease R 3.1.-.- Genetic Information Processing--Folding, sorting and degradation--RNA degradation}	{NA}	{proNOG00935 Ribonuclease R K}	{NA}	{NA}	{NA}	{ref}
[denovogenes]_100855	{phage/plasmid primase, P4 family [Segniliparus rotundus]}	{NA}	{NA}	{NA}	{NA}	{NA}	{NA}	{NA}
[denovogenes]_100856	{2-oxoglutarate oxidoreductase, gamma subunit [Clostridiaceae bacterium L21-TH-D2]}	{K00177 korC, oorC 2-oxoglutarate ferredoxin oxidoreductase subunit gamma 1.2.7.3 Metabolism--Carbohydrate metabolism--Citrate cycle (TCA cycle)|Metabolism--Energy metabolism--Carbon fixation pathways in prokaryotes|Metabolism--Global and overview maps--Metabolic pathways|Metabolism--Global and overview maps--Microbial metabolism in diverse environments|Metabolism--Global and overview maps--Carbo…	{NA}	{arCOG01603 Pyruvate:ferredoxin oxidoreductase or related 2-oxoacid:ferredoxin oxidoreductase, gamma subunit C}	{NA}	{NA}	{NA}	{acceptor gamma pyruvate 2-ketoisovalerate family protein}
[denovogenes]_100857	{hypothetical protein [Candidatus Entotheonella sp. TSY2, ETSY2_50430]}	{NA}	{NA}	{firmNOG06386 Transposase L}	{NA}	{NA}	{NA}	{NA}
[denovogenes]_100858	{NA}	{NA}	{NA}	{KOG0154 RNA-binding protein RBM5 and related proteins, contain G-patch and RRM domains R}	{NA}	{NA}	{NA}	{NA}
[denovogenes]_100859	{NA}	{NA}	{NA}	{NOG319515 -- -}	{NA}	{NA}	{NA}	{NA}
[denovogenes]_10086	{methyl-accepting chemotaxis protein I (serine chemoreceptor protein) [Vibrio vulnificus]}	{K03406 mcp methyl-accepting chemotaxis protein -- Environmental Information Processing--Signal transduction--Two-component system|Cellular Processes--Cell motility--Bacterial chemotaxis}	{COG0840 Methyl-accepting chemotaxis protein NT Cell motility ; Signal transduction mechanisms ;}	{COG0840 Methyl-accepting chemotaxis protein NT}	{NA}	{MCPS_PSEPK Methyl-accepting chemotaxis protein McpS OS=Pseudomonas putida (strain KT2440) GN=mcpS PE=1 SV=1}	{NA}	{ref}
[denovogenes]_100860	{NA}	{NA}	{NA}	{euNOG02867 Protein involved in protein import U}	{NA}	{NA}	{NA}	{NA}
[denovogenes]_100861	{NA}	{NA}	{NA}	{KOG1075 FOG: Reverse transcriptase R}	{NA}	{NA}	{NA}	{NA}
[denovogenes]_100862	{hypothetical protein [Rhizopus delemar RA 99-880, RO3G_09727]}	{NA}	{NA}	{COG0515 Serine/threonine protein kinase RTKL}	{NA}	{NA}	{NA}	{NA}
[denovogenes]_100863	{NA}	{NA}	{NA}	{NA}	{NA}	{NA}	{NA}	{NA}
[denovogenes]_100864	{hypothetical protein [Vibrio harveyi]}	{NA}	{NA}	{proNOG01557 Atp-Dependent helicase L}	{NA}	{NA}	{NA}	{ref}
[denovogenes]_100865	{folylpolyglutamate synthase [Shewanella sp. 38A_GOM-205m]}	{K11754 folC dihydrofolate synthase / folylpolyglutamate synthase 6.3.2.12 6.3.2.17 Metabolism--Metabolism of cofactors and vitamins--Folate biosynthesis|Metabolism--Global and overview maps--Metabolic pathways}	{COG0285 Folylpolyglutamate synthase H Coenzyme transport and metabolism ;}	{proNOG00389 Tetrahydrofolylpolyglutamate synthase H}	{NA}	{FOLC_ECOLI Bifunctional protein FolC OS=Escherichia coli (strain K12) GN=folC PE=1 SV=2}	{NA}	{bifunctional protein}
[denovogenes]_100866	{hypothetical phage protein [Arcobacter sp. L]}	{NA}	{NA}	{bactNOG04916 -- S}	{NA}	{NA}	{NA}	{NA}
[denovogenes]_100867	{NA}	{NA}	{NA}	{NA}	{NA}	{NA}	{NA}	{NA}
[denovogenes]_100868	{cell division protein FtsZ [Shewanella fidelis]}	{K03531 ftsZ cell division protein FtsZ -- Cellular Processes--Cell growth and death--Cell cycle - Caulobacter}	{COG0206 Cell division GTPase D Cell cycle control, cell division, chromosome partitioning ;}	{proNOG00546 This protein is essential to the cell-division process. It seems to assemble into a dynamic ring on the inner surface of the cytoplasmic membrane at the place where division will occur, and the formation of the ring is the signal for septation to begin. Binds to and hydrolyzes D}	{NA}	{FTSZ_SODGL Cell division protein FtsZ OS=Sodalis glossinidius GN=ftsZ PE=3 SV=1}	{NA}	{cell division protein}
[denovogenes]_100869	{NA}	{NA}	{NA}	{NA}	{NA}	{NA}	{NA}	{NA}
[denovogenes]_10087	{ATP-dependent endonuclease [Vibrio ichthyoenteri]}	{K07459 ybjD putative ATP-dependent endonuclease of the OLD family -- --}	{COG3593 Predicted ATP-dependent endonuclease of the OLD family L Replication, recombination and repair ;}	{aproNOG01927 Protein involved in chromosome condensation L}	{NA}	{YBJD_ECOLI Uncharacterized protein YbjD OS=Escherichia coli (strain K12) GN=ybjD PE=3 SV=1}	{NA}	{ref}
[denovogenes]_100870	{phosphate transport system permease protein PstA [Vibrio ponticus]}	{NA}	{COG0581 ABC-type phosphate transport system, permease component P Inorganic ion transport and metabolism ;}	{COG0581 ABC-type phosphate transport system, permease component P}	{NA}	{NA}	{NA}	{ref}
[denovogenes]_100871	{valyl-tRNA synthase [Shewanella sp. 38A_GOM-205m]}	{K01873 VARS, valS valyl-tRNA synthetase 6.1.1.9 Genetic Information Processing--Translation--Aminoacyl-tRNA biosynthesis}	{NA}	{aproNOG01624 Valyl-Trna synthetase; valine--tRNA ligase; ValRS; converts valine ATP and tRNA to AMP PPi and valyl-tRNA; class-I aminoacyl-tRNA synthetase type 1 subfamily; has a posttransfer editing process to hydrolyze mischarged Thr-tRNA which is done by the editing domain-containing protein J}	{GH18 chitinase (EC 3.2.1.14); endo-&beta;-N-acetylglucosaminidase (EC 3.2.1.96); xylanase inhibitor; concanavalin B; narbonin Contains chitinases of classes III and V. Contains non-catalytic proteins such as xylanase inhibitor; concanavalin B; narbonin}	{NA}	{NA}	{valyl-trna synthetase}
[denovogenes]_100872	{ribosome small subunit-dependent GTPase A [Shewanella sediminis HAW-EB3]}	{K06949 rsgA, engC ribosome biogenesis GTPase / thiamine phosphate phosphatase 3.6.1.- 3.1.3.100 Metabolism--Metabolism of cofactors and vitamins--Thiamine metabolism|Metabolism--Global and overview maps--Metabolic pathways}	{COG1162 Predicted GTPases R General function prediction only ;}	{proNOG00040 Ribosome-Associated GTPase; EngC; RsgA; CpgA; circularly permuted GTPase; ribosome small subunit-dependent GTPase A; has the pattern G4-G1-G3 as opposed to other GTPases; interacts strongly with 30S ribosome which stimulates GTPase activity R}	{NA}	{RSGA_SHEON Putative ribosome biogenesis GTPase RsgA OS=Shewanella oneidensis (strain MR-1) GN=rsgA PE=3 SV=1}	{NA}	{ribosome small subunit-dependent gtpase a}
[denovogenes]_100873	{endonuclease/exonuclease/phosphatase [Shewanella loihica PV-4]}	{K07004 K07004 uncharacterized protein -- --}	{NA}	{bctoNOG05711 Endonuclease I L}	{NA}	{NA}	{NA}	{ref}
[denovogenes]_100874	{membrane protein [Enterovibrio calviensis]}	{NA}	{NA}	{NA}	{NA}	{NA}	{NA}	{ref}
[denovogenes]_100875	{3'(2'), 5'-bisphosphate nucleotidase [Shewanella sediminis HAW-EB3]}	{K01082 cysQ, MET22, BPNT1 3'(2'), 5'-bisphosphate nucleotidase 3.1.3.7 Metabolism--Energy metabolism--Sulfur metabolism|Metabolism--Global and overview maps--Metabolic pathways|Metabolism--Global and overview maps--Microbial metabolism in diverse environments|Metabolism--Global and overview maps--Biosynthesis of antibiotics}	{COG1218 3'-Phosphoadenosine 5'-phosphosulfate (PAPS) 3'-phosphatase P Inorganic ion transport and metabolism ;}	{bactNOG08319 3'-Phosphoadenosine 5'-phosphosulfate (PAPS) 3'-phosphatase P}	{NA}	{CYSQ_AGGAC 3'(2'),5'-bisphosphate nucleotidase CysQ OS=Aggregatibacter actinomycetemcomitans GN=cysQ PE=3 SV=1}	{NA}	{3 (2 ) -bisphosphate nucleotidase}
[denovogenes]_100876	{hypothetical protein [Campylobacter showae]}	{NA}	{NA}	{bactNOG35111 -- S}	{GH108 N-acetylmuramidase (EC 3.2.1.17) Created after Emina A. Stojkoviae and Lucia B. Rothman-Denes (2007) J. Mol. Biol. 366:406-419. PMID:17174325}	{NA}	{NA}	{NA}
[denovogenes]_100877	{NA}	{NA}	{NA}	{KOG0619 FOG: Leucine rich repeat R}	{NA}	{NA}	{NA}	{NA}
[denovogenes]_100878	{NA}	{NA}	{NA}	{NA}	{NA}	{NA}	{NA}	{NA}
[denovogenes]_100879	{inner membrane protein yhjX [Aeromonas veronii]}	{K08177 oxlT MFS transporter, OFA family, oxalate/formate antiporter -- --}	{COG0477 Permeases of the major facilitator superfamily GEPR Carbohydrate transport and metabolism ; Amino acid transport and metabolism ; Inorganic ion transport and metabolism ; General function prediction only ;}	{COG0477 Permeases of the major facilitator superfamily GEPR}	{NA}	{YHJX_ECOLI Uncharacterized MFS-type transporter YhjX OS=Escherichia coli (strain K12) GN=yhjX PE=1 SV=1}	{NA}	{ref}
[denovogenes]_10088	{pilus assembly protein PilZ [Photobacterium damselae]}	{NA}	{NA}	{proNOG00352 Type IV pilus assembly PilZ protein S}	{NA}	{NA}	{NA}	{NA}
[denovogenes]_100880	{hypothetical protein [Aeromonas sp. 159]}	{NA}	{NA}	{NA}	{NA}	{NA}	{NA}	{NA}
[denovogenes]_100881	{hypothetical protein [Pseudomonas tolaasii]}	{NA}	{NA}	{COG2801 Transposase and inactivated derivatives L}	{NA}	{NA}	{NA}	{gb}
[denovogenes]_100882	{hypothetical protein [Bacteroides oleiciplenus]}	{NA}	{NA}	{NOG136838 Coagulation factor 5/8 type domain protein G}	{NA}	{NA}	{NA}	{glycosyl hydrolases 43 family protein}
[denovogenes]_100883	{ammonia channel protein [Aeromonas veronii]}	{K03320 amt, AMT, MEP ammonium transporter, Amt family -- --}	{COG0004 Ammonia permease P Inorganic ion transport and metabolism ;}	{COG0004 Ammonia permease P}	{NA}	{NA}	{NA}	{ammonium transporter}
[denovogenes]_100884	{YrbI family 3-deoxy-D-manno-octulosonate 8-phosphate phosphatase [Aeromonas veronii]}	{K03270 kdsC 3-deoxy-D-manno-octulosonate 8-phosphate phosphatase (KDO 8-P phosphatase) 3.1.3.45 Metabolism--Glycan biosynthesis and metabolism--Lipopolysaccharide biosynthesis|Metabolism--Global and overview maps--Metabolic pathways}	{COG1778 Low specificity phosphatase (HAD superfamily) R General function prediction only ;}	{bactNOG30365 3-Deoxy-D-Manno-Octulosonate 8-phosphate phosphatase R}	{NA}	{KDSC_ECOLI 3-deoxy-D-manno-octulosonate 8-phosphate phosphatase KdsC OS=Escherichia coli (strain K12) GN=kdsC PE=1 SV=1}	{NA}	{3-deoxy-d-manno-octulosonate 8-phosphate phosphatase}
[denovogenes]_100885	{NA}	{NA}	{NA}	{NA}	{NA}	{NA}	{NA}	{NA}
[denovogenes]_100886	{putative ferric siderophore ABC transporter permease protein [Aeromonas salmonicida subsp. masoucida NBRC 13784]}	{K02015 ABC.FEV.P iron complex transport system permease protein -- Environmental Information Processing--Membrane transport--ABC transporters}	{NA}	{COG0609 ABC-type Fe3+-siderophore transport system, permease component P}	{NA}	{NA}	{NA}	{ref}
[denovogenes]_100887	{protein-export membrane protein SecD [Vibrio cholerae RC385]}	{NA}	{COG0342 Preprotein translocase subunit SecD U Intracellular trafficking, secretion, and vesicular transport ;}	{COG0342 Preprotein translocase subunit SecD U}	{NA}	{SECD_ACIFV Protein translocase subunit SecD OS=Acidaminococcus fermentans (strain ATCC 25085 / DSM 20731 / VR4) GN=secD PE=3 SV=1}	{NA}	{protein-export membrane protein}
[denovogenes]_100888	{glycine cleavage system protein T [Aeromonas hydrophila]}	{K00605 gcvT, AMT aminomethyltransferase 2.1.2.10 Metabolism--Amino acid metabolism--Glycine, serine and threonine metabolism|Metabolism--Carbohydrate metabolism--Glyoxylate and dicarboxylate metabolism|Metabolism--Metabolism of cofactors and vitamins--One carbon pool by folate|Metabolism--Global and overview maps--Metabolic pathways|Metabolism--Global and overview maps--Biosynthesis of secondary…	{COG0404 Glycine cleavage system T protein (aminomethyltransferase) E Amino acid transport and metabolism ;}	{COG0404 Glycine cleavage system T protein (aminomethyltransferase) E}	{NA}	{GCST_AERHH Aminomethyltransferase OS=Aeromonas hydrophila subsp. hydrophila (strain ATCC 7966 / DSM 30187 / JCM 1027 / KCTC 2358 / NCIMB 9240) GN=gcvT PE=3 SV=1}	{NA}	{ref}
[denovogenes]_100889	{peptide ABC transporter substrate-binding protein [Aeromonas veronii]}	{NA}	{NA}	{proNOG02409 4-Phytase E}	{NA}	{NA}	{NA}	{ref}
[denovogenes]_10089	{Methyl-accepting chemotaxis protein [Photobacterium sp. AK15]}	{K03406 mcp methyl-accepting chemotaxis protein -- Environmental Information Processing--Signal transduction--Two-component system|Cellular Processes--Cell motility--Bacterial chemotaxis}	{COG0840 Methyl-accepting chemotaxis protein NT Cell motility ; Signal transduction mechanisms ;}	{gproNOG02603 Protein involved in chemotaxis T}	{NA}	{NA}	{NA}	{methyl-accepting chemotaxis protein}
[denovogenes]_100890	{Msh-like protein [Aeromonas hydrophila 4AK4]}	{NA}	{NA}	{COG0249 Mismatch repair ATPase (MutS family) L}	{NA}	{NA}	{NA}	{ref}
[denovogenes]_100891	{hypothetical protein [Bacteroides sp.]}	{NA}	{NA}	{bactNOG83885 Asma family protein S}	{NA}	{NA}	{NA}	{ref}
[denovogenes]_100892	{NA}	{NA}	{NA}	{NA}	{NA}	{NA}	{NA}	{NA}
[denovogenes]_100893	{NA}	{NA}	{NA}	{NA}	{NA}	{NA}	{NA}	{NA}
[denovogenes]_100894	{hypothetical protein [Pseudogymnoascus pannorum VKM F-4518 (FW-2643), V500_06926]}	{NA}	{NA}	{opiNOG35330 -- -}	{NA}	{NA}	{NA}	{NA}
[denovogenes]_100895	{hypothetical protein [Allofustis seminis]}	{NA}	{NA}	{gproNOG16651 -- S}	{NA}	{NA}	{NA}	{NA}
[denovogenes]_100896	{hypothetical protein [Aeromonas veronii]}	{NA}	{NA}	{aproNOG02057 DNA primase is the polymerase that synthesizes small RNA primers for the Okazaki fragments on both template strands at replication forks during chromosomal DNA synthesis (By similarity) L}	{NA}	{NA}	{NA}	{ref}
[denovogenes]_100897	{hypothetical protein [Aeromonas sp. 4287D]}	{NA}	{NA}	{NOG25214 -- S}	{NA}	{NA}	{NA}	{NA}
[denovogenes]_100898	{phosphate ABC transporter permease [Aeromonas veronii]}	{NA}	{NA}	{proNOG05649 Part of a binding-protein-dependent transport system. responsible for the translocation of the substrate across the membrane (By similarity) P}	{NA}	{NA}	{NA}	{ref}
[denovogenes]_100899	{aspartate-alanine antiporter [Aeromonas veronii]}	{NA}	{NA}	{gproNOG04076 Protein involved in potassium ion transport P}	{NA}	{NA}	{NA}	{ref}
[denovogenes]_1009	{putative uncharacterized protein [Roseburia inulinivorans CAG:15]}	{NA}	{NA}	{NOG150390 -- R}	{NA}	{NA}	{NA}	{NA}
[denovogenes]_10090	{glycogen debranching protein [Photobacterium damselae]}	{K01214 ISA, treX isoamylase 3.2.1.68 Metabolism--Carbohydrate metabolism--Starch and sucrose metabolism|Metabolism--Global and overview maps--Metabolic pathways|Metabolism--Global and overview maps--Biosynthesis of secondary metabolites}	{COG1523 Type II secretory pathway, pullulanase PulA and related glycosidases G Carbohydrate transport and metabolism ;}	{proNOG03143 Glycogen debranching enzyme G}	{GH13 &alpha;-amylase (EC 3.2.1.1); pullulanase (EC 3.2.1.41); cyclomaltodextrin glucanotransferase (EC 2.4.1.19); cyclomaltodextrinase (EC 3.2.1.54); trehalose-6-phosphate hydrolase (EC 3.2.1.93); oligo-&alpha;-glucosidase (EC 3.2.1.10); maltogenic amylase (EC 3.2.1.133); neopullulanase (EC 3.2.1.135); &alpha;-glucosidase (EC 3.2.1.20); maltotetraose-forming &alpha;-amylase (EC 3.2.1.60); isoamy…	{GLGX_MYCTU Glycogen operon protein GlgX homolog OS=Mycobacterium tuberculosis (strain ATCC 25618 / H37Rv) GN=glgX PE=1 SV=1}	{NA}	{ref}
[denovogenes]_100900	{hypothetical protein, partial [Aeromonas enteropelogenes]}	{NA}	{NA}	{COG2844 UTP:GlnB (protein PII) uridylyltransferase O}	{NA}	{NA}	{NA}	{ref}
[denovogenes]_100901	{NA}	{NA}	{NA}	{NA}	{NA}	{NA}	{NA}	{NA}
[denovogenes]_100902	{beta-galactosidase [Bacteroides pyogenes DSM 20611 = JCM 6294]}	{NA}	{NA}	{COG3250 Beta-galactosidase/beta-glucuronidase G}	{NA}	{NA}	{NA}	{beta galactosidase small chain}
[denovogenes]_100903	{competence protein ComEC [Aeromonas veronii]}	{K02238 comEC competence protein ComEC -- --}	{NA}	{COG0658 Predicted membrane metal-binding protein R}	{NA}	{NA}	{NA}	{ref}
[denovogenes]_100904	{primosome assembly protein PriA, partial [Aeromonas sp. 159]}	{NA}	{COG1198 Primosomal protein N' (replication factor Y) - superfamily II helicase L Replication, recombination and repair ;}	{COG1198 Primosomal protein N' (replication factor Y) - superfamily II helicase L}	{NA}	{NA}	{NA}	{ref}
[denovogenes]_100905	{Homocysteine S-methyltransferase family protein [Aeromonas veronii]}	{K00547 mmuM, BHMT2 homocysteine S-methyltransferase 2.1.1.10 Metabolism--Amino acid metabolism--Cysteine and methionine metabolism|Metabolism--Global and overview maps--Metabolic pathways|Metabolism--Global and overview maps--Biosynthesis of secondary metabolites}	{COG2040 Homocysteine/selenocysteine methylase (S-methylmethionine-dependent) E Amino acid transport and metabolism ;}	{opiNOG06827 Betaine-Homocysteine S-methyltransferase E}	{NA}	{NA}	{NA}	{ref}
[denovogenes]_100906	{hypothetical protein [Bacteroides cellulosilyticus]}	{NA}	{NA}	{NA}	{NA}	{NA}	{NA}	{NA}
[denovogenes]_100907	{Rubrerythrin [Ilyobacter polytropus]}	{K19824 fprB rubrerythrin -- --}	{COG1592 Rubrerythrin C Energy production and conversion ;}	{COG1592 Rubrerythrin C}	{NA}	{RRBR2_CLOAB Reverse rubrerythrin-2 OS=Clostridium acetobutylicum (strain ATCC 824 / DSM 792 / JCM 1419 / LMG 5710 / VKM B-1787) GN=rbr3B PE=1 SV=1}	{NA}	{ref}
[denovogenes]_100908	{NA}	{NA}	{NA}	{COG0358 DNA primase (bacterial type) L}	{NA}	{NA}	{NA}	{NA}
[denovogenes]_100909	{NA}	{NA}	{NA}	{firmNOG06690 -- S}	{NA}	{NA}	{NA}	{NA}
[denovogenes]_10091	{hypothetical protein [Vibrio harveyi]}	{K19170 dndC DNA sulfur modification protein DndC -- --}	{NA}	{COG0175 3'-phosphoadenosine 5'-phosphosulfate sulfotransferase (PAPS reductase)/FAD synthetase and related enzymes EH}	{NA}	{NA}	{NA}	{ref}
[denovogenes]_100910	{hypothetical protein [Dielma fastidiosa]}	{K07240 chrA chromate transporter -- --}	{NA}	{COG2059 Chromate transport protein ChrA P}	{NA}	{NA}	{NA}	{NA}
[denovogenes]_100911	{NA}	{NA}	{NA}	{NA}	{NA}	{NA}	{NA}	{NA}
[denovogenes]_100912	{ATP synthase F0 subunit C [Proteocatella sphenisci]}	{K02110 ATPF0C, atpE F-type H+-transporting ATPase subunit c -- Metabolism--Energy metabolism--Oxidative phosphorylation|Metabolism--Energy metabolism--Photosynthesis|Metabolism--Global and overview maps--Metabolic pathways}	{COG0636 F0F1-type ATP synthase, subunit c/Archaeal/vacuolar-type H+-ATPase, subunit K C Energy production and conversion ;}	{COG0636 F0F1-type ATP synthase, subunit c/Archaeal/vacuolar-type H+-ATPase, subunit K C}	{NA}	{ATPL_CLOPD ATP synthase subunit c, sodium ion specific OS=Clostridium paradoxum GN=atpE PE=1 SV=1}	{NA}	{ref}
[denovogenes]_100913	{prepilin-type cleavage/methylation protein [Cetobacterium somerae]}	{NA}	{NA}	{NOG258428 Protein involved in endoplasmic reticulum unfolded protein response K}	{NA}	{NA}	{NA}	{NA}
[denovogenes]_100914	{3-oxoacyl-ACP synthase [Gallibacterium genomosp. 2]}	{K00648 fabH 3-oxoacyl-[acyl-carrier-protein] synthase III 2.3.1.180 Metabolism--Lipid metabolism--Fatty acid biosynthesis|Metabolism--Global and overview maps--Metabolic pathways|Metabolism--Global and overview maps--Fatty acid metabolism}	{NA}	{COG0332 3-oxoacyl-[acyl-carrier-protein] synthase III I}	{NA}	{NA}	{NA}	{3-oxoacyl-acp synthase}
[denovogenes]_100915	{glycosyl transferase [Aeromonas sp. AE122]}	{NA}	{NA}	{COG0463 Glycosyltransferases involved in cell wall biogenesis M}	{GT2 cellulose synthase (EC 2.4.1.12); chitin synthase (EC 2.4.1.16); dolichyl-phosphate &beta;-D-mannosyltransferase (EC 2.4.1.83); dolichyl-phosphate &beta;-glucosyltransferase (EC 2.4.1.117); N-acetylglucosaminyltransferase (EC 2.4.1.-); N-acetylgalactosaminyltransferase (EC 2.4.1.-); hyaluronan synthase (EC 2.4.1.212); chitin oligosaccharide synthase (EC 2.4.1.-); &beta;-1,3-glucan synthase (…	{NA}	{NA}	{ref}
[denovogenes]_100916	{D, D-heptose 1, 7-bisphosphate phosphatase [Haemophilus parainfluenzae]}	{K03273 gmhB D-glycero-D-manno-heptose 1,7-bisphosphate phosphatase 3.1.3.82 3.1.3.83 Metabolism--Glycan biosynthesis and metabolism--Lipopolysaccharide biosynthesis|Metabolism--Global and overview maps--Metabolic pathways}	{COG0241 Histidinol phosphatase and related phosphatases E Amino acid transport and metabolism ;}	{COG0241 Histidinol phosphatase and related phosphatases E}	{NA}	{GMHBB_PASMU D-glycero-beta-D-manno-heptose-1,7-bisphosphate 7-phosphatase OS=Pasteurella multocida (strain Pm70) GN=gmhB PE=3 SV=1}	{NA}	{-heptose -bisphosphate phosphatase}
[denovogenes]_100917	{TonB-dependent receptor plug domain protein [Prevotella sp. MSX73]}	{NA}	{NA}	{NOG113320 Outer membrane protein involved in nutrient binding S}	{NA}	{NA}	{NA}	{NA}
[denovogenes]_100918	{Alpha-mannosidase mngB [Aeromonas veronii]}	{NA}	{NA}	{bactNOG06057 Alpha-Mannosidase G}	{NA}	{NA}	{NA}	{ref}
[denovogenes]_100919	{MULTISPECIES: membrane protein [Parabacteroides]}	{K07148 K07148 uncharacterized protein -- --}	{NA}	{firmNOG03701 -- S}	{NA}	{NA}	{NA}	{ref}
[denovogenes]_10092	{NAD-utilizing dehydrogenase [Bacteroides vulgatus]}	{K07137 K07137 uncharacterized protein -- --}	{NA}	{arCOG02231 Uncharacterized FAD-dependent dehydrogenase R}	{NA}	{NA}	{NA}	{ref}
[denovogenes]_100920	{membrane protein [[Mannheimia] succiniciproducens]}	{K07285 slp outer membrane lipoprotein -- --}	{COG3065 Starvation-inducible outer membrane lipoprotein M Cell wall/membrane/envelope biogenesis ;}	{COG3065 Starvation-inducible outer membrane lipoprotein M}	{NA}	{Y389_HAEIN Uncharacterized protein HI_0389 OS=Haemophilus influenzae (strain ATCC 51907 / DSM 11121 / KW20 / Rd) GN=HI_0389 PE=4 SV=1}	{NA}	{NA}
[denovogenes]_100921	{Nicotinate-nucleotide pyrophosphorylase [Hydrogenophaga intermedia|Hydrogenophaga sp.]}	{K00767 nadC, QPRT nicotinate-nucleotide pyrophosphorylase (carboxylating) 2.4.2.19 Metabolism--Metabolism of cofactors and vitamins--Nicotinate and nicotinamide metabolism|Metabolism--Global and overview maps--Metabolic pathways}	{COG0157 Nicotinate-nucleotide pyrophosphorylase H Coenzyme transport and metabolism ;}	{proNOG00937 Nicotinate-Nucleotide pyrophosphorylase H}	{NA}	{NADC_PSEAE Nicotinate-nucleotide pyrophosphorylase [carboxylating] OS=Pseudomonas aeruginosa (strain ATCC 15692 / PAO1 / 1C / PRS 101 / LMG 12228) GN=nadC PE=3 SV=2}	{NA}	{nicotinate-nucleotide pyrophosphorylase}
[denovogenes]_100922	{NA}	{NA}	{NA}	{NA}	{NA}	{NA}	{NA}	{NA}
[denovogenes]_100923	{phospholipid-binding protein precursor ybcl [Flavobacterium columnare ATCC 49512]}	{K06910 K06910 uncharacterized protein -- --}	{COG1881 Phospholipid-binding protein R General function prediction only ;}	{COG1881 Phospholipid-binding protein R}	{NA}	{YBCL_ECOLI UPF0098 protein YbcL OS=Escherichia coli (strain K12) GN=ybcL PE=1 SV=1}	{NA}	{NA}
[denovogenes]_100924	{NA}	{NA}	{NA}	{NA}	{NA}	{NA}	{NA}	{NA}
[denovogenes]_100925	{hypothetical protein [Porphyromonadaceae COT-184_OH4590, HW49_07925]}	{K02226 cobC, phpB alpha-ribazole phosphatase 3.1.3.73 Metabolism--Metabolism of cofactors and vitamins--Porphyrin and chlorophyll metabolism|Metabolism--Global and overview maps--Metabolic pathways}	{NA}	{COG0406 Fructose-2,6-bisphosphatase G}	{NA}	{NA}	{NA}	{NA}
[denovogenes]_100926	{TRAP dicarboxylate transporter subunit DctM [Brachyspira pilosicoli B2904]}	{K11690 dctM C4-dicarboxylate transporter, DctM subunit -- Environmental Information Processing--Signal transduction--Two-component system}	{COG1593 TRAP-type C4-dicarboxylate transport system, large permease component G Carbohydrate transport and metabolism ;}	{COG1593 TRAP-type C4-dicarboxylate transport system, large permease component G}	{NA}	{YGIK_SALTY Uncharacterized protein YgiK OS=Salmonella typhimurium (strain LT2 / SGSC1412 / ATCC 700720) GN=ygiK PE=3 SV=2}	{NA}	{ref}
[denovogenes]_100927	{spore germination protein [Acetivibrio cellulolyticus]}	{K06295 gerKA spore germination protein KA -- --}	{NA}	{firmNOG11142 Spore germination protein S}	{NA}	{NA}	{NA}	{ref}
[denovogenes]_100928	{reverse rubrerythrin-2 [Tannerella sp. CAG:118]}	{K19824 fprB rubrerythrin -- --}	{COG1592 Rubrerythrin C Energy production and conversion ;}	{COG1592 Rubrerythrin C}	{NA}	{RRBR1_CLOAB Reverse rubrerythrin-1 OS=Clostridium acetobutylicum (strain ATCC 824 / DSM 792 / JCM 1419 / LMG 5710 / VKM B-1787) GN=rbr3A PE=1 SV=1}	{NA}	{ref}
[denovogenes]_100929	{riboflavin synthase, alpha subunit [Dysgonomonas mossii DSM 22836]}	{K00793 ribE, RIB5 riboflavin synthase 2.5.1.9 Metabolism--Metabolism of cofactors and vitamins--Riboflavin metabolism|Metabolism--Global and overview maps--Metabolic pathways|Metabolism--Global and overview maps--Biosynthesis of secondary metabolites}	{COG0307 Riboflavin synthase alpha chain H Coenzyme transport and metabolism ;}	{chloNOG00921 Riboflavin synthase, alpha subunit H}	{NA}	{RISA_BACAM Riboflavin synthase OS=Bacillus amyloliquefaciens GN=ribE PE=3 SV=1}	{NA}	{riboflavin alpha subunit}
[denovogenes]_10093	{binding-protein-dependent transport systems inner membrane component [Shewanella sp. MR-7]}	{K02011 afuB, fbpB iron(III) transport system permease protein -- Environmental Information Processing--Membrane transport--ABC transporters}	{COG1178 ABC-type Fe3+ transport system, permease component P Inorganic ion transport and metabolism ;}	{COG1178 ABC-type Fe3+ transport system, permease component P}	{NA}	{NA}	{NA}	{binding-protein-dependent transport systems inner membrane component}
[denovogenes]_100930	{transcription termination factor NusA [Fusobacterium varium ATCC 27725]}	{K02600 nusA N utilization substance protein A -- --}	{COG0195 Transcription elongation factor K Transcription ;}	{COG0195 Transcription elongation factor K}	{NA}	{NUSA_BACHD Transcription termination/antitermination protein NusA OS=Bacillus halodurans (strain ATCC BAA-125 / DSM 18197 / FERM 7344 / JCM 9153 / C-125) GN=nusA PE=3 SV=1}	{NA}	{transcription termination factor}
[denovogenes]_100931	{Phosphoribosylformylglycinamidine cyclo-ligase [Vibrio mimicus VM603]}	{K01933 purM phosphoribosylformylglycinamidine cyclo-ligase 6.3.3.1 Metabolism--Nucleotide metabolism--Purine metabolism|Metabolism--Global and overview maps--Metabolic pathways|Metabolism--Global and overview maps--Biosynthesis of secondary metabolites|Metabolism--Global and overview maps--Biosynthesis of antibiotics}	{COG0150 Phosphoribosylaminoimidazole (AIR) synthetase F Nucleotide transport and metabolism ;}	{COG0150 Phosphoribosylaminoimidazole (AIR) synthetase F}	{NA}	{PUR5_VIBCM Phosphoribosylformylglycinamidine cyclo-ligase OS=Vibrio cholerae serotype O1 (strain M66-2) GN=purM PE=3 SV=1}	{NA}	{phosphoribosylformylglycinamidine cyclo-ligase}
[denovogenes]_100932	{transposase [ [[Clostridium] spiroforme]}	{K07483 K07483 transposase -- --}	{NA}	{proNOG30742 Transposase L}	{NA}	{NA}	{NA}	{ref}
[denovogenes]_100933	{hypothetical protein [Aeromonas sp. 4287D]}	{NA}	{NA}	{aproNOG19219 -- S}	{NA}	{NA}	{NA}	{NA}
[denovogenes]_100934	{hypothetical protein [Bradyrhizobium sp.]}	{NA}	{NA}	{proNOG08979 Protein involved in DNA integration S}	{NA}	{NA}	{NA}	{ref}
[denovogenes]_100935	{PTS sugar transporter subunit IIC [Psychrilyobacter atlanticus]}	{K07035 K07035 uncharacterized protein -- --}	{COG3641 Predicted membrane protein, putative toxin regulator R General function prediction only ;}	{firmNOG01837 Solute:Cation symporter protein S}	{NA}	{NA}	{NA}	{ref}
[denovogenes]_100936	{DNA or RNA helicase of superfamily II [Clostridium sp. KNHs205]}	{NA}	{NA}	{fuNOG04181 -- L}	{NA}	{NA}	{NA}	{NA}
[denovogenes]_100937	{hypothetical protein [Psychrilyobacter atlanticus]}	{NA}	{NA}	{NOG288150 -- -}	{NA}	{NA}	{NA}	{NA}
[denovogenes]_100938	{glycosyl transferase [Prevotella albensis]}	{NA}	{NA}	{COG0438 Glycosyltransferase M}	{GT4 sucrose synthase (EC 2.4.1.13); sucrose-phosphate synthase (EC 2.4.1.14); &alpha;-glucosyltransferase (EC 2.4.1.52); lipopolysaccharide N-acetylglucosaminyltransferase (EC 2.4.1.56); GDP-Man &alpha;-mannosyltransferase (EC 2.4.1.-); 1,2-diacylglycerol 3-glucosyltransferase (EC 2.4.1.157); diglucosyl diacylglycerol synthase (EC 2.4.1.208); digalactosyldiacylglycerol synthase (EC 2.4.1.141); t…	{NA}	{NA}	{NA}
[denovogenes]_10094	{methyl-accepting chemotaxis protein [Shewanella sp. HN-41]}	{K03406 mcp methyl-accepting chemotaxis protein -- Environmental Information Processing--Signal transduction--Two-component system|Cellular Processes--Cell motility--Bacterial chemotaxis}	{COG0840 Methyl-accepting chemotaxis protein NT Cell motility ; Signal transduction mechanisms ;}	{COG0840 Methyl-accepting chemotaxis protein NT}	{NA}	{NA}	{NA}	{methyl-accepting chemotaxis sensory transducer}
[denovogenes]_100940	{hypothetical protein [Aeromonas sp. AE122]}	{K07735 algH putative transcriptional regulator -- --}	{COG1678 Putative transcriptional regulator K Transcription ;}	{aproNOG05096 -- K}	{NA}	{Y467_VIBCH UPF0301 protein VC_0467 OS=Vibrio cholerae serotype O1 (strain ATCC 39315 / El Tor Inaba N16961) GN=VC_0467 PE=1 SV=2}	{NA}	{NA}
[denovogenes]_100941	{malate dehydrogenase [Shewanella xiamenensis]}	{K00029 E1.1.1.40, maeB malate dehydrogenase (oxaloacetate-decarboxylating)(NADP+) 1.1.1.40 Metabolism--Carbohydrate metabolism--Pyruvate metabolism|Metabolism--Energy metabolism--Carbon fixation in photosynthetic organisms|Metabolism--Global and overview maps--Metabolic pathways|Metabolism--Global and overview maps--Microbial metabolism in diverse environments|Metabolism--Global and overview map…	{COG0281 Malic enzyme C Energy production and conversion ;}	{aproNOG00590 Malic enzyme C}	{NA}	{MAO4_BACSU Probable NAD-dependent malic enzyme 4 OS=Bacillus subtilis (strain 168) GN=ytsJ PE=3 SV=1}	{NA}	{ref}
[denovogenes]_100942	{membrane protein [Aeromonas veronii]}	{NA}	{COG0697 Permeases of the drug/metabolite transporter (DMT) superfamily GER Carbohydrate transport and metabolism ; Amino acid transport and metabolism ; General function prediction only ;}	{bactNOG28851 -- EG}	{NA}	{NA}	{NA}	{membrane protein}
[denovogenes]_100943	{membrane protein [Parabacteroides goldsteinii]}	{NA}	{NA}	{bactNOG52975 -- S}	{NA}	{NA}	{NA}	{ref}
[denovogenes]_100944	{MULTISPECIES: flagellar hook capping protein FlgD [Thermotoga|Thermotoga lettingae]}	{NA}	{NA}	{dicNOG04743 M6 family metalloprotease domain protein O}	{NA}	{NA}	{NA}	{ref}
[denovogenes]_100945	{serine/threonine protein phosphatase [Psychrilyobacter atlanticus]}	{NA}	{NA}	{arCOG01145 Icc family phosphoesterase R}	{NA}	{NA}	{NA}	{NA}
[denovogenes]_100946	{hypothetical protein [Mesorhizobium ciceri]}	{NA}	{NA}	{NA}	{NA}	{NA}	{NA}	{NA}
[denovogenes]_100947	{UTP--glucose-1-phosphate uridylyltransferase protein [Haloplasma contractile]}	{K00963 UGP2, galU, galF UTP--glucose-1-phosphate uridylyltransferase 2.7.7.9 Metabolism--Carbohydrate metabolism--Pentose and glucuronate interconversions|Metabolism--Carbohydrate metabolism--Galactose metabolism|Metabolism--Carbohydrate metabolism--Starch and sucrose metabolism|Metabolism--Carbohydrate metabolism--Amino sugar and nucleotide sugar metabolism|Metabolism--Global and overview maps-…	{COG1210 UDP-glucose pyrophosphorylase M Cell wall/membrane/envelope biogenesis ;}	{COG1210 UDP-glucose pyrophosphorylase M}	{NA}	{YNGB_BACSU Probable UTP--glucose-1-phosphate uridylyltransferase YngB OS=Bacillus subtilis (strain 168) GN=yngB PE=3 SV=1}	{NA}	{ref}
[denovogenes]_100948	{hypothetical protein [Proteocatella sphenisci]}	{NA}	{COG0635 Coproporphyrinogen III oxidase and related Fe-S oxidoreductases H Coenzyme transport and metabolism ;}	{COG0635 Coproporphyrinogen III oxidase and related Fe-S oxidoreductases H}	{NA}	{YQER_BACSU Oxygen-independent coproporphyrinogen-III oxidase-like protein YqeR OS=Bacillus subtilis (strain 168) GN=hemN PE=2 SV=3}	{NA}	{NA}
[denovogenes]_100949	{NA}	{NA}	{NA}	{NA}	{NA}	{NA}	{NA}	{NA}
[denovogenes]_10095	{starch-binding associating with outer membrane family protein [Bacteroides fragilis str. 2-F-2 #7]}	{NA}	{NA}	{NOG296394 -- -}	{NA}	{NA}	{NA}	{NA}
[denovogenes]_100950	{16S rRNA m(4)C1402 methyltransferase, partial [Salmonella enterica]}	{K03438 mraW, rsmH 16S rRNA (cytosine1402-N4)-methyltransferase 2.1.1.199 --}	{COG0275 Predicted S-adenosylmethionine-dependent methyltransferase involved in cell envelope biogenesis M Cell wall/membrane/envelope biogenesis ;}	{COG0275 Predicted S-adenosylmethionine-dependent methyltransferase involved in cell envelope biogenesis M}	{NA}	{RSMH_SALPK Ribosomal RNA small subunit methyltransferase H OS=Salmonella paratyphi A (strain AKU_12601) GN=rsmH PE=3 SV=1}	{NA}	{gb}
[denovogenes]_100951	{phosphopantothenoylcysteine decarboxylase [Streptococcus iniae]}	{K01598 PPCDC, coaC phosphopantothenoylcysteine decarboxylase 4.1.1.36 Metabolism--Metabolism of cofactors and vitamins--Pantothenate and CoA biosynthesis|Metabolism--Global and overview maps--Metabolic pathways}	{COG0452 Phosphopantothenoylcysteine synthetase/decarboxylase H Coenzyme transport and metabolism ;}	{COG0452 Phosphopantothenoylcysteine synthetase/decarboxylase H}	{NA}	{COAC_STRMU Probable phosphopantothenoylcysteine decarboxylase OS=Streptococcus mutans serotype c (strain ATCC 700610 / UA159) GN=coaC PE=3 SV=2}	{NA}	{phosphopantothenoylcysteine decarboxylase}
[denovogenes]_100952	{SAM-dependent methyltransferase [Streptococcus henryi]}	{NA}	{COG0500 SAM-dependent methyltransferases QR Secondary metabolites biosynthesis, transport and catabolism ; General function prediction only ;}	{euNOG06629 -- -}	{NA}	{YTQB_BACSU Putative rRNA methylase YtqB OS=Bacillus subtilis (strain 168) GN=ytqB PE=3 SV=1}	{NA}	{ref}
[denovogenes]_100953	{FtsK/SpoIIIE family protein [Aeromonas veronii B565]}	{NA}	{COG1674 DNA segregation ATPase FtsK/SpoIIIE and related proteins D Cell cycle control, cell division, chromosome partitioning ;}	{proNOG00813 Cell division protein D}	{NA}	{NA}	{NA}	{ref}
[denovogenes]_100954	{efflux transporter, RND family, MFP subunit [Bacteroides thetaiotaomicron]}	{K03585 acrA, mexA, adeI, smeD, mtrC, cmeA membrane fusion protein, multidrug efflux system -- Human Diseases--Drug resistance: Antimicrobial--beta-Lactam resistance|Human Diseases--Drug resistance: Antimicrobial--Cationic antimicrobial peptide (CAMP) resistance}	{NA}	{proNOG00155 Protein involved in protein secretion M}	{NA}	{NA}	{NA}	{ref}
[denovogenes]_100955	{aspartate kinase [Chryseobacterium caeni]}	{K12524 thrA bifunctional aspartokinase / homoserine dehydrogenase 1 2.7.2.4 1.1.1.3 Metabolism--Amino acid metabolism--Glycine, serine and threonine metabolism|Metabolism--Biosynthesis of other secondary metabolites--Monobactam biosynthesis|Metabolism--Amino acid metabolism--Cysteine and methionine metabolism|Metabolism--Amino acid metabolism--Lysine biosynthesis|Metabolism--Global and overview …	{COG0460 Homoserine dehydrogenase E Amino acid transport and metabolism ;}	{COG0460 Homoserine dehydrogenase E}	{NA}	{DHOM_EMENI Homoserine dehydrogenase OS=Emericella nidulans (strain FGSC A4 / ATCC 38163 / CBS 112.46 / NRRL 194 / M139) GN=AN2882 PE=1 SV=1}	{NA}	{ref}
[denovogenes]_100956	{NA}	{NA}	{NA}	{COG2304 Uncharacterized protein containing a von Willebrand factor type A (vWA) domain R}	{NA}	{NA}	{NA}	{NA}
[denovogenes]_100957	{hypothetical protein [Runella limosa]}	{NA}	{NA}	{NOG310647 -- -}	{NA}	{NA}	{NA}	{NA}
[denovogenes]_100958	{NA}	{NA}	{NA}	{bactNOG50929 N-Acetyltransferase R}	{NA}	{NA}	{NA}	{NA}
[denovogenes]_100959	{hypothetical protein, partial [Limnohabitans sp. Rim28]}	{NA}	{NA}	{actNOG00692 The UvrABC repair system catalyzes the recognition and processing of DNA lesions. UvrA is an ATPase and a DNA-binding protein. A damage recognition complex composed of 2 uvrA and 2 uvrB subunits scans DNA for abnormalities. When the presence of a lesion has been verified by uvrB, the uvrA molecules dissociate L}	{NA}	{NA}	{NA}	{ref}
[denovogenes]_10096	{putative PAS/PAC sensor protein [Akkermansia sp. CAG:344]}	{K07315 rsbU_P phosphoserine phosphatase RsbU/P 3.1.3.3 --}	{NA}	{COG2208 Serine phosphatase RsbU, regulator of sigma subunit TK}	{NA}	{NA}	{NA}	{NA}
[denovogenes]_100960	{NA}	{NA}	{NA}	{NA}	{NA}	{NA}	{NA}	{NA}
[denovogenes]_100961	{tonB-linked outer membrane, SusC/RagA family protein [Parabacteroides distasonis str. 3776 Po2 i]}	{NA}	{NA}	{bactNOG06435 Tonb-Dependent receptor S}	{NA}	{NA}	{NA}	{NA}
[denovogenes]_100962	{phosphoribulokinase [Shewanella oneidensis|Shewanella xiamenensis]}	{K00855 PRK, prkB phosphoribulokinase 2.7.1.19 Metabolism--Energy metabolism--Carbon fixation in photosynthetic organisms|Metabolism--Global and overview maps--Metabolic pathways|Metabolism--Global and overview maps--Microbial metabolism in diverse environments|Metabolism--Global and overview maps--Carbon metabolism}	{COG3954 Phosphoribulokinase C Energy production and conversion ;}	{eurNOG00089 Uridine kinase F}	{NA}	{KPPR_SHIFL Probable phosphoribulokinase OS=Shigella flexneri GN=prkB PE=3 SV=1}	{NA}	{phosphoribulokinase}
[denovogenes]_100963	{phosphate ABC transporter permease [Aeromonas veronii]}	{NA}	{NA}	{bactNOG06314 Part of a binding-protein-dependent transport system. responsible for the translocation of the substrate across the membrane (By similarity) P}	{NA}	{NA}	{NA}	{phosphate abc transporter permease}
[denovogenes]_100964	{penicillin-binding protein activator LpoA [Citrobacter farmeri GTC 1319]}	{NA}	{NA}	{proNOG59334 Lppc family lipoprotein S}	{NA}	{NA}	{NA}	{ref}
[denovogenes]_100965	{DEAD/DEAH box helicase [Aeromonas veronii]}	{K11927 rhlE ATP-dependent RNA helicase RhlE 3.6.4.13 Genetic Information Processing--Folding, sorting and degradation--RNA degradation}	{COG0513 Superfamily II DNA and RNA helicases LKJ Replication, recombination and repair ; Transcription ; Translation, ribosomal structure and biogenesis ;}	{proNOG00052 Atp-Dependent RNA helicase L}	{NA}	{NA}	{NA}	{ref}
[denovogenes]_100966	{hypothetical protein [Sulfolobales archaeon Acd1]}	{NA}	{NA}	{tenNOG00660 Marr family protein K}	{NA}	{NA}	{NA}	{NA}
[denovogenes]_100967	{peptide chain release factor 2 [Neisseria sicca]}	{K02836 prfB peptide chain release factor 2 -- --}	{COG1186 Protein chain release factor B J Translation, ribosomal structure and biogenesis ;}	{gproNOG00583 Translation release factor, codon specific J}	{NA}	{RF2_NEIG2 Peptide chain release factor 2 OS=Neisseria gonorrhoeae (strain NCCP11945) GN=prfB PE=3 SV=1}	{NA}	{peptide chain release factor 2}
[denovogenes]_100968	{peptidylprolyl isomerase [Bacteroides massiliensis]}	{K03775 slyD FKBP-type peptidyl-prolyl cis-trans isomerase SlyD 5.2.1.8 --}	{NA}	{COG1047 FKBP-type peptidyl-prolyl cis-trans isomerases 2 O}	{NA}	{NA}	{NA}	{ref}
[denovogenes]_100969	{NA}	{NA}	{NA}	{NA}	{NA}	{NA}	{NA}	{NA}
[denovogenes]_10097	{hypothetical protein [Bacteroides massiliensis]}	{K01897 ACSL, fadD long-chain acyl-CoA synthetase 6.2.1.3 Metabolism--Lipid metabolism--Fatty acid biosynthesis|Metabolism--Lipid metabolism--Fatty acid degradation|Metabolism--Global and overview maps--Metabolic pathways|Metabolism--Global and overview maps--Fatty acid metabolism|Cellular Processes--Cellular community - prokaryotes--Quorum sensing|Organismal Systems--Endocrine system--PPAR signa…	{NA}	{COG0318 Acyl-CoA synthetases (AMP-forming)/AMP-acid ligases II IQ}	{NA}	{NA}	{NA}	{ref}
[denovogenes]_100970	{hypothetical protein [Cetobacterium somerae]}	{NA}	{NA}	{firmNOG00900 Aminopeptidase 2; catalyzes the removal of amino acids from the N termini of peptides E}	{NA}	{APEA_THENE Probable M18 family aminopeptidase 1 OS=Thermotoga neapolitana GN=apeA PE=3 SV=1}	{NA}	{ref}
[denovogenes]_100971	{long-chain-fatty-acid-CoA ligase [ [[Clostridium] straminisolvens JCM 21531]}	{NA}	{COG0365 Acyl-coenzyme A synthetases/AMP-(fatty) acid ligases I Lipid transport and metabolism ;}	{bactNOG00950 Amp-Dependent synthetase and ligase I}	{NA}	{NA}	{NA}	{long-chain-fatty-acid- ligase}
[denovogenes]_100972	{hypothetical protein, partial [Serratia fonticola]}	{K20276 bapA large repetitive protein -- Cellular Processes--Cellular community - prokaryotes--Quorum sensing}	{NA}	{NOG12793 Calcium ion binding protein S}	{NA}	{NA}	{NA}	{NA}
[denovogenes]_100973	{threonine/alanine tRNA ligase second additional domain protein [Fusobacterium varium ATCC 27725]}	{K01872 AARS, alaS alanyl-tRNA synthetase 6.1.1.7 Genetic Information Processing--Translation--Aminoacyl-tRNA biosynthesis}	{COG2872 Predicted metal-dependent hydrolases related to alanyl-tRNA synthetase HxxxH domain R General function prediction only ;}	{COG0013 Alanyl-tRNA synthetase J}	{NA}	{NA}	{NA}	{ref}
[denovogenes]_100974	{hypothetical protein [Streptococcus suis]}	{NA}	{NA}	{NA}	{NA}	{NA}	{NA}	{ref}
[denovogenes]_100975	{ATP-dependent protease subunit HslV [Vibrio cholerae O1 biovar El Tor str. N16961] [Vibrio cholerae]}	{K01419 hslV, clpQ ATP-dependent HslUV protease, peptidase subunit HslV 3.4.25.2 --}	{COG5405 ATP-dependent protease HslVU (ClpYQ), peptidase subunit O Posttranslational modification, protein turnover, chaperones ;}	{aproNOG00095 Atp-Dependent protease peptidase subunit O}	{NA}	{HSLV_VIBCM ATP-dependent protease subunit HslV OS=Vibrio cholerae serotype O1 (strain M66-2) GN=hslV PE=3 SV=1}	{NA}	{atp-dependent protease peptidase subunit}
[denovogenes]_100976	{transcriptional regulator, TetR family [Propionibacterium propionicum F0230a]}	{K18476 tetR TetR/AcrR family transcriptional regulator, tetracycline repressor protein -- --}	{NA}	{NOG269228 -- -}	{NA}	{NA}	{NA}	{transcriptional family}
[denovogenes]_100977	{hypothetical protein [Citrobacter amalonaticus, DQ02_06635]}	{K07479 yrdD putative DNA topoisomerase -- --}	{COG0551 Zn-finger domain associated with topoisomerase type I L Replication, recombination and repair ;}	{COG0551 Zn-finger domain associated with topoisomerase type I L}	{NA}	{YRDD_ECOLI Uncharacterized protein YrdD OS=Escherichia coli (strain K12) GN=yrdD PE=4 SV=2}	{NA}	{dna topoisomerase}
[denovogenes]_100978	{ABC transporter [Aeromonas sp. AE122]}	{K09810 lolD lipoprotein-releasing system ATP-binding protein 3.6.3.- Environmental Information Processing--Membrane transport--ABC transporters}	{COG1136 ABC-type antimicrobial peptide transport system, ATPase component V Defense mechanisms ;}	{COG1136 ABC-type antimicrobial peptide transport system, ATPase component V}	{NA}	{LOLD_PHOPR Lipoprotein-releasing system ATP-binding protein LolD OS=Photobacterium profundum GN=lolD PE=3 SV=2}	{NA}	{lipoprotein releasing atp-binding protein}
[denovogenes]_100979	{ABC transporter ATP-binding protein [Rubrivivax benzoatilyticus]}	{K10823 oppF oligopeptide transport system ATP-binding protein -- Human Diseases--Drug resistance: Antimicrobial--beta-Lactam resistance|Environmental Information Processing--Membrane transport--ABC transporters|Cellular Processes--Cellular community - prokaryotes--Quorum sensing}	{COG4608 ABC-type oligopeptide transport system, ATPase component E Amino acid transport and metabolism ;}	{COG1123 ATPase components of various ABC-type transport systems, contain duplicated ATPase R}	{NA}	{APPF_BACSU Oligopeptide transport ATP-binding protein AppF OS=Bacillus subtilis (strain 168) GN=appF PE=3 SV=2}	{NA}	{ref}
[denovogenes]_10098	{regulatory ATPase variant A [Aeromonas salmonicida]}	{K03924 moxR MoxR-like ATPase 3.6.3.- --}	{COG0714 MoxR-like ATPases R General function prediction only ;}	{COG0714 MoxR-like ATPases R}	{NA}	{RAVA_ECOLU ATPase RavA OS=Escherichia coli O17:K52:H18 (strain UMN026 / ExPEC) GN=ravA PE=3 SV=1}	{NA}	{ref}
[denovogenes]_100980	{D, D-heptose 1, 7-bisphosphate phosphatase, partial [Pasteurella dagmatis ATCC 43325]}	{K03273 gmhB D-glycero-D-manno-heptose 1,7-bisphosphate phosphatase 3.1.3.82 3.1.3.83 Metabolism--Glycan biosynthesis and metabolism--Lipopolysaccharide biosynthesis|Metabolism--Global and overview maps--Metabolic pathways}	{COG0241 Histidinol phosphatase and related phosphatases E Amino acid transport and metabolism ;}	{proNOG16545 D,D-Heptose 1,7-bisphosphate phosphatase; Converts the D-glycero-beta-D-manno-heptose 1,7-bisphosphate intermediate into D-glycero-beta-D-manno-heptose 1-phosphate E}	{NA}	{GMHBB_PASMU D-glycero-beta-D-manno-heptose-1,7-bisphosphate 7-phosphatase OS=Pasteurella multocida (strain Pm70) GN=gmhB PE=3 SV=1}	{NA}	{-heptose -bisphosphate phosphatase}
[denovogenes]_100981	{hypothetical protein [Aggregatibacter sp. oral taxon 458]}	{K02656 pilF type IV pilus assembly protein PilF -- --}	{COG3063 Tfp pilus assembly protein PilF NU Cell motility ; Intracellular trafficking, secretion, and vesicular transport ;}	{COG3063 Tfp pilus assembly protein PilF NU}	{NA}	{Y366_HAEIN Uncharacterized protein HI_0366 OS=Haemophilus influenzae (strain ATCC 51907 / DSM 11121 / KW20 / Rd) GN=HI_0366 PE=3 SV=1}	{NA}	{type iv pilus biogenesis stability protein}
[denovogenes]_100982	{protein of unknown function DUF1599 [Paludibacter propionicigenes WB4]}	{NA}	{NA}	{NOG39374 -- S}	{NA}	{NA}	{NA}	{NA}
[denovogenes]_100983	{NADH dehydrogenase [Propionibacteriaceae bacterium P6A17]}	{K00331 nuoB NADH-quinone oxidoreductase subunit B 1.6.5.3 Metabolism--Energy metabolism--Oxidative phosphorylation|Metabolism--Global and overview maps--Metabolic pathways}	{COG0377 NADH:ubiquinone oxidoreductase 20 kD subunit and related Fe-S oxidoreductases C Energy production and conversion ;}	{proNOG02973 NDH-1 shuttles electrons from NADH, via FMN and iron- sulfur (Fe-S) centers, to quinones in the respiratory chain. The immediate electron acceptor for the enzyme in this species is believed to be ubiquinone. Couples the redox reaction to proton translocation , and thus conserves the redox energy in a proton gradient C}	{NA}	{NUOB_NOCSJ NADH-quinone oxidoreductase subunit B OS=Nocardioides sp. (strain BAA-499 / JS614) GN=nuoB PE=3 SV=1}	{NA}	{ref}
[denovogenes]_100984	{S-methyl-5'-thioadenosine phosphorylase [Verrucomicrobium spinosum]}	{K00772 mtaP, MTAP 5'-methylthioadenosine phosphorylase 2.4.2.28 Metabolism--Amino acid metabolism--Cysteine and methionine metabolism|Metabolism--Global and overview maps--Metabolic pathways}	{COG0005 Purine nucleoside phosphorylase F Nucleotide transport and metabolism ;}	{COG0005 Purine nucleoside phosphorylase F}	{NA}	{MTAP_GEOSL S-methyl-5'-thioadenosine phosphorylase OS=Geobacter sulfurreducens (strain ATCC 51573 / DSM 12127 / PCA) GN=mtnP PE=3 SV=1}	{NA}	{ref}
[denovogenes]_100985	{oxidoreductase [Sulfitobacter sp. NB-77]}	{NA}	{NA}	{COG1028 Dehydrogenases with different specificities (related to short-chain alcohol dehydrogenases) IQR}	{NA}	{NA}	{NA}	{NA}
[denovogenes]_100986	{peptidase M20 [Aeromonas veronii]}	{K01295 E3.4.17.11 glutamate carboxypeptidase 3.4.17.11 --}	{NA}	{COG0624 Acetylornithine deacetylase/Succinyl-diaminopimelate desuccinylase and related deacylases E}	{NA}	{NA}	{NA}	{ref}
[denovogenes]_100987	{hypothetical protein [Fusobacterium nucleatum]}	{NA}	{NA}	{NOG329106 -- -}	{NA}	{NA}	{NA}	{NA}
[denovogenes]_100988	{pilus assembly protein FlpD [Aeromonas veronii]}	{NA}	{NA}	{proNOG50958 -- S}	{NA}	{NA}	{NA}	{NA}
[denovogenes]_100989	{putrescine ABC transporter ATP-binding protein [Citrobacter farmeri GTC 1319]}	{K11076 potG putrescine transport system ATP-binding protein -- Environmental Information Processing--Membrane transport--ABC transporters}	{COG3842 ABC-type spermidine/putrescine transport systems, ATPase components E Amino acid transport and metabolism ;}	{aproNOG00540 Part of the ABC transporter complex potABCD involved in spermidine/putrescine import. Responsible for energy coupling to the transport system (By similarity) protein E}	{NA}	{POTG_ECOLI Putrescine transport ATP-binding protein PotG OS=Escherichia coli (strain K12) GN=potG PE=3 SV=2}	{NA}	{polyamine abc atp-binding family protein}
[denovogenes]_10099	{FAD binding domain protein [Bacteroides dorei DSM 17855]}	{K07137 K07137 uncharacterized protein -- --}	{NA}	{COG2509 Uncharacterized FAD-dependent dehydrogenases R}	{NA}	{NA}	{NA}	{ref}
[denovogenes]_100990	{ATP-dependent helicase [Aeromonas sp. 4287D]}	{K03579 hrpB ATP-dependent helicase HrpB 3.6.4.13 --}	{NA}	{COG1643 HrpA-like helicases L}	{NA}	{NA}	{NA}	{ref}
[denovogenes]_100991	{V-type H+-transporting ATPase subunit A [Bacteroides vulgatus]}	{NA}	{NA}	{COG1155 Archaeal/vacuolar-type H+-ATPase subunit A C}	{NA}	{NA}	{NA}	{ref}
[denovogenes]_100992	{hypothetical protein [Eubacterium ramulus]}	{NA}	{NA}	{tenNOG00083 -- S}	{NA}	{NA}	{NA}	{NA}
[denovogenes]_100993	{tRNA nucleotidyltransferase [Neisseria cinerea ATCC 14685]}	{K00989 rph ribonuclease PH 2.7.7.56 --}	{COG0689 RNase PH J Translation, ribosomal structure and biogenesis ;}	{COG0689 RNase PH J}	{NA}	{RNPH_NEIMF Ribonuclease PH OS=Neisseria meningitidis serogroup C / serotype 2a (strain ATCC 700532 / DSM 15464 / FAM18) GN=rph PE=3 SV=1}	{NA}	{ribonuclease ph}
[denovogenes]_100994	{methyl-accepting chemotaxis protein IV [Citrobacter farmeri GTC 1319]}	{NA}	{NA}	{COG0840 Methyl-accepting chemotaxis protein NT}	{NA}	{NA}	{NA}	{methyl-accepting chemotaxis protein iv}
[denovogenes]_100995	{4-methyl-5(B-hydroxyethyl)-thiazole monophosphate biosynthesis protein [Paludibacter propionicigenes]}	{K03152 thiJ 4-methyl-5(b-hydroxyethyl)-thiazole monophosphate biosynthesis -- --}	{COG0693 Putative intracellular protease/amidase R General function prediction only ;}	{proNOG19201 DJ-1 family protein S}	{NA}	{NA}	{NA}	{NA}
[denovogenes]_100996	{molecular chaperone GrpE [Bacteroidetes bacterium SCGC AAA027-G08]}	{K03687 GRPE molecular chaperone GrpE -- --}	{NA}	{COG0576 Molecular chaperone GrpE (heat shock protein) O}	{NA}	{GRPE_PARD8 Protein GrpE OS=Parabacteroides distasonis (strain ATCC 8503 / DSM 20701 / NCTC 11152) GN=grpE PE=3 SV=1}	{NA}	{ref}
[denovogenes]_100997	{uncharacterized protein BN533_01855 [Phascolarctobacterium sp. CAG:207]}	{K20415 madH ACP-SH:acetate ligase 6.2.1.35 --}	{NA}	{proNOG43980 -- S}	{NA}	{MADH_MALRU ACP-SH:acetate ligase OS=Malonomonas rubra GN=madH PE=1 SV=1}	{NA}	{NA}
[denovogenes]_100998	{ABC transporter [Neisseria weaveri]}	{K04754 mlaA, vacJ phospholipid-binding lipoprotein MlaA -- --}	{COG2853 Surface lipoprotein M Cell wall/membrane/envelope biogenesis ;}	{gproNOG06062 Lipoprotein M}	{NA}	{NA}	{NA}	{NA}
[denovogenes]_100999	{CRISPR-associated negative autoregulator [ [[Clostridium] straminisolvens JCM 21531]}	{NA}	{NA}	{aquiNOG04928 Crispr-Associated regulatory protein, DevR family L}	{NA}	{NA}	{NA}	{NA}
[denovogenes]_101	{putative uncharacterized protein [Odoribacter splanchnicus CAG:14]}	{NA}	{NA}	{NOG71647 Phosphoenolpyruvate carboxykinase (ATP) S}	{NA}	{NA}	{NA}	{ref}
[denovogenes]_1010	{beta-D-galactosidase [Vibrio parahaemolyticus]}	{K01190 lacZ beta-galactosidase 3.2.1.23 Metabolism--Carbohydrate metabolism--Galactose metabolism|Metabolism--Glycan biosynthesis and metabolism--Other glycan degradation|Metabolism--Lipid metabolism--Sphingolipid metabolism|Metabolism--Global and overview maps--Metabolic pathways}	{COG3250 Beta-galactosidase/beta-glucuronidase G Carbohydrate transport and metabolism ;}	{actNOG01773 Beta-Galactosidase G}	{GH2 &beta;-galactosidase (EC 3.2.1.23) ; &beta;-mannosidase (EC 3.2.1.25); &beta;-glucuronidase (EC 3.2.1.31); mannosylglycoprotein endo-&beta;-mannosidase (EC 3.2.1.152); exo-&beta;-glucosaminidase (EC 3.2.1.165) NA}	{BGAL_VIBVY Beta-galactosidase OS=Vibrio vulnificus (strain YJ016) GN=lacZ PE=3 SV=1}	{NA}	{ref}
[denovogenes]_10100	{metallophosphoesterase [Shewanella xiamenensis]}	{K01081 E3.1.3.5 5'-nucleotidase 3.1.3.5 Metabolism--Nucleotide metabolism--Purine metabolism|Metabolism--Nucleotide metabolism--Pyrimidine metabolism|Metabolism--Metabolism of cofactors and vitamins--Nicotinate and nicotinamide metabolism|Metabolism--Global and overview maps--Metabolic pathways|Metabolism--Global and overview maps--Biosynthesis of secondary metabolites}	{COG0737 5'-nucleotidase/2',3'-cyclic phosphodiesterase and related esterases F Nucleotide transport and metabolism ;}	{KOG4419 5' nucleotidase F}	{NA}	{NA}	{NA}	{ref}
[denovogenes]_101000	{putative uncharacterized protein [Firmicutes bacterium CAG:194]}	{NA}	{NA}	{bactNOG100059 -- M}	{NA}	{NA}	{NA}	{NA}
[denovogenes]_101001	{hypothetical protein, partial [Aeromonas sp. 4287D]}	{NA}	{NA}	{NA}	{NA}	{NA}	{NA}	{NA}
[denovogenes]_101002	{type IIA topoisomerase (DNA gyrase/topo II, topoisomerase IV), A subunit [ [[Clostridium] clariflavum]}	{K02469 gyrA DNA gyrase subunit A 5.99.1.3 --}	{NA}	{proNOG02083 DNA gyrase subunit A L}	{NA}	{GYRA_SPICI DNA gyrase subunit A (Fragment) OS=Spiroplasma citri GN=gyrA PE=3 SV=1}	{NA}	{ref}
[denovogenes]_101003	{NA}	{NA}	{NA}	{NOG77549 -- S}	{NA}	{NA}	{NA}	{NA}
[denovogenes]_101004	{threonine synthase [ [[Clostridium] straminisolvens JCM 21531]}	{NA}	{NA}	{bactNOG02167 Threonine synthase E}	{NA}	{NA}	{NA}	{threonine synthase}
[denovogenes]_101005	{collagen-binding protein [Bacteroides pyogenes]}	{NA}	{NA}	{NOG12793 Calcium ion binding protein S}	{NA}	{NA}	{NA}	{ref}
[denovogenes]_101006	{transcriptional regulator [Propionibacteriaceae bacterium P6A17]}	{NA}	{COG0789 Predicted transcriptional regulators K Transcription ;}	{COG0789 Predicted transcriptional regulators K}	{NA}	{Y1861_MYCBO Uncharacterized HTH-type transcriptional regulator Mb1861 OS=Mycobacterium bovis (strain ATCC BAA-935 / AF2122/97) GN=Mb1861 PE=3 SV=1}	{NA}	{NA}
[denovogenes]_101007	{Propionate--CoA ligase [Escherichia coli ISC11]}	{NA}	{NA}	{bctoNOG01488 Acetyl-Coenzyme A synthetase I}	{NA}	{NA}	{NA}	{ref}
[denovogenes]_101008	{NADH-quinone oxidoreductase subunit J [Citrobacter farmeri GTC 1319]}	{K00339 nuoJ NADH-quinone oxidoreductase subunit J 1.6.5.3 Metabolism--Energy metabolism--Oxidative phosphorylation|Metabolism--Global and overview maps--Metabolic pathways}	{COG0839 NADH:ubiquinone oxidoreductase subunit 6 (chain J) C Energy production and conversion ;}	{proNOG12171 NADH dehydrogenase (ubiquinone) C}	{NA}	{NUOJ_SHIFL NADH-quinone oxidoreductase subunit J OS=Shigella flexneri GN=nuoJ PE=3 SV=1}	{NA}	{nadh-quinone oxidoreductase subunit j}
[denovogenes]_101009	{phage tail protein [Desulfosporosinus sp. OT]}	{NA}	{NA}	{proNOG01907 -- S}	{NA}	{NA}	{NA}	{NA}
[denovogenes]_10101	{RNA-binding protein [Bacteroides dorei]}	{K06959 tex protein Tex -- --}	{COG2183 Transcriptional accessory protein K Transcription ;}	{COG2183 Transcriptional accessory protein K}	{NA}	{Y568_HAEIN Uncharacterized protein HI_0568 OS=Haemophilus influenzae (strain ATCC 51907 / DSM 11121 / KW20 / Rd) GN=HI_0568 PE=3 SV=1}	{NA}	{ref}
[denovogenes]_101010	{permease [Oscillibacter valericigenes]}	{NA}	{NA}	{proNOG55787 -- S}	{NA}	{NA}	{NA}	{ref}
[denovogenes]_101011	{transporter [Bacteroides fragilis]}	{NA}	{NA}	{COG1538 Outer membrane protein MU}	{NA}	{NA}	{NA}	{NA}
[denovogenes]_101012	{hypothetical protein [Aeromonas veronii Hm21, M001_16900]}	{NA}	{NA}	{NOG134781 -- -}	{NA}	{NA}	{NA}	{NA}
[denovogenes]_101013	{glutaminyl-tRNA synthetase [Propionibacterium propionicum]}	{NA}	{NA}	{proNOG00199 Glutaminyl-Trna synthetase; catalyzes a two-step reaction, first charging a glutamine molecule by linking its carboxyl group to the alpha-phosphate of ATP, followed by transfer of the aminoacyl-adenylate to its tRNA J}	{NA}	{NA}	{NA}	{glutamine--trna ligase}
[denovogenes]_101014	{isoleucyl-tRNA synthetase [ [[Clostridium] clariflavum DSM 19732]}	{NA}	{NA}	{COG0060 Isoleucyl-tRNA synthetase J}	{NA}	{NA}	{NA}	{ref}
[denovogenes]_101015	{NA}	{NA}	{NA}	{NA}	{NA}	{NA}	{NA}	{NA}
[denovogenes]_101016	{dCMP hydroxymethylase [Aeromonas phage Aes007]}	{NA}	{NA}	{NA}	{NA}	{DCHM_BPT4 Deoxycytidylate 5-hydroxymethyltransferase OS=Enterobacteria phage T4 GN=42 PE=1 SV=1}	{NA}	{NA}
[denovogenes]_101017	{conserved hypothetical protein [Bradyrhizobium sp. STM 3843]}	{NA}	{NA}	{aproNOG00979 -- S}	{NA}	{NA}	{NA}	{NA}
[denovogenes]_101018	{transcriptional regulator [Prevotella sp. 10(H)]}	{K00975 glgC glucose-1-phosphate adenylyltransferase 2.7.7.27 Metabolism--Carbohydrate metabolism--Starch and sucrose metabolism|Metabolism--Carbohydrate metabolism--Amino sugar and nucleotide sugar metabolism|Metabolism--Global and overview maps--Metabolic pathways|Metabolism--Global and overview maps--Biosynthesis of secondary metabolites|Cellular Processes--Cellular community - prokaryotes--Bi…	{COG0217 Uncharacterized conserved protein S Function unknown ;}	{aproNOG01109 -- S}	{NA}	{Y097_PORGI Probable transcriptional regulatory protein PG_0097 OS=Porphyromonas gingivalis (strain ATCC BAA-308 / W83) GN=PG_0097 PE=3 SV=2}	{NA}	{transcriptional regulator}
[denovogenes]_101019	{Ribosomal-protein-S5p-alanine acetyltransferase [Salipiger mucosus DSM 16094]}	{NA}	{NA}	{proNOG17937 -- S}	{NA}	{NA}	{NA}	{NA}
[denovogenes]_10102	{putative choloylglycine hydrolase [Bacteroides vulgatus CAG:6]}	{NA}	{NA}	{NOG321732 -- -}	{NA}	{NA}	{NA}	{ref}
[denovogenes]_101020	{NADH-quinone oxidoreductase subunit I [Propionibacterium propionicum F0230a]}	{K00338 nuoI NADH-quinone oxidoreductase subunit I 1.6.5.3 Metabolism--Energy metabolism--Oxidative phosphorylation|Metabolism--Global and overview maps--Metabolic pathways}	{COG1143 Formate hydrogenlyase subunit 6/NADH:ubiquinone oxidoreductase 23 kD subunit (chain I) C Energy production and conversion ;}	{bactNOG11082 NDH-1 shuttles electrons from NADH, via FMN and iron- sulfur (Fe-S) centers, to quinones in the respiratory chain. The immediate electron acceptor for the enzyme in this species is believed to be ubiquinone. Couples the redox reaction to proton translocation , and thus conserves the redox energy in a proton gradient C}	{NA}	{NUOI_PROAC NADH-quinone oxidoreductase subunit I OS=Propionibacterium acnes (strain KPA171202 / DSM 16379) GN=nuoI PE=3 SV=1}	{NA}	{nadh-quinone chain i}
[denovogenes]_101021	{pyrrolidone-carboxylate peptidase [Psychrilyobacter atlanticus]}	{K01304 pcp pyroglutamyl-peptidase 3.4.19.3 --}	{COG2039 Pyrrolidone-carboxylate peptidase (N-terminal pyroglutamyl peptidase) O Posttranslational modification, protein turnover, chaperones ;}	{COG2039 Pyrrolidone-carboxylate peptidase (N-terminal pyroglutamyl peptidase) O}	{NA}	{PCP_ALKOO Pyrrolidone-carboxylate peptidase OS=Alkaliphilus oremlandii (strain OhILAs) GN=pcp PE=3 SV=1}	{NA}	{ref}
[denovogenes]_101022	{NgoPII restriction endonuclease [Flexibacter litoralis]}	{NA}	{NA}	{NOG320692 -- -}	{NA}	{T2P2_NEIGO Type-2 restriction enzyme NgoPII OS=Neisseria gonorrhoeae GN=ngoPIIR PE=4 SV=1}	{NA}	{ref}
[denovogenes]_101023	{hypothetical protein [Curvibacter putative symbiont of Hydra magnipapillata, Csp_G38280]}	{NA}	{NA}	{bactNOG98236 Nucleobase transmembrane transporter S}	{NA}	{NA}	{NA}	{ref}
[denovogenes]_101024	{superoxide dismutase [Actinobacillus minor]}	{K04565 SOD1 superoxide dismutase, Cu-Zn family 1.15.1.1 Cellular Processes--Transport and catabolism--Peroxisome|Organismal Systems--Aging--Longevity regulating pathway - multiple species|Human Diseases--Neurodegenerative diseases--Amyotrophic lateral sclerosis (ALS)|Human Diseases--Neurodegenerative diseases--Huntington's disease|Human Diseases--Neurodegenerative diseases--Prion diseases}	{COG2032 Cu/Zn superoxide dismutase P Inorganic ion transport and metabolism ;}	{COG2032 Cu/Zn superoxide dismutase P}	{NA}	{SODC_ACTPL Superoxide dismutase [Cu-Zn] OS=Actinobacillus pleuropneumoniae GN=sodC PE=1 SV=2}	{NA}	{superoxide dismutase}
[denovogenes]_101025	{OMF family type I secretion outer membrane protein [Shewanella decolorationis]}	{NA}	{NA}	{COG1538 Outer membrane protein MU}	{NA}	{NA}	{NA}	{type i secretion outer membrane family}
[denovogenes]_101026	{NA}	{NA}	{NA}	{NA}	{NA}	{NA}	{NA}	{NA}
[denovogenes]_101027	{protein of unknown function DUF1745 [Nostoc sp. PCC 7107]}	{NA}	{NA}	{bactNOG05605 -- S}	{NA}	{NA}	{NA}	{NA}
[denovogenes]_101028	{Glycine dehydrogenase [Salmonella enterica subsp. enterica serovar Rubislaw str. A4-653]}	{NA}	{NA}	{proNOG01986 The glycine cleavage system catalyzes the degradation of glycine. The P protein binds the alpha-amino group of glycine through its pyridoxal phosphate cofactor; CO(2) is released and the remaining methylamine moiety is then transferred to the lipoamide cofactor of the H protein E}	{NA}	{NA}	{NA}	{glycine dehydrogenase}
[denovogenes]_101029	{hypothetical protein [Desulfosporosinus sp. Tol-M, JT05_04340]}	{NA}	{NA}	{NA}	{NA}	{NA}	{NA}	{NA}
[denovogenes]_10103	{tonB-linked outer membrane, SusC/RagA family protein [Parabacteroides distasonis str. 3999B T(B) 6]}	{NA}	{NA}	{NOG117801 -- -}	{NA}	{NA}	{NA}	{tonb-linked outer membrane family protein}
[denovogenes]_101030	{hypothetical protein, partial [Aeromonas enteropelogenes]}	{NA}	{COG0460 Homoserine dehydrogenase E Amino acid transport and metabolism ;}	{COG0460 Homoserine dehydrogenase E}	{NA}	{DHOM_SCHPO Probable homoserine dehydrogenase OS=Schizosaccharomyces pombe (strain 972 / ATCC 24843) GN=SPBC776.03 PE=1 SV=1}	{NA}	{ref}
[denovogenes]_101031	{NA}	{NA}	{NA}	{NA}	{NA}	{NA}	{NA}	{NA}
[denovogenes]_101032	{NA}	{NA}	{NA}	{NA}	{NA}	{NA}	{NA}	{NA}
[denovogenes]_101033	{transglutaminase [Neisseria weaveri]}	{NA}	{NA}	{COG1305 Transglutaminase-like enzymes, putative cysteine proteases E}	{NA}	{NA}	{NA}	{ref}
[denovogenes]_101034	{metallophosphoesterase [Paenibacillus elgii]}	{NA}	{NA}	{NA}	{NA}	{NA}	{NA}	{NA}
[denovogenes]_101035	{valyl-tRNA synthetase [Neisseria weaveri ATCC 51223]}	{NA}	{NA}	{proNOG00110 Valyl-Trna synthetase; valine--tRNA ligase; ValRS; converts valine ATP and tRNA to AMP PPi and valyl-tRNA; class-I aminoacyl-tRNA synthetase type 1 subfamily; has a posttransfer editing process to hydrolyze mischarged Thr-tRNA which is done by the editing domain-containing protein J}	{NA}	{NA}	{NA}	{valine--trna ligase}
[denovogenes]_101036	{NA}	{NA}	{NA}	{bactNOG23093 Aldo/Keto reductase C}	{NA}	{NA}	{NA}	{NA}
[denovogenes]_101037	{hydrolyase, tartrate alpha subunit/fumarate domain protein, Fe-S type [Kingella denitrificans ATCC 33394]}	{K01676 E4.2.1.2A, fumA, fumB fumarate hydratase, class I 4.2.1.2 Metabolism--Carbohydrate metabolism--Citrate cycle (TCA cycle)|Metabolism--Carbohydrate metabolism--Pyruvate metabolism|Metabolism--Energy metabolism--Carbon fixation pathways in prokaryotes|Metabolism--Global and overview maps--Metabolic pathways|Metabolism--Global and overview maps--Biosynthesis of secondary metabolites|Metabolis…	{COG1951 Tartrate dehydratase alpha subunit/Fumarate hydratase class I, N-terminal domain C Energy production and conversion ;}	{proNOG02172 Fumarate hydratase C}	{NA}	{NA}	{NA}	{ref}
[denovogenes]_101038	{cytosol aminopeptidase family, catalytic domain protein [Fusobacterium varium]}	{NA}	{NA}	{actNOG01578 Presumably involved in the processing and regular turnover of intracellular proteins. Catalyzes the removal of unsubstituted N-terminal amino acids from various peptides (By similarity) E}	{NA}	{NA}	{NA}	{ref}
[denovogenes]_101039	{chemotaxis protein CheY [Aeromonas sp. 159]}	{NA}	{NA}	{bactNOG00439 Protein involved in peptidyl-histidine phosphorylation T}	{NA}	{NA}	{NA}	{ref}
[denovogenes]_10104	{response regulator [Shewanella xiamenensis]}	{NA}	{NA}	{COG3706 Response regulator containing a CheY-like receiver domain and a GGDEF domain T}	{NA}	{NA}	{NA}	{response regulator receiver modulated diguanylate cyclase}
[denovogenes]_101040	{hypothetical protein [Bacteroides sartorii]}	{NA}	{NA}	{NOG12793 Calcium ion binding protein S}	{NA}	{NA}	{NA}	{ref}
[denovogenes]_101041	{cysteinyl-tRNA synthetase [Neisseria shayeganii]}	{K01883 CARS, cysS cysteinyl-tRNA synthetase 6.1.1.16 Genetic Information Processing--Translation--Aminoacyl-tRNA biosynthesis}	{COG0215 Cysteinyl-tRNA synthetase J Translation, ribosomal structure and biogenesis ;}	{proNOG00066 Cysteinyl-Trna synthetase J}	{NA}	{SYC_METFK Cysteine--tRNA ligase OS=Methylobacillus flagellatus (strain KT / ATCC 51484 / DSM 6875) GN=cysS PE=3 SV=1}	{NA}	{ref}
[denovogenes]_101042	{oxidoreductase [Paenibacillus sp. FSL R7-0331]}	{NA}	{NA}	{bactNOG07429 Oxidoreductase R}	{NA}	{NA}	{NA}	{ref}
[denovogenes]_101043	{orotate phosphoribosyltransferase [Proteocatella sphenisci]}	{K00762 pyrE orotate phosphoribosyltransferase 2.4.2.10 Metabolism--Nucleotide metabolism--Pyrimidine metabolism|Metabolism--Global and overview maps--Metabolic pathways}	{COG0461 Orotate phosphoribosyltransferase F Nucleotide transport and metabolism ;}	{COG0503 Adenine/guanine phosphoribosyltransferases and related PRPP-binding proteins F}	{NA}	{PYRE_PEPD6 Orotate phosphoribosyltransferase OS=Peptoclostridium difficile (strain 630) GN=pyrE PE=3 SV=1}	{NA}	{orotate phosphoribosyltransferase}
[denovogenes]_101044	{hypothetical protein [Edwardsiella phage eiDWF]}	{NA}	{NA}	{NA}	{NA}	{NA}	{NA}	{NA}
[denovogenes]_101045	{NA}	{NA}	{NA}	{NA}	{NA}	{NA}	{NA}	{NA}
[denovogenes]_101046	{NA}	{NA}	{NA}	{NA}	{NA}	{NA}	{NA}	{NA}
[denovogenes]_101047	{DNA polymerase III alpha subunit [Bacteroides pyogenes DSM 20611 = JCM 6294]}	{NA}	{NA}	{COG0587 DNA polymerase III, alpha subunit L}	{NA}	{NA}	{NA}	{ref}
[denovogenes]_101048	{125 gene product [Salmonella phage PVP-SE1]}	{NA}	{NA}	{NA}	{NA}	{NA}	{NA}	{NA}
[denovogenes]_101049	{AMP-dependent synthetase and ligase [Shewanella xiamenensis]}	{NA}	{NA}	{aproNOG01655 Long-Chain fatty acid--CoA ligase I}	{NA}	{NA}	{NA}	{amp-dependent synthetase and ligase}
[denovogenes]_10105	{BNR/Asp-box repeat protein [Bacteroides sp. 4_3_47FAA]}	{K01186 NEU1 sialidase-1 3.2.1.18 Metabolism--Glycan biosynthesis and metabolism--Other glycan degradation|Metabolism--Lipid metabolism--Sphingolipid metabolism|Cellular Processes--Transport and catabolism--Lysosome}	{NA}	{COG4409 Neuraminidase (sialidase) G}	{GH33 sialidase or neuraminidase (EC 3.2.1.18); trans-sialidase (EC 2.4.1.-); 2-keto-3-deoxynononic acid sialidase (EC 3.2.1.-) NA}	{NA}	{NA}	{bnr repeat-like domain protein}
[denovogenes]_101050	{nitrate/nitrite response regulator protein [Vibrio albensis VL426]}	{K07685 narP two-component system, NarL family, nitrate/nitrite response regulator NarP -- Environmental Information Processing--Signal transduction--Two-component system}	{COG2197 Response regulator containing a CheY-like receiver domain and an HTH DNA-binding domain TK Signal transduction mechanisms ; Transcription ;}	{firmNOG04835 Response regulator protein T}	{NA}	{NARP_HAEIN Nitrate/nitrite response regulator protein homolog OS=Haemophilus influenzae (strain ATCC 51907 / DSM 11121 / KW20 / Rd) GN=narP PE=3 SV=1}	{NA}	{nitrate nitrite response regulator}
[denovogenes]_101051	{outer membrane efflux protein [Neisseria sp. oral taxon 014 str. F0314]}	{K12543 lapE outer membrane protein, adhesin transport system -- --}	{NA}	{COG1538 Outer membrane protein MU}	{NA}	{NA}	{NA}	{NA}
[denovogenes]_101052	{molybdopterin-binding protein [Fusobacterium perfoetens]}	{NA}	{NA}	{aproNOG00378 Protein involved in Mo-molybdopterin cofactor metabolic process H}	{NA}	{NA}	{NA}	{NA}
[denovogenes]_101053	{Conserved protein of unknown function [Azospirillum lipoferum 4B]}	{NA}	{NA}	{bactNOG54639 Enterotoxin protein S}	{NA}	{NA}	{NA}	{NA}
[denovogenes]_101054	{integral membrane, PqiA family protein [Vibrio cholerae]}	{K03808 pqiA paraquat-inducible protein A -- --}	{COG2995 Uncharacterized paraquat-inducible protein A S Function unknown ;}	{proNOG14264 -- S}	{NA}	{NA}	{NA}	{ref}
[denovogenes]_101055	{2-hydroxyhepta-2, 4-diene-1, 7-dioate isomerase [Propionibacteriaceae bacterium P6A17]}	{K05921 hpaG 5-oxopent-3-ene-1,2,5-tricarboxylate decarboxylase / 2-hydroxyhepta-2,4-diene-1,7-dioate isomerase 4.1.1.68 5.3.3.- Metabolism--Amino acid metabolism--Tyrosine metabolism|Metabolism--Global and overview maps--Microbial metabolism in diverse environments|Metabolism--Global and overview maps--Degradation of aromatic compounds}	{COG0179 2-keto-4-pentenoate hydratase/2-oxohepta-3-ene-1,7-dioic acid hydratase (catechol pathway) Q Secondary metabolites biosynthesis, transport and catabolism ;}	{proNOG08663 5-Carboxymethyl-2-Hydroxymuconate Delta-isomerase Q}	{NA}	{Y2225_ARCFU Uncharacterized protein AF_2225 OS=Archaeoglobus fulgidus (strain ATCC 49558 / VC-16 / DSM 4304 / JCM 9628 / NBRC 100126) GN=AF_2225 PE=3 SV=1}	{NA}	{fah family protein}
[denovogenes]_101056	{hypothetical protein [Aliivibrio fischeri]}	{NA}	{NA}	{proNOG47223 Reverse transcriptase L}	{NA}	{NA}	{NA}	{NA}
[denovogenes]_101057	{phosphatidylethanolamine-binding protein [[Mannheimia] succiniciproducens]}	{K06910 K06910 uncharacterized protein -- --}	{COG1881 Phospholipid-binding protein R General function prediction only ;}	{actNOG02408 -- S}	{NA}	{YBCL_ECOLI UPF0098 protein YbcL OS=Escherichia coli (strain K12) GN=ybcL PE=1 SV=1}	{NA}	{ref}
[denovogenes]_101058	{glycerophosphoryl diester phosphodiesterase [Paenibacillus sp. FSL R7-269]}	{K01126 E3.1.4.46, glpQ, ugpQ glycerophosphoryl diester phosphodiesterase 3.1.4.46 Metabolism--Lipid metabolism--Glycerophospholipid metabolism}	{COG0584 Glycerophosphoryl diester phosphodiesterase C Energy production and conversion ;}	{COG0584 Glycerophosphoryl diester phosphodiesterase C}	{NA}	{YHDW_BACSU Putative glycerophosphoryl diester phosphodiesterase YhdW OS=Bacillus subtilis (strain 168) GN=yhdW PE=3 SV=1}	{NA}	{glycerophosphoryl diester phosphodiesterase}
[denovogenes]_101059	{hypothetical protein [Aeromonas veronii]}	{K06919 K06919 putative DNA primase/helicase -- --}	{COG3378 Predicted ATPase R General function prediction only ;}	{proNOG21875 DNA primase L}	{NA}	{NA}	{NA}	{NA}
[denovogenes]_10106	{uridine kinase [Bacteroides sp. CAG:98]}	{K00876 udk, UCK uridine kinase 2.7.1.48 Metabolism--Nucleotide metabolism--Pyrimidine metabolism|Metabolism--Xenobiotics biodegradation and metabolism--Drug metabolism - other enzymes|Metabolism--Global and overview maps--Metabolic pathways}	{COG0572 Uridine kinase F Nucleotide transport and metabolism ;}	{bactNOG17953 Uridine kinase; functions in pyrimidine salvage; pyrimidine ribonucleoside kinase; phosphorylates nucleosides or dinucleosides to make UMP or CMP using ATP or GTP as the donor F}	{NA}	{NA}	{NA}	{phosphoribulokinase uridine kinase family protein}
[denovogenes]_101060	{N10-formyltetrahydrofolate synthetase [Sporomusa ovata]}	{K01938 fhs formate--tetrahydrofolate ligase 6.3.4.3 Metabolism--Metabolism of cofactors and vitamins--One carbon pool by folate|Metabolism--Energy metabolism--Carbon fixation pathways in prokaryotes|Metabolism--Global and overview maps--Metabolic pathways|Metabolism--Global and overview maps--Microbial metabolism in diverse environments|Metabolism--Global and overview maps--Carbon metabolism}	{NA}	{COG2759 Formyltetrahydrofolate synthetase F}	{NA}	{NA}	{NA}	{formate--tetrahydrofolate ligase}
[denovogenes]_101061	{adenylate kinase [Ideonella sp. B508-1]}	{K00939 adk, AK adenylate kinase 2.7.4.3 Metabolism--Nucleotide metabolism--Purine metabolism|Metabolism--Metabolism of cofactors and vitamins--Thiamine metabolism|Metabolism--Global and overview maps--Metabolic pathways|Metabolism--Global and overview maps--Biosynthesis of secondary metabolites|Metabolism--Global and overview maps--Biosynthesis of antibiotics}	{COG0563 Adenylate kinase and related kinases F Nucleotide transport and metabolism ;}	{proNOG00377 Catalyzes the reversible transfer of the terminal phosphate group between ATP and AMP. This small ubiquitous enzyme involved in the energy metabolism and nucleotide synthesis, is essential for maintenance and cell growth (By similarity) F}	{NA}	{KAD_METPP Adenylate kinase OS=Methylibium petroleiphilum (strain PM1) GN=adk PE=3 SV=1}	{NA}	{adenylate kinase}
[denovogenes]_101062	{MULTISPECIES: long-chain acyl-CoA synthetase [Parabacteroides|Parabacteroides goldsteinii|Parabacteroides sp.]}	{NA}	{NA}	{COG1022 Long-chain acyl-CoA synthetases (AMP-forming) I}	{NA}	{NA}	{NA}	{ref}
[denovogenes]_101063	{hypothetical protein [Psychrilyobacter atlanticus]}	{NA}	{NA}	{aproNOG03205 -- -}	{NA}	{NA}	{NA}	{NA}
[denovogenes]_101064	{acyl carrier protein [Fusobacterium ulcerans]}	{NA}	{NA}	{COG1022 Long-chain acyl-CoA synthetases (AMP-forming) I}	{NA}	{NA}	{NA}	{ref}
[denovogenes]_101065	{1-acylglycerol-3-phosphate O-acyltransferase [Fusobacterium ulcerans ATCC 49185]}	{NA}	{COG0204 1-acyl-sn-glycerol-3-phosphate acyltransferase I Lipid transport and metabolism ;}	{bactNOG27026 1-Acyl-Sn-Glycerol-3-Phosphate acyltransferase I}	{NA}	{NA}	{NA}	{ref}
[denovogenes]_101066	{GntR family transcriptional regulator [Citrobacter amalonaticus]}	{NA}	{NA}	{COG1167 Transcriptional regulators containing a DNA-binding HTH domain and an aminotransferase domain (MocR family) and their eukaryotic orthologs KE}	{NA}	{NA}	{NA}	{family transcriptional regulator}
[denovogenes]_101067	{Cytochrome c biogenesis protein [Rikenellaceae bacterium M3]}	{NA}	{NA}	{bactNOG41578 Cytochrome c biogenesis protein S}	{NA}	{NA}	{NA}	{ref}
[denovogenes]_101068	{hypothetical protein, partial [Streptococcus orisratti]}	{NA}	{NA}	{NA}	{NA}	{NA}	{NA}	{NA}
[denovogenes]_101069	{ig domain-containing protein group 2 [Bacteroides sp. CAG:714]}	{NA}	{NA}	{dproNOG06406 Parallel beta-helix repeats S}	{NA}	{NA}	{NA}	{NA}
[denovogenes]_10107	{adenine deaminase [Odoribacter laneus]}	{K01486 ade adenine deaminase 3.5.4.2 Metabolism--Nucleotide metabolism--Purine metabolism|Metabolism--Global and overview maps--Metabolic pathways}	{COG1001 Adenine deaminase F Nucleotide transport and metabolism ;}	{firmNOG01380 Adenine deaminase F}	{NA}	{ADEC_METAC Adenine deaminase OS=Methanosarcina acetivorans (strain ATCC 35395 / DSM 2834 / JCM 12185 / C2A) GN=ade PE=3 SV=1}	{NA}	{adenine deaminase}
[denovogenes]_101070	{phosphoribosylformylglycinamidine synthase [Filifactor alocis]}	{NA}	{COG0047 Phosphoribosylformylglycinamidine (FGAM) synthase, glutamine amidotransferase domain F Nucleotide transport and metabolism ;}	{aproNOG01396 Phosphoribosylformylglycinamidine synthase I F}	{NA}	{PURQ_BACCN Phosphoribosylformylglycinamidine synthase subunit PurQ OS=Bacillus cereus subsp. cytotoxis (strain NVH 391-98) GN=purQ PE=3 SV=1}	{NA}	{phosphoribosylformylglycinamidine synthase}
[denovogenes]_101071	{hypothetical protein [Cetobacterium somerae]}	{K00566 mnmA, trmU tRNA-uridine 2-sulfurtransferase 2.8.1.13 Genetic Information Processing--Folding, sorting and degradation--Sulfur relay system}	{COG0482 Predicted tRNA(5-methylaminomethyl-2-thiouridylate) methyltransferase, contains the PP-loop ATPase domain J Translation, ribosomal structure and biogenesis ;}	{COG0482 Predicted tRNA(5-methylaminomethyl-2-thiouridylate) methyltransferase, contains the PP-loop ATPase domain J}	{NA}	{MNMA2_FUSNN tRNA-specific 2-thiouridylase MnmA 2 OS=Fusobacterium nucleatum subsp. nucleatum (strain ATCC 25586 / CIP 101130 / JCM 8532 / LMG 13131) GN=mnmA2 PE=3 SV=1}	{NA}	{ref}
[denovogenes]_101072	{NAD-dependent malic enzyme [Fusobacterium mortiferum ATCC 9817]}	{K00027 ME2, sfcA, maeA malate dehydrogenase (oxaloacetate-decarboxylating) 1.1.1.38 Metabolism--Carbohydrate metabolism--Pyruvate metabolism|Metabolism--Global and overview maps--Carbon metabolism|Environmental Information Processing--Signal transduction--Two-component system}	{COG0281 Malic enzyme C Energy production and conversion ;}	{COG0281 Malic enzyme C}	{NA}	{MAO4_BACSU Probable NAD-dependent malic enzyme 4 OS=Bacillus subtilis (strain 168) GN=ytsJ PE=3 SV=1}	{NA}	{ref}
[denovogenes]_101073	{membrane protein, partial [Bacteroides fragilis]}	{NA}	{NA}	{NOG86858 Tonb-Dependent receptor plug S}	{NA}	{NA}	{NA}	{tonb-linked outer membrane family protein}
[denovogenes]_101074	{phosphate acetyltransferase, partial [Vibrio cholerae CP1040(13)]}	{NA}	{COG0280 Phosphotransacetylase C Energy production and conversion ;}	{bactNOG02816 Phosphate acetyltransferase C}	{NA}	{NA}	{NA}	{phosphate acetyltransferase}
[denovogenes]_101075	{hypothetical protein [Burkholderiales bacterium]}	{NA}	{COG2307 Uncharacterized protein conserved in bacteria S Function unknown ;}	{bactNOG05351 -- S}	{NA}	{NA}	{NA}	{NA}
[denovogenes]_101076	{hypothetical protein [Erysipelotrichaceae bacterium]}	{K02051 ABC.SN.S NitT/TauT family transport system substrate-binding protein -- --}	{NA}	{COG0715 ABC-type nitrate/sulfonate/bicarbonate transport systems, periplasmic components P}	{NA}	{NA}	{NA}	{NA}
[denovogenes]_101077	{5-formyltetrahydrofolate cyclo-ligase [Streptococcus devriesei]}	{K01934 MTHFS 5-formyltetrahydrofolate cyclo-ligase 6.3.3.2 Metabolism--Metabolism of cofactors and vitamins--One carbon pool by folate|Metabolism--Global and overview maps--Metabolic pathways}	{COG0212 5-formyltetrahydrofolate cyclo-ligase H Coenzyme transport and metabolism ;}	{COG0212 5-formyltetrahydrofolate cyclo-ligase H}	{NA}	{NA}	{NA}	{ref}
[denovogenes]_101078	{NA}	{NA}	{NA}	{NA}	{NA}	{NA}	{NA}	{NA}
[denovogenes]_101079	{NA}	{NA}	{NA}	{arCOG05185 Uncharacterized conserved protein S}	{NA}	{NA}	{NA}	{NA}
[denovogenes]_10108	{terminase [Bacteroides cellulosilyticus]}	{NA}	{NA}	{COG4626 Phage terminase-like protein, large subunit R}	{NA}	{NA}	{NA}	{NA}
[denovogenes]_101080	{deoR-like helix-turn-helix domain protein [Clostridium difficile DA00215]}	{NA}	{NA}	{bactNOG63018 Protein-N(Pi)-Phosphohistidine-Sugar phosphotransferase GKT}	{NA}	{NA}	{NA}	{prd domain protein}
[denovogenes]_101081	{DNA-directed RNA polymerase subunit beta [Acetivibrio cellulolyticus]}	{NA}	{NA}	{firmNOG01654 Dna-Dependent RNA polymerase catalyzes the transcription of DNA into RNA using the four ribonucleoside triphosphates as substrates K}	{NA}	{NA}	{NA}	{dna-directed rna polymerase subunit beta}
[denovogenes]_101082	{flagellar motor switch protein FliM, partial [Aeromonas enteropelogenes]}	{K02416 fliM flagellar motor switch protein FliM -- Cellular Processes--Cell motility--Bacterial chemotaxis|Cellular Processes--Cell motility--Flagellar assembly}	{COG1868 Flagellar motor switch protein N Cell motility ;}	{aproNOG02657 Motor switch protein N}	{NA}	{FLIM_PSEAE Flagellar motor switch protein FliM OS=Pseudomonas aeruginosa (strain ATCC 15692 / PAO1 / 1C / PRS 101 / LMG 12228) GN=fliM PE=3 SV=2}	{NA}	{flagellar motor switch protein}
[denovogenes]_101083	{dTDP-4-dehydrorhamnose 3, 5-epimerase [Bacteroides salyersiae]}	{K01790 rfbC, rmlC dTDP-4-dehydrorhamnose 3,5-epimerase 5.1.3.13 Metabolism--Biosynthesis of other secondary metabolites--Streptomycin biosynthesis|Metabolism--Metabolism of terpenoids and polyketides--Polyketide sugar unit biosynthesis|Metabolism--Global and overview maps--Biosynthesis of antibiotics}	{COG1898 dTDP-4-dehydrorhamnose 3,5-epimerase and related enzymes M Cell wall/membrane/envelope biogenesis ;}	{proNOG06226 Dtdp-4-Dehydrorhamnose 3,5-epimerase M}	{NA}	{RMLC_METTH dTDP-4-dehydrorhamnose 3,5-epimerase OS=Methanothermobacter thermautotrophicus (strain ATCC 29096 / DSM 1053 / JCM 10044 / NBRC 100330 / Delta H) GN=rmlC PE=1 SV=1}	{NA}	{dtdp-4-dehydrorhamnose -epimerase}
[denovogenes]_101084	{hypothetical protein [Pseudomonas aeruginosa]}	{NA}	{NA}	{NA}	{NA}	{NA}	{NA}	{NA}
[denovogenes]_101085	{glutamyl-tRNA synthetase [Neisseria meningitidis alpha522]}	{K01885 EARS, gltX glutamyl-tRNA synthetase 6.1.1.17 Metabolism--Metabolism of cofactors and vitamins--Porphyrin and chlorophyll metabolism|Genetic Information Processing--Translation--Aminoacyl-tRNA biosynthesis|Metabolism--Global and overview maps--Metabolic pathways|Metabolism--Global and overview maps--Biosynthesis of secondary metabolites}	{COG0008 Glutamyl- and glutaminyl-tRNA synthetases J Translation, ribosomal structure and biogenesis ;}	{proNOG00203 Catalyzes the attachment of glutamate to tRNA in a two-step reaction: glutamate is first activated by ATP to form Glu-AMP and then transferred to the acceptor end of tRNA protein J}	{NA}	{SYE_BORPE Glutamate--tRNA ligase OS=Bordetella pertussis (strain Tohama I / ATCC BAA-589 / NCTC 13251) GN=gltX PE=3 SV=1}	{NA}	{glutamate--trna ligase}
[denovogenes]_101086	{amidophosphoribosyltransferase [Alistipes sp. CAG:268]}	{K00764 purF, PPAT amidophosphoribosyltransferase 2.4.2.14 Metabolism--Nucleotide metabolism--Purine metabolism|Metabolism--Amino acid metabolism--Alanine, aspartate and glutamate metabolism|Metabolism--Global and overview maps--Metabolic pathways|Metabolism--Global and overview maps--Biosynthesis of secondary metabolites|Metabolism--Global and overview maps--Biosynthesis of antibiotics}	{COG0034 Glutamine phosphoribosylpyrophosphate amidotransferase F Nucleotide transport and metabolism ;}	{COG0034 Glutamine phosphoribosylpyrophosphate amidotransferase F}	{NA}	{NA}	{NA}	{ref}
[denovogenes]_101087	{NA}	{NA}	{NA}	{NA}	{NA}	{NA}	{NA}	{NA}
[denovogenes]_101088	{spermidine synthase [Hydrogenophaga sp. T4]}	{NA}	{NA}	{chloNOG00300 Spermidine synthase-like protein R}	{NA}	{NA}	{NA}	{ref}
[denovogenes]_101089	{YopR family type III secretion effector [Aeromonas veronii AER39]}	{K04052 yscH, sctH type III secretion protein H -- --}	{NA}	{proNOG35384 Protein involved in secretion U}	{NA}	{YSCH_YEREN Yop proteins translocation protein H OS=Yersinia enterocolitica GN=yscH PE=2 SV=1}	{NA}	{ref}
[denovogenes]_10109	{NA}	{NA}	{NA}	{proNOG01231 Resolvase L}	{NA}	{NA}	{NA}	{NA}
[denovogenes]_101090	{putative ferrichrome ABC transporter, ATP-binding protein FhuC [Cetobacterium somerae]}	{K02013 ABC.FEV.A iron complex transport system ATP-binding protein 3.6.3.34 Environmental Information Processing--Membrane transport--ABC transporters}	{COG1120 ABC-type cobalamin/Fe3+-siderophores transport systems, ATPase components PH Inorganic ion transport and metabolism ; Coenzyme transport and metabolism ;}	{COG1120 ABC-type cobalamin/Fe3+-siderophores transport systems, ATPase components PH}	{NA}	{PHNC_BACSK Phosphonates import ATP-binding protein PhnC OS=Bacillus clausii (strain KSM-K16) GN=phnC PE=3 SV=1}	{NA}	{ref}
[denovogenes]_101091	{iron chelate uptake ABC transporter, FeCT family, permease protein [Fusobacterium mortiferum ATCC 9817]}	{K02015 ABC.FEV.P iron complex transport system permease protein -- Environmental Information Processing--Membrane transport--ABC transporters}	{COG4606 ABC-type enterochelin transport system, permease component P Inorganic ion transport and metabolism ;}	{COG0609 ABC-type Fe3+-siderophore transport system, permease component P}	{NA}	{YCLN_BACSU Uncharacterized ABC transporter permease protein YclN OS=Bacillus subtilis (strain 168) GN=yclN PE=3 SV=1}	{NA}	{ref}
[denovogenes]_101092	{putative glycerol-3-phosphate dehydrogenase [NAD(P)+ ] [Cetobacterium somerae]}	{K00057 gpsA glycerol-3-phosphate dehydrogenase (NAD(P)+) 1.1.1.94 Metabolism--Lipid metabolism--Glycerophospholipid metabolism|Metabolism--Global and overview maps--Biosynthesis of secondary metabolites}	{COG0240 Glycerol-3-phosphate dehydrogenase C Energy production and conversion ;}	{COG0240 Glycerol-3-phosphate dehydrogenase C}	{NA}	{GPDA2_SALRD Glycerol-3-phosphate dehydrogenase [NAD(P)+] 2 OS=Salinibacter ruber (strain DSM 13855 / M31) GN=gpsA2 PE=3 SV=2}	{NA}	{glycerol-3-phosphate dehydrogenase}
[denovogenes]_101093	{cobyric acid synthase CobQ [Shigella flexneri 1235-66]}	{K02232 cobQ, cbiP adenosylcobyric acid synthase 6.3.5.10 Metabolism--Metabolism of cofactors and vitamins--Porphyrin and chlorophyll metabolism|Metabolism--Global and overview maps--Metabolic pathways}	{NA}	{gproNOG01932 Catalyzes amidations at positions B, D, E, and G on adenosylcobyrinic A,C-diamide. NH(2) groups are provided by glutamine, and one molecule of ATP is hydrogenolyzed for each amidation H}	{NA}	{NA}	{NA}	{cobyric acid synthase}
[denovogenes]_101094	{hypothetical protein [Streptococcus caballi]}	{NA}	{NA}	{NA}	{NA}	{NA}	{NA}	{ref}
[denovogenes]_101095	{bifunctional PTS system maltose and glucose-specific transporter subunits IICB, partial [Escherichia coli]}	{K02791 PTS-MalGlc-EIIC, malX PTS system, maltose/glucose-specific IIC component -- Metabolism--Carbohydrate metabolism--Glycolysis / Gluconeogenesis|Metabolism--Carbohydrate metabolism--Starch and sucrose metabolism|Metabolism--Carbohydrate metabolism--Amino sugar and nucleotide sugar metabolism|Environmental Information Processing--Membrane transport--Phosphotransferase system (PTS)}	{COG1264 Phosphotransferase system IIB components G Carbohydrate transport and metabolism ;}	{COG1264 Phosphotransferase system IIB components G}	{NA}	{PTG3C_GEOSE PTS system glucose-specific EIICBA component (Fragment) OS=Geobacillus stearothermophilus GN=ptsG PE=3 SV=1}	{NA}	{pts glucose-like iib component domain protein}
[denovogenes]_101096	{hypothetical protein PRABACTJOHN_03135, partial [Parabacteroides johnsonii DSM 18315]}	{NA}	{NA}	{NOG72929 Pyruvate phosphate dikinase PEP/pyruvate-binding S}	{NA}	{NA}	{NA}	{ref}
[denovogenes]_101097	{hypothetical protein [Cetobacterium somerae]}	{NA}	{NA}	{bproNOG04327 Transcriptional regulator protein K}	{NA}	{NA}	{NA}	{dna-binding protein}
[denovogenes]_101098	{inorganic polyphosphate/ATP-NAD kinase [Exiguobacterium antarcticum]}	{K00858 ppnK, NADK NAD+ kinase 2.7.1.23 Metabolism--Metabolism of cofactors and vitamins--Nicotinate and nicotinamide metabolism|Metabolism--Global and overview maps--Metabolic pathways}	{COG0061 Predicted sugar kinase G Carbohydrate transport and metabolism ;}	{COG0061 Predicted sugar kinase G}	{NA}	{NADK1_OCEIH NAD kinase 1 OS=Oceanobacillus iheyensis (strain DSM 14371 / JCM 11309 / KCTC 3954 / HTE831) GN=nadK1 PE=3 SV=1}	{NA}	{ref}
[denovogenes]_101099	{hypothetical protein [Bacteroides coprocola]}	{NA}	{NA}	{NA}	{NA}	{NA}	{NA}	{NA}
[denovogenes]_1011	{acriflavin resistance protein [Shewanella decolorationis|Shewanella xiamenensis]}	{K18138 acrB, mexB, adeJ, smeE, mtrD, cmeB multidrug efflux pump -- Human Diseases--Drug resistance: Antimicrobial--beta-Lactam resistance|Human Diseases--Drug resistance: Antimicrobial--Cationic antimicrobial peptide (CAMP) resistance}	{COG0841 Cation/multidrug efflux pump V Defense mechanisms ;}	{bctoNOG00312 Acriflavin resistance protein V}	{NA}	{Y895_HAEIN Uncharacterized transporter HI_0895 OS=Haemophilus influenzae (strain ATCC 51907 / DSM 11121 / KW20 / Rd) GN=HI_0895 PE=3 SV=1}	{NA}	{multidrug efflux transporter}
[denovogenes]_10110	{putative lipoprotein [Akkermansia sp. CAG:344]}	{NA}	{NA}	{bactNOG29796 Protein involved in viral reproduction S}	{NA}	{NA}	{NA}	{NA}
[denovogenes]_101100	{RNA methyltransferase, RsmD family [Bacteroides sp.|Parabacteroides sp.]}	{K08316 rsmD 16S rRNA (guanine966-N2)-methyltransferase 2.1.1.171 --}	{NA}	{COG0742 N6-adenine-specific methylase L}	{NA}	{NA}	{NA}	{family rna methyltransferase}
[denovogenes]_101101	{NA}	{NA}	{NA}	{NA}	{NA}	{NA}	{NA}	{NA}
[denovogenes]_101102	{hypothetical protein [Vibrio sp. 712i1]}	{NA}	{NA}	{proNOG12027 -- R}	{NA}	{NA}	{NA}	{NA}
[denovogenes]_101103	{UDP-N-acetylglucosamine-N-acetylmuramyl- (pentapeptide) pyrophosphoryl-undecaprenol N- acetylglucosamine transferase [Ilyobacter polytropus DSM 2926]}	{K02563 murG UDP-N-acetylglucosamine--N-acetylmuramyl-(pentapeptide) pyrophosphoryl-undecaprenol N-acetylglucosamine transferase 2.4.1.227 Metabolism--Glycan biosynthesis and metabolism--Peptidoglycan biosynthesis|Metabolism--Global and overview maps--Metabolic pathways|Human Diseases--Drug resistance: Antimicrobial--Vancomycin resistance|Cellular Processes--Cell growth and death--Cell cycle - Ca…	{COG0707 UDP-N-acetylglucosamine:LPS N-acetylglucosamine transferase M Cell wall/membrane/envelope biogenesis ;}	{COG0707 UDP-N-acetylglucosamine:LPS N-acetylglucosamine transferase M}	{GT28 1,2-diacylglycerol 3-&beta;-galactosyltransferase (EC 2.4.1.46); 1,2-diacylglycerol 3-&beta;-glucosyltransferase (EC 2.4.1.157); UDP-GlcNAc: Und-PP-MurAc-pentapeptide &beta;-N-acetylglucosaminyltransferase (EC 2.4.1.227). Distantly related to family GT1}	{MURG_FUSNN UDP-N-acetylglucosamine--N-acetylmuramyl-(pentapeptide) pyrophosphoryl-undecaprenol N-acetylglucosamine transferase OS=Fusobacterium nucleatum subsp. nucleatum (strain ATCC 25586 / CIP 101130 / JCM 8532 / LMG 13131) GN=murG PE=3 SV=1}	{NA}	{undecaprenyldiphospho-muramoylpentapeptide beta-n-acetylglucosaminyltransferase}
[denovogenes]_101104	{alpha-1, 2-mannosidase [Algibacter lectus]}	{NA}	{NA}	{COG3537 Putative alpha-1,2-mannosidase G}	{NA}	{NA}	{NA}	{ref}
[truncated: 153,985 more rows]

## Sheet: all.gene.taxonomy
Gene ID	Sepcies	Genus	Family	Order	Class	Phylum	Kingdom
[truncated: 132,183 more rows]
