# Supplementary material for: A Comparative Metagenomics Study on Gastrointestinal Microbiota in Amphibious Mudskippers and Other Vertebrate Animals
Source: Animals (Basel). 2019 Sep 6;9(9):660. doi: 10.3390/ani9090660 (PMC6769816; doi:10.3390/ani9090660)
Supplement: Supplementary file 1 [file animals-09-00660-s001.zip › Table 7.xlsx]

## Sheet: Total_gene_relative_bundance
Table 7. Relative abundance of genes in each metagenome sequenced sample
#GeneID	BP4	BP5	BP8	BP11	PM	SG2	SG4	IP3	IP8	CI1	CI2	CI3	CI4	CI5	CI6	CI7	CI8	CI9	CI10
[denovogenes]_9083	0	0	0	0	0	0	0	3.65498e-06	0	0	0	0	4.84411e-07	0	0	0	0	0	0
[denovogenes]_98666	0	0	0	1.81227e-05	0	0	0	5.05177e-06	0	0	1.49061e-05	0	0	0	0	1.83658e-06	0	0	2.12213e-05
[denovogenes]_72435	1.7151e-05	6.59644e-06	0	4.55004e-05	0	0	0	0	0	0	1.99597e-06	0	1.16548e-06	0	1.40884e-05	2.74029e-06	0	0	0
[denovogenes]_73703	0	0	0	0	0	0	1.06278e-05	0	0	0	0	0	0	0	0	0	0	0	0
[denovogenes]_57226	0	0	0	0	0	0	0	0	0	0	0	0	5.03179e-06	0	3.80153e-06	5.82438e-06	0	0	3.68044e-06
[denovogenes]_57203	0	0	0	0	0	0	0	0	0	0	3.44692e-06	0	1.50954e-05	0	2.66107e-06	5.82438e-06	0	6.62223e-06	3.68044e-06
[denovogenes]_123862	0	0	0	0	0	0	0	0	0	0	6.10533e-06	0	5.34751e-06	7.52596e-06	2.69337e-06	6.12536e-06	0	0	0
[denovogenes]_177436	0	0	0	6.45278e-06	0	0	0	0	0	0	0	0	0	0	0	0	0	0	0
[denovogenes]_113409	0	0	0	0	0	0	0	0	0	0	0	0	0	6.81344e-06	1.03631e-05	8.75596e-07	0	0	0
[denovogenes]_86941	0	0	0	0	0	6.91324e-06	2.78077e-05	0	0	0	0	0	0	0	0	0	0	0	0
[denovogenes]_70383	0	0	0	0	0	0	0	0	0	0	5.88728e-05	0	3.78146e-05	4.83812e-06	1.73145e-06	1.80307e-05	0	2.26213e-05	1.25723e-05
[denovogenes]_136270	0	0	0	0	0	0	0	0	0	0	0	0	0	0	3.14569e-06	0	1.10366e-05	0	0
[denovogenes]_28922	0	0	0	0	0	0.000581739	0.000308234	0	0	0	0	0	0	0	0	0	0	0	0
[denovogenes]_48705	0	0	0	0	0	0	0	0	0	0	3.15579e-06	0	8.29226e-06	7.78022e-06	4.17655e-06	7.66541e-06	2.44223e-06	3.03146e-06	1.01088e-05
[denovogenes]_32135	0	0	6.61206e-07	0	0	0	0	0	0	0	2.59476e-06	0	1.51513e-06	0	2.86171e-06	3.57608e-05	4.01611e-06	4.98507e-06	8.31166e-06
[denovogenes]_138258	0	0	0	0	0	0	0	0	0	0	1.45955e-05	0	0	0	0	1.15606e-06	0	0	1.55844e-05
[denovogenes]_2220	0	0	0	0	0	1.33721e-05	4.43199e-05	0	0	0	0	0	0	0	0	0	0	0	0
[denovogenes]_69462	1.04514e-05	3.21577e-06	9.9181e-07	6.74316e-05	2.65539e-05	0	0	0	0	0	0	0	0	0	0	8.22087e-07	0	0	0
[denovogenes]_21003	0	0	0	0	0	0	2.85404e-05	0	0	0	0	0	0	0	0	0	0	0	0
[denovogenes]_19780	0	3.54843e-06	0	0	0	0	0	0	0	0	2.14739e-06	0	0	0	3.14985e-05	0	0	0	0
[denovogenes]_136626	0	0	0	0	0	0	0	0	0	0	0	0	0	0	0	3.76528e-07	0	0	0
[denovogenes]_36923	0	0	0	0	0	0	0	0	0	0	0	0	4.84124e-06	0	3.04797e-07	7.44256e-06	0	0	0
[denovogenes]_45745	0	0	0	0	0	9.80547e-05	6.93769e-05	0	0	0	0	0	0	0	0	0	0	0	0
[denovogenes]_36999	0	0	7.06333e-07	4.17037e-05	0	0	0	0	0	0	0	0	0	0	0	1.46366e-07	0	0	0
[denovogenes]_64067	0	0	0	0	0	0	0	1.34067e-06	0	0	0	0	0	0	0	0	0	0	0
[denovogenes]_22397	0	1.8508e-06	0	0	0	0	0	0	0	0	5.60021e-06	0	7.19414e-06	0	8.89394e-06	1.1592e-05	0	2.15183e-06	0
[denovogenes]_43186	0	0	0	0	0	0	0	0	0	4.57809e-05	0.000141307	2.86669e-05	0.000119859	8.80106e-05	1.87014e-05	2.13638e-05	0	0	9.21165e-05
[denovogenes]_134470	0	0	0	0	0	0	4.36215e-06	0	0	0	0	0	0	0	0	0	0	0	0
[denovogenes]_107962	0	0	0	0	0	0	0	0	0	0	2.65374e-05	0	1.23965e-05	4.57972e-05	0	7.56694e-06	0	0	5.66704e-06
[denovogenes]_134991	0	0	0	0	0	0	1.93378e-05	0	0	0	0	0	0	0	0	0	0	0	0
[denovogenes]_102727	0	0	1.30788e-06	2.10602e-05	0	0	0	0	0	0	0	0	0	0	0	0	0	0	0
[denovogenes]_47195	0	0	0	0	0	5.2218e-05	4.28654e-05	0	0	0	0	0	0	0	0	0	0	0	0
[denovogenes]_96192	0	0	0	0	0	0	0	0	0	0	0	0	1.27839e-05	0	2.14628e-06	4.11044e-06	3.7651e-06	1.8694e-05	5.19479e-06
[denovogenes]_92661	0	0	0	0	0	0	0	0	0	0	4.7417e-06	0	1.38438e-06	0	2.61476e-06	7.51146e-06	0	0	0
[denovogenes]_44704	0	0	0	0	0	0	0	0	0	0	1.51151e-06	0	4.413e-06	7.45289e-06	3.66743e-06	6.86403e-06	2.33948e-06	2.90392e-06	0
[denovogenes]_18878	0	0	0	0	0	0	0	0	0	0	1.05669e-05	0	1.11064e-05	1.30257e-05	2.56388e-06	1.28335e-05	0	4.06024e-06	4.51312e-06
[denovogenes]_37074	1.48862e-06	0	0	0	0	0	3.95468e-05	0	0	0	0	0	0	0	0	0	0	0	0
[denovogenes]_113257	0	0	0	0	0	0	2.69782e-05	0	0	0	0	0	0	0	0	0	0	0	0
[denovogenes]_134974	0	0	0	0	0	1.07077e-05	1.84588e-05	0	0	0	0	0	0	0	0	0	0	0	0
[denovogenes]_59493	1.90025e-06	5.84685e-06	9.01645e-07	4.51695e-05	0	1.07888e-05	1.72702e-05	0	0	0	0	0	0	0	0	0	0	0	0
[denovogenes]_92956	2.55952e-06	0	0	0	0	0	2.56477e-05	0	0	0	0	0	0	0	0	0	0	0	0
[denovogenes]_165883	0	0	0	0	0	0	0	0	0	0	0	0.000108451	0	0	0	0	0	0	0
[denovogenes]_36508	0	0	0	0	0	8.82203e-05	6.51775e-05	0	0	0	0	0	0	0	0	0	0	0	0
[denovogenes]_127078	0	0	0	0	0	0	0	0	0	0	0	0	0	0	3.50413e-06	6.71092e-07	0	0	0
[denovogenes]_131284	0	0	0	0	0	0	0	6.73535e-05	0	0	0	0	0	0	0	0	0	0	0
[denovogenes]_36093	0	0	0	0	0	0	0	0	0	0	5.47868e-06	2.63971e-05	1.83948e-05	1.3507e-05	1.26889e-05	6.50919e-06	1.90795e-05	3.94712e-05	5.26486e-05
[denovogenes]_84505	0	0	0	0.000133849	0	0	0	0	0	0	0	0	0	0	0	0	0	0	0
[denovogenes]_89802	4.9917e-06	0	0	0	0	0	2.9081e-05	0	0	0	0	0	0	0	0	0	0	0	0
[denovogenes]_41180	0	0	0	0	0	0	0	0	0	0	0	0	0	1.4304e-05	9.59828e-07	8.88467e-06	4.49006e-06	5.57337e-06	9.29254e-06
[denovogenes]_15958	0	0	0	9.15879e-07	0	0	1.70959e-05	0	0	0	0	0	0	0	0	0	0	0	0
[denovogenes]_46585	0	0	7.85592e-07	0	0	0	0	0	0	0	0	0	4.50038e-06	0	2.04003e-06	7.97669e-06	2.38581e-06	8.88428e-06	6.58349e-06
[denovogenes]_13395	0	0	0	0	0	0	0	0	0	0	0	0	0	2.33564e-06	1.3374e-05	3.00154e-07	0	0	0
[denovogenes]_100457	2.71171e-06	0	0	5.52498e-05	0	0	0	0	0	0	0	0	0	0	0	0	0	0	0
[denovogenes]_72001	0	0	0	0	0	0	0	9.62242e-08	0	0	0	0	0	0	0	0	0	0	0
[denovogenes]_110467	0	0	0	0	0	0	0	0	0	0	0	0	0	6.65591e-06	2.9775e-06	1.42558e-06	0	0	0
[denovogenes]_87986	7.37743e-06	3.78325e-06	0	4.59286e-05	0	0	0	0	0	0	0	0	0	0	0	0	0	0	0
[denovogenes]_125462	0	0	0	0	0	0	0	7.02501e-05	0	0	3.11372e-06	0	1.81815e-06	0	0	9.86505e-07	0	0	0
[denovogenes]_104021	0	0	0	0	0	0	0	0	0	0	0	0	0	0	0	2.72515e-06	0	0	0
[denovogenes]_36342	0	0	0	0	0	0	0	0	0	0	0	0	0	0	8.48412e-06	1.45074e-07	0	0	0
[denovogenes]_24599	0	0	0	0	0	0	0	0	0	0	5.92536e-05	0	3.45992e-05	5.15584e-05	8.45699e-06	1.60736e-05	7.19303e-06	0	1.48866e-05
[denovogenes]_158385	0	0	1.26614e-05	0	0	0	0	0	0	0	0	0	0	0	0	0	0	0	0
[denovogenes]_147947	0	0	0	0	0	0	0	0	0	0	0	0	0	0	0	4.40404e-07	0	0	0
[denovogenes]_59934	0	0	0	0	0	0.000146203	8.44566e-05	0	0	0	0	0	0	0	0	0	0	0	0
[denovogenes]_93380	0	0	0	0	0	0	0	0	0	0	0	0	2.78289e-06	0	0	4.27821e-06	0	4.57812e-06	0
[denovogenes]_122465	0	0	0	0	0	0	0	0	0	0	0	0	0	0	3.32327e-06	6.36455e-07	0	0	0
[denovogenes]_61776	0	0	0	0	0	0	0	0	0	0	0	0	1.05299e-06	0	7.95533e-07	5.71335e-06	0	0	1.54038e-05
[denovogenes]_27239	0	0	0	0	0	0	0	0	0	0	0	0	0	0	0	0	5.24383e-05	0	0
[denovogenes]_147024	0	0	0	0	0	0	0	0	0	0	4.13325e-06	0	0	0	0	3.05555e-06	6.39734e-06	0	0
[denovogenes]_33709	0	4.38514e-06	0	0	0	0	0	0	0	4.08387e-05	2.38836e-05	0	2.32435e-06	1.63561e-05	1.1707e-06	1.31721e-05	4.10739e-06	5.09836e-06	5.66704e-06
[denovogenes]_12880	3.21709e-05	1.54666e-06	0	1.70695e-06	1.27714e-05	0	0	0	0	2.8808e-05	1.12318e-05	1.80389e-05	6.72243e-05	4.15361e-05	0.000108183	0.000114071	0.00013328	0.000187015	9.39434e-05
[denovogenes]_43330	0	0	0	0	0	0	0	0	0	0	0	0	4.34273e-06	3.66711e-06	1.96856e-06	4.55551e-06	0	2.85768e-06	0
[denovogenes]_79640	0	0	0	0	0	0	0	0	0	0	0	4.09155e-05	0	0	5.61935e-06	3.22856e-05	3.28591e-06	8.15738e-06	9.06726e-06
[denovogenes]_116585	0	0	0	0	0	3.45243e-05	1.913e-05	0	0	0	0	0	0	0	0	0	0	0	0
[denovogenes]_97362	1.05614e-05	0	0	0	0	0	0	0	0	3.78295e-05	4.91639e-06	0	2.15308e-05	1.21208e-05	0	2.05089e-05	0	0	9.97399e-05
[denovogenes]_67961	0	0	0	0	0	0	0	0	0	0	3.82834e-06	0	7.82402e-06	0	2.53332e-06	6.87319e-06	2.9627e-06	3.67751e-06	8.1754e-06
[denovogenes]_48350	0	0	8.01462e-07	0	0	0	0	0	0	0	0	3.03078e-05	7.34608e-06	7.75402e-06	1.42218e-05	1.39506e-05	9.73603e-06	0	6.71649e-06
[denovogenes]_171767	0	0	0	0	0	0	0	0	0	0	0	0.000121641	0	0	0	0	0	0	0
[denovogenes]_121342	0	0	0	0	0	0	0	5.7612e-07	0	0	0	0	0	0	0	0	0	0	0
[denovogenes]_24024	0	0	0	0	0	0	0	2.61773e-06	0	0	0	0	0	0	0	0	0	0	0
[denovogenes]_145726	0	0	0	0	0	0	0	0	0	0	8.12274e-06	0	4.74301e-06	0	0	2.14458e-06	0	0	0
[denovogenes]_25106	0	0	5.96577e-07	1.06738e-06	0	0	0	0	0	3.60281e-05	0.000146321	2.25599e-05	0.000125084	0.000109664	2.55617e-05	2.36118e-05	1.08707e-05	4.49781e-06	0.000142486
[denovogenes]_46241	0	0	0	0	0	0	0	0	0	0	1.38274e-05	0	8.07404e-06	3.78774e-06	1.01666e-06	6.16565e-06	0	0	0
[denovogenes]_24486	0	0	0	0	0	0	0	0	0	0	1.15895e-06	0	0	2.85725e-06	9.71419e-06	2.4479e-07	1.07628e-05	0	0
[denovogenes]_33040	0	0	0	0	0	0	0	0	0	0	2.63131e-06	0	1.99741e-05	3.24358e-06	2.58279e-05	2.18143e-05	2.44361e-05	3.79146e-05	6.18106e-05
[denovogenes]_121027	3.19532e-06	0	0	0	0	0	0	0	0	0	0	0	1.9108e-05	2.20026e-05	4.5277e-05	4.14709e-05	3.68357e-05	6.2869e-05	2.54114e-05
[denovogenes]_78375	0	0	0	0	0	0	0	0.000176624	5.00051e-05	0	0	0	0	0	0	0	0	0	0
[denovogenes]_124219	0	0	0	0	0	0	0	0	0	0	0	0	0	7.57547e-06	8.13328e-06	0	0	0	0
[denovogenes]_29023	4.00265e-06	0	0	1.13267e-06	0	0	4.32178e-05	0	0	0	0	0	0	0	0	0	0	0	0
[denovogenes]_94207	2.5859e-06	2.78479e-05	2.45396e-06	4.61008e-05	0	0	0	0	0	0	0	0	0	0	0	0	0	0	0
[denovogenes]_153565	0	0	0	0	0	0	0	0	0	0.000140933	0	0	0	1.12889e-05	0	0	0	1.75944e-05	9.77842e-06
[denovogenes]_11950	0	0	0	0	0	0	0	0	0	0	0	0	5.32662e-07	0	1.20728e-06	7.99608e-06	0	0	9.74022e-06
[denovogenes]_82590	0	0	0	0	0	0	0	1.65897e-05	0	0	0	0	6.37204e-06	0	2.40704e-06	1.38295e-06	3.37804e-06	0	9.32148e-06
[denovogenes]_10250	0	0	0	0	0	0	0	0	0	0	0	0	0	0	4.94199e-06	5.09633e-06	1.33376e-06	0	0
[denovogenes]_114866	9.01196e-06	9.24292e-06	0	7.6506e-06	0	0	0	0	0	0	0	0	0	0	0	0	0	0	0
[denovogenes]_94629	2.5859e-06	0	0	0	0	0	0	0	0	0	9.63005e-06	4.6399e-05	0	0	0	2.54254e-06	7.45258e-06	0	5.14123e-05
[denovogenes]_107088	0	0	0	0	0	0	0	0.000112169	6.27182e-05	0	0	0	0	6.50549e-06	0	0	0	0	0
[denovogenes]_12100	0	0	0	0	0	0	0	0	0	0	9.15799e-07	0	3.74326e-06	0	3.23205e-06	1.11224e-05	4.25235e-06	1.75944e-05	2.54239e-05
[denovogenes]_118124	0	0	0	0	0	8.79091e-06	1.65977e-05	0	0	0	0	0	0	0	0	0	0	0	0
[denovogenes]_134502	0	0	0	0	0	0	0	0	0	0	0	0	2.03525e-06	8.59307e-06	6.15054e-06	1.1043e-06	0	0	0
[denovogenes]_74893	0	0	0	0	0	0	0	0	0	0	2.03955e-05	0	0	0	0	0	3.15677e-06	0	0
[denovogenes]_136982	0	0	0	0	0	0	0	0	0	0	0	0	0	0	8.7172e-06	7.5885e-07	1.11215e-05	0	0
[denovogenes]_93030	7.67855e-06	0	0	1.08644e-06	0	0	0	0	0	0	0	0	1.11316e-05	5.87486e-06	1.20893e-05	1.83711e-05	4.42592e-05	0	0
[denovogenes]_35379	0	0	0	0	0	0	0	0	0	0	2.71545e-06	0	2.3784e-06	3.3473e-06	1.70704e-05	1.86403e-06	0	5.21693e-06	0
[denovogenes]_134142	0	0	0	0	0	9.49418e-05	2.59791e-06	0	0	0	0	0	0	0	0	0	0	0	0
[denovogenes]_180883	0	0	0	0	0	0	0	0	0	0	0	0	0	0	0	0	0	0	1.60871e-05
[denovogenes]_133511	0	0	0	0	0	0	0	0	0	0	3.43425e-06	0	0	8.46671e-06	0	0	0	6.59788e-06	0
[denovogenes]_160620	0	0	0	0	0	0	0	2.48491e-07	0	0	0	0	0	0	0	0	0	0	0
[denovogenes]_67	0	8.1155e-07	0	2.66457e-05	0	0	0	1.09853e-05	5.83655e-06	7.55795e-06	3.0204e-05	0	5.44873e-06	6.65941e-06	1.57078e-06	2.67113e-06	0	2.35886e-06	2.56953e-05
[denovogenes]_43267	0	0	0	0	0	0.000145134	6.10591e-05	0	0	0	0	0	0	0	0	0	0	0	0
[denovogenes]_179760	0	0	0	0	0	0	0	0	0	0	0	0	0	0	0	7.8294e-07	0	0	0
[denovogenes]_123087	0	0	0	0	0	0	0	4.15545e-05	0	0	0	0	0	0	0	0	0	0	0
[denovogenes]_106498	0	0	0	0	0	0	0	0	0	0	0	0	0	0	4.63018e-06	8.31324e-07	0	0	0
[denovogenes]_166347	0	0	0	0	0	0	0	0	0	0	5.69582e-06	0	0	0	0	0	0	0	0
[denovogenes]_65233	0	0	0	0	0	3.98756e-05	5.65824e-05	0	0	0	0	0	0	0	0	0	0	0	0
[denovogenes]_12063	0	0	0	0	0	0	0	0	0	0	5.49479e-06	0	0	2.25779e-06	1.03021e-05	1.25731e-06	1.13396e-05	0	0
[denovogenes]_38537	0	0	0	0	0	0	0	0	0	0	1.4068e-06	0	3.28582e-06	0	3.72367e-06	8.61706e-06	2.17741e-06	2.97302e-05	2.10295e-05
[denovogenes]_53172	0	2.73682e-06	0	0	0	0	0	0	0	0	0.000134155	3.19199e-05	0.000130559	7.34982e-05	2.66687e-05	2.44877e-05	2.56347e-06	6.36392e-06	0.000109643
[denovogenes]_943	0	0	0	0	0	2.32566e-05	7.14237e-05	0	0	0	0	0	0	0	0	0	0	0	0
[denovogenes]_108290	0	0	0	2.92034e-05	0	0	0	0	0	0	0	0	0	0	0	0	0	0	0
[denovogenes]_36298	0	0	0	1.2526e-06	0	0	0	0	0	0	1.3737e-06	0	0	0	2.78764e-05	0	1.27571e-05	0	0
[denovogenes]_97546	0	0	0	0	0	0	0	0	0	0	0	0	0	0	0	2.85567e-06	0	0	0
[denovogenes]_79968	0	0	0	0	0	0	0	1.93086e-05	0	0	0	0	0	0	0	1.80183e-06	0	0	0
[denovogenes]_16946	0	0	0	0	0	0	0	0	0	0	0	0	0	2.51963e-06	6.7629e-07	8.20288e-06	0	1.96348e-06	0
[denovogenes]_66378	1.62483e-05	2.18724e-05	2.89111e-06	3.1036e-05	0	0	0	0	0	0	0	0	0	0	0	0	0	0	0
[denovogenes]_126033	0	0	0	0	0	0	0	5.00818e-05	0	0	0	0	0	0	0	0	0	0	0
[denovogenes]_56735	0	0	0	0	0	0.00013613	7.09171e-05	0	0	0	0	0	0	0	0	0	0	0	0
[denovogenes]_91580	0	0	0	0	0	7.19256e-05	5.37294e-05	0	0	0	0	0	0	0	0	0	0	0	0
[denovogenes]_86224	7.27051e-06	3.72842e-06	0	3.70334e-05	0	0	0	0	0	0	0	0	0	0	0	0	0	0	0
[denovogenes]_81781	4.66666e-06	0	0	5.15022e-05	0	0	0	0	0	0	0	0	0	0	0	0	0	0	0
[denovogenes]_100979	0	0	0	0	0	0	0	0	0	0	0	0	0	0	0	1.59974e-06	0	0	0
[denovogenes]_86759	0	0	0	0	0	0	0	0	0	0	0	0	0	0	1.99075e-06	3.33601e-06	3.49227e-06	0	0
[denovogenes]_11238	0	0	0	0	0	0	0	0	0	0	4.10796e-05	1.72111e-05	2.08584e-05	2.20167e-05	2.56076e-06	8.29946e-06	0	1.20099e-05	1.90707e-06
[denovogenes]_4421	2.49054e-05	1.2042e-05	0.000438929	0.0036916	0	0	0	0	0	6.11711e-05	3.31246e-06	3.83039e-05	1.54737e-06	4.89988e-06	7.30649e-07	1.3993e-07	4.10156e-06	5.09113e-06	7.07375e-06
[denovogenes]_80961	0	0	0	1.9626e-06	0	0	0	0.000194448	0	0	4.30468e-06	0	1.25679e-06	0	0	2.27305e-07	0	0	0
[denovogenes]_53147	1.06737e-05	1.09473e-05	8.44093e-07	3.17147e-05	2.25991e-05	0	0	0	0	0	0	0	0	0	0	0	0	0	0
[denovogenes]_6612	0	0	0	0	0	0	0	0	0	0	0	0	0	0	2.09675e-05	2.37141e-07	1.15849e-06	0	0
[denovogenes]_80511	0	0	0	0	0	0	0	0	0	0	0.00013926	0	0.000117596	6.86658e-05	2.03208e-05	1.65172e-05	3.31605e-06	0	6.40531e-05
[denovogenes]_30219	0	0	0	0	0	0	0	0	0	0	2.52463e-06	0	0	6.22417e-06	5.56873e-07	3.33279e-06	0	2.42517e-06	1.34784e-05
[denovogenes]_91981	0	0	0	0	0	0	0	0	0	0	0	0	0	1.1631e-05	1.04062e-06	1.74382e-06	7.30202e-06	0	0
[denovogenes]_121920	0	0	0	0	0	0	0	0	0	0	0	0	0	0	1.12267e-05	1.89712e-06	9.26795e-06	0	0
[denovogenes]_84785	0	0	0	0	0	0	0	0	0	0	4.44817e-06	0	0	0	1.32456e-05	0	0	0	0
[denovogenes]_96750	0	0	0	0	0	0	0	0	0	0	0	0	0	0	5.93318e-06	2.84072e-06	0	0	0
[denovogenes]_136197	0	0	0	0	0	0	5.35446e-06	0	0	0	0	0	0	0	0	0	0	0	0
[denovogenes]_82876	0	0	0	0	0	0	0	0	0	0	0	0	2.56078e-06	5.40597e-06	3.72425e-05	3.01046e-06	7.46657e-05	0	0
[denovogenes]_26115	0	1.96383e-06	0	0	0	0	0	0	0	0	0	0	0	0	2.90977e-05	1.25509e-07	2.39127e-05	0	0
[denovogenes]_6733	0	0	0	0	0	0	0	0	0	0	0	0	0	0	1.74472e-05	7.16011e-07	2.09874e-05	5.78911e-06	0
[denovogenes]_18007	0	0	0	0	0	0	0	0	0	0	4.17016e-06	0	0	0	7.58864e-06	3.30303e-07	1.93634e-05	0	0
[denovogenes]_104139	0	0	0	0	0	0	0	0	0	0	0	0	1.65743e-05	1.27234e-05	1.93521e-05	1.58059e-05	1.19818e-05	1.98301e-05	3.30629e-05
[denovogenes]_65555	1.40466e-05	0	0	0	0	0	0	0	0	0	0	3.60056e-05	1.41816e-05	0	9.47798e-06	1.34165e-05	8.6748e-06	7.1785e-06	0
[denovogenes]_60489	0	0	0	0	0	0	0	7.53469e-05	0	0	0	0	0	0	0	0	0	0	0
[denovogenes]_73256	0	0	0	0	0	0.000110493	4.83748e-05	0	0	0	0	0	0	0	0	0	0	0	0
[denovogenes]_27446	0	0	0	0	0	0	0	0	0	0	0	0	0	0	1.09711e-05	1.28117e-07	0	0	0
[denovogenes]_2096	0	8.93268e-07	0	1.52805e-05	0	0	0	4.9727e-06	0	0	2.27042e-05	1.04183e-05	2.20956e-06	6.66361e-06	0	1.37015e-06	1.67338e-06	0	2.07791e-05
[denovogenes]_24533	0	0	0	0	0	0	0	0	0	0	3.94044e-05	2.2336e-05	2.0302e-05	2.57153e-05	3.57891e-06	5.75257e-06	3.58759e-06	0	0.000116322
[denovogenes]_133480	0	0	0	0	0	0	0	0.00010076	8.16259e-05	0	0	0	0	0	0	0	0	0	0
[denovogenes]_143968	0	0	0	0	0	0	0	0	0	0	0	0	0	0	1.74613e-06	2.92607e-06	0	0	0
[denovogenes]_129195	0	0	0	0	0	0	0	0	0	0	0	0	1.32574e-05	0	1.35931e-05	9.93355e-06	1.00403e-05	1.24627e-05	1.38528e-05
[denovogenes]_109533	0	0	0	0	0	0	0	0	0	0	2.14739e-05	0	1.56737e-06	1.32353e-05	0	1.70087e-06	0	0	1.71965e-05
[denovogenes]_112766	0	0	0	0	0	0	0	9.31111e-07	0	0	0	0	0	0	0	0	0	0	0
[denovogenes]_24321	0	0	0	0	0	0	0	2.26687e-05	0	0	5.78041e-06	0	1.41762e-05	1.14007e-05	9.43514e-06	4.15113e-06	1.78936e-06	4.44214e-06	4.93762e-06
[denovogenes]_138377	0	0	0	0	0	0	0	0	0	0	0	0	0	0	0	1.54141e-06	0	0	0
[denovogenes]_110988	0	0	0	0	0	0	0	0	0	0	0	0	0	0	5.98962e-06	5.73549e-07	0	0	0
[denovogenes]_122624	0	0	0	0	0	0	0	0	0	0	0	0	1.7595e-06	7.42885e-06	1.99396e-06	2.54582e-06	0	0	6.43483e-06
[denovogenes]_17737	0	0	0	0	0	0	0	0	0	0	0	0	1.27271e-05	2.55883e-06	2.83881e-05	2.57587e-05	8.03222e-06	1.99403e-06	0
[denovogenes]_4811	0	0	0	0	0	0	0	0	0	0	2.91065e-05	0	1.93673e-05	3.3376e-05	6.71879e-06	8.0779e-06	6.28609e-06	1.30045e-06	2.89101e-06
[denovogenes]_18453	0	0	0	0	0	0.00010881	7.88129e-06	0	0	0	0	0	0	0	0	0	0	0	0
[denovogenes]_13278	0	0	0	0	0	0	0	0	0	0	1.50968e-05	0	7.16243e-06	6.97862e-06	2.28937e-06	1.14594e-05	0	0	6.04484e-06
[denovogenes]_140283	0	0	0	0	0	0	5.65673e-06	0	0	0	0	0	0	0	0	0	0	0	0
[denovogenes]_3428	6.64458e-07	0	0	0	0	0	0	0	0	0	6.18619e-07	1.19224e-05	7.22445e-07	3.05026e-06	1.74659e-05	2.09061e-06	4.69167e-05	0	0
[denovogenes]_102031	1.37067e-05	0	0	0	0	0	0	0	6.06619e-05	0	1.02089e-05	0	3.72573e-05	4.40454e-05	5.06663e-05	5.95676e-05	5.13535e-05	9.31636e-05	4.36021e-05
[denovogenes]_35227	0	0	0	0	0	0	0	0	0	0	0	0	1.581e-06	3.3376e-06	3.58336e-06	3.15967e-05	2.09536e-06	7.80271e-06	1.1564e-05
[denovogenes]_44158	0	0	0	0	0	0	0	0	0	0	0	0	5.26154e-06	3.70248e-06	2.98133e-06	7.4543e-06	0	5.7705e-06	0
[denovogenes]_48110	8.44555e-06	2.5986e-06	1.60292e-06	5.44902e-05	2.14577e-05	0	0	0	0	0	0	0	0	0	0	0	0	0	0
[denovogenes]_106302	0	0	0	0	0	0.000128011	4.59742e-06	0	0	0	0	0	0	0	0	0	0	0	0
[denovogenes]_124607	0	0	0	0	0	0	6.96789e-06	0	0	0	0	0	0	0	0	0	0	0	0
[denovogenes]_14620	0	0	0	0	0	0	0	0	0	0	1.26759e-05	0	1.70808e-05	4.80782e-06	1.24744e-05	1.75058e-05	6.03674e-06	0	0
[denovogenes]_51442	0	0	0	0	0	0	0	0	0	0.000100176	1.13916e-05	0	0	0	2.87168e-06	8.76511e-05	9.5715e-05	0.000112555	5.56041e-05
[denovogenes]_129139	0	0	0	0	0	0	0	0	0	0	0	0	0	0	2.14628e-06	2.39775e-06	0	0	0
[denovogenes]_11757	0	1.49861e-06	0	0	0	0	0	0	0	0	4.17178e-05	0	2.85962e-05	3.57739e-05	3.40071e-06	1.3313e-05	1.40369e-06	0	0
[denovogenes]_137793	0	0	0	0	0	0	0	0	0	0	0	0	0	0	0	7.64732e-07	0	0	0
[denovogenes]_27407	1.30303e-06	0	0	3.31857e-06	0	3.69903e-05	9.89903e-05	0	0	0	0	0	0	0	0	0	0	0	0
[denovogenes]_64223	0	0	0	0	0	0	0	0	0	0	0	0	6.46774e-06	0	1.6288e-06	3.70427e-06	2.85731e-06	0	0
[denovogenes]_104989	0	0	0	0	0	0	0	0	0	0	0	0	0	1.27941e-05	0	2.19223e-06	0	0	0
[denovogenes]_15359	0	0	0	0	0	1.51181e-05	4.0706e-05	0	0	0	0	0	0	0	0	0	0	0	0
[denovogenes]_48794	3.40112e-06	2.61622e-06	0	0	0	0	4.08179e-05	0	0	0	0	0	0	0	0	0	0	0	0
[denovogenes]_103275	0	0	0	0	0	0	0	0	0	0	0	0	4.49544e-06	0	9.05683e-06	4.87832e-06	0	4.93029e-06	0
[denovogenes]_98380	0.000109406	4.10523e-05	3.29196e-05	9.06135e-06	0	0	0	0	0	0	0	0	0	0	0	0	0	0	5.30531e-06
[denovogenes]_140615	0	0	0	0	0	0	0	0	0	0	0	0	0	0	8.30819e-07	2.78449e-06	0	0	0
[denovogenes]_26408	0	0	0	0	0	0	0	0	0	0	0.000176789	0	0.00013392	8.83482e-05	2.2396e-05	2.69964e-05	7.3954e-06	0	9.4383e-05
[denovogenes]_112025	0	0	0	0	0	0	0	0	0	0	0	0	0	0	6.02465e-07	8.65355e-07	1.26825e-05	2.62372e-05	0
[denovogenes]_45160	0	0	0	0	0	0	0	0	0	0	0	0	1.7767e-06	1.12522e-05	2.71816e-05	1.92802e-06	4.47397e-05	5.84568e-06	0
[denovogenes]_66048	0	0	0	1.71727e-06	0	0	9.61644e-05	0	0	0	0	0	0	0	1.24623e-06	0	0	0	0
[denovogenes]_30363	0	0	0	0	0	0	0	0	0	0	6.32869e-06	0	1.77381e-05	3.12052e-06	8.09654e-06	1.53724e-05	0	0	0
[denovogenes]_89689	0	0	0	0	0	0	0	0	0	0	0	0	1.35011e-06	0	0	4.6395e-06	0	0	0
[denovogenes]_14757	0	0	0	0	0	0	0	0	0	0	0.000202685	0	0.000150369	0.000135183	2.22457e-05	2.92642e-05	1.21241e-05	1.88116e-06	0.000150551
[denovogenes]_53584	0	0	0	0	0	0	0	0	0	0	0	0	4.85273e-06	8.19553e-06	3.04298e-05	4.21283e-06	3.08712e-05	0	0
[denovogenes]_7095	1.64211e-06	2.5263e-06	0	1.81227e-05	0	0	0	0	0	0	1.52883e-06	0	6.24898e-06	5.65371e-06	1.93903e-05	2.90623e-06	2.36628e-06	1.4686e-06	0
[denovogenes]_69392	0	0	0	0	0	0	0	0	0	0	5.81399e-06	0	6.78979e-06	9.55578e-06	2.99233e-06	4.70739e-06	0	0	0
[denovogenes]_103673	0	0	0	0	0	0	0	0	0	0	0.000113539	0	8.43784e-05	6.9979e-05	6.83015e-06	1.25357e-05	3.99392e-06	0	8.26574e-05
[denovogenes]_100506	0	0	0	0	0	0	0	0	0	0	0	0	0	0	1.11375e-06	1.59974e-06	4.29832e-05	2.42517e-05	0
[denovogenes]_23520	0	0	0	0	0	0	0	0	0	0	0	0	8.00166e-06	0	2.8715e-05	2.27933e-05	5.30244e-06	0	0
[denovogenes]_1263	0	0	2.45903e-07	3.07974e-06	0	6.17907e-05	0.000104949	0	0	0	0	0	0	0	0	0	0	0	0
[denovogenes]_90351	0	0	0	0	0	0	0	0	0	0	0	0	0	5.75736e-06	1.54532e-06	0	3.25305e-05	0	0
[denovogenes]_48833	0	0	0	0	0	0	0	0	0	0	0	0	1.10938e-05	3.90329e-06	2.06043e-05	2.25726e-05	4.90102e-06	0	0
[denovogenes]_111622	0	0	0	0	0	8.32823e-06	1.57242e-05	0	0	0	0	0	0	0	0	0	0	0	0
[denovogenes]_148081	0	0	0	0	0	0	2.10641e-06	0	0	0	0	0	0	0	0	0	0	0	0
[denovogenes]_162342	0	0	0	0	0	0	1.32847e-06	0	0	0	0	0	0	0	0	0	0	0	0
[denovogenes]_32012	0	0	0	0	0	1.18677e-05	2.30564e-05	0	0	0	0	0	0	0	0	0	0	0	0
[denovogenes]_53471	0	0	0	5.75928e-05	0	0	0	0	0	0	0	0	0	0	0	0	0	0	0
[denovogenes]_91640	2.53366e-06	0	0	0	0	0	2.00747e-05	0	0	0	0	0	0	0	0	0	0	0	0
[denovogenes]_15175	0	0	0	0	0	0	0	0	0	0	7.30703e-05	1.90305e-05	5.18924e-05	7.05976e-05	1.98202e-05	6.23604e-05	5.19632e-05	7.20885e-05	0.000227736
[denovogenes]_5755	0	0	3.64524e-07	5.21756e-06	0	8.06933e-05	0.000120486	0	0	0	0	0	0	0	0	0	0	0	0
[denovogenes]_63307	0	0	0	0	0	0	0	0	0	0	0	0	3.20851e-06	0	0	8.12416e-06	0	0	0
[denovogenes]_2309	0	0	0	0	0	0	0	0	0	0	0	0	0	0	2.60613e-05	0	1.20197e-05	0	0
[denovogenes]_70052	0	0	0	0	0	0	0	0	0	0	0	0	0	0	6.89684e-06	6.19145e-07	2.41975e-05	0	0
[denovogenes]_73253	0	0	0	0	0	6.13848e-06	5.2406e-05	0	0	0	0	0	0	0	0	0	0	0	0
[denovogenes]_54456	0	0	0	0	0	0	0	0	0	0	1.67404e-06	0	6.84252e-06	2.06357e-05	2.58477e-06	5.127e-06	0	0	0
[denovogenes]_38272	0	0	0	0	0	0	0	0	0	0	0	0	1.06468e-05	6.91575e-06	2.78436e-06	6.2212e-06	6.51261e-06	0	2.99519e-06
[denovogenes]_22753	0	0	0	1.0287e-06	0	0	0	0	0	0	6.76895e-06	0	9.22252e-06	0	1.09491e-05	1.22717e-05	3.49227e-06	0	0
[denovogenes]_98369	0	0	0	0	0	0	0	0	0	0	0	0	1.88585e-05	0	2.35634e-05	2.96476e-05	2.30713e-05	2.38647e-05	0
[denovogenes]_129427	0	0	0	0	0	0	0	0	0	0	0	0	1.90715e-06	8.05225e-06	5.76344e-06	3.10439e-06	0	6.27491e-06	0
[denovogenes]_38418	0	0	0	0	0	0	0	0	0	0	2.8136e-06	0	8.21455e-07	0	6.51642e-06	1.4857e-07	2.39515e-05	0	0
[denovogenes]_35279	2.1875e-05	3.81405e-05	5.53568e-06	7.4282e-05	0	0	0	0	0	0	0	0	0	3.3473e-06	0	0	0	0	0
[denovogenes]_65261	0	3.08714e-06	0	0	0	0	0	0	0	0	0.000287707	0	0.000182179	0.000225689	3.95603e-05	7.35932e-05	2.60244e-05	1.79462e-05	0.000103729
[denovogenes]_146554	0	0	0	0	0	0	0	1.01162e-05	0	0	0	0	0	0	0	0	0	0	0
[denovogenes]_16446	0	0	0	0	0	0	0	0	0	0	0	0	0	7.49331e-06	2.23474e-07	6.95475e-06	0	0	1.51449e-05
[denovogenes]_139420	0	0	0	0	0	0	0	0	0	0	0	0	0	0	0	0	0	7.12152e-06	0
[denovogenes]_4549	7.16665e-07	1.10255e-06	0	0	0	0	0	0	0	2.0536e-05	0.00024287	0	0.000216231	0.000220425	3.57632e-05	8.94196e-05	3.20141e-05	1.0255e-05	2.70723e-05
[denovogenes]_79175	2.2803e-06	3.50811e-06	0	1.93583e-06	0	0	0	0	0	0	6.36897e-06	0	4.71067e-05	1.57019e-05	7.72661e-05	8.02656e-05	0.000105149	9.78886e-05	0
[denovogenes]_95400	0	0	0	2.20665e-06	0	0	0	0	0	0	0	0	0	5.96618e-06	9.60822e-06	5.11142e-07	1.8728e-05	0	0
[denovogenes]_70360	0	0	0	0	0	0	0	0	0	0	1.96243e-06	0	0	0	8.65727e-07	2.07249e-07	4.55609e-05	0	0
[denovogenes]_33899	0	0	0	0	0	0	0	0	0	0	0	0	8.54688e-06	3.28055e-06	3.5221e-06	8.01008e-06	0	0	2.84159e-06
[denovogenes]_27894	0	0	0	0	0	0	0	0	0	0	4.87788e-06	0	4.27243e-06	0	5.37971e-07	7.21204e-06	0	0	2.60417e-06
[denovogenes]_72051	0	0	0	0	0	6.06012e-05	2.88533e-05	0	0	0	0	0	0	0	0	0	0	0	0
[denovogenes]_65925	2.01472e-06	0	0	0	0	0	0	0	0	0	3.75147e-06	0	5.47637e-06	4.62439e-06	6.61986e-06	3.96187e-06	0	0	0
[denovogenes]_157590	0	0	0	0	0	0	4.87107e-06	0	0	0	0	0	0	0	0	0	0	0	0
[denovogenes]_126940	0	0	0	0	0	1.93759e-05	3.10158e-05	0	0	0	0	0	0	0	0	0	0	0	0
[denovogenes]_28050	0	0	0	0	0	0	0	0	0	3.76314e-05	1.4672e-05	0	4.99754e-06	1.50716e-05	5.3938e-07	1.22667e-05	0	2.34898e-06	0
[denovogenes]_13905	0	0	0	0	0	1.16971e-05	3.76883e-05	0	0	0	0	0	0	0	0	0	0	0	0
[denovogenes]_122244	0	0	0	0	0	0	0	0	0	0	0	0	1.7595e-06	7.42885e-06	3.32327e-06	2.54582e-06	5.13026e-05	1.15782e-05	6.43483e-06
[denovogenes]_142903	0	0	0	0	0	0	0	1.48867e-05	0	0	0	0	0	0	0	8.22087e-07	0	0	0
[denovogenes]_160728	0	0	0	0	0	0	0	0	0	0	0	0	0	1.26535e-05	0	5.42035e-07	0	0	0
[denovogenes]_120303	3.1751e-06	1.46541e-05	1.50655e-06	3.50411e-05	0	0	0	0	0	0	0	0	0	0	0	0	0	0	0
[denovogenes]_130534	0	0	0	0	0	0	0	0	0	0	0	0	0	0	5.11454e-06	3.49824e-07	0	0	0
[denovogenes]_109119	0	0	0	0	0	0	0	2.33924e-06	0.00159499	0	0	0	0	0	0	0	0	0	0
[denovogenes]_181505	0	0	0	0	0	0	0	0	0	0	0	0	0	0	0	8.0861e-07	0	0	0
[denovogenes]_10160	0	0	0	0	0	0	0	0	0	0	0	0	0	4.24115e-06	1.93521e-05	1.45341e-06	2.52948e-05	0	0
[denovogenes]_42441	0	0	0	0	0	0	0	0	0	0	0	0	1.37652e-05	1.8162e-05	5.52481e-06	1.0114e-05	0	1.13226e-05	0
[denovogenes]_31860	0	0	0	0	0	0	0	0	0	0	1.29379e-06	0	0	0	2.31156e-05	2.7327e-06	4.60573e-05	2.48563e-06	8.28863e-06
[denovogenes]_4650	0	0	6.84007e-07	0	0	0	0	0	0	0	0.000197292	1.29331e-05	0.000157913	0.000100919	2.87158e-05	2.86313e-05	5.19325e-06	0	0.000128974
[denovogenes]_97031	0	0	0	0	0	0	2.15353e-05	0	0	0	0	0	0	0	0	0	0	0	0
[denovogenes]_321	0	0	0	0	0	0	0	4.95167e-05	8.59886e-06	1.11349e-05	6.51203e-06	1.39449e-05	1.521e-05	8.91923e-06	1.02942e-05	1.13857e-05	4.47963e-06	5.56042e-06	2.9358e-05
[denovogenes]_126110	0	0	0	0	0	0	0	0	0	0	1.25385e-05	0	0	0	0	1.65521e-06	0	0	0
[denovogenes]_131812	0	0	0	0	0	0	0	0	0	0	0	0	0	0	2.96465e-06	3.54858e-07	0	0	0
[denovogenes]_133695	0	0	0	0	0	0	0	0	0	0	0	0	0	0	0	3.62686e-07	0	0	0
[denovogenes]_15252	0	0	0	5.41377e-06	0	4.52583e-05	7.90105e-05	0	0	0	0	0	0	0	0	0	0	0	0
[denovogenes]_69804	0	0	0	0	0	0	0	0	0	0	0	0	0	0	0	3.49387e-06	0	0	0
[denovogenes]_143105	0	0	0	0	0	0	0	0	0	0	0	0	0	0	0	8.22087e-07	0	0	0
[denovogenes]_121337	0	0	0	2.71263e-06	0	0	0	2.01642e-06	0	0	5.94978e-06	0	1.73709e-06	0	0	6.28347e-07	0	0	1.27057e-05
[denovogenes]_21163	0	0	0	0	0	0	0	0	0	0	0	0	6.41702e-07	2.70935e-06	1.09082e-05	6.96356e-07	1.87103e-05	0	0
[denovogenes]_55614	0	0	0	0	0	3.62505e-05	4.33614e-05	0	0	0	0	0	0	0	0	0	0	0	0
[denovogenes]_147323	0	0	0	0	0	0	0	0	0	0	0	0	0	0	0	8.73013e-07	0	0	0
[denovogenes]_98736	0	0	0	0	0	6.06012e-05	3.97977e-05	0	0	0	0	0	0	0	0	0	0	0	0
[denovogenes]_136045	0	3.53489e-05	0.000188974	6.50204e-06	0	0	0	0	0	0	0	0	0	0	0	3.76528e-07	0	0	0
[denovogenes]_88971	0	0	0	0	0	0	0	0	0	0	0	0	0	0	0	2.91578e-06	0	0	0
[denovogenes]_84827	0	0	0	0	0	0	0	5.81469e-06	0	0	2.22408e-06	0	0	0	0	0	0	0	0
[denovogenes]_20630	0	0	0	0	0	0	0	0.000304402	2.58768e-05	0	0	0	0	0	0	0	0	0	0
[denovogenes]_120650	0	0	0	0	0	0	0	4.02163e-05	0	0	0	0	0	0	0	0	0	0	0
[denovogenes]_36367	0	0	0	0	0	0	0	0.000180237	3.26504e-05	0	0	0	0	1.016e-05	0	1.74089e-06	0	0	0
[denovogenes]_65898	0	0	0	0	0	0	0	0	0	0	2.25088e-05	0	6.57164e-06	9.24877e-06	2.89619e-06	6.33899e-06	0	0	0
[denovogenes]_93073	0	0	0	0	0	0	0	0	0	0	0	0	0	0	3.67934e-06	0	0	0	0
[denovogenes]_49241	0	0	0	0	0	0	0	0.000287966	7.55179e-05	0	0	0	0	0	0	0	0	0	0
[denovogenes]_55176	2.90821e-05	1.67779e-05	0.000534715	0.00327745	0	0	0	0	0	0.000208336	3.38447e-06	6.52276e-05	9.88127e-07	4.172e-06	3.73266e-07	3.57429e-07	0	3.25113e-06	7.22753e-06
[denovogenes]_86879	2.43527e-06	7.49305e-06	0	4.96175e-05	3.09366e-05	0	0	0	0	0	0	0	0	0	0	0	0	0	0
[denovogenes]_125365	0	0	0	1.70353e-05	0	0	0	0	0	0	0	0	0	0	2.06043e-06	3.28835e-07	0	0	0
[denovogenes]_2213	0	0	0	4.98693e-07	0	0	0	0	0	0	9.2974e-06	0	7.02566e-06	4.04498e-06	6.0317e-07	7.79731e-06	0	0	5.83957e-06
[denovogenes]_71930	0	0	0	0	0	0	0	0	0	0	0	0	0	9.79976e-06	7.45262e-06	3.35831e-06	0	7.6367e-06	4.24425e-06
[denovogenes]_133464	0	0	0	0	0	0	0	0	0	0	0	0	0	8.46671e-06	4.54507e-06	1.45074e-06	2.12618e-05	0	0
[denovogenes]_160974	0	0	0	0	0	0	0	0	0	0	5.18953e-06	0	0	1.27941e-05	1.14468e-06	0	0	0	1.10822e-05
[denovogenes]_67012	0	0	0	0	0	0	0	0	0	0	1.89861e-06	0	0	0	5.86301e-06	2.00509e-07	5.87723e-06	0	0
[denovogenes]_87062	0	0	0	0	0	0	0	0	0	0	0	0	0	0	5.00104e-06	1.91554e-06	0	0	0
[denovogenes]_92872	2.55952e-06	3.93767e-06	2.42892e-06	2.82474e-05	0	0	0	0	0	0	0	0	0	0	0	0	0	0	0
[denovogenes]_32632	1.40523e-06	0	0	0	0	0	0	0	0	0	0	0	0	0	1.24088e-05	4.14498e-07	4.04986e-06	0	0
[denovogenes]_121246	9.58597e-06	0	0	0	0	0	0	0	0	0	0	0	1.38967e-05	7.33422e-06	2.4279e-05	2.38772e-05	2.30223e-05	0	0
[denovogenes]_148954	4.5606e-06	0	0	0	0	0	0	0	0	0	0	0	0	0	0	0	0	0	0
[denovogenes]_60793	0	0	0	0	0	0	0	0	0	0	1.78949e-06	0	0	4.41177e-06	1.38151e-05	3.77971e-07	0	0	0
[denovogenes]_113011	0	0	0	0	0	0	0	0	0	0	0	0	0	0	1.81803e-06	3.19163e-06	0	0	0
[denovogenes]_40756	0	0	0	0	0	0	0	0	0	4.45053e-05	1.446e-06	0	5.06606e-06	3.56493e-06	2.0094e-05	2.21429e-05	4.47616e-06	0	0
[denovogenes]_87764	0	0	0	0	0	0	0	0	0	0.00147258	9.11332e-06	4.39093e-05	1.72946e-05	0.000112339	0	9.62443e-07	1.76317e-05	0	1.45961e-05
[denovogenes]_187037	9.46539e-06	0	0	0	0	0	0	0	0	0	0	0	0	0	0	0	0	0	0
[denovogenes]_138329	0	0	0	0	0	0	0	0	0	0	0	0	0	0	0	3.85353e-07	0	0	0
[denovogenes]_119045	0	0	0	0	0	0	0	0	0	0	0	0	0	0	3.83931e-06	1.53184e-06	0	0	0
[denovogenes]_117672	0	0	0	0	0	1.7474e-05	5.73771e-06	0	0	0	0	0	0	0	0	0	0	0	0
[denovogenes]_17802	0	0	0	0	0	0	0	0	0	0	2.59476e-05	0	3.63631e-06	1.79118e-05	3.43405e-06	2.77317e-05	0	0	0
[denovogenes]_12685	0	0	0	0	0	0	0	3.32434e-05	0	0	2.79118e-06	0	7.06255e-06	2.29377e-06	6.97755e-06	6.87802e-06	4.32012e-06	1.78747e-06	1.98685e-06
[denovogenes]_9427	0	0	0	7.65978e-07	0	0	0	0	0	0	0	0	0	1.0355e-05	1.22292e-05	1.77429e-07	0	0	0
[denovogenes]_99832	0	0	0	0	0	3.06264e-05	1.25705e-05	0	0	0	0	0	0	0	0	0	0	0	0
[denovogenes]_139520	0	0	0	0	0	0	0	0	0	0	0	0	0	0	0	3.9147e-07	0	0	0
[denovogenes]_19826	0	0	0	0	0	0	0	0	0	0	0	2.06929e-05	5.64255e-06	2.64706e-06	6.39444e-06	1.20195e-05	1.66184e-06	2.47534e-05	1.60501e-05
[denovogenes]_13129	0	0	0	0.00019491	0	0	0	0	0	0	0	0	0	0	0	9.9446e-08	0	0	0
[denovogenes]_115901	6.04416e-06	0	0	0	0	0	0	0	0	0	1.12544e-05	0	1.31433e-05	6.93658e-06	7.44734e-06	5.34852e-06	3.48385e-05	0	0
[denovogenes]_140626	0	0	0	0	0	0	0	0	0	0	0	0	0	0	0	3.97784e-07	0	0	0
[denovogenes]_42537	2.38132e-05	2.44235e-06	0	2.69547e-06	0	0	0	0	0	4.54912e-05	1.33023e-05	2.84855e-05	7.50852e-05	2.55073e-05	9.48711e-05	8.55387e-05	8.46433e-05	0.000178895	8.83771e-05
[denovogenes]_86071	0	0	0	0	0	0	0	0	0	0	0	0	1.31117e-06	0	4.95296e-07	5.92851e-06	0	0	0
[denovogenes]_66966	0	0	0	0	0	0	0	0	0	0	0	0	0	4.68078e-06	1.42387e-05	0	5.87723e-06	0	0
[denovogenes]_19388	0	0	0	0	0	0	0	6.41726e-05	0	0	2.13268e-06	0	1.05851e-05	5.25786e-06	7.9971e-06	7.6578e-06	4.95137e-06	4.09732e-06	2.50488e-05
[denovogenes]_133298	0	0	0	0	0	0	1.03152e-05	0	0	0	0	0	0	0	0	0	0	0	0
[denovogenes]_133257	0	0	0	0	0	0	0	0	0	0	0	0	1.00266e-05	0	0	0	0	0	0
[denovogenes]_65515	0	0	0	0	0	0	0	0	0	0	7.47292e-06	0	4.36357e-06	9.21178e-06	3.70877e-06	4.34062e-06	0	0	0
[denovogenes]_20293	2.7935e-05	3.9395e-05	1.04934e-05	7.01572e-05	0	0	0	0	0	0	0	0	0	0	0	0	0	0	0
[denovogenes]_145471	0	0	0	0	0	0	0	0	0	0	0	0	0	0	0	8.50435e-07	0	0	0
[denovogenes]_71643	0	0	0	0	0	0	0	0	0	0	0	0	1.27117e-05	9.75824e-06	0	3.13508e-06	0	3.80217e-06	0
[denovogenes]_59774	0	0	0	0	0	0	0	0	0	0	0	0	1.03304e-06	0	2.3414e-06	2.98941e-06	0	3.39891e-06	0
[denovogenes]_90969	5.04186e-06	0	0	2.14012e-06	0	0	0	0	0	0	9.38809e-06	0	3.56322e-05	4.62903e-05	5.90173e-05	6.98981e-05	8.71839e-05	6.76366e-05	2.00482e-05
[denovogenes]_143619	0	0	0	0	0	0	0	0	0	0.0002416	2.35491e-05	0	6.87537e-06	0	8.65727e-07	8.28995e-07	3.64487e-05	0	1.6763e-05
[denovogenes]_71195	0	0	0	0	0	0	0	0	0	0	0	3.79806e-05	0	0	3.04283e-06	3.74622e-06	0	0	0
[denovogenes]_33701	0	0	0	0	0	0	0	0	0	0	0	0	1.54956e-06	0	3.5121e-06	3.22296e-06	2.05369e-06	2.54918e-06	0
[denovogenes]_18728	0	0	0	1.92272e-06	0	0	0	0	0	3.24497e-05	2.10861e-06	0	1.60063e-05	2.59926e-05	6.97663e-06	1.21365e-05	3.26366e-06	0	6.75439e-06
[denovogenes]_51057	0	0	8.23648e-07	0	0	0	0	0	0	0	0	0	0	7.96866e-06	1.78238e-06	7.33905e-06	0	1.24195e-05	1.38048e-05
[denovogenes]_83444	1.18317e-05	0	0	0	0	0	0	0	0	0	0	0	2.83015e-05	1.62944e-05	6.31736e-05	5.74685e-05	6.47882e-05	8.04195e-05	1.88188e-05
[denovogenes]_144408	4.28774e-06	0	0	7.28006e-06	0	0	0	0	0	0	0	0	0	0	0	0	0	0	0
[denovogenes]_5328	0	0	3.55806e-07	0	0	0	0	0	0	0	0	2.691e-05	1.22297e-05	1.37695e-05	3.17226e-05	2.63953e-05	1.29668e-05	2.68255e-06	0
[denovogenes]_94710	0	0	0	0	0	0	0	0	0	0	1.20376e-05	0	2.81158e-06	5.93542e-06	1.59312e-06	2.28828e-06	0	0	0
[denovogenes]_164571	0	0	0	0	0	3.35089e-05	0	0	0	0	0	0	0	0	0	0	0	0	0
[denovogenes]_140979	0	0	0	0	0	0	0	0	0	0	0	0	0	0	1.67515e-06	0	0	0	0
[denovogenes]_114350	0	0	0	0	0	0	0	0	0	0	2.22408e-05	0	8.11676e-06	1.3708e-05	1.1038e-05	1.67353e-05	8.60595e-06	3.7388e-05	6.53059e-05
[denovogenes]_71461	0	0	0	0	0	0	0	0	0	0	3.95811e-06	0	0	0	5.23838e-06	0	3.06314e-06	0	0
[denovogenes]_152624	0	0	0	0	0	0	0	1.95687e-06	0	0	0	0	0	0	0	0	0	0	0
[denovogenes]_100180	0	0	0	0	0	0	0	0	0	0	2.51106e-06	0	5.86501e-06	6.19071e-06	4.98491e-06	5.0386e-06	7.77312e-06	1.44728e-05	5.36236e-05
[denovogenes]_40297	0	0	0	0	0	0	0	2.69961e-05	0	0	1.4371e-06	0	1.17481e-05	3.54299e-06	4.43785e-06	8.19558e-06	0	5.52192e-06	9.20676e-06
[denovogenes]_155913	2.04761e-05	0	2.42892e-06	8.6915e-06	0	0	0	0	0	0	0	0	0	0	0	0	0	0	0
[denovogenes]_23014	3.6529e-06	0	0	0	1.54683e-05	0	0	0	0	0	0	0	5.2956e-06	2.51535e-05	5.15107e-05	4.92055e-05	8.24667e-05	5.22706e-05	0
[denovogenes]_65762	0	0	0	0	0	0	0	0	0	0	0	0	0	0	7.44734e-06	0	0	0	0
[denovogenes]_91622	0	0	0	0	0	0	1.53513e-05	0	0	0	0	0	0	0	0	0	0	0	0
[denovogenes]_133857	0	0	0	0	0	4.21964e-05	1.29895e-05	0	0	0	0	0	0	0	0	0	0	0	0
[denovogenes]_44914	0	0	0	0	0	0	0	0	0	0	0	0	1.77093e-06	0	7.69316e-06	1.60147e-07	0	2.91335e-06	0
[denovogenes]_130866	0	0	0	0	0	0	0	0	0	0	0	0	0	8.16647e-06	2.19195e-06	1.3993e-06	0	0	0
[denovogenes]_113030	0	0	0	0	0	0	0	0	0	0	0	0	0	0	0	8.70445e-07	0	2.11132e-05	0
[denovogenes]_22260	0	0	0	0	0	1.36607e-05	5.71913e-05	0	0	0	0	0	0	0	0	0	0	0	0
[denovogenes]_56959	0	0	0	0	0	0	0	0	0	0	6.86849e-06	0	4.01063e-06	1.27001e-05	7.57511e-07	4.17088e-06	0	0	0
[denovogenes]_121725	0	0	0	0	0	3.65161e-05	4.12168e-05	0	0	0	0	0	0	0	0	0	0	0	0
[denovogenes]_120442	0	0	0	0	0	1.80269e-05	3.99551e-05	0	0	0	0	0	0	0	0	0	0	0	0
[denovogenes]_43302	0	0	0	0	0	0	0	5.57396e-05	0	0	4.46233e-06	0	1.21596e-05	2.56698e-05	8.20235e-06	7.22599e-06	9.20892e-06	2.85768e-06	6.35286e-06
[denovogenes]_123158	0	0	0	0	0	0	0	0	0	0	2.12299e-05	0	7.08372e-06	7.47709e-06	9.36559e-06	1.88973e-05	9.38831e-06	2.33068e-05	9.71492e-05
[denovogenes]_47216	0	0	0	0	0	9.49418e-06	3.62408e-05	0	0	0	0	0	0	0	0	0	0	0	0
[denovogenes]_92970	0	0	0	0	0	0	2.02796e-05	0	0	0	0	0	0	0	0	0	0	0	0
[denovogenes]_84066	0	0	0	0	0	4.72459e-05	1.32973e-05	0	0	0	0	0	0	0	0	0	0	0	0
[denovogenes]_94572	0	0	0	0	0	0	0	0	0	0	2.88902e-05	0	1.40579e-06	1.78063e-05	0	5.08508e-07	0	0	0
[denovogenes]_144604	0	0	0	0	0	0	0	0	0	0	0	0	0	0	8.80526e-07	0	0	0	0
[denovogenes]_8556	0	0	0	0	0	0	2.96839e-05	0	0	0	0	0	0	0	0	0	0	0	0
[denovogenes]_122212	9.70966e-06	9.9585e-06	0	2.74764e-05	0	0	0	0	0	9.27433e-05	0	0	0	0	0	0	0	0	0
[denovogenes]_114242	0	0	0	0	0	0	0	0	0	0	0	0	9.74011e-06	6.854e-06	2.08496e-05	2.40754e-05	2.58179e-05	1.06823e-05	0
[denovogenes]_67578	0	0	0	0	0	0	0	0	0	0	0	0	1.11316e-06	0	0	4.83186e-06	0	0	0
[denovogenes]_33679	0	0	0	0	0	0	0	5.13925e-06	0	0	0	0	0	0	0	0	0	0	0
[denovogenes]_14989	0	0	0	0	0	0	0	0	0	3.02636e-05	4.91639e-06	0	0	0	3.0798e-05	1.03843e-07	0	1.88908e-06	0
[denovogenes]_61397	3.87387e-06	0	1.10286e-05	0.000128258	0	0	0	0	0	0	0	0	0	0	0	0	0	3.46453e-06	0
[denovogenes]_68809	0	0	0	0	0	0	0	1.84079e-05	0	0	0	0	0	0	0	0	0	0	0
[denovogenes]_11865	0	1.50445e-06	0	0	0	0	0	0	0	0	4.46117e-05	0	2.39231e-05	4.04025e-05	1.26518e-05	3.79795e-05	3.10016e-05	5.42235e-05	0.000149707
[denovogenes]_83041	0	0	0	3.99891e-06	0	0	0	0	0	0	0	0	1.28039e-06	5.40597e-06	7.25504e-06	9.26295e-07	0	0	0
[denovogenes]_34906	0	0	0	0	0	0	0	0	0	0	0	0	0	0	8.03925e-06	0	2.08931e-06	0	0
[denovogenes]_73796	0	0	0	0	0	0	0	0	0	0	0	0	0	0	6.24373e-06	0	0	0	0
[denovogenes]_57430	0	0	0	0	0	0	0	0	0	0	0	0	5.05043e-06	4.26471e-06	1.60256e-05	2.04608e-05	2.67741e-06	0	0
[denovogenes]_150446	0	0	0	0	0	0	1.09258e-06	0	0	0	0	0	0	0	0	0	0	0	0
[denovogenes]_33665	0	0	0	0	1.81049e-05	0	0	0.000246299	3.15373e-05	0	1.32687e-06	0	0	3.27123e-06	1.46337e-06	1.12103e-06	0	1.27459e-05	0
[denovogenes]_53508	0	0	0	0	0	0	0	0	3.95058e-05	0	6.31608e-05	0	5.53211e-05	2.45866e-05	5.13274e-06	2.19418e-05	0	9.57984e-06	3.54946e-06
[denovogenes]_17204	2.20998e-05	1.69996e-06	0	4.69035e-06	1.40373e-05	0	0	0	0	3.16635e-05	1.64602e-05	3.96538e-05	9.31103e-05	4.81894e-05	0.000153171	0.000151561	0.000165598	0.000239151	9.44673e-05
[denovogenes]_92384	0	0	0	0	0	0	0	0	0	0	0	0	0	0	3.13771e-06	0	0	0	0
[denovogenes]_79323	0	0	0	0	0	0	0	0	0	0	6.36897e-06	4.09155e-05	0	0	5.15107e-06	0	0	0	0
[denovogenes]_47372	1.67222e-06	0	0	0	2.12431e-05	0	0	0	0	9.58348e-05	0	0	0	0	0	1.15092e-06	0	0.000176471	7.97919e-05
[denovogenes]_131599	0	0	0	0	0	0	0	0	0	0	6.72025e-06	0	0	0	0	0	1.56022e-05	0	2.87021e-05
[denovogenes]_84664	0	0	0	0	0	6.1034e-05	5.06592e-05	0	0	0	0	0	0	0	0	0	0	0	0
[denovogenes]_56666	2.02879e-05	0	0	1.56575e-06	0	0	0	0	0	0	1.3737e-05	1.65467e-05	5.61489e-05	3.81002e-05	9.50676e-05	9.6837e-05	8.5047e-05	0.00012536	3.30022e-05
[denovogenes]_100255	0	0	0	0	0	0	0	0	0	0	0	0	5.86501e-06	1.23814e-05	1.66164e-06	3.97784e-06	3.88656e-06	0	0
[denovogenes]_126613	0	0	0	0	0	0	0	6.4324e-05	0	0	0	0	0	0	0	0	0	0	0
[denovogenes]_131955	0	0	0	0	0	0	0	0	0	0	1.34405e-05	0	0	8.28397e-06	0	3.19372e-06	0	0	0
[denovogenes]_26662	0	0	0	0	0	0	0	0	0	0	2.39517e-06	0	1.60837e-05	0	2.90573e-06	7.5885e-06	0	0	0
[denovogenes]_17311	0	0	0	0	0	0	0	0	0	0	6.17257e-06	0	7.20854e-06	2.53628e-06	8.84986e-06	1.11905e-05	3.18458e-06	0	0
[denovogenes]_93626	0	0	0	0	0	7.30322e-06	1.61869e-05	0	0	0	0	0	0	0	0	0	0	0	0
[denovogenes]_129786	0	0	0	0	0	0	0	0	0	0	6.53227e-06	0	0	8.05225e-06	1.44086e-06	1.72466e-06	0	0	0
[denovogenes]_87033	0	0	0	0	0	0	0	0	0	0	0	0	0	5.58967e-06	1.50031e-05	9.57771e-07	2.80738e-05	0	0
[denovogenes]_15417	0	0	0	0	0	0	0	0	0	0	8.92466e-06	0	1.04225e-05	2.44474e-06	1.53111e-06	1.18339e-05	0	1.90512e-06	8.47048e-06
[denovogenes]_44556	0	0	0	0	0	0	0	0	0	0	0	0	1.7652e-06	7.45289e-06	1.93374e-05	2.87331e-06	0	2.90392e-06	0
[denovogenes]_96030	0	0	0	0	0	0	0	0	0	0	0	0	0	0	1.07314e-06	4.62424e-06	3.7651e-06	1.8694e-05	0
[denovogenes]_149828	0	0	0	0	0	0	7.57722e-06	0	0	0	0	0	0	0	0	0	0	0	0
[denovogenes]_4012	0	0	0	5.88237e-07	0	7.0813e-05	0.000117067	0	0	0	0	0	0	0	0	0	0	0	0
[denovogenes]_81011	3.00537e-05	0	0	0	0	0	0	0	0	0	1.07617e-05	4.14812e-05	4.52444e-05	0	3.79803e-05	5.6599e-05	6.32954e-05	0.000111647	5.05594e-05
[denovogenes]_60035	0	2.93454e-06	0	0	0	0	0	0	0	0	0	0	0	0	2.38947e-05	1.87548e-07	1.09947e-05	0	0
[denovogenes]_73220	0	0	0	0	0	0.000110493	6.75231e-05	0	0	0	0	0	0	0	0	0	0	0	0
[denovogenes]_96582	0	0	0	0	0	0	0	0.000120167	0	0	4.89065e-06	0	0	0	0	2.58247e-07	0	0	0
[denovogenes]_139578	0	0	0	0	0	0	0	0	0	0	0	0	0	0	3.27052e-06	1.17441e-06	5.7373e-06	0	0
[denovogenes]_56810	9.22179e-06	0	0	1.09602e-05	0	0	0	0	0	0	3.43425e-06	0	5.01329e-06	8.46671e-06	1.62865e-05	1.45074e-06	0	0	3.66691e-06
[denovogenes]_46226	0	0	0	0	0	0	0	3.71919e-07	0	0	4.60912e-06	0	8.97116e-07	0	3.38887e-07	3.24508e-07	0	0	0
[denovogenes]_109844	0	4.46118e-06	0	3.20028e-05	0	0	0	0	0	0	0	0	0	0	0	0	0	0	0
[denovogenes]_51570	0	0	0	0	0	0	0	0	0	0	3.25476e-06	0	9.50255e-07	0	1.7589e-05	0	0	0	0
[denovogenes]_59685	0	0	0	0	0	0	0	0	0	0	3.53831e-06	0	0	0	1.01461e-05	5.60514e-07	8.21477e-06	0	0
[denovogenes]_78007	0	0	0	0	0	0	0	0	0	0	0	0	1.10068e-05	1.03271e-05	4.6198e-06	4.2026e-06	0	0	0
[denovogenes]_148146	0	0	0	0	0	0	0	0	0	0	0	0	0	0	9.28122e-07	0	0	0	0
[denovogenes]_99619	2.6827e-06	0	0	0	0	0	0	0	0	0	0	0	0	0	3.3055e-06	5.80297e-06	0	0	0
[denovogenes]_109581	0	0	0	0	0	0	0	0	0	0	5.36848e-06	0	1.56737e-06	0	0	2.83478e-07	0	0	2.86609e-05
[denovogenes]_105758	0	0	1.3298e-06	0	0	0	0	0	0	0	0	0	0	0	0	3.85784e-06	0	0	0
[denovogenes]_184484	0	0	0	0	0	0	0	0	0	0	0	0	0	0	0	1.73071e-06	0	0	0
[denovogenes]_91886	0	0	0	0	0	0	0	0	0	0.000653419	3.06654e-05	0.000136385	0	7.56017e-05	9.36559e-06	4.98235e-07	0	0	0
[denovogenes]_582	2.19836e-05	5.20836e-05	1.16827e-05	0.000101899	0	0	0	0	0	0	0	1.57781e-05	0	0	0	4.32298e-08	6.33567e-07	0	0
[denovogenes]_88259	0	0	0	0	0	0	0	1.9509e-05	0	0	0	4.41246e-05	5.34751e-06	1.12889e-05	3.53505e-06	4.83581e-06	0	0	4.88921e-06
[denovogenes]_76436	0	0	0	0	0	0	0	0	0	0	1.6533e-05	0	8.44718e-06	2.038e-05	6.83771e-06	1.5496e-05	3.19867e-06	3.97041e-06	7.94388e-05
[denovogenes]_137370	0	0	1.84523e-06	0	0	0	0	0	0	0	2.17236e-05	0	2.11413e-05	8.92614e-06	4.7917e-06	4.20603e-06	0	0	1.54635e-05
[denovogenes]_61554	0	0	0	0	0	0	0	0	0	0	0	0	0	0	2.02861e-05	0	0	0	0
[denovogenes]_107187	2.83427e-06	0	0	0	0	0	0	0	0	0	2.63874e-06	5.08554e-05	2.92754e-05	2.6022e-05	5.23838e-05	4.26371e-05	2.04209e-05	7.09738e-05	5.63502e-05
[denovogenes]_34584	0	0	0	0	0	0	0	0	0	0	1.61054e-05	0	3.13475e-06	1.9853e-05	1.18416e-06	1.00635e-05	0	2.06279e-05	2.86609e-06
[denovogenes]_124159	0	0	0	0	0	0	0	0	0	0	0	0	0	0	3.38887e-06	0	0	0	0
[denovogenes]_159079	0	0	0	0	0	0	0	0	0	0	0	0	2.93251e-06	0	0	0	0	0	0
[denovogenes]_123755	0	0	0	0	0	0	0	0	0	0	0	0	5.34751e-06	7.52596e-06	8.08012e-06	3.86865e-06	0	0	0
[denovogenes]_133384	0	0	0	0	0	0	0	1.71258e-05	0	0	0	0	1.20319e-05	0	3.78756e-06	3.98954e-06	0	0	0
[denovogenes]_123599	0	0	0	0	0	0	0	0	0	0	0	0	0	0	4.04006e-06	6.44774e-07	0	0	0
[denovogenes]_122993	0	0	0	0	0	0	0	0	0	0	3.03284e-06	0	1.77093e-06	0	8.69662e-06	1.28117e-06	0	0	0
[denovogenes]_41163	0	0	0	0	0	0	0	0	0	0	2.90098e-06	0	8.46966e-07	0	3.19943e-07	4.59552e-06	0	2.78668e-06	6.19502e-06
[denovogenes]_168163	0	0	0	5.39093e-06	0	0	0	0	0	0	0	0	0	0	0	0	0	0	0
[denovogenes]_15520	0	0	0	0	0	0	0	0	0	0	0	0	2.32105e-06	0	3.9455e-06	9.5502e-06	4.61425e-06	1.33642e-05	1.06106e-05
[denovogenes]_104588	5.57406e-06	0	0	0	0	0	0	0	0	0	0	0	4.54539e-06	2.55883e-05	1.20192e-05	5.48058e-06	4.01611e-06	4.48656e-05	0
[denovogenes]_113541	0	0	0	0	0	0	0	0	0	0	0	0	0	0	1.09727e-05	0	4.27751e-06	0	0
[denovogenes]_63914	0	0	0	0	0	7.31765e-05	4.99044e-05	0	0	0	0	0	0	0	0	0	0	0	0
[denovogenes]_601	0	0	0	0	0	0	0	0	0	0	1.93237e-05	0	6.2419e-06	9.12258e-06	4.62508e-06	1.168e-05	4.45449e-06	7.10899e-06	1.75598e-05
[denovogenes]_337	0	0	0	0	0	0	0	0	0	1.12394e-05	7.30348e-07	7.03785e-06	4.0514e-06	4.50145e-06	1.81234e-05	1.0297e-05	2.26083e-06	2.45551e-05	1.55965e-05
[denovogenes]_22650	0	0	0	0	0	0	0	0	0	0	3.60141e-05	0	2.36579e-05	2.21971e-05	3.22718e-06	7.36907e-06	1.74193e-06	0	0
[denovogenes]_93862	0	0	0	0	0	0	0	9.74085e-05	0	0	0	0	0	0	0	0	0	0	0
[denovogenes]_79073	0	0	0	0	0	0	0	0	0	0	0	0	0	0	0	2.4551e-06	0	0	0
[denovogenes]_137566	0	0	0	0	0	0	0	0	0	0	0	0	0	8.92614e-06	5.59031e-06	0	0	0	0
[denovogenes]_143461	0	0	0	0	0	0	0	0	0	0	0	0	0	0	8.65727e-07	0	0	0	0
[denovogenes]_31435	0	0	0	0	0	0	0	0.000157043	0	0	0	0	0	0	0	0	0	0	0
[denovogenes]_102122	2.74134e-06	0	0	0	0	0	3.51356e-05	0	0	0	0	0	0	0	0	0	0	0	0
[denovogenes]_12265	4.7495e-05	0	0	5.04004e-06	1.25699e-05	0	0	0	0	2.83535e-05	1.65819e-05	5.32628e-05	8.98319e-05	4.31518e-05	0.000147116	0.000137955	0.000142584	0.000192913	6.8854e-05
[denovogenes]_133197	0	0	0	6.26299e-06	0	0	0	0	0	0	0	0	0	0	0	0	0	0	0
[denovogenes]_58687	0	0	0	0	0	0	0	0	0	0	6.99712e-06	0	4.08574e-06	0	1.92924e-06	6.09638e-06	0	0	7.47115e-06
[denovogenes]_71391	0	0	0	0	0	6.63788e-05	4.60688e-05	0	0	0	0	0	0	0	0	0	0	0	0
[denovogenes]_3034	0	0	0	0	0	1.45691e-05	4.64932e-05	0	0	0	0	0	0	0	0	0	0	0	0
[denovogenes]_76358	0	0	0	0	0	0	0	8.30466e-06	0	0	0	0	3.62022e-06	0	1.36754e-06	1.96428e-06	0	0	4.41327e-06
[denovogenes]_98828	0	0	0	0	0	0	0	0	0	0	0	0	1.45066e-06	1.22497e-05	0	2.36131e-06	0	0	0
[denovogenes]_65533	0	0	0	0	0	0	0	0	0	0	1.86823e-06	0	5.45446e-06	4.60589e-06	3.70877e-06	5.52443e-06	0	0	0
[denovogenes]_118390	0	0	0	0	0	0	0	0	0	0	3.45968e-05	0	0	0	0	2.43581e-06	0	1.66169e-05	0
[denovogenes]_29247	0	0	0	0	0	0	0	0	0	3.83339e-05	1.24549e-06	0	1.3818e-05	1.84236e-05	1.48351e-05	1.01281e-05	2.12051e-05	2.39283e-05	5.58543e-05
[denovogenes]_54993	0	2.78622e-06	0	1.53749e-06	0	0	0	0	0	0	2.86642e-05	0	1.96912e-05	4.98833e-05	9.66989e-06	2.65323e-05	1.56585e-05	2.91545e-05	7.92158e-05
[denovogenes]_131246	0	0	0	0	0	0	0	0	0	0	0	0	1.94802e-06	0	2.94347e-06	2.46626e-06	2.58179e-05	0	1.42486e-05
[denovogenes]_83765	0	0	0	0	0	0.000100764	4.46668e-05	0	0	0	0	0	0	0	0	0	0	0	0
[denovogenes]_54900	0	0	0	0	0	5.65538e-05	9.11612e-05	0	0	0	0	0	0	0	0	0	0	0	0
[denovogenes]_59118	0	0	0	0	0	0	0	0	0	0	1.05351e-05	0	3.07583e-06	8.65768e-06	1.5492e-06	3.70866e-06	8.15301e-06	0	0
[denovogenes]_66008	0	0	0	0	0	0	0	0	0	0	1.8833e-05	0	3.73895e-05	4.17873e-05	2.90786e-06	1.15357e-05	0	3.61819e-06	4.02177e-06
[denovogenes]_157902	0	0	1.00225e-05	0	0	0	0	0	0	0	0	0	0	0	0	0	0	0	0
[denovogenes]_109101	2.88314e-06	0	1.36801e-06	2.44761e-05	0	0	0	0	0	0	0	0	0	0	0	0	0	0	0
[denovogenes]_118418	0	0	0	0	0	0	0	0	0	0	2.88307e-06	0	0	0	0	1.52238e-06	5.80105e-05	3.32338e-05	0
[denovogenes]_45695	2.46721e-05	3.28957e-05	7.02396e-06	6.28353e-05	0	0	0	0	0	0	0	0	0	0	0	0	0	0	0
[denovogenes]_37041	0	0	0	0	0	1.69036e-05	6.20953e-05	0	0	0	0	0	0	0	0	0	0	0	0
[denovogenes]_15146	0	0	0	0	0	6.62385e-05	2.86703e-05	0	0	0	0	0	0	0	0	0	0	0	0
[denovogenes]_2640	0	9.50473e-07	0	0	0	0	0	0	0	0	0.000159904	0	0.000161887	9.07564e-05	2.68972e-05	2.6242e-05	8.01244e-06	6.63039e-06	0.000155997
[denovogenes]_50125	3.44787e-06	0	0	1.46352e-06	0	0	0	0	0	4.93994e-05	0	3.09327e-05	6.84151e-05	5.53973e-05	1.59312e-05	9.49214e-06	1.73893e-05	0	1.371e-05
[denovogenes]_133953	0	0	0	0	0	0	0	0	0	0	0	0	0	0	3.05249e-06	3.65372e-07	0	0	0
[denovogenes]_34813	0	0	0	0	0	0	0	0	0	0	1.07679e-05	0	1.65049e-05	9.95509e-06	5.04716e-06	1.42148e-05	0	0	5.7487e-06
[denovogenes]_142416	0	0	0	0	0	0	0	0	0	0	0	0	0	0	0	8.15293e-07	0	0	0
[denovogenes]_134801	7.48755e-06	0	0	0	0	0	0	0	0	0	0	0	4.07049e-06	0	0	2.94479e-06	0	0	0
[denovogenes]_120491	0	0	0	0	0	0	0	0	0	0	5.0253e-05	0	1.89871e-05	2.91512e-05	3.91221e-06	5.30714e-06	0	0	0
[denovogenes]_43163	0	0	0	0	0	0	0	0	0	0	1.48744e-06	0	0	0	2.39509e-05	0	0	0	0
[denovogenes]_178873	0	0	3.71929e-06	0	0	0	0	0	0	0	0	0	0	0	0	0	0	0	0
[denovogenes]_1747	0	0	0	0	0	0	0	0	0	0	0	0	2.72723e-06	2.55883e-06	6.8681e-07	6.74111e-06	0	9.97013e-07	0
[denovogenes]_134229	0	0	0	0	0	0	0	0	0	0	0	0	2.02017e-06	0	0	3.28835e-06	5.35481e-06	0	7.38814e-06
[denovogenes]_10608	9.37693e-07	1.44259e-06	0	0	0	0	0	0	0	5.37391e-05	9.77765e-05	1.68251e-05	3.16053e-05	5.16548e-05	1.9834e-05	6.58284e-05	4.59413e-05	0.000105665	0.000255409
[denovogenes]_40525	0	0	0	0	0	0	0	0	0	0	5.76614e-06	0	0	3.55393e-06	2.32116e-05	0	0	0	0
[denovogenes]_67501	0	0	0	0	0	0	0	3.04579e-06	0	0	1.33445e-05	0	3.33947e-06	0	0	6.03982e-07	0	0	2.03551e-05
[denovogenes]_51974	0	0	0	0	0	0	0	0	0	0	1.63307e-06	0	3.81431e-06	0	2.16129e-06	7.0711e-06	0	0	0
[denovogenes]_22801	0	0	0	0	0	0	0	0	0	0	0	2.17425e-05	3.95251e-06	8.344e-06	3.98151e-06	1.02463e-05	3.49227e-06	1.73394e-05	4.81835e-06
[denovogenes]_150966	0	2.18429e-05	2.24561e-06	1.20533e-05	0	0	0	0	0	0	0	0	0	0	0	0	0	0	0
[denovogenes]_8971	0	0	0	0	0	0	0	0	0	0	1.65038e-06	0	9.15502e-06	1.62752e-05	3.64034e-06	7.32035e-06	7.66325e-06	1.58536e-06	1.40975e-05
[denovogenes]_146324	0	0	0	0	0	0	2.05098e-06	0	0	0	0	0	0	0	0	0	0	0	0
[denovogenes]_40190	0	0	0	3.93123e-06	0	9.64025e-05	0.000129136	0	0	0	0	0	0	0	0	0	0	0	0
[denovogenes]_60094	0	0	0	0	0	0	0	1.03176e-06	0	0	0	0	0	0	0	1.50039e-06	1.09947e-05	1.02355e-05	0
[denovogenes]_37349	1.49305e-06	0	0	1.26751e-06	0	0	0	0	0	8.55667e-05	0.000237699	2.67899e-05	0.000173699	0.000229609	3.09678e-05	6.95838e-05	1.72119e-05	5.34114e-06	9.20219e-05
[denovogenes]_119198	0	0	0	0	0	0	0	0	0	0	0	0	0	0	0	3.08283e-07	9.03625e-06	5.6082e-06	0
[denovogenes]_126573	0	0	0	0	0	0	0	0.000122995	0	0	0	0	0	0	0	0	0	0	0
[denovogenes]_43227	0	0	0	0	0	0	0	3.8672e-05	0	0	1.48744e-06	0	1.30282e-05	7.33422e-06	7.54616e-06	8.48268e-06	0	8.57305e-06	1.27057e-05
[denovogenes]_118940	0	0	0	0	0	0	0	0	0	0	2.32078e-05	0	1.18575e-05	1.4304e-05	1.91966e-06	1.22547e-06	0	0	0
[denovogenes]_19680	0	1.77015e-06	0	2.14895e-05	0	0	0	5.96436e-06	0	0	2.24959e-05	0	5.00409e-06	5.28198e-06	1.41773e-06	1.8101e-06	1.65803e-06	1.02903e-05	2.28761e-05
[denovogenes]_161556	0	0	0	0	0	0	0	0	0	0	0	0	0	0	0	5.48058e-07	0	0	0
[denovogenes]_4232	0	0	0	0	0	0	0	0	0	0	1.95968e-06	0	4.9586e-06	3.2209e-06	9.2215e-06	1.06929e-05	1.11215e-05	1.50598e-05	0
[denovogenes]_103522	5.54327e-06	4.264e-06	0	2.35295e-06	0	0	0	0	0	0	0	0	3.31487e-05	3.18086e-05	5.6918e-05	5.83182e-05	6.39028e-05	5.94903e-05	2.75525e-05
[denovogenes]_94233	7.75771e-06	3.97827e-06	0	0	0	0	0	0	0	0	1.20376e-05	4.6399e-05	5.06084e-05	1.78063e-05	3.77037e-05	6.33092e-05	9.31572e-05	8.32558e-05	1.54237e-05
[denovogenes]_3025	0	0	0	5.43913e-07	0	0	0	0	0	0	5.12988e-05	0	3.51788e-05	3.08824e-05	1.97359e-06	1.37959e-05	0	3.43798e-06	8.91672e-06
[denovogenes]_112586	0	0	0	0	0	0	0	0	0	0	0	0	0	0	4.84807e-06	2.03104e-06	0	0	0
[denovogenes]_13228	0	0	0	0	0	0.000103573	5.78624e-05	0	0	0	0	0	0	0	0	0	0	0	0
[denovogenes]_19945	0	0	0	0	0	0	0	2.86566e-06	0	0	0	0	0	0	0	0	0	0	0
[denovogenes]_8459	0	0	0	0	0	0.000138217	8.75274e-05	0	0	0	0	0	0	0	0	0	0	0	0
[denovogenes]_102533	0	0	0	0	0	0	0	0	0	0	2.55223e-06	0	2.98058e-06	0	0	3.77351e-06	0	0	0
[denovogenes]_129906	0	0	0	0	0	4.01163e-05	1.97587e-05	0	0	0	0	0	0	0	0	0	0	0	0
[denovogenes]_24288	0	0	0	0	0	7.05014e-06	1.73622e-05	0	0	0	0	0	0	0	0	0	0	0	0
[denovogenes]_57286	0	0	0	0	0	0	0	0	0	0	0	0	4.02543e-06	0	2.66107e-06	4.36829e-06	5.33505e-05	7.28445e-05	3.68044e-06
[denovogenes]_62445	0	0	0	0	0	0	0	3.48429e-05	0	0	0	0	5.3059e-06	0	3.60776e-06	4.03047e-06	2.81284e-06	0	0
[denovogenes]_91691	0	0	0	0	0	0	0	0	0	0	0	0	4.13217e-06	0	1.35281e-05	1.74382e-06	0	0	0
[denovogenes]_92303	0	0	0	2.16185e-06	0	1.44581e-05	5.34087e-06	0	0	0	0	0	0	0	0	0	0	0	0
[denovogenes]_3967	0	0	0	0	0	0	0	0	0	0	7.07663e-06	1.23986e-05	0	0	2.55425e-05	1.35882e-07	0	0	1.37383e-06
[denovogenes]_33740	0	0	0	0	0	0	0	0	0	0	3.9806e-06	0	7.74782e-06	6.54245e-06	4.39012e-06	5.8854e-06	0	0	0
[denovogenes]_58035	0	0	0	0	0	0	0	0	0	5.34395e-05	1.73627e-06	0	6.08304e-06	4.28056e-06	6.89363e-06	4.76749e-06	2.68736e-06	1.66787e-05	3.7078e-05
[denovogenes]_47996	0	0	7.98773e-07	0	0	0	0	0	0	0	0.000108144	3.02061e-05	0.000123549	0.000112056	1.83226e-05	1.68831e-05	7.27752e-06	9.03334e-06	8.70214e-05
[denovogenes]_103284	0	0	0	0	0	0	0	0	0	0	5.1325e-06	0	0	0	0	3.25221e-06	0	0	0
[denovogenes]_59063	0	0	0	0	0	0	0	0	0	0	0	0	3.07583e-06	0	2.32379e-06	2.7815e-06	8.15301e-06	0	3.74962e-06
[denovogenes]_2396	0	0	0	0	0	0	0	4.1805e-06	0	0	2.24277e-06	0	8.51237e-06	5.52928e-06	6.80214e-06	7.75703e-06	1.73565e-06	0	5.98679e-06
[denovogenes]_147581	0	0	0	0	0	0	0	0	0	0	4.17016e-06	0	0	0	2.7595e-06	1.32121e-06	0	0	0
[denovogenes]_20994	0	1.8117e-06	0	9.99727e-07	0	0	0	0	0	3.37446e-05	0.000111831	0	6.46597e-05	7.56836e-05	2.44253e-05	8.57981e-05	5.43023e-05	9.05738e-05	0.000264568
[denovogenes]_121961	0	0	0	0	0	0	0	8.69719e-07	0	0	0	0	0	0	0	0	0	0	0
[denovogenes]_149373	0	0	0	0	0	0	0	6.22368e-07	0	0	0	0	0	0	0	0	0	0	0
[denovogenes]_29775	0	0	0	0	0	0	0	0	0	0	0	0	2.93251e-06	3.09535e-06	3.24019e-05	4.11044e-06	3.4979e-05	4.82426e-06	0
[denovogenes]_86068	0	0	0	0	0	0	0	0	0	0	6.73641e-06	0	6.55585e-06	0	0	2.60855e-06	0	0	0
[denovogenes]_127898	0	0	0	0	0	0	0	0	0	0	3.19902e-06	0	1.86797e-06	0	7.05627e-07	4.05413e-06	0	0	0
[denovogenes]_133760	3.71604e-06	5.71692e-06	0	1.89282e-05	0	0	0	0	0	0	0	0	0	0	0	0	0	0	0
[denovogenes]_167449	0	0	0	5.32354e-06	0	0	0	0	0	0	0	0	0	0	0	0	0	0	0
[denovogenes]_53803	2.50833e-05	1.65382e-05	1.02015e-05	6.08405e-05	0	0	0	0	0	0	0	0	0	0	0	0	0	0	0
[denovogenes]_108129	0	0	0	0	0	0	0	0	0	0	1.59224e-05	0	3.09913e-06	6.54245e-06	2.3414e-06	1.68154e-06	0	0	0
[denovogenes]_20488	1.16666e-06	0	0	1.98085e-06	0	0	0	0	0	0	6.51708e-06	0	2.34669e-05	1.60671e-05	3.78544e-05	4.3475e-05	6.2203e-05	6.67767e-05	1.15977e-05
[denovogenes]_52643	0	0	0	0	0	0	0	0	0	0	1.64457e-06	0	8.64264e-06	0	3.99027e-06	9.03138e-06	0	3.15955e-06	0
[denovogenes]_3291	1.24923e-05	8.0921e-06	6.23943e-07	5.2468e-05	8.35248e-06	0	0	0	0	0	0	0	0	0	0	0	0	0	0
[denovogenes]_101894	0	0	0	0	0	0	0	0	0	0	0	0	0	0	5.59899e-07	6.16565e-06	0	4.8767e-06	0
[denovogenes]_97970	0	0	0	0	0	0	0	2.17752e-05	0	0	2.4712e-06	0	1.01009e-05	0	2.72544e-06	2.6098e-06	3.82487e-06	0	5.27724e-06
[denovogenes]_102366	0	0	0	0	0	0	0	9.88533e-07	0	0	0	0	0	0	0	0	0	0	0
[denovogenes]_82775	0	0	0	0	0	0	0	0	0	0	0	0	0	0	2.88845e-06	2.7659e-06	0	0	0
[denovogenes]_141225	0	0	0	0	0	0	0	0	0	0	0	0	0	0	0	2.00509e-06	0	0	0
[denovogenes]_90876	0	0	0	0	0	0	0	0	0	0	2.33529e-06	0	0	2.30294e-05	0	3.20614e-06	0	0	0
[denovogenes]_30778	0	0	0	0	0	0.000322958	0.00022902	0	0	0	0	0	0	0	0	0	0	0	0
[denovogenes]_97467	0	0	0	0	0	0	0	0	0	0	0	0	1.43539e-06	0	1.62666e-06	2.59606e-06	0	0	0
[denovogenes]_19557	0	0	0	0	0	0	0	0	0	0	1.06878e-06	0	1.06094e-05	2.63495e-06	2.78182e-05	2.6525e-05	4.9627e-06	0	0
[denovogenes]_74217	6.54346e-06	0	0	0	0	0	3.04972e-05	0	0	0	0	0	0	0	0	0	0	0	0
[denovogenes]_141815	0	0	0	0	0	0	0	0	0	0	3.82834e-06	0	4.47087e-06	0	5.91107e-06	6.46888e-06	0	2.20651e-05	1.63508e-05
[denovogenes]_66092	2.02284e-06	3.11203e-06	0	0	0	0	0	0	0	0	3.76659e-06	0	7.69783e-06	2.78582e-05	1.03852e-05	3.58006e-06	0	3.25637e-05	4.82612e-05
[denovogenes]_10806	0	0	0	0	1.20018e-05	0	0	0	0	0	0	0	5.13603e-07	6.50549e-06	1.57151e-05	5.57347e-07	5.44557e-06	0	0
[denovogenes]_33819	0	0	0	2.42669e-06	0	0	0	0	0	0	0	0	0	0	2.23066e-05	3.09161e-06	0	0	0
[denovogenes]_72671	0	0	0	0	0	0	0	0	0	0	0	0	0	0	0	3.37267e-06	0	0	0
[denovogenes]_109629	0	0	0	0	0	0	0	0	0	0	2.68424e-06	0	0	0	1.77623e-06	2.26783e-06	0	0	0
[denovogenes]_120763	0	0	0	0	0	0	0	0	0	0	0	0	1.7261e-06	0	0	1.56092e-06	0	0	0
[denovogenes]_162471	0	0	0	0	0	0	0	0	0	0	0	0	0	0	0	5.60514e-07	0	0	0
[denovogenes]_125342	0	0	0	0	0	0	0	0	0	0	0	0	1.81815e-06	0	4.12086e-06	0	0	0	0
[denovogenes]_72917	0	0	2.04321e-06	1.82783e-06	0	0	0	0	0	0	2.00454e-06	0	5.85243e-06	0	1.90126e-05	2.54036e-06	0	0	0
[denovogenes]_156251	0	0	0	0	0	0	0	1.84593e-06	0	0	0	0	0	0	0	0	0	0	0
[denovogenes]_119385	0	0	0	0	0	0	0	0	0	0	0	0	0	0	5.15107e-06	3.08283e-07	0	0	0
[denovogenes]_111849	0	0	0	0	0	0	0	1.77199e-05	0	0	0	0	9.56923e-06	6.73375e-06	1.56641e-05	6.05748e-06	1.26825e-05	0	1.16655e-05
[denovogenes]_88122	0	0	0	0	0	0	3.66763e-05	0	0	0	0	0	0	0	0	0	0	0	0
[denovogenes]_45775	0	0	0	0	0	0	0	0	0	0	3.06267e-06	0	8.94174e-07	7.55064e-06	1.48621e-05	1.13205e-06	3.31823e-05	0	0
[denovogenes]_33859	0	0	0	0	0	0	0	0.000164796	3.16271e-05	0	0	0	0	0	0	0	0	0	0
[denovogenes]_3159	0	0	0	0	0	0	0	4.46119e-05	1.43425e-05	0	6.03433e-07	0	3.52355e-07	0	2.66205e-07	5.73549e-07	0	0	0
[denovogenes]_95652	0	0	0	2.21814e-06	0	3.70867e-05	4.68841e-05	0	0	0	0	0	0	0	0	0	0	0	0
[denovogenes]_32456	0	0	0	0	0	0	0	0	0	0	6.52315e-06	0	0	0	1.00719e-05	9.6446e-07	4.03855e-06	0	0
[denovogenes]_132425	0	0	0	0	0	0	0	0	0	0	1.35379e-05	0.000130455	0	0	0	0	0	0	1.44551e-05
[denovogenes]_136343	0	0	0	0	0	0	0	0	0	0	3.56532e-06	0	0	0	1.57285e-06	0	5.51832e-06	0	0
[denovogenes]_38150	0	0	0	0	0	0	0	0	0	0	0	0	0	0	8.97184e-06	1.48124e-06	0	0	0
[denovogenes]_155720	0	0	0	0	0	1.43851e-05	1.18087e-06	0	0	0	0	0	0	0	0	0	0	0	0
[denovogenes]_20932	0	0	0	0	0	0	0	0	0	0	0	0	2.55478e-06	2.69666e-06	1.13396e-05	1.1205e-05	5.07892e-06	6.3043e-06	0
[denovogenes]_15104	0	0	0	0	0	0	0	7.4183e-05	2.34201e-05	0	4.92677e-06	0	1.78363e-05	1.45756e-05	9.99787e-06	1.1863e-05	4.57532e-06	1.89306e-06	1.8938e-05
[denovogenes]_135335	0	0	0	0	0	0	0	0	0	0	0	0	0	0	0	1.48347e-06	0	0	0
[denovogenes]_11607	0	0	0	0	0	0	0	4.50504e-06	0	0	2.7102e-06	0	0	0	0	9.54066e-08	0	0	0
[denovogenes]_111766	0	0	0	0	0	0	0	0	0	0	0	0	0	0	6.02465e-06	2.88452e-07	0	0	0
[denovogenes]_121801	0	0	0	0	0	0	0	0	0	0	0	0	0	0	7.92473e-06	0	0	0	0
[denovogenes]_100464	0	4.1718e-06	0	1.84166e-05	0	0	0	0	0	0	0	0	0	0	0	0	0	0	0
[denovogenes]_23172	0	0	0	0	0	0	0	0	0	0	1.13639e-06	0	2.65424e-06	0	2.60687e-05	3.72039e-06	5.45253e-05	0	0
[denovogenes]_163224	0	0	0	0	0	0	0	1.29958e-06	0	0	0	0	0	0	0	0	0	0	0
[denovogenes]_55732	0	0	0	0	0	0	0	0	0	0	1.69839e-06	0	0	0	6.74323e-06	0	5.25745e-06	0	0
[denovogenes]_163862	0	0	0	0	0	0	0	0	0	0	0	0	0	0	1.19792e-06	0	0	0	0
[denovogenes]_136655	0	0	0	0	0	0	0	0	0	0	0	0	0	0	0	1.12959e-06	0	0	0
[denovogenes]_108749	0	0	0	0	0	0	0	1.6798e-06	0	0	0	0	0	0	0	0	0	0	0
[denovogenes]_45383	0	0	0	0	0	0	0	0	0	9.39556e-05	0	0	8.91252e-07	0	2.3567e-06	6.12536e-06	8.74095e-05	5.86479e-05	0
[denovogenes]_175642	0	0	0	0	0	0	0	3.2772e-07	0	0	0	0	0	0	0	0	0	0	0
[denovogenes]_110982	0	0	0	0	0	0	0	0	0	0	0	0	3.1712e-06	6.6946e-06	4.7917e-06	2.06478e-05	0	1.04339e-05	1.15977e-05
[denovogenes]_15709	0	0	5.0862e-07	0	0	0	0	0	0	0	0	0	1.86477e-05	9.84164e-06	2.8397e-05	3.10918e-05	4.47951e-05	5.36853e-05	0
[denovogenes]_70596	0	0	0	0	0	0	0	0	0	0	0	0	0	0	2.59718e-05	0	6.07479e-06	0	4.19075e-06
[denovogenes]_115299	0	0	0	0	0	0	0	1.89568e-05	0	0	2.79675e-06	0	8.16536e-06	6.89504e-06	2.46758e-06	2.65825e-06	0	0	0
[denovogenes]_124471	0	0	0	0	0	0	0	0	0	0	0	0	3.58846e-06	0	6.77773e-07	1.29803e-06	0	0	0
[denovogenes]_67666	2.05601e-06	3.16305e-06	9.75551e-07	4.01448e-05	0	0	0	0	0	0	0	0	0	0	0	0	0	0	0
[denovogenes]_41792	0	0	0	0	0	5.80366e-05	5.75367e-05	0	0	0	0	0	0	0	0	0	0	0	0
[denovogenes]_109097	0	0	0	2.44761e-05	0	0	0	0	0	0	0	0	0	0	0	0	0	0	0
[denovogenes]_102630	0	0	0	0	0	0	0	0	0	0	2.55223e-06	0	0	0	1.97036e-05	2.15629e-06	3.95027e-05	0	0
[denovogenes]_4	1.00656e-05	4.77944e-06	8.84448e-07	1.45583e-05	0	0	0	0	0	3.56087e-06	0.000140106	0	3.04002e-06	3.70799e-05	1.40611e-05	7.04995e-06	3.58137e-07	6.66816e-07	0
[denovogenes]_91014	0	0	0	0	0	0	1.40992e-05	0	0	0	0	0	0	0	0	0	0	0	0
[denovogenes]_141455	0	0	0	0	0	0	0	0	0	0	0	0	8.94174e-06	9.43829e-06	1.09777e-05	6.87319e-06	2.9627e-05	2.20651e-05	0
[denovogenes]_25658	0	0	0	0	0	0.000172622	9.6831e-05	0	0	0	0	0	0	0	0	0	0	0	0
[denovogenes]_183	1.40228e-06	1.07866e-06	3.32683e-07	2.97613e-07	0	0	0	0	0	1.00456e-05	7.18048e-06	2.51612e-05	4.91702e-05	2.57492e-05	7.09848e-05	7.49013e-05	0.00010356	0.000122902	3.13647e-05
[denovogenes]_2704	0	0	0	0	0	0.000146653	5.58421e-05	0	0	0	0	0	0	0	0	0	0	0	0
[denovogenes]_91926	0	0	0	0	0	0	0	1.32478e-05	0	0	0	0	1.10191e-05	5.81552e-06	4.6828e-06	5.48058e-06	3.65101e-06	0	1.00747e-05
[denovogenes]_67741	0	0	0	0	0	5.83659e-06	3.25803e-05	0	0	0	0	0	0	0	0	0	0	0	0
[denovogenes]_77005	0	0	0	0	0	0	0	0	0	0	0	0	3.63631e-06	0	2.28937e-06	5.48058e-06	0	0	4.43288e-06
[denovogenes]_134312	0	0	0	0	0	0	0	0	0	0	0	0	0	0	0	1.05958e-05	0	0	0
[denovogenes]_157031	0	0	0	0	0	0	0	0	0	0	0	0	0	0	0	0	0	9.25064e-06	0
[denovogenes]_83151	0	0	0	0	0	0	0	1.33765e-05	0	0	0	0	0	0	0	2.31574e-07	0	0	0
[denovogenes]_119222	0	0	0	0	0	0	0	0	0	0.00053907	5.83822e-06	0	1.19316e-05	8.63604e-05	5.79496e-06	0	1.35544e-05	2.8041e-05	0
[denovogenes]_58499	0	0	0	0	0	7.46734e-05	5.64826e-05	0	0	0	0	0	0	0	0	0	0	0	0
[denovogenes]_79340	0	0	0	0	0	0	0	0	0	0	4.24598e-06	0	0	0	6.08763e-06	4.48411e-07	3.28591e-06	0	0
[denovogenes]_28287	2.64034e-05	0	0	0	1.67709e-05	0	0	0	0	0	2.4582e-05	2.36879e-05	6.96162e-05	4.8483e-05	0.000124439	0.000127597	0.000159799	0.000162933	4.46205e-05
[denovogenes]_72558	0	0	0	0	0	0	0	0	0	0	0	0	0	4.92082e-06	3.16989e-05	6.11296e-06	8.65008e-05	7.66933e-06	0
[denovogenes]_46334	0	0	0	0	0	4.70009e-06	1.73622e-05	0	0	0	0	0	0	0	0	0	0	0	0
[denovogenes]_102938	2.7564e-06	0	0	0	0	0	0	0	0	0	0	0	5.99392e-06	6.32677e-06	1.35853e-05	1.35509e-05	1.19159e-05	9.86057e-06	0
[denovogenes]_127722	0	0	0	0	0	0	0	0	0	0	0	0	0	0	3.52813e-06	0	4.95137e-06	0	0
[denovogenes]_16815	0	0	5.19726e-07	0	0	0	0	0	0	0	4.28306e-05	1.96537e-05	3.93007e-05	3.26837e-05	2.92419e-06	1.48622e-05	0	9.79598e-06	8.71091e-06
[denovogenes]_191450	0	0	0	0	0	0	0	0	0	0	9.93739e-06	0	0	0	0	0	0	0	0
[denovogenes]_52533	0	0	0	0	0	0	0	0	0	0	0	0	0	4.05448e-06	8.70604e-06	1.7368e-07	0	0	0
[denovogenes]_11684	0	0	0	0	0	0	0	0	0	0	9.0515e-07	0	4.22827e-06	0	5.39066e-06	5.10459e-05	1.40097e-06	8.69488e-06	7.73177e-06
[denovogenes]_65217	0	0	0	0	0	2.2786e-05	2.99279e-05	0	0	0	0	0	0	0	0	0	0	0	0
[denovogenes]_33035	0	0	0	0	0	0	0	0	0	0	2.63131e-06	0	1.53647e-06	0	6.67463e-06	5.55777e-07	3.05451e-05	0	0
[denovogenes]_151349	0	0	0	0	0	0	0	2.13327e-07	0	0	0	0	0	0	0	0	0	0	0
[denovogenes]_13601	0	0	0	0	0	0	0	0	0	0	0	0	3.88811e-06	7.03547e-06	4.61603e-06	1.28587e-05	7.36151e-06	2.55853e-05	4.87527e-05
[denovogenes]_94065	0	0	0	0	0	0	0	0	0	0	0	0	1.39858e-06	5.90498e-06	5.28315e-07	3.0354e-06	3.70718e-06	0	0
[denovogenes]_40688	0	0	0	0	0	0	0	0	0	0	6.94079e-05	0	6.16371e-05	2.49545e-05	3.82742e-06	2.06158e-05	2.23808e-06	1.94464e-05	9.26377e-06
[denovogenes]_1313	0	8.0562e-07	0	0	0	0	0	0	0	0	8.28808e-06	0	8.54039e-06	0	1.05387e-05	1.29749e-05	1.50919e-06	9.36651e-07	0
[denovogenes]_122170	0	0	0	0	0	0	0	0	0	0	0	0	0	0	1.98118e-06	1.5177e-05	0	0	1.27872e-05
[denovogenes]_143925	0	0	0	0	0	0	3.96291e-06	0	0	0	0	0	0	0	0	0	0	0	0
[denovogenes]_74511	0	0	0	0	0	0	0	0	0	0	0	0	5.92876e-06	0	4.4792e-07	7.29156e-06	0	0	0
[denovogenes]_20872	0	0	0	1.99477e-06	0	9.00502e-05	0.000132238	0	0	0	0	0	0	0	0	0	0	0	0
[denovogenes]_12000	0	0	0	0	0	0	0	0.000160015	0	0	0	0	0	0	0	0	0	0	0
[denovogenes]_61534	0	0	0	0	0	0	0	0	0	0	0	0	0	0	2.3866e-06	5.71335e-07	0	0	0
[denovogenes]_40082	0	0	0	0	0	0	0	0	0	0	1.71923e-05	0	1.00389e-05	0	1.26407e-06	8.32174e-06	0	8.25747e-06	6.11901e-06
[denovogenes]_39242	1.52482e-06	0	0	0	0	0	0	0	0	0	0	0	4.97367e-06	1.74996e-05	1.3778e-05	1.06447e-05	6.59179e-06	1.09096e-05	3.03161e-06
[denovogenes]_59909	0	2.93454e-06	0	1.61933e-06	0	0	0	0	0	0	0.000163381	3.42259e-05	0.000131695	0.000131347	2.58533e-05	2.49439e-05	5.49734e-06	3.41183e-06	0.000144111
[denovogenes]_22329	0	0	0	0	0	0	0	0	0	0	0.000163526	2.15861e-05	0.000151077	9.94077e-05	2.37172e-05	2.59046e-05	6.93429e-06	2.15183e-06	7.89308e-05
[denovogenes]_35085	0	0	0	0	0	1.23837e-05	4.57457e-05	0	0	0	0	0	0	0	0	0	0	0	0
[denovogenes]_56179	0	0	0	1.55432e-06	0	0	0	0	0	0	8.52295e-06	0	1.09487e-05	8.4049e-06	1.12797e-05	1.22413e-05	0	0	0
[denovogenes]_32716	0	0	0	1.19295e-06	0	0	0	0	0	0	0	0	0	3.22541e-06	0	5.6648e-06	0	0	0
[denovogenes]_61154	0	0	0	0	0	0	0	0	0	0	0	0	0	0	5.54731e-06	7.5885e-07	2.78038e-06	0	0
[denovogenes]_9229	0	0	0	7.60506e-07	0	0	0	0	0	0	0	1.60739e-05	1.07141e-05	2.0562e-06	3.3298e-05	2.86262e-05	6.45446e-06	3.20469e-06	0
[denovogenes]_153257	0	0	0	0	0	0	0	1.53679e-06	0	0	0	0	0	0	0	0	0	0	0
[denovogenes]_99263	0	0	0	0	0	0	0	0	0	0	0	0	0	0	3.85642e-06	0	0	0	0
[denovogenes]_81967	2.33333e-06	0	0	0	0	0	0	0	0	0	2.17236e-06	0	6.3424e-06	5.35568e-06	2.5396e-05	4.35897e-06	1.0087e-05	2.50413e-05	4.63906e-06
[denovogenes]_13706	0	1.57829e-06	0	0	0	0	0	0	0	2.93972e-05	8.30961e-05	0	8.19843e-05	4.94497e-05	1.3062e-05	1.08939e-05	7.39161e-06	0	8.36265e-05
[denovogenes]_59038	0	0	0	0	0	0	0	0	0	5.40422e-05	3.51171e-05	0	9.22748e-06	8.65768e-06	0	1.01988e-05	0	1.01201e-05	0
[denovogenes]_76218	0	0	0	0	0	6.30145e-06	1.34493e-05	0	0	0	0	0	0	0	0	0	0	0	0
[denovogenes]_14964	0.00730425	0.00555684	0.00189475	0.000395399	0	0	0	0	0	6.05272e-05	3.93312e-06	5.6851e-05	2.29662e-06	1.21208e-05	8.67549e-07	3.11528e-07	1.52189e-05	1.51126e-05	1.04989e-05
[denovogenes]_20469	0	0	0	0	0	0	0	0	0	0	4.34472e-06	0	0	0	2.2521e-05	0	0	0	0
[denovogenes]_80346	0	0	0	0	0	0	0	0	0	0	0	0	0	0	4.72576e-06	2.17212e-05	0	0	0
[denovogenes]_57272	0	0	0	0	0	0	0	0	0	0	0	0	1.00636e-06	0	1.17847e-05	1.14668e-05	8.00258e-06	3.31111e-06	0
[denovogenes]_49769	0	0	0	0	0	0	0	0	0	0	3.19902e-06	0	0	3.9434e-06	2.46969e-06	3.20952e-06	4.20866e-05	2.76569e-05	0
[denovogenes]_155234	0	0	0	0	6.37294e-05	0	0	0	0	0	0	0	0	0	0	0	0	0	0
[denovogenes]_60745	0	0	9.12009e-07	8.15869e-06	0	5.45643e-06	9.49579e-05	0	0	0	0	0	0	0	1.97359e-06	0	0	0	0
[denovogenes]_30595	0	0	6.48595e-07	2.32089e-06	0	0	0	0	0	0	0.000195986	2.4527e-05	0.000180577	0.000156876	2.97555e-05	7.88935e-05	2.56068e-05	2.20049e-05	8.15312e-06
[denovogenes]_97532	0	0	0	0	0	0	0	0	0	0	0	0	5.74154e-06	0	3.79553e-06	4.67292e-06	0	0	0
[denovogenes]_143698	0	0	0	0	0	0	0	0	0	0	3.92485e-06	0	0	9.67624e-06	0	0	0	0	0
[denovogenes]_21018	0	0	0	0	0	0.000117006	8.17791e-05	0	0	0	0	0	0	0	0	0	0	0	0
[denovogenes]_25534	0	0	0	0	0	0	0	0	0	0	0	0	4.80872e-06	0	2.595e-06	1.19275e-05	0	9.04093e-06	1.5074e-05
[denovogenes]_21872	0	0	0	0	0	0	0	0	0	0	0	0	6.49341e-07	0	1.00569e-05	2.34882e-07	2.06543e-05	0	0
[denovogenes]_122766	6.51514e-06	3.00695e-05	3.09136e-06	3.04203e-05	0	0	0	0	0	0	0	0	0	0	0	0	0	0	0
[denovogenes]_51407	0	0	0	0	0	0	0	0	0	0	0	0	0	0	2.50399e-06	5.48058e-06	4.76913e-05	4.05037e-05	6.92638e-06
[denovogenes]_31397	0	0	0	0	0	0	0	0	0	0	0	0	0	0	1.30551e-05	5.43529e-07	5.97438e-06	0	0
[denovogenes]_114039	2.9861e-06	1.83758e-05	2.83374e-06	4.05603e-05	0	0	0	0	0	0	0	0	0	0	0	0	0	0	0
[denovogenes]_73018	0	0	0	0	0	0	0	0	0	0	0	0	1.17049e-06	4.94194e-06	0	2.32866e-06	0	3.85112e-06	4.28068e-06
[denovogenes]_169038	0	0	0	0	0	0	4.49637e-06	0	0	0	0	0	0	0	0	0	0	0	0
[denovogenes]_18068	0	0	0	0	0	0	0	0	0	0	4.17016e-06	0	3.65254e-06	7.71075e-06	1.14979e-06	6.49596e-06	0	0	6.67901e-06
[denovogenes]_44649	0	0	0	0	0	0.000152091	6.81004e-05	0	0	0	0	0	0	0	0	0	0	0	0
[denovogenes]_48659	0	0	0	0	0	0	0	0	0	0	0	0	9.21362e-07	0	3.13241e-06	2.83287e-06	0	9.09438e-06	0
[denovogenes]_132085	7.27051e-06	0	0	2.16028e-05	0	0	0	0	0	0	0	0	0	0	0	0	0	0	0
[denovogenes]_21033	0	0	2.79383e-07	0	0	0	0	0	0	0	7.67465e-06	1.0565e-05	9.60293e-06	1.89209e-05	4.83669e-06	7.41036e-06	0	0	0
[denovogenes]_131112	0	0	0	0	0	0	1.75359e-05	0	0	0	0	0	0	0	0	0	0	0	0
[denovogenes]_72824	0	0	0	0	0	0	0	0	0	0	7.61725e-05	0	3.16031e-05	3.95355e-05	1.72439e-05	4.80551e-05	3.10257e-05	6.54691e-05	0.000162666
[denovogenes]_131902	0	0	0	0	0	0	0	0	0	0	0	0	0	0	1.48232e-06	1.06457e-06	0	0	4.30532e-05
[denovogenes]_44498	0	0	0	4.13479e-06	0	5.06971e-05	8.73956e-05	0	0	0	0	0	0	0	0	0	0	0	0
[denovogenes]_91864	0	0	0	4.30185e-06	0	0	0	6.1671e-05	0	0	0	0	0	0	0	7.47352e-07	0	0	0
[denovogenes]_83166	0	0	0	0	0	0	0	0	0	0	1.31565e-05	0.000380341	1.40843e-05	4.32478e-05	0	2.31574e-07	6.78779e-06	0	9.36525e-06
[denovogenes]_106830	5.66854e-06	0	0	0	0	0	0	0	0	0	0	0	0	0	2.21176e-05	1.95072e-05	2.85893e-05	4.5626e-05	0
[denovogenes]_145436	0	0	0	0	0	0	0	0	0	0	0	0	2.35106e-06	0	0	4.25217e-07	0	0	0
[denovogenes]_130952	0	0	0	9.12608e-06	0	0	0	0	0	0	0	0	0	0	0	0	0	0	0
[denovogenes]_58632	0	0	0	0	2.38687e-05	0	0	0.000220283	0	0.000107679	3.49856e-06	0	0	4.31263e-06	7.71697e-07	3.69477e-07	0	3.36072e-06	3.73558e-06
[denovogenes]_82286	0	0	1.11231e-06	4.37824e-05	0	0	0	0	0	0	0	0	0	0	0	0	0	0	0
[denovogenes]_74681	0	0	0	0	0	0.00011194	5.56451e-05	0	0	0	0	0	0	0	0	0	0	0	0
[denovogenes]_6064	0	1.20403e-06	0	3.98643e-06	0	0	0	0	0	0	3.64319e-06	0	3.40372e-06	1.79637e-06	1.81614e-05	2.69327e-06	2.25554e-06	0	0
[denovogenes]_76833	0	0	0	0	0	0	0	0	0	0	0	0	0	5.11765e-06	3.66299e-06	0	6.42578e-06	0	0
[denovogenes]_97098	0	0	0	0	0	0	0	0	0	0	0	0	0	0	3.25331e-06	0	0	0	0
[denovogenes]_123445	0	0	0	0	0	4.65401e-05	2.75072e-05	0	0	0	0	0	0	0	0	0	0	0	0
[denovogenes]_63520	0	0	0	0	0	2.24272e-05	1.2427e-05	0	0	0	0	0	0	0	0	0	0	0	0
[denovogenes]_147486	0	0	0	0	0	0	0	0	0	0	0	0	2.43503e-06	0	1.83967e-06	8.80808e-07	0	0	0
[denovogenes]_143285	0	0	0	0	0	0	4.91201e-06	0	0	0	0	0	0	0	0	0	0	0	0
[denovogenes]_98606	0	0	0	0	0	0	0	0	0	0	0	0	0	0	3.83591e-06	0	0	0	0
[denovogenes]_64240	0	0	0	0	0	0	0	0	0	0	1.10765e-05	3.55787e-05	3.23387e-06	9.10255e-06	0	8.18838e-06	2.85731e-06	0	7.88458e-06
[denovogenes]_59089	0	0	0	0	0	0	0	0	0	0	0	0	4.1011e-06	0	2.32379e-06	2.7815e-06	0	3.37335e-06	0
[denovogenes]_21638	0	0	0	0	0	0	0	5.72283e-05	0	3.40645e-05	4.42708e-06	0	1.35715e-05	1.63716e-05	1.09857e-05	9.23387e-06	5.1391e-06	2.12633e-06	1.4181e-05
[denovogenes]_160046	0	0	0	0	0	0	1.27071e-06	0	0	0	0	0	0	0	0	0	0	0	0
[denovogenes]_126956	0	0	0	0	0	1.93759e-05	1.27244e-05	0	0	0	0	0	0	0	0	0	0	0	0
[denovogenes]_140104	0	0	0	0	0	0	0	0	0	0	3.73646e-06	0	2.18179e-06	0	0	7.89204e-07	0	0	0
[denovogenes]_119592	0	0	0	0	0	0	0	0	0	0	0	0	3.40904e-06	0	1.28777e-06	3.69939e-06	0	0	0
[denovogenes]_23747	0	0	0	0	0	0	0	0	0	0	2.2895e-06	0	1.33688e-06	0	4.04006e-06	4.9567e-06	0	0	0
[denovogenes]_115587	0	0	0	0	0	0	0	0	0	0	0	0	1.63307e-06	0	6.16895e-06	2.2152e-05	0	5.37313e-06	0
[denovogenes]_61157	0	0	0	0	0	0	0	0	0	0	0	0	0	0	6.73602e-06	3.79425e-07	1.94627e-05	0	0
[denovogenes]_114572	5.97221e-06	0	0	2.53502e-06	0	0	0	0	0	0	0	0	3.08437e-05	1.3708e-05	3.98595e-05	4.37468e-05	2.58179e-05	6.40937e-05	5.34321e-05
[denovogenes]_16194	9.7516e-06	1.66692e-06	5.14113e-07	0	0	0	0	0	0	3.1048e-05	9.07887e-06	0	4.94789e-05	2.73568e-05	7.7878e-05	6.80752e-05	7.80669e-05	0.000139539	5.38552e-05
[denovogenes]_19508	0	0	0	0	0	0	0	0	0	0	0	0	6.2408e-07	0	1.57951e-05	1.69309e-06	2.48135e-05	0	0
[denovogenes]_117128	0	0	0	0	0	0	0	0	0	0	0	0	0	7.02117e-06	1.382e-05	1.50382e-06	1.76317e-05	0	0
[denovogenes]_99683	5.39425e-06	2.07469e-05	0.000387766	0.00256446	0	0	0	0	0	7.72861e-05	2.51106e-06	9.67894e-05	2.93251e-06	0	0	0	0	0	5.36236e-06
[denovogenes]_106338	0	0	0	4.78521e-06	0	0	0	0	0	0	0	0	1.53215e-06	0	0	5.54216e-07	0	1.00822e-05	5.60336e-05
[denovogenes]_132329	0	5.59264e-06	0	1.85167e-05	0	0	0	0	0	0	0	0	0	0	5.22573e-06	7.14858e-07	0	0	0
[denovogenes]_119863	0	0	0	0	0	3.58271e-05	3.67628e-05	0	0	0	0	0	0	0	0	0	0	0	0
[denovogenes]_127645	0	0	0	0	0	0	0	0	0	0	0	0	1.86797e-06	0	1.41125e-05	2.02706e-06	0	0	0
[denovogenes]_4633	0	0	0	0	0	0	0	0	0	0	0	0	3.91281e-07	3.30408e-06	1.40417e-05	1.41536e-07	0	0	0
[denovogenes]_35324	0	4.48712e-06	0	1.23803e-06	0	3.72592e-05	0.000102972	0	0	0	0	0	0	0	0	0	0	0	0
[denovogenes]_16983	5.50072e-06	0	0	0	0	3.12309e-06	5.25563e-05	0	0	0	0	0	0	0	0	0	0	0	0
[denovogenes]_113245	0	0	0	0	0	0	3.38957e-05	0	0	0	0	0	0	0	0	0	0	0	0
[denovogenes]_75057	0	0	0	0	0	0	0	0	0	0	2.03955e-06	0	7.14558e-06	5.02826e-06	4.94863e-06	8.18497e-06	0	3.91839e-06	4.35545e-06
[denovogenes]_143917	0	0	0	0	0	0	4.95363e-06	0	0	0	0	0	0	0	0	0	0	0	0
[denovogenes]_72968	0	3.31238e-06	0	3.65565e-06	0	9.1682e-05	7.02438e-06	0	0	0	0	0	0	0	0	0	0	0	0
[denovogenes]_99073	0	0	0	0	0	0	0	0	0	0	0	0	0	0	2.75459e-06	1.58263e-06	3.09262e-05	4.79846e-06	5.33368e-06
[denovogenes]_45223	0	0	0	0	0	0	0	0	0	0	0	2.93206e-05	0	0	2.65104e-05	1.60668e-07	1.17736e-05	0	0
[denovogenes]_2437	0	0	0	5.13732e-07	0	0	0	0	0	0	0	0	1.97387e-06	4.16697e-06	6.58642e-06	6.09277e-05	1.74403e-06	7.57682e-06	1.56408e-05
[denovogenes]_3015	0	0	0	0	0	0	0	0	0	1.83591e-05	0	0	0	0	1.39467e-05	5.03961e-07	8.30919e-06	0	0
[denovogenes]_137125	0	0	0	0	0	0	0	0	0	0	0	0	0	0	0	7.5885e-07	0	0	0
[denovogenes]_88575	0	0	0	2.72733e-05	0	0	0	0	0	7.08139e-05	0	0	0	0	0	0	0	0	0
[denovogenes]_106575	0	0	0	0	0	0	0	0	0	8.07596e-05	7.87175e-06	5.05697e-05	0	0	1.73632e-06	5.54216e-06	0	0	0
[denovogenes]_44675	0	0	7.70338e-07	0	0	0	0	0	0	0	0	0	0	7.45289e-06	6.00125e-06	4.00668e-05	0	8.71177e-06	1.29113e-05
[denovogenes]_102796	0	4.24057e-06	0	4.68004e-06	0	0	0	0	0	0	5.1325e-06	0	2.39757e-05	3.79606e-05	3.45292e-05	3.44193e-05	3.17758e-05	3.94423e-05	1.64406e-05
[denovogenes]_70562	8.43135e-06	6.48558e-06	0	2.14731e-05	0	0	0	0	0	0	0	0	5.72948e-06	4.83812e-06	1.34188e-05	2.69424e-06	0	0	0
[denovogenes]_92772	0	0	0	0	0	0	0	0	0	0	0	0	0	0	0	2.25344e-06	0	0	0
[denovogenes]_16252	1.08351e-06	0	0	0	0	0	0	0	0	0	0	0	2.35614e-06	0	2.6701e-06	1.02273e-05	1.56134e-06	2.71325e-05	1.72337e-05
[denovogenes]_33626	0	0	0	0	0	0	0	0	0	0	1.32687e-06	0	0	3.27123e-06	8.78024e-06	2.80257e-07	0	0	0
[denovogenes]_142668	0	0	0	0	0	0	0	0	0	0	7.78429e-06	0	6.81808e-06	0	1.71702e-06	1.64417e-06	0	0	8.31166e-06
[denovogenes]_108609	2.86666e-06	0	0	0	0	0	0	0	0	0	0	0	9.35051e-06	1.31597e-05	2.76686e-05	2.73403e-05	2.47851e-05	3.0765e-05	5.69942e-06
[denovogenes]_29330	0	0	0	1.13569e-06	0	0	0	0	0	0	2.24188e-05	0	7.99988e-06	2.14941e-05	5.49448e-06	7.23437e-06	0	0	0
[denovogenes]_96433	0	0	0	0	0	0	0	0	0	0	7.33598e-06	0	1.42787e-06	1.20573e-05	7.01193e-06	5.16495e-07	1.13544e-05	0	0
[denovogenes]_190229	0	0	0	0	0	0	0	0	0	0	0	0.000183702	0	0	0	0	0	0	0
[denovogenes]_96386	0	0	0	0	0	0	7.34486e-06	0	0	0	0	0	0	0	0	0	0	0	0
[denovogenes]_14954	0	0	0	0	0	0	0	0	0	0	1.17746e-05	0	2.00532e-05	1.20953e-05	8.00797e-06	1.60618e-05	0	1.88511e-06	0
[denovogenes]_16351	0	0	0	9.21826e-07	0	0	0	0	0	0	0	0	4.13217e-06	2.49236e-06	1.27104e-05	1.07832e-05	1.56472e-06	0	0
[denovogenes]_65622	0	0	0	0	0	0	0	0	0	0	1.31301e-05	0	2.30007e-05	4.62439e-06	9.92978e-06	1.44608e-05	0	0	0
[denovogenes]_1571	0	0	0	0	0	0	0	0	0	0	0	0	3.5457e-06	2.49506e-06	1.35055e-05	1.03139e-05	1.56641e-06	1.65269e-05	7.56424e-06
[denovogenes]_71229	0	0	0	0	0	0	0	0	0	0	0	0	0	0	1.30407e-06	2.28936e-06	3.05021e-06	3.78613e-06	2.9459e-05
[denovogenes]_14432	0	0	0	0	0	0	0	0	0	0	0	0	5.10293e-06	7.18174e-06	1.86338e-05	3.79425e-06	9.01746e-06	5.59654e-06	0
[denovogenes]_72196	0	0	0	0	0	0	0	1.86675e-05	0	0	0	0	3.48157e-06	0	3.50711e-06	3.56821e-06	0	0	8.4885e-06
[denovogenes]_97079	0	0	0	0	0	0	0	0	0	0	0	0	0	0	4.33775e-06	0	0	0	0
[denovogenes]_25400	5.81275e-05	0	1.19917e-06	4.29102e-06	0	0	0	0	0	0	2.35293e-05	0	7.48786e-05	6.38095e-05	0.00013987	0.00011853	0.000123822	0.000223763	5.27591e-05
[denovogenes]_133836	0	0	0	0	0	0	0	0	0	0	3.45968e-06	0	4.04034e-06	8.52942e-06	0	0	0	0	2.21644e-05
[denovogenes]_92297	0	0	0	0	0	1.44581e-05	1.36489e-05	0	0	0	0	0	0	0	0	0	0	0	0
[denovogenes]_4179	0	0	0	0	0	0	0	0	0	0	5.86265e-06	0	7.22697e-06	0	1.43684e-06	6.19145e-06	0	1.25148e-06	6.95536e-06
[denovogenes]_26367	1.53964e-05	7.89549e-06	6.08783e-07	5.66392e-05	0	0	0	0	0	0	0	0	0	0	5.26964e-07	0	0	0	0
[denovogenes]_99406	0	0	0	0	0	0	0	1.08831e-06	0	0	0	0	0	0	0	0	0	0	0
[denovogenes]_35593	0	0	0	0	0	0	0	0	0	0	2.72337e-06	0	0	0	2.13251e-05	0	0	0	0
[denovogenes]_21773	0	0	0	0	0	0	0	7.27259e-05	0	0	1.1094e-06	0	1.2956e-05	5.47018e-06	1.07671e-05	1.07789e-05	1.7171e-06	2.13138e-06	2.60603e-05
[denovogenes]_135197	0	0	0	0	0	0	0	4.87958e-05	0	0	0	0	0	0	0	3.70866e-07	0	0	0
[denovogenes]_106822	0	0	0	0	0	2.41378e-05	3.89686e-05	0	0	0	0	0	0	0	0	0	0	0	0
[denovogenes]_19183	1.82839e-05	1.05483e-05	7.59107e-06	7.27592e-05	0	0	0	0	0	0	1.06391e-06	0	0	0	0	0	0	0	0
[denovogenes]_29506	0	0	0	0	0	0	0	0	0	0	0	0	1.45841e-06	0	5.50917e-07	7.12182e-06	0	0	0
[denovogenes]_124260	0	0	0	0	0	0	0	2.38028e-05	0	0	0	0	0	0	0	0	0	0	0
[denovogenes]_23549	0	0	0	0	0	0	0	0.000163541	0	0	0	0	0	0	0	0	0	0	0
[denovogenes]_10357	0	0	0	0	0	0	0	0	0	0	0	0	3.03026e-06	0	2.28937e-06	1.24227e-05	0	1.82786e-05	3.69407e-06
[denovogenes]_84715	0	0	0	0	0	0	0	0	0	0	0	0	0	0	5.39636e-06	0	3.44238e-06	0	0
[denovogenes]_62005	0	0	0	0	0	0	0	0	0	0	0	0	0	0	2.11633e-05	0	0	0	0
[denovogenes]_138599	0	0	0	0	0	3.36408e-05	6.44362e-06	0	0	0	0	0	0	0	0	0	0	0	0
[denovogenes]_75686	0	0	0	0	0	0.000131747	8.13705e-05	0	0	0	0	0	0	0	0	0	0	0	0
[denovogenes]_124617	0	0	0	0	0	9.43131e-06	1.08389e-05	0	0	0	0	0	0	0	0	0	0	0	0
[denovogenes]_109015	0	0	0	0	0	0	0	0	0	0	0	0	0	0	0	2.81858e-06	0	0	0
[denovogenes]_3887	0	0	0	0	0	0	0	0	0	0	0	0	2.24156e-06	9.46415e-06	3.51402e-05	3.44601e-06	6.33775e-05	0	4.0989e-06
[denovogenes]_99008	2.6827e-06	0	1.01833e-05	0	0	0	0	0	0	0	0	0	0	0	0	0	0	0	0
[denovogenes]_35245	1.4541e-06	0	0	1.23445e-06	0	0	0	0	0	0	9.20577e-05	0	4.11061e-05	8.344e-05	3.28474e-06	1.88723e-05	2.09536e-06	1.04036e-05	0
[denovogenes]_143602	0	0	0	0	0	1.19675e-05	0	0	0	0	0	0	0	0	0	0	0	0	0
[denovogenes]_24764	0	0	0	0	0	0.000142058	6.93855e-05	0	0	0	0	0	0	0	0	0	0	0	0
[denovogenes]_179323	0	0	0	0	0.0241973	0	0	0	0	0	0	0	0	0	0	0	0	0	0
[denovogenes]_89482	0	0	0	0	0	0	0	0.000134445	0	0	2.31217e-06	0	1.35011e-06	5.70036e-06	0	4.88369e-07	0	0	0
[denovogenes]_120578	0	0	0	0	0	0	0	0	0	0	0	0	0	0	5.86831e-06	0	0	0	0
[denovogenes]_43596	0	0	0	0	0	0	0	0	0	0	1.04454e-05	0	1.56838e-05	1.83941e-05	1.21783e-05	1.85955e-05	0	0	0
[denovogenes]_134163	0	0	0	0	0	0	0	0	0	0.000106483	0	0	0	0	0	1.82686e-06	0	6.64676e-06	0
[denovogenes]_60122	0	0	0	0	0	7.58091e-05	2.66705e-06	0	0	0	0	0	0	0	0	0	0	0	0
[denovogenes]_110892	0	0	0	0	0	0	0	0	0	0	0	0	4.7568e-06	0	1.43751e-05	1.60594e-05	1.26087e-05	0	5.79883e-06
[denovogenes]_107583	0	0	0	0	0	0	2.92264e-05	0	0	0	0	0	0	0	0	0	0	0	0
[denovogenes]_84893	0	0	0	0	0	0.000115287	4.67623e-05	0	0	0	0	0	0	0	0	0	0	0	0
[denovogenes]_2406	0	0	0	0	0	0	0	0	0	3.45558e-05	5.61367e-07	0	7.53922e-06	2.76796e-06	2.3898e-05	2.34176e-05	6.95096e-06	1.0785e-06	0
[denovogenes]_34112	0	0	6.80098e-07	0	0	0	0	0	0	0	0	0	0	0	0	3.66416e-06	0	0	0
[denovogenes]_97454	0	0	0	0	0	0	0	0	0	0	0	0	1.43539e-06	6.06038e-06	0	2.59606e-06	0	0	0
[denovogenes]_66045	0	0	9.59816e-07	1.71727e-06	0	1.72274e-05	6.17526e-05	0	0	0	0	0	0	0	0	0	0	0	0
[denovogenes]_94590	0	0	0	0	0	8.80904e-05	3.97721e-05	0	0	0	0	0	0	0	0	0	0	0	0
[denovogenes]_106542	0	0	0	0	0	0	0	0	0	0	0	0	6.12861e-06	0	3.47263e-06	3.87951e-06	0	0	0
[denovogenes]_77967	0	0	0	0	0	0	0	0	0	0	6.28328e-06	0	2.44595e-06	0	2.77188e-06	2.43308e-06	3.2417e-06	0	0
[denovogenes]_34145	1.00621e-05	4.42283e-06	5.93381e-05	0.00169011	0	0	0	0	0	4.11897e-05	0	0	0	6.59869e-06	0	0	0	0	0
[denovogenes]_134782	0	0	0	0	0	0	0	0	0	0	0	0	2.03525e-06	0	7.68817e-07	4.04909e-06	0	0	0
[denovogenes]_73356	0	0	0	0	0	0	0	0	0	0	0	0	0	0	5.77276e-06	2.12609e-07	9.34784e-06	3.86772e-06	0
[denovogenes]_131875	0	0	0	0	0.000733576	0	0	0	0	0	0	0	0	0	0	0	0	0	0
[denovogenes]_60374	0	0	0	0	0	0	0	0	0	0	0	0	0	4.39493e-06	2.71316e-05	4.14181e-06	3.03508e-05	0	0
[denovogenes]_27945	0	0	0	1.11488e-06	0	8.20178e-05	8.93625e-05	0	0	0	0	0	0	0	0	0	0	0	0
[denovogenes]_30626	0	0	0	0	0	2.71632e-05	9.74745e-05	0	0	0	0	0	0	0	0	0	0	0	0
[denovogenes]_96447	1.05061e-05	0	0	4.45951e-06	0	0	0	0	0	0	0	0	0	6.02865e-06	1.07876e-05	0	0	1.40939e-05	0
[denovogenes]_112073	0	0	0	0	0	0	0	0	0	0	1.91193e-05	0	4.78462e-06	6.73375e-06	1.20493e-06	6.34594e-06	4.22748e-06	0	0
[denovogenes]_44286	0	0	0	0	0	0	0	0	0	0	1.50664e-06	0	2.63926e-06	0	7.64353e-06	3.18227e-07	2.33194e-06	0	0
[denovogenes]_120264	0	0	0	0	0	0	0	0	0	0	2.93747e-06	0	0	0	0	1.24089e-06	0	0	0
[denovogenes]_66800	8.36109e-05	0.000197652	3.19314e-05	0.000244104	0	0	0	0	0	0	0	0	0	0	0	0	0	0	4.05447e-06
[denovogenes]_82662	0	0	0	0	0	0	0	0	0	0	0	0	3.82322e-06	0	2.88845e-06	4.60983e-06	0	8.38609e-06	4.66074e-06
[denovogenes]_131909	0	0	0	0	0	0	0	0	0	0	0	0	0	0	2.96465e-06	3.90344e-06	0	1.93664e-05	0
[denovogenes]_32480	0	0	0	0	0	0	0	0	0	4.01542e-05	0.000178734	0	0.000164548	0.000138305	2.35971e-05	2.68671e-05	1.00964e-05	2.50646e-06	0.000114227
[denovogenes]_49892	0	0	0	0	0	0	0	0	0	0	0	0	0	0	1.129e-05	3.37844e-07	2.47568e-06	0	0
[denovogenes]_83824	0	0	0	0	0	0	0	0	0	0	2.2031e-06	0	0	0	0	3.02466e-06	0	0	0
[denovogenes]_58390	0	0	0	0	0	0	0	0	0	0	7.66811e-05	0	5.18988e-05	6.01515e-05	5.38172e-06	1.52761e-05	2.69739e-06	2.00891e-05	3.72164e-06
[denovogenes]_14984	0	0	0	0	0	2.39853e-05	2.53501e-05	0	0	0	0	0	0	0	0	0	0	0	0
[denovogenes]_39605	0	0	0	0	0	0	0	0	0	0	0	0	0	3.51059e-06	6.2818e-07	5.11298e-06	2.20396e-06	2.73571e-06	6.0817e-06
[denovogenes]_123585	0	0	0	0	0	0	0	0	0	0	0	0	0	0	3.36672e-06	3.22387e-07	0	0	0
[denovogenes]_95188	0	0	0	0	0	0	0	0	0	0	0	0	0	0	4.27032e-06	0	1.12368e-05	0	0
[denovogenes]_77550	0	0	0	0	0	0	0	0	0	0	0	0	6.08757e-06	5.1405e-06	2.29959e-06	6.38586e-06	0	0	4.45267e-06
[denovogenes]_23810	0	0	0	0	0	0	0	0	0	0	6.88537e-06	0	6.70081e-07	2.82917e-06	2.35405e-05	1.21192e-07	0	0	0
[denovogenes]_128525	0	0	0	0	0	0	0	1.80902e-05	0	0	0	0	5.64255e-06	7.94119e-06	2.13148e-06	2.04104e-06	0	0	0
[denovogenes]_88486	0	0	0	0	0	0	0	0	0	0	0	0	1.33688e-05	0	2.52504e-06	5.31939e-06	0	0	9.77842e-06
[denovogenes]_81843	0	0	0	3.96171e-06	0	6.62385e-05	8.75434e-05	0	0	0	0	0	0	0	0	0	0	0	0
[denovogenes]_94706	0	0	0	0	0	0	0	0	0	0	0	0	0	0	3.18623e-06	2.26286e-05	0	0	1.54237e-05
[denovogenes]_52507	0	0	0	0	0	6.01744e-05	3.33428e-05	0	0	0	0	0	0	0	0	0	0	0	0
[denovogenes]_145714	0	0	0	0	0	0	0	0	0	0.000750011	1.21841e-05	0.000547912	0	1.00128e-05	0	4.28915e-07	2.51443e-05	0	2.60191e-05
[denovogenes]_110430	0	0	0	0	0	0	0	0	0	0	0	0	1.57643e-06	0	1.7865e-06	2.28094e-06	0	1.03736e-05	0
[denovogenes]_6298	0	0	0	0	0	0	0	0	0	0	0	0	7.31277e-06	0	3.73737e-06	1.19812e-05	4.56088e-06	1.69838e-05	1.7305e-05
[denovogenes]_26538	1.67222e-05	0	1.22069e-06	4.36804e-06	1.63409e-05	0	0	0	0	0	2.39517e-06	2.30805e-05	5.31461e-05	2.95249e-05	8.40021e-05	9.1062e-05	0.000111215	9.89344e-05	5.8821e-05
[denovogenes]_35685	0	0	0	0	0	0	0	0	0	0	1.36168e-06	0	6.36089e-06	3.35706e-06	1.20142e-06	9.05974e-06	0	0	8.72361e-06
[denovogenes]_159457	0	0	0	0	0	0	0	0	0	0	0	0	0	0	0	0	7.77312e-06	0	0
[denovogenes]_95381	0	0	0	0	0	0	0	0	0	0	2.41999e-06	0	2.82615e-06	0	0	4.34471e-06	0	0	1.03357e-05
[denovogenes]_177881	0	0	0	0	0	0	0	0	0	0	0	0	0	0	1.56093e-06	0	0	0	0
[denovogenes]_121838	0	0	0	0	0	0	0	0	0	0	0	0	8.74113e-06	0.000169768	1.98118e-06	3.16187e-07	0	0	0
[denovogenes]_13724	1.43626e-05	0	0	1.74186e-06	1.30326e-05	0	0	0	0	0	5.73077e-06	0	7.13877e-05	4.47402e-05	0.00010871	0.000119026	0.000125657	0.000170654	4.28331e-05
[denovogenes]_22976	0	0	0	0	0	0	0	0	0	0	0	0	2.64139e-06	2.78807e-06	5.48783e-06	5.25499e-06	1.75036e-06	2.17267e-06	0
[denovogenes]_135060	0	0	0	0	0	0	0	0	0	0	7.02342e-06	0	1.02528e-05	0	1.5492e-05	2.4848e-05	2.71767e-05	2.69868e-05	0
[denovogenes]_20533	0	0	0	0	0	0	0	0	0	0	1.08618e-06	0	5.70816e-06	0	3.1146e-06	7.80027e-06	0	0	6.9586e-06
[denovogenes]_44966	0	0	0	0	0	0	0	0.000180828	0	0	0	0	0	0	0	0	0	0	0
[denovogenes]_62972	0	0	0	0	0	0	0	0	0	0	0	0	0	0	0	2.5048e-06	0	0	0
[denovogenes]_87080	0	0	0	0	0	0	0	0	0	0	0	0	0	0	6.50136e-06	0	1.05277e-05	0	0
[denovogenes]_173517	0	0	0	0	0	0	0	6.2813e-07	0	0	0	0	0	0	0	0	0	0	0
[denovogenes]_17195	0	0	0	0	0	0	0	0	0	0	1.0265e-05	0	5.99392e-06	1.01228e-05	1.35853e-06	1.11659e-05	0	0	4.38417e-06
[denovogenes]_122531	0	0	0	0	0	0	0	3.93899e-06	0	0	0	0	0	0	0	0	0	0	0
[denovogenes]_103338	0	0	0	0	0	0	0	0	0	0	0	0	0	0	0	1.08407e-06	3.17758e-05	1.47909e-05	1.09604e-05
[denovogenes]_98762	0	0	0	0	0	0	0	0	0	0	9.93739e-06	0	1.45066e-05	8.57479e-05	5.47987e-07	6.03447e-06	0	0	0
[denovogenes]_41399	0	0	0	0	0	0	0	0	0	0	1.01851e-05	0	7.64644e-06	2.511e-05	5.13503e-06	1.06026e-05	4.50405e-06	1.11815e-05	3.72859e-05
[denovogenes]_131997	0	0	0	0	0	0	0	0	0	0	0	0	0	0	0	7.09716e-07	0	0	0
[denovogenes]_116353	0	0	0	0	0	0	0	0	0	0	0	0	0	0	0	1.18856e-06	0	5.40549e-06	0
[denovogenes]_66429	0	0	0	0	0	5.7657e-06	1.70389e-05	0	0	0	0	0	0	0	0	0	0	0	0
[denovogenes]_107393	0	0	0	0	0	0	0	0	0	0	0	0	0	0	0	1.95072e-06	0	0	0
[denovogenes]_64180	0	0	0	0	0	0	0	0	0	0	5.53823e-06	0	1.07796e-06	4.55127e-06	8.14399e-07	2.72946e-06	0	0	7.88458e-06
[denovogenes]_9191	0	1.37573e-06	0	0	0	0	0	0	0	0	2.49763e-06	0	9.72275e-07	4.10507e-06	2.93822e-05	3.6928e-06	4.38121e-05	0	0
[denovogenes]_138579	3.95012e-06	0	0	0	0	0	6.44362e-06	0	0	0	0	0	0	0	0	0	0	0	0
[denovogenes]_120934	0	0	0	0	0	0	0	0	0	0	0	0	0	0	2.60814e-06	1.81067e-05	4.57532e-06	1.13584e-05	0
[denovogenes]_42878	0	0	0	1.35201e-06	2.02316e-05	4.06894e-05	4.75046e-05	0	0	0	0	0	0	0	0	0	0	0	0
[denovogenes]_130481	0	0	0	0	0	1.01002e-05	3.31648e-06	0	0	0	0	0	0	0	0	0	0	0	0
[denovogenes]_57657	0	0	0	0	0	0	0	0	0	0	0	0	2.02017e-06	4.26471e-06	2.67093e-06	3.10566e-06	5.35481e-06	3.32338e-06	0
[denovogenes]_29743	0	0	0	0	0	3.06264e-05	2.35697e-05	0	0	0	0	0	0	0	0	0	0	0	0
[denovogenes]_53701	0	0	0	0	0	0	0	0	0	0	0	0	1.94109e-06	0	2.19975e-06	5.96818e-06	0	6.38656e-06	0
[denovogenes]_135826	0	0	0	0	0	4.31554e-05	1.7713e-05	0	0	0	0	0	0	0	0	0	0	0	0
[denovogenes]_94817	0	0	0	0	0	0	0	0	0	0	9.63005e-06	0	1.40579e-05	1.78063e-05	4.77935e-06	1.14414e-05	0	0	0
[denovogenes]_77880	0	0	0	0	0	0	0	0	0	0	0	0	0	0	8.77762e-06	2.21189e-07	3.2417e-06	0	0
[denovogenes]_28077	0	0	0	0	0	0	0	0	0	0	0	0	3.56967e-06	0	3.23628e-06	7.23092e-06	0	1.64429e-05	2.61099e-05
[denovogenes]_140975	0	0	0	0	0	0	0	0	0	0	0	0	0	0	2.51272e-06	0	5.87723e-06	0	0
[denovogenes]_59380	0	0	0	0	0	0.000112855	2.42635e-05	0	0	0	0	0	0	0	0	0	0	0	0
[denovogenes]_105334	0	0	0	0	0	0	0	0	0	0	2.60926e-06	0	0	0	3.45323e-06	0	0	0	0
[denovogenes]_8167	3.09246e-05	6.47558e-05	1.05974e-05	0.000120327	1.09126e-05	0	0	0	0	0	7.99756e-07	1.54134e-05	0	0	0	0	2.47568e-06	1.53649e-06	0
[denovogenes]_28015	6.5663e-07	0	0	0	0	0	0	4.08449e-06	0	0	0	0	7.13935e-07	3.01432e-06	1.61814e-06	9.03865e-07	0	0	0
[denovogenes]_92096	0	0	0	0	0	0	0	0	0	0	0	0	0	0	0	1.74382e-06	0	0	0
[denovogenes]_64716	7.99467e-06	0	0	8.48374e-07	0	0	0	0	0	0	9.30393e-06	0	4.88946e-05	2.29377e-05	7.47008e-05	6.66185e-05	8.35223e-05	0.000103674	6.75529e-05
[denovogenes]_122352	0	0	0	0	0	4.59396e-05	3.84658e-05	0	0	0	0	0	0	0	0	0	0	0	0
[denovogenes]_96698	0	0	0	0	0	0	0	0	0	0	0	0	0	0	2.15752e-06	2.06598e-06	0	0	0
[denovogenes]_13106	0	0	0	0	0	0	0	0	0	2.8924e-05	6.39032e-05	3.6223e-05	3.73142e-05	4.63369e-05	1.32663e-05	3.23542e-05	3.49086e-05	3.97201e-05	0.000130445
[denovogenes]_102440	0	4.2174e-06	0	0	0	0	0	0	0	0	2.55223e-06	0	0	0	0	0	0	0	5.45027e-05
[denovogenes]_53835	7.16665e-06	0	8.50123e-07	1.52101e-06	0	0	0	0	0	0.00010268	6.67225e-06	0	6.42847e-05	4.1124e-05	7.83699e-05	8.87854e-05	0.00010069	0.000112164	8.90535e-05
[denovogenes]_41291	0	0	0	0	0	0	0	0	0	0	0	0	8.49605e-07	3.58714e-06	1.38004e-05	1.53661e-07	0	0	0
[denovogenes]_40648	1.54835e-06	0	0	0	0	0	0	0	0	4.43679e-05	5.18953e-05	0	4.79791e-05	4.26471e-05	2.22577e-06	1.94865e-05	0	5.53896e-06	6.15678e-06
[denovogenes]_76715	0	0	0	0	0	1.89884e-05	1.55874e-05	0	0	0	0	0	0	0	0	0	0	0	0
[denovogenes]_42594	0	0	0	0	0	0	3.51457e-05	0	0	0	0	0	0	0	0	0	0	0	0
[denovogenes]_2133	0	0	0	0	0	0	0	0	0	0	3.79722e-06	0	4.75127e-06	0	1.00509e-05	1.2718e-05	4.19802e-06	1.04217e-06	0
[denovogenes]_135516	0	0	0	0	0	0	0	0	0	0	0	0	0	0	7.80466e-07	0	2.73826e-05	0	0
[denovogenes]_88527	0	0	0	0	0	0	0	0	0	0	0	0	4.01063e-06	0	1.51502e-06	3.86865e-06	0	4.39859e-06	0
[denovogenes]_29423	9.38946e-06	6.19078e-06	1.27291e-06	6.37687e-05	0	0	0	0	0	0	1.24882e-06	0	3.64603e-06	6.1576e-06	1.48748e-05	3.42903e-06	0	0	0
[denovogenes]_188377	9.83658e-06	0	0	0	0	0	0	0	0	0	0	0	0	0	0	0	0	0	0
[denovogenes]_143811	0	0	0	3.60918e-06	0	0	0	0	0	0	0	0	0	0	0	0	0	0	0
[denovogenes]_104997	0	0	0	0	0	0	0	0	0	0	0	0	0	6.39707e-06	1.37362e-05	3.01432e-06	2.00806e-05	0	0
[denovogenes]_120019	0	0	0	0	0	0	0	0.000171942	6.98184e-05	0	0	0	0	0	0	0	0	0	0
[denovogenes]_67729	0	0	0	1.74542e-06	0	6.42025e-05	7.66595e-05	0	0	0	0	0	0	0	0	0	0	0	0
[denovogenes]_83342	0	0	0	0	0	0	0	0	0	0	0	0	0	0	2.41835e-06	2.77889e-06	0	0	0
[denovogenes]_118990	0	0	0	0	0	0	0	0	0	0	0	0	1.69393e-06	0	0	2.45094e-06	0	1.11467e-05	0
[denovogenes]_27374	0	0	6.16669e-07	0	0	0	0	0	0	0	2.41999e-06	0	1.41307e-06	2.98309e-06	8.00685e-07	6.00592e-06	0	2.32464e-06	5.16787e-06
[denovogenes]_8666	0	0	4.15418e-07	0	0	0	0	0	0	0	0	0	1.0471e-05	2.00955e-06	5.03421e-06	1.2482e-05	0	0	5.22198e-06
[denovogenes]_63326	0	0	0	0	0	0	0	0	0	0	0	0	3.20851e-06	0	2.42404e-06	7.35043e-06	0	3.51887e-06	0
[denovogenes]_86668	0	0	0	0	0	0	0	0	0	0	0	0	0	1.11253e-05	0	2.14458e-06	0	0	1.44551e-05
[denovogenes]_124220	0	0	0	0	0	0	0	0	0	0	0	0	0	0	1.08444e-05	0	4.75592e-06	0	0
[denovogenes]_31949	1.38966e-06	0	0	0	0	0	0	0	0	0	0	0	1.51093e-06	9.56902e-06	4.85143e-06	3.68914e-06	0	0	0
[denovogenes]_114349	0	0	0	0	0	0	0	0	0	0	1.11204e-05	0	6.49341e-06	0	6.13223e-06	0	0	0	0
[denovogenes]_138957	0	0	0	0	0	0	0	0	0	0	0	0	0	0	4.86716e-06	3.88388e-07	0	1.41309e-05	0
[denovogenes]_9390	0	0	0	0	0	0	0	0	0	0	0	3.2321e-05	4.40666e-06	0	1.66462e-06	1.02724e-05	2.59569e-06	2.09427e-05	2.68599e-05
[denovogenes]_52722	0	0	0	0	0	0	0	0	0	0	0	0	9.60293e-07	0	7.25504e-07	3.47361e-06	2.54542e-06	3.15955e-06	0
[denovogenes]_103823	0	0	0	0	0	0	0	0	0	0	0	0	6.02703e-06	0	5.12262e-06	8.44797e-06	7.98784e-06	0	0
[denovogenes]_79035	0	0	0	0	0	0	0	0	0	0	0	0	0	0	1.39848e-06	5.80297e-06	0	0	4.51312e-06
[denovogenes]_136589	0	0	0	0	0	0	0	0	0	0	0	0	0	0	0	1.12959e-06	0	0	0
[denovogenes]_55163	0	0	0	0	0	0	0	0	0	0	0	0	9.8456e-07	0	3.71919e-07	5.87629e-06	0	6.47879e-06	0
[denovogenes]_149655	0	0	0	0	0	0	0	0	0	0	0	0	0	0	0	4.52525e-07	0	0	0
[denovogenes]_24056	0	0	0	0	0	0	0	0	0	0	0	0	0	0	2.79122e-06	4.85963e-06	0	0	0
[denovogenes]_56797	0	0	0	0	0	0	0	0	0	0	0	0	0	0	7.19635e-06	1.08806e-06	5.31544e-06	0	0
[denovogenes]_37029	0	0	0	0	0	0	0	0	0	0	1.80171e-05	0	5.98858e-05	5.12525e-05	0	1.94666e-05	0	2.66265e-06	0
[denovogenes]_63730	0	0	0	0	0	0	0	0	0	0	2.20657e-05	0	8.58971e-06	1.36001e-05	8.11193e-07	1.1069e-05	0	0	1.17803e-05
[denovogenes]_143610	0	0	0	0	0	0	0	0	0	0	0	0	0	0	0	0	0	3.01618e-05	8.3815e-06
[denovogenes]_123702	0	0	0	0	0	0	0	0	0	0	0	0	5.34751e-06	1.50519e-05	0	8.38207e-06	0	0	0
[denovogenes]_3410	6.63579e-07	0	3.1486e-07	3.94337e-06	0	1.88377e-06	3.3247e-05	0	0	0	0	0	0	0	0	0	0	0	0
[denovogenes]_133005	0	0	0	0	0	0	0	0	0	0.000314786	0	0	0	0	2.25595e-06	0	0	3.27486e-05	0
[denovogenes]_142804	0	0	0	0	0	0	0	0	0	0	0	0	0	0	8.58512e-07	0	0	0	0
[denovogenes]_74407	2.18115e-06	0	0	0	0	0	0	0	0	0.000437506	5.27978e-05	0	2.25293e-05	0.000150192	0	0	3.14304e-05	0	4.33652e-05
[denovogenes]_14127	0	1.59131e-06	4.90792e-07	0	0	0	0	0	0	0	1.15561e-05	0	2.1368e-05	7.12251e-06	5.31039e-06	1.65773e-05	1.49052e-06	0	4.11299e-06
[denovogenes]_81656	0	0	0	0	0	0	0	0	0	0	0	0	0	0	2.86171e-06	2.74029e-06	0	0	0
[denovogenes]_153336	0	0	0	0	0	0	0	0	0	0	0	0	0	0	0	0	0	0	9.68348e-06
[denovogenes]_77330	0	0	0	0	0	0	0	0	0	0	0	0	2.43503e-05	0	2.2536e-05	2.24606e-05	3.22723e-05	2.8041e-05	3.11687e-05
[denovogenes]_122774	0	0	0	3.59512e-05	0	0	0	0	0	0	0	0	0	0	0	0	0	0	0
[denovogenes]_46178	0	0	0	0	0	0	0	0	0	0	9.83279e-05	0	5.38269e-05	2.65142e-05	2.71109e-06	2.19043e-05	0	1.47584e-05	0
[denovogenes]_76547	0	0	0	0	0	0	0	0	0	0	0	0	0	0	0	4.36506e-06	0	0	0
[denovogenes]_98894	0	0	0	0	0	0	0	0	0	0	0	0	2.90131e-06	6.12485e-06	1.64396e-06	3.41079e-06	0	9.54587e-06	4.24425e-05
[denovogenes]_99220	0	0	0	0	0	0	0	0	0	0	1.24882e-05	0	0	0	0	2.90148e-06	7.73155e-06	0	0
[denovogenes]_65371	0	0	0	0	0	0	0	2.73161e-05	0	0	9.34115e-06	0	1.30907e-05	4.60589e-06	7.00546e-06	8.48394e-06	0	0	2.79272e-05
[denovogenes]_58551	0	0	0	0	0	0	0	0	0	0	0	0	0	0	7.71697e-06	5.54216e-07	2.97824e-05	0	0
[denovogenes]_104869	0	0	0	0	0	0	0	0	0	0	1.03791e-05	0	3.03026e-06	0	1.71702e-06	3.56238e-06	0	0	0
[denovogenes]_79465	0	0	0	0	0	0	0	0	0	0	0	0	0	0	0	3.58729e-06	0	0	0
[denovogenes]_59745	0	0	0	0	0	0	0	0	0	0	7.07663e-06	0	7.2313e-06	8.72327e-06	0	6.53933e-06	5.47651e-06	0	0
[denovogenes]_30404	0	0	0	0	0	0	0	0	0	0	8.86017e-06	0	4.43452e-06	3.12052e-06	1.39596e-06	5.74793e-06	0	0	0
[denovogenes]_34261	0	0	0	0	0	0	0	3.67375e-05	0	0	0	0	8.59586e-06	1.97961e-05	8.56053e-06	9.46931e-06	0	0	1.42894e-05
[denovogenes]_88875	0	0	0	0	3.13938e-05	0	0	0.000107939	0	0	0	0	0	0	1.01499e-06	0	0	0	0
[denovogenes]_128315	0	0	0	0	0	0	0	0	0	0	0	0	0	0	0	6.80348e-07	0	0	0
[denovogenes]_74058	0	0	0	0	0	0	0	0	0	0	0	0	9.44496e-06	0	1.33794e-06	5.76529e-06	3.12944e-06	3.88447e-06	0
[denovogenes]_83387	1.18317e-05	1.09215e-05	1.1228e-06	2.81244e-05	0	0	0	0	0	0	0	0	0	0	0	0	0	0	0
[denovogenes]_54374	0	0	0	0	0	0	0	0	0	5.15241e-05	0	0	0	0	3.32327e-06	1.06076e-06	1.55462e-05	2.89456e-05	0
[denovogenes]_103193	5.51281e-06	0	0	0	0	0	0	0	0	0	1.0265e-05	4.94583e-05	5.69422e-05	3.16338e-05	5.77373e-05	5.44746e-05	4.76637e-05	9.86057e-05	3.83615e-05
[denovogenes]_80048	0	0	0	0	0	0	0	0	0	0	0	0	6.22656e-06	5.25786e-06	2.82251e-06	2.88294e-05	0	1.22919e-05	1.82173e-05
[denovogenes]_23033	1.21763e-06	1.12396e-05	0	3.92805e-05	0	0	0	0	0	0	4.53454e-06	0	3.30975e-06	1.39742e-05	1.80038e-05	2.39443e-06	0	0	0
[denovogenes]_142947	0	0	0	0	0	0	0	2.11052e-05	0	0	0	0	0	0	0	0	0	7.4776e-06	0
[denovogenes]_130555	0	0	0	0	0	0	0	0	0	0	0	0	0	8.16647e-06	2.19195e-06	3.49824e-07	0	0	0
[denovogenes]_113240	0	0	0	0	0	0	0	0	0	0	5.52731e-06	0	8.06873e-06	6.81344e-06	1.82878e-06	2.33492e-06	0	0	1.18035e-05
[denovogenes]_66688	0	0	0	0	0	0	0	0	0	0	0	0	1.10414e-05	1.39855e-05	4.17091e-06	5.59152e-06	2.92672e-06	0	0
[denovogenes]_17512	0	0	0	0	0	0	0	1.65093e-06	0	0	0	0	0	0	0	0	0	0	0
[denovogenes]_54893	0	0	0	0	0	7.71188e-05	5.35994e-05	0	0	0	0	0	0	0	0	0	0	0	0
[denovogenes]_115246	0	0	0	0	0	0	0	0	0	0	0	0	0	0	4.93516e-06	0	0	0	0
[denovogenes]_6809	0	1.24884e-06	0	6.89132e-07	0	0	0	0	0	0	1.51151e-06	0	1.7652e-06	5.58967e-06	5.50115e-05	4.54941e-06	8.42213e-05	1.45196e-06	0
[denovogenes]_62713	0	0	0	0	0	1.6689e-05	1.78099e-05	0	0	0	0	0	0	0	0	0	0	0	0
[denovogenes]_99384	0	0	0	0	0	0	0	0	0	0	4.99527e-06	0	0	0	8.26376e-06	1.05509e-06	1.15973e-05	0	0
[denovogenes]_145484	0	0	0	0	0	0	0	0	0	0	0	0	0	0	0	8.50435e-07	0	0	0
[denovogenes]_116534	0	0	0	0	0	0	3.5426e-05	0	0	0	0	0	0	0	0	0	0	0	0
[denovogenes]_169191	6.43161e-06	0	0	0	0	0	0	0	0	0	0	0	0	0	0	0	0	0	0
[denovogenes]_40563	0	0	0	0	0	0	0	0	0	0	2.30646e-05	0	1.09426e-05	7.10785e-06	0	4.56715e-06	0	2.76948e-06	0
[denovogenes]_127187	0	0	0	0	0	0	0	4.1995e-05	0	0	0	0	0	0	0	3.35546e-07	0	0	0
[denovogenes]_187807	0	0	0	0	0	0	2.24819e-06	0	0	0	0	0	0	0	0	0	0	0	0
[denovogenes]_18458	0	0	0	0	0	0	0	0	0	0	1.04957e-06	0	8.58005e-06	5.17515e-06	4.86169e-06	1.23036e-05	4.87348e-06	4.03286e-06	1.79308e-05
[denovogenes]_6583	0	0	0	0	0	0	0	0	0	0	0	0	8.72714e-06	0	2.63735e-06	1.18381e-05	3.46992e-06	1.86641e-05	1.11709e-05
[denovogenes]_138231	3.91926e-06	0	0	0	0	0	0	0	0	0	0	0	0	8.99587e-06	0	3.85353e-07	0	0	0
[denovogenes]_107658	0	0	0	0	0	0	1.66059e-05	0	0	0	0	0	0	0	0	0	0	0	0
[denovogenes]_77933	0	0	0	0	0	0	0	0	0	0.00090248	3.76997e-05	0.000322921	1.34527e-05	5.67991e-05	6.46772e-06	1.10595e-06	5.83507e-05	4.02382e-06	0
[denovogenes]_20660	0	0	0	0	0	0	0	0	0	0	6.53227e-06	2.09823e-05	1.39858e-05	8.05225e-06	1.15269e-05	1.0118e-05	0	0	0
[denovogenes]_5208	0	0	0	0	0	0	0	0	0	0	0	0	8.1047e-07	0	2.46456e-05	0	1.93346e-05	0	0
[denovogenes]_91570	0	0	0	0	0	0	9.44693e-06	0	0	0	0	0	0	0	0	0	0	0	0
[denovogenes]_120985	3.19532e-06	4.91582e-06	1.36453e-05	4.61148e-05	0	0	0	0	0	0	0	0	0	0	0	0	0	0	0
[denovogenes]_44132	0	0	0	0	0	0	0	0	0	0	0	0	8.76923e-07	0	1.98755e-06	7.6129e-06	0	0	3.20707e-06
[denovogenes]_74934	2.19068e-06	0	0	0	0	0	0	0	0	0	0	0	0	5.02826e-06	3.41905e-05	3.29553e-05	2.84109e-05	5.09391e-05	0
[denovogenes]_18683	2.26486e-06	0	0	7.6909e-06	1.43859e-05	0	0	0	0	0	1.05431e-06	0	1.23126e-06	5.19852e-06	1.65113e-05	3.00628e-06	0	0	0
[denovogenes]_66711	0	0	0	0	0	0	0	0	0	0	1.89092e-06	0	2.20828e-06	0	8.34182e-07	6.78971e-06	0	0	0
[denovogenes]_38994	0	0	0	0	0	0	0	3.71396e-05	0	0	1.41533e-06	0	1.48758e-05	6.97862e-06	9.0534e-06	9.26716e-06	2.19061e-06	0	6.04484e-06
[denovogenes]_128326	0	0	0	0	0	0	0	0	0	0	0	0	0	0	7.10493e-07	3.40174e-07	0	0	0
[denovogenes]_2564	0	0	0	0	0	1.21869e-05	4.40183e-05	0	0	0	0	0	0	0	0	0	0	0	0
[denovogenes]_142753	0	0	0	0	0	1.18677e-05	4.87107e-06	0	0	0	0	0	0	0	0	0	0	0	0
[denovogenes]_107700	0	0	0	0	0	0	0	0	0	0	0	0	0	0	3.5121e-06	0	0	0	0
[denovogenes]_140569	0	0	0	0	0	0	0	0	0	0	0	0	0	0	3.32327e-06	6.36455e-06	0	7.23639e-06	0
[denovogenes]_77675	0	0	0	0	0	0	0	0	0	0	0.000102627	0	0.00011496	9.81075e-05	2.49469e-05	1.59256e-05	1.29668e-05	0	4.47264e-05
[denovogenes]_3431	6.64458e-07	1.02223e-06	0	0	0	0	0	0	0	0	1.48469e-05	0	2.31183e-05	6.10051e-06	0	5.8145e-06	0	1.30734e-05	0
[denovogenes]_56680	2.21323e-05	0	0	0	2.34299e-05	0	0	0	0	0	8.58562e-06	0	4.51196e-05	2.54001e-05	8.40837e-05	0.000102277	0.000108967	7.58757e-05	4.40029e-05
[denovogenes]_102741	5.51281e-06	0	0	2.34002e-05	0	0	0	0	0	0	0	0	0	0	0	0	0	0	0
[denovogenes]_173202	1.39352e-05	0	9.9181e-06	0	0	0	0	0	0	0	0	0	0	0	0	0	0	0	0
[denovogenes]_63807	0	0	0	0	0	0	0	0	0	0	0	0	0	4.53335e-06	0	5.82581e-06	0	0	0
[denovogenes]_72581	0	0	0	0	0	0	0	0	0	0	0	0	0	0	0	2.5295e-06	0	0	0
[denovogenes]_4470	0	0	3.38598e-07	4.24066e-06	0	0.000133702	0.000148003	0	0	0	0	0	0	0	0	0	0	0	0
[denovogenes]_82049	0	0	0	0	0	0	0	5.37446e-05	0	0	0	0	0	0	0	9.17679e-07	0	0	0
[denovogenes]_10707	0	0	0	0	0	0	0	0	0	0	0	0	5.11676e-07	4.32072e-06	1.14039e-05	3.70171e-07	0	0	0
[denovogenes]_9005	0	0	0	7.53776e-07	0	0	0	0	0	0	8.2665e-07	0	2.41348e-06	8.15201e-06	7.29356e-06	5.28173e-05	0	3.17633e-06	7.06123e-06
[denovogenes]_1504	0	0	0	0	0	2.60045e-05	6.59243e-05	0	0	0	0	0	0	0	0	0	0	0	0
[denovogenes]_33808	0	0	0	0	0	0	1.5654e-05	0	0	0	0	0	0	0	0	0	0	0	0
[denovogenes]_12379	0	0	0	0	0	0	0	0	0	0	0	0	0	0	2.70788e-05	0	1.57152e-05	0	1.97114e-06
[denovogenes]_129793	3.53286e-06	5.4351e-06	4.86126e-05	0	0	0	0	0	0	0	0	0	0	0	0	0	0	0	0
[denovogenes]_114395	0	0	0	0	0	0	0	0	0	0	0	0	1.62335e-06	0	5.51901e-06	4.69764e-06	4.30298e-06	1.60234e-05	5.9369e-06
[denovogenes]_118868	0	0	0	0	0	0	0	0	0	0	0	0	0	0	7.03874e-06	0	4.49006e-06	0	0
[denovogenes]_123847	0	0	0	0	0	0	0	0	0	0	0	0	0	0	0	1.93432e-06	0	0	0
[denovogenes]_22931	0	0	0	4.12478e-06	0	0	0	8.65086e-06	0	3.48068e-05	2.14869e-05	0	0	0	0	2.03034e-06	1.75036e-06	0	2.41501e-05
[denovogenes]_150678	0	0	0	0	0	0	0	0	0	0	0	0	0	0	0	4.60983e-07	0	0	0
[denovogenes]_19837	0	0	0	0	0	0	0	0	0	0	1.0737e-05	0	3.7617e-06	0	2.13148e-06	6.91687e-06	0	0	4.58574e-06
[denovogenes]_124821	0	0	0	0	0	0	0	2.24629e-06	0	0	0	0	0	0	0	0	0	0	0
[denovogenes]_64847	0	0	0	0	0	0	0	0	0	0	0	0	3.25964e-06	4.58754e-06	9.02977e-06	1.10048e-05	0	0	0
[denovogenes]_139658	1.204e-05	1.85228e-05	3.80855e-06	1.02212e-05	0	0	0	0	0	0	0	0	0	0	0	0	0	0	0
[denovogenes]_49751	0	0	0	6.85498e-05	0	0	0	0	0	0	0	0	0	0	0	0	0	0	0
[denovogenes]_26601	0	0	0	0	0	0	0	0	0	0	0	0	0	0	1.10946e-05	0	0	0	0
[denovogenes]_107610	2.85037e-06	0	0	0	0	0	1.06278e-05	0	0	0	0	0	0	0	0	0	0	0	0
[denovogenes]_65383	0	0	0	0	0	0	0	3.61803e-07	0	0	0	0	0	0	0	0	0	0	0
[denovogenes]_141301	0	0	0	0	0	0	0	0	0	0	0	0	0	0	0	8.02036e-07	0	0	0
[denovogenes]_66640	2.03103e-06	0	0	0	0	0	0	0	0	0	9.4546e-06	3.6443e-05	5.52071e-06	0	3.75382e-06	2.39637e-06	0	9.44539e-05	1.61522e-05
[denovogenes]_15002	0	0	0	0	0	0	0	0	0	3.02636e-05	0	1.89503e-05	1.55022e-05	7.27245e-06	3.16656e-05	3.28143e-05	4.56568e-06	0	0
[denovogenes]_29207	0	0	0	0	0	1.51907e-05	1.62109e-05	0	0	0	0	0	0	0	0	0	0	0	0
[denovogenes]_20736	0	0	0	0	0	0	0	0	0	0	0	0	0	8.07107e-06	1.39609e-05	5.76229e-07	0	0	0
[denovogenes]_84271	0	0	0	0	3.02035e-05	0	0	9.72024e-05	0	0	0	0	0	0	0	0	0	0	0
[denovogenes]_86649	0	0	0	0	0	0	0	0	0	0	0	0	0	5.56267e-06	4.4792e-06	5.71887e-06	0	0	0
[denovogenes]_145806	0	0	0	0	0	0	0	0	0	0	0	0	0	0	8.95839e-07	0	0	0	0
[denovogenes]_25056	0	0	0	0	0	0	0	0	0	0	7.00586e-06	0	6.81808e-06	5.75736e-06	4.12086e-06	9.12517e-06	0	0	0
[denovogenes]_13396	0	0	0	0	0	0	0	0	0	0	0	0	5.53191e-07	0	1.08664e-05	4.00205e-07	1.46633e-06	0	0
[denovogenes]_126671	0	0	0	0	0	0	0	0	0	0	0	0	3.68545e-06	0	0	2.66623e-06	0	0	0
[denovogenes]_64574	0	0	0	0	0	0	0	0	0	0	3.70681e-06	0	4.32894e-06	0	7.76749e-06	6.85073e-06	2.86865e-06	0	0
[denovogenes]_142370	0	0	0	0	0	0	0	0	0	0	3.85998e-06	0.000297567	4.50782e-06	0	0	0	5.97438e-06	3.7079e-05	0
[denovogenes]_41696	0	0	0	6.65443e-07	0	0	0	2.15527e-05	0	0	0	0	2.55678e-06	1.0795e-05	3.21942e-06	3.69939e-06	0	5.6082e-06	6.23374e-06
[denovogenes]_87171	0	0	0	0	0	8.98721e-05	5.33453e-05	0	0	0	0	0	0	0	0	0	0	0	0
[denovogenes]_82096	0	0	0	0	0	9.27339e-05	4.02373e-05	0	0	0	0	0	0	0	0	0	0	0	0
[denovogenes]_43200	0	0	0	0	0	0	0	0	0	4.57809e-05	1.48744e-06	0	8.68545e-07	0	1.4108e-05	1.57087e-06	2.30223e-06	0	0
[denovogenes]_139833	0	0	0	0	0	0	0	0	0	0	0	0	0	0	1.64834e-06	1.18381e-06	0	0	0
[denovogenes]_11996	0	0	0	0	0	0	0	2.21259e-06	0	0	9.14007e-07	8.80764e-06	2.13482e-06	2.25337e-06	4.03215e-07	6.75688e-07	0	0	0
[denovogenes]_96725	0	0	0	0	0	0	0	0	0	0	2.44533e-06	0	1.42787e-06	0	0	6.45618e-06	0	0	0
[denovogenes]_85221	0	0	0	0	0	8.85821e-05	4.97828e-05	0	0	0	0	0	0	0	0	0	0	0	0
[denovogenes]_134824	0	0	0	0	0	0	0	0	0	0	0	0	0	0	0	3.68099e-07	0	0	0
[denovogenes]_65401	0	0	0	1.87389e-05	0	0	0	7.41696e-06	0	5.75009e-05	1.86823e-05	0	0	0	0	1.77571e-06	0	0	0
[denovogenes]_74614	0	1.01107e-05	2.0789e-06	2.97561e-05	0	0	0	0	0	0	0	0	0	0	0	0	0	0	0
[denovogenes]_172125	0	0	0	0	0	1.9245e-05	0	0	0	0	0	0	0	0	0	0	0	0	0
[denovogenes]_181864	0	0	0	0	0	0	0	0	0	0	0	0	0	1.91912e-05	0	0	0	0	0
[denovogenes]_42613	0	0	0	0	0	0	0	0	0	0	1.47803e-06	0	2.58914e-06	0	1.07586e-05	2.34139e-06	0	0	0
[denovogenes]_158113	0	0	0	0	0	0	0	9.52114e-07	0	0	0	0	0	0	0	0	0	0	0
[denovogenes]_104881	0	0	0	0	0	0	0	0	0	0	0	0	4.54539e-06	0	2.28937e-06	8.4949e-06	0	1.49552e-05	0
[denovogenes]_62519	0	0	0	0	0	0	0	0	0	0	1.99908e-05	0	4.24472e-06	1.34413e-05	1.20259e-06	9.9802e-06	8.43852e-06	6.98297e-06	1.16428e-05
[denovogenes]_72920	0	0	0	0	0	0	0	0.000132668	4.76443e-05	0	0	0	0	0	0	0	0	0	0
[denovogenes]_88559	9.88504e-06	1.52076e-05	1.17258e-06	3.77631e-05	0	0	0	0	0	0	0	0	0	0	0	0	0	0	0
[denovogenes]_10674	0	0	0	0	0	0	0	7.35124e-05	0	0	5.24784e-06	0	1.73644e-05	1.07816e-05	1.31188e-05	1.03454e-05	1.083e-05	5.04108e-06	1.30745e-05
[denovogenes]_15848	4.19849e-05	5.63104e-05	7.66205e-06	8.77357e-05	0	0	0	0	0	0	0	0	0	2.47097e-06	0	0	0	0	0
[denovogenes]_44821	0	0	0	0	0	5.08617e-05	5.46572e-05	0	0	0	0	0	0	0	0	0	0	0	0
[denovogenes]_85732	0	0	0	6.14255e-06	0	3.42338e-05	6.51974e-05	0	0	0	0	0	0	0	0	0	0	0	0
[denovogenes]_156101	0	0	0	0	0	0	0	0	0	0	0	0	0	0	0	1.00664e-06	0	0	0
[denovogenes]_120338	1.58755e-05	3.4193e-05	9.03928e-06	3.50411e-05	0	0	0	0	0	0	0	0	0	0	0	0	0	0	0
[denovogenes]_31801	0	0	0	0	0	0	0	0	0	0	0	2.49347e-05	0	0	1.17005e-05	1.14773e-05	0	1.73994e-05	1.10515e-05
[denovogenes]_141374	0	4.42827e-05	7.8044e-06	0	0	0	0	0	0	0	0	0	0	0	0	4.04305e-07	0	0	0
[denovogenes]_131513	0	0	0	0	0	0	0	0	0	0	0	0	1.94802e-06	8.2248e-06	0	1.76162e-06	5.16357e-06	0	0
[denovogenes]_60824	1.92209e-06	0	0	0	0	0	0	0	0	0	0.000134212	0	0.000134794	0.000114706	1.61835e-05	2.38122e-05	5.53946e-06	0	8.02505e-05
[denovogenes]_106482	0	0	0	0	0	0	0	0	0	0	0	0	0	0	0	2.49397e-06	0	0	0
[denovogenes]_18714	0	0	0	0	0	0	0	3.57311e-06	2.5059e-05	0	0	0	0	0	0	0	0	0	0
[denovogenes]_123400	3.27886e-06	5.04434e-06	0	1.67013e-05	0	0	0	0	0	0	0	0	0	0	0	0	0	0	0
[denovogenes]_111818	0	0	0	0	0	0	0	0	0	0	0	0	0	0	2.40986e-06	0	1.69099e-05	0	0
[denovogenes]_137511	0	0	0	0	0	0	0	0	0	0	3.6206e-06	0	0	0	1.59723e-06	0	1.12077e-05	0	0
[denovogenes]_595	0	0	2.08985e-07	3.7391e-07	0	0	0	0	0	1.26209e-05	2.0503e-06	0	1.1972e-05	2.0219e-06	4.6129e-06	1.08697e-05	1.26936e-06	0	1.22595e-05
[denovogenes]_36100	0	0	0	0	0	0	0	0	0	0	0	0	0	0	7.25078e-06	0	2.11994e-06	0	0
[denovogenes]_102154	2.74134e-06	0	0	0	0	0	3.57744e-05	0	0	0	0	0	0	0	0	0	0	0	0
[denovogenes]_141777	0	0	0	0	0	0	0	1.59401e-05	0	0	0	0	0	0	0	8.0861e-07	0	0	0
[denovogenes]_106160	0	0	0	0	0	0	0	0	0	0	0	0	0	0	6.94527e-06	0	0	0	0
[denovogenes]_117721	0	0	0	0	0	0	0	0	0	0	0	0	0	0	1.13766e-05	0	1.77399e-05	0	0
[denovogenes]_72041	0	0	5.06456e-07	0	0	0	0	0	0	0	1.78873e-05	0	4.6421e-06	5.87986e-05	1.31517e-06	2.09895e-06	0	0	0
[denovogenes]_66345	0	0	0	0	0	0	0	0	0	0	0	0	5.49845e-06	4.64303e-06	3.73868e-06	7.35901e-06	0	0	1.20653e-05
[denovogenes]_47060	1.66666e-05	0	0	4.24469e-06	2.11726e-05	0	0	0	0	4.77582e-05	0	0	2.89938e-05	2.29529e-05	5.442e-05	5.12917e-05	4.80332e-05	8.94331e-05	0.000122604
[denovogenes]_21973	0	0	0	0	0	1.69944e-05	5.63603e-05	0	0	0	0	0	0	0	0	0	0	0	0
[denovogenes]_43816	3.2158e-06	0	0	0	0	1.36935e-05	6.74456e-06	5.14584e-06	0	0	0	0	0	0	0	0	0	0	0
[denovogenes]_78489	0	0	0	0	0	0	0	0	0	0	0	0	0	0	0	3.99934e-06	0	0	0
[denovogenes]_43585	0	0	0	0	0	0	0	0	0	0	0	0	6.09924e-06	7.35765e-06	0	5.20042e-06	0	0	0
[denovogenes]_118118	0	4.7641e-06	0	0	0	0	0	0	0	0	8.36091e-05	0	3.70365e-05	7.10785e-05	1.58984e-05	1.00477e-05	4.46234e-06	0	7.38814e-05
[denovogenes]_33348	0	0	0	1.20306e-06	0	0	0	0	0	0	0	2.54277e-05	6.16324e-06	0	0	1.01716e-05	0	4.5626e-05	8.45253e-06
[denovogenes]_75854	0	0	0	0	0	0	0	6.44512e-05	0	0	0	0	0	5.07256e-06	0	0	0	0	0
[denovogenes]_1230	0	0	0	0	0	0	0	0	0	0	0	9.23222e-06	2.79716e-07	0	3.06423e-05	0	1.48287e-05	0	0
[denovogenes]_28290	0	0	0	0	0	0	0	0	0	0	6.63713e-05	0	4.88031e-05	3.93925e-05	3.52442e-06	1.94705e-05	0	2.36135e-06	1.83731e-05
[denovogenes]_50109	1.72394e-06	0	0	0	0	0	0	0	0	0	8.02504e-06	0	5.15456e-05	1.58278e-05	7.50535e-05	7.15301e-05	6.70732e-05	0.000123342	7.54047e-05
[denovogenes]_108077	0	0	1.35247e-06	0	0	0	0	0	0	0	2.91911e-05	0	1.23965e-05	3.92547e-05	3.5121e-06	5.60514e-06	0	0	0
[denovogenes]_106910	0	0	0	0	0	0	0	0	0	0	0	0	3.08162e-06	0	6.98451e-06	4.1801e-06	0	5.06956e-06	0
[denovogenes]_104222	0	0	0	2.60262e-05	0	0	0	0	0	0	0	0	0	0	0	0	0	0	0
[denovogenes]_91858	0	0	0	0	0	0	0	3.32338e-05	0	0	0	0	0	0	0	2.49117e-07	0	0	0
[denovogenes]_137016	0	0	0	0	0	0	0	6.95775e-07	0	0	0	0	0	0	0	0	0	0	0
[denovogenes]_68524	0	0	0	0	0	0	0	0	0	0	1.15323e-05	0	2.24464e-06	4.73857e-06	8.47914e-07	5.2776e-06	0	3.69264e-06	4.51497e-05
[denovogenes]_63215	0	0	0	0	0	0	0	0	0	0	1.8316e-06	0	0	0	1.05042e-05	0	8.5047e-06	0	0
[denovogenes]_78943	0	0	0	0	0	7.73282e-05	2.16884e-05	0	0	0	0	0	0	0	0	0	0	0	0
[denovogenes]_79232	0	0	0	0	0	1.94199e-05	2.60381e-05	0	0	0	0	0	0	0	0	0	0	0	0
[denovogenes]_90271	0	0	0	0	0	0	0	0	0	0	0	0	9.49782e-06	0	2.05018e-06	6.62578e-06	0	0	4.96218e-06
[denovogenes]_125793	0	0	0	0	0	0	0	0	0	0	4.075e-05	0	1.09821e-05	7.728e-06	2.76568e-06	4.96563e-06	0	6.02223e-06	0
[denovogenes]_72419	0	0	0	0	0	0	0	0	0	0	7.98389e-06	0	2.33097e-06	0	7.0442e-06	4.21583e-07	2.78038e-05	3.83467e-06	0
[denovogenes]_120347	9.52529e-06	0	0	0	0	0	0	0	0	0	1.47803e-05	0	2.24392e-05	2.18634e-05	3.58619e-05	4.15206e-05	5.94791e-05	7.38295e-05	4.41886e-05
[denovogenes]_37996	0	0	0	0	0	0	0	0	0	0	2.09756e-05	0	1.46977e-05	2.06851e-05	4.00982e-06	8.71314e-06	0	0	0
[denovogenes]_116282	0	0	0	0	0	0	0	0	0	0	0	0	3.28582e-06	0	0	5.05138e-06	0	0	0
[denovogenes]_137375	0	0	0	0	0	2.20795e-05	9.06246e-06	0	0	0	0	0	0	0	0	0	0	0	0
[denovogenes]_99925	0	0	0	0	0	0	0	0	0	0	0	0	0	0	1.60625e-05	0	0	0	0
[denovogenes]_171749	0	0	0	0	0	0	0	0	0	0	0	0	7.3709e-06	0	0	1.33311e-06	0	0	0
[denovogenes]_46167	0	0	0	0	0	0.000145224	6.80668e-05	0	0	0	0	0	0	0	0	0	0	0	0
[denovogenes]_8878	0	0	0	0	0	0	0	0	0	0	1.64457e-06	0	3.36102e-06	0	2.64809e-05	2.77889e-06	3.69086e-05	3.15955e-06	0
[denovogenes]_37875	0	0	0	0	0	0	0	0	0	0	1.39838e-06	0	0	3.44752e-06	8.01964e-06	0	1.08219e-05	0	0
[denovogenes]_28026	0	0	0	0	0	0	0	3.25575e-06	0	0	0	0	0	0	0	0	0	0	0
[denovogenes]_98759	0	0	0	0	0	0	0	0	0	0	9.93739e-06	0	4.35197e-06	6.12485e-06	0	2.36131e-06	0	0	0
[denovogenes]_30861	0	0	0	0	0	0.000124514	7.98537e-05	0	0	0	0	0	0	0	0	0	0	0	0
[denovogenes]_40964	1.09058e-05	0	7.39237e-07	1.32262e-06	0	0	0	0	0	0	1.01534e-05	0	5.25119e-05	3.576e-05	6.84677e-05	7.39878e-05	0.000103271	0.000122614	1.85851e-05
[denovogenes]_144893	0	0	0	0	0	0	0	0	0	0	0	0	0	0	0	1.68633e-06	0	0	0
[denovogenes]_43515	0	0	0	0	0	0	0	0.000183286	7.09337e-05	0	0	0	0	3.67882e-06	3.29142e-07	6.30354e-07	2.30958e-06	1.14672e-05	3.18658e-06
[denovogenes]_41224	0	2.40431e-06	0	0	0	0	0	0	0	0	3.63752e-05	0	2.12401e-05	4.66328e-05	8.02348e-06	2.88883e-05	1.80162e-05	4.19305e-05	0.000121179
[denovogenes]_39481	0	0	0	0	0	0	0	0	0	0	2.84791e-06	0	0	0	1.09931e-05	7.51909e-07	8.81585e-06	0	0
[denovogenes]_81086	0	0	0	0	0	0	0	0	0	0	0	0	0	0	0	2.27305e-06	0	0	0
[denovogenes]_91232	0	0	0	0	0	0	0	0.000310442	5.57846e-05	0	0	0	0	0	0	0	0	0	0
[denovogenes]_5696	1.76157e-05	4.94884e-05	8.72187e-06	6.11192e-05	0	0	0	0	0	0	0	0	0	0	0	0	0	0	0
[denovogenes]_47917	0	0	0	0	0	0	0	0	0	0	0	0	2.74554e-06	7.728e-06	9.67987e-06	4.96563e-07	0	1.20445e-05	0
[denovogenes]_12694	0	0	0	0	0	0.000158867	8.22066e-05	0	0	0	0	0	0	0	0	0	0	0	0
[denovogenes]_32497	0	0	0	0	0	0	0	0	0	0	2.60926e-06	0	9.14156e-06	9.64921e-06	3.16546e-06	6.61344e-06	2.01927e-06	0	8.35809e-06
[denovogenes]_88822	0	0	0	0	0	0	0	0	0	0	0	0	0	0	3.04497e-06	0	0	0	0
[denovogenes]_108367	2.29333e-05	4.41019e-06	0	2.43362e-06	3.64168e-05	0	0	0	0	0	8.0067e-06	5.14366e-05	4.36357e-05	4.60589e-05	8.18285e-05	6.08814e-05	6.19628e-05	0.00012306	4.55954e-05
[denovogenes]_79653	6.87213e-06	1.76206e-05	1.08691e-06	5.44509e-05	0	0	0	0	0	0	0	0	0	0	0	2.25229e-07	0	0	0
[denovogenes]_30183	1.35585e-06	0	6.43336e-07	0	0	0	0	0	0	0	0	0	1.47418e-06	3.11209e-06	3.0628e-06	3.34612e-05	0	4.85034e-06	1.07827e-05
[denovogenes]_121946	0	0	0	5.46005e-06	0	0	0	2.02934e-06	0	0	2.99396e-06	0	0	0	0	3.16187e-07	0	0	1.91807e-05
[denovogenes]_10434	0	0	0	0	0	0.000116471	8.3442e-05	0	0	0	0	0	0	0	0	0	0	0	0
[denovogenes]_153489	0	0	0	4.17533e-06	0	0	0	0	0	0	0	0	0	0	0	0	0	0	0
[denovogenes]_63340	0	0	0	0	0	0	0	0	0	0	9.15799e-06	0	6.41702e-06	4.51558e-06	3.23205e-06	5.4161e-06	0	0	0
[denovogenes]_107543	1.14015e-05	0	0	0	0	0	0	0	0	0	0	0	3.71895e-05	1.30849e-05	3.98038e-05	4.25991e-05	5.75034e-05	4.58853e-05	0
[denovogenes]_18538	0	0	0	0	0	0	0	0	0	0	0	0	0	0	2.20429e-05	0	1.46534e-05	0	0
[denovogenes]_106550	0	0	0	0	0	0	0	0	0	0	0	0	0	0	1.15754e-06	3.3253e-06	2.03062e-06	0	0
[denovogenes]_60964	0	0	0	0	0	0	0	0	0	0	0	0	0	0	0	3.59073e-06	0	0	0
[denovogenes]_54194	0	0	0	0	0	7.6566e-05	4.8187e-05	0	0	0	0	0	0	0	0	0	0	0	0
[denovogenes]_67367	0	0	0	0	0	1.16255e-05	2.91071e-05	0	0	0	0	0	0	0	0	0	0	0	0
[denovogenes]_47388	0	0	0	0	0	0	0	0	0	0	0	0	4.54539e-06	7.67648e-06	6.18129e-06	4.47215e-05	0	0	6.64933e-06
[denovogenes]_31084	0	0	0	0	0	0	0	0	0	0	1.66349e-05	0	1.49437e-05	3.15472e-06	2.25801e-06	1.28381e-05	1.98055e-06	0	8.1978e-06
[denovogenes]_76788	0	0	0	0	0	0	0	0	0	0	0	0	1.2121e-06	0	8.24172e-06	2.19223e-06	0	0	0
[denovogenes]_121539	0	0	0	0	0	0	0	0	0	0	2.97489e-06	0	1.21596e-05	0	0	2.51339e-06	0	1.14307e-05	0
[denovogenes]_127779	0	0	0	0	0	0	0	9.29289e-07	0	0	0	0	0	0	0	0	0	0	0
[denovogenes]_103571	0	0	0	0	0	7.0813e-05	3.68156e-05	0	0	0	0	0	0	0	0	0	0	0	0
[denovogenes]_174039	0	0	0	0	0	0	0	0	0	0	0	0	0	0	1.45101e-06	0	0	0	0
[denovogenes]_79305	0	0	0	0	0	0	0	0	0	0	0	0	0	5.23396e-06	4.6828e-06	4.48411e-07	1.31436e-05	0	0
[denovogenes]_6354	0	0	0	0	0	0.000150976	0.000100073	0	0	0	0	0	0	0	0	0	0	0	0
[denovogenes]_93094	0	0	0	0	0	0	0	0	0	0	0	0	0	5.87486e-06	4.20496e-06	0	7.37653e-06	0	0
[denovogenes]_9445	0	2.7762e-06	4.28119e-07	7.65978e-07	0	0	0	0	0	7.75641e-05	0.000325932	4.85688e-05	0.000274685	0.000325146	4.39138e-05	0.000103175	2.8604e-05	2.42081e-05	8.07247e-05
[denovogenes]_157241	0	0	0	0	0	0	0	0	0	0	0	4.68823e-05	0	0	0	5.13804e-07	0	0	0
[denovogenes]_4204	5.6052e-06	1.07791e-06	0	0	8.90075e-06	0	0	0	0	0	8.48009e-06	1.25718e-05	3.80898e-05	3.05558e-05	3.92805e-05	3.76828e-05	2.62506e-05	9.90051e-05	9.89041e-05
[denovogenes]_83396	1.18317e-05	0	4.49121e-06	3.21422e-05	0	0	0	0	0	0	0	0	0	0	0	0	0	0	0
[denovogenes]_77979	0	0	0	0	0	0	0	0	0	0	8.37771e-06	0	1.22297e-06	0	7.39168e-06	9.28995e-06	0	0	0
[denovogenes]_127404	0	0	0	0	0	0	0	0	0	0	0	0	0	0	0	2.01327e-06	0	0	0
[denovogenes]_71952	0	0	0	0	0	0	0	0	0	0	0	0	0	0	7.01423e-06	0	0	0	0
[denovogenes]_35713	0	0	0	0	0	0	0	0	0	4.19102e-05	1.90636e-05	0	8.74622e-06	1.00712e-05	5.40638e-06	5.3208e-06	0	0	0
[denovogenes]_58220	0	0	0	0	0	0	0	0	0	0	1.74275e-06	0	4.07049e-06	4.29654e-06	7.30376e-06	1.47239e-05	0	6.69636e-06	0
[denovogenes]_141398	0	0	0	3.49085e-06	0	0	0	0	0	0	0	0	0	0	0	0	0	0	0
[denovogenes]_129570	0	0	0	0	0	0	0	9.48785e-07	0	0	0	0	0	0	0	0	0	0	0
[denovogenes]_98395	0	0	0	0	0	0	2.05207e-05	0	0	0	0	0	0	0	0	0	0	0	0
[denovogenes]_58444	0	0	0	0	0	0	0	0	0	0	0	0	0	0	2.31509e-06	1.47791e-06	6.49798e-05	2.3525e-05	0
[denovogenes]_46571	0	0	0	0	0	0	0	0	0	0	0	0	9.00076e-07	0	2.72004e-06	3.41858e-06	0	0	0
[denovogenes]_22253	2.40607e-06	0	0	0	0	0	3.92489e-05	0	0	0	0	0	0	0	0	0	0	0	0
[denovogenes]_22577	1.20883e-06	0	0	1.02623e-06	0	9.60857e-05	0.00013747	0	0	0	0	0	0	0	0	0	0	0	0
[denovogenes]_95965	0	0	0	0	0	8.15907e-05	7.30661e-06	0	0	0	0	0	0	0	0	0	0	0	0
[denovogenes]_80755	0	0	0	0	0	0	0	0	0	0	0	0	0	0	0	0	2.33194e-05	0	0
[denovogenes]_49413	1.71217e-06	4.47793e-05	3.4121e-05	6.39552e-05	0	0	0	0	0	0	0	0	0	0	0	0	0	0	0
[denovogenes]_32915	0	0	0	0	0	0	0	0	0	0	0	0	0	3.23447e-06	8.68159e-07	5.40361e-06	2.03062e-06	0	2.80168e-06
[denovogenes]_22867	3.64406e-06	0	0	1.0312e-06	0	3.44825e-06	3.45339e-05	0	0	0	0	0	0	0	0	0	0	0	0
[denovogenes]_145335	0	0	0	0	0	0	0	1.75443e-06	0	0	0	0	0	0	0	4.25217e-07	0	0	0
[denovogenes]_38837	1.51561e-06	0	0	0	0	0	0	0	0	4.34296e-05	5.6442e-06	0	6.5915e-06	0	0	5.06664e-06	0	0	6.02658e-06
[denovogenes]_32572	0	0	0	0	0	3.98915e-06	3.56939e-05	0	0	0	0	0	0	0	0	0	0	0	0
[denovogenes]_111294	0	0	0	0	0	0	0	0	0	0	0	0	0	0	0	2.00742e-06	0	0	0
[denovogenes]_70509	0	0	0	0	0	0	0	0	0	0	0	0	1.1459e-06	0	5.19436e-06	0	9.11218e-06	0	0
[denovogenes]_56748	0	0	0	0	0	0	0	0	0	0	0	0	0	0	2.65129e-05	1.08806e-06	3.98658e-05	0	0
[denovogenes]_63397	0	0	0	1.67013e-06	0	0	0	0	0	0	1.09896e-05	0	4.27801e-06	0	2.42404e-06	5.4161e-06	0	1.40755e-05	0
[denovogenes]_4040	0	0	0	0	0	1.37882e-05	5.43296e-05	0	0	0	0	0	0	0	0	0	0	0	0
[denovogenes]_124919	0	0	0	0	0	0	0	0	0	0	0	0	0	3.81282e-05	0	4.89986e-06	0	0	0
[denovogenes]_26036	0	0	0	0	0	0	0	0	0	0	2.37085e-05	0	6.92191e-06	2.63027e-05	1.30738e-06	1.17679e-05	0	0	1.01259e-05
[denovogenes]_53260	0	0	0	0	0	0	0	0	0	5.09759e-05	0	0	7.73683e-06	4.08323e-06	2.37461e-05	1.97651e-05	5.12695e-06	0	0
[denovogenes]_554	4.35096e-07	0	0	1.10811e-06	0	0	0	0	0	0	2.83556e-06	0	3.78454e-06	6.99072e-06	2.49289e-05	3.25127e-06	1.88092e-06	1.55648e-06	0
[denovogenes]_114532	0	0	0	0	0	2.54309e-05	4.17521e-06	0	0	0	0	0	0	0	0	0	0	0	0
[denovogenes]_66330	0	0	0	0	0	0	0	0	0	0	3.76659e-06	0	2.19938e-06	0	8.30819e-07	2.18781e-06	0	0	0
[denovogenes]_121142	0	0	0	0	0	2.72126e-05	2.68064e-05	0	0	0	0	0	0	0	0	0	0	0	0
[denovogenes]_15967	0	0	0	0	0	0	0	0	0	0	1.00442e-06	0	2.34601e-06	0	1.285e-05	1.90936e-06	1.71009e-05	0	2.14494e-06
[denovogenes]_46621	1.1628e-05	0	7.88193e-07	0	0	0	0	0	0	0	1.54655e-06	0	1.26428e-05	0	2.3538e-05	2.15594e-05	3.11182e-05	3.56548e-05	1.32106e-05
[denovogenes]_45629	0	0	0	0	0	0	0	0	0	0	1.52633e-06	0	3.56501e-06	0	0	5.64177e-06	0	2.93239e-06	9.77842e-06
[denovogenes]_142625	4.18055e-06	0	0	3.54903e-06	0	0	0	0	0	0	0	0	0	0	0	0	0	0	0
[denovogenes]_44953	0	0	0	0	0	0	0	0.000268562	3.60426e-05	0	0	0	0	0	0	0	0	0	0
[denovogenes]_43055	0	0	0	0	0	0	0	0	0	0	0	0	0	0	6.214e-06	5.01082e-06	0	0	0
[denovogenes]_109839	8.6994e-06	0	0	2.95411e-05	0	0	0	0	0	0	0	0	0	0	0	0	0	0	0
[denovogenes]_48949	0	0	0	0	0	0	0	0	0	0	1.10827e-05	0	6.4714e-06	7.80659e-06	8.73064e-06	1.32091e-05	4.90102e-06	3.04174e-06	0
[denovogenes]_132651	0	0	0	1.55432e-05	0	0	0	0	0	0	0	0	0	0	0	0	0	0	0
[denovogenes]_163251	0	0	0	0	0	0	0	0	0	0	0	0	0	1.32353e-05	0	0	0	0	0
[denovogenes]_97208	0	0	0	0	0	0	0	0	0	7.5659e-05	9.83279e-06	0	1.57892e-05	6.06038e-06	1.62666e-06	3.63449e-06	0	0	0
[denovogenes]_82300	0	2.16388e-05	3.00324e-05	7.36341e-05	0	0	0	0	0	0	0	0	0	0	0	0	0	0	0
[denovogenes]_109824	0	0	0	0	0	0	0	0	0	0	0	0	1.56737e-06	0	2.36831e-06	2.04104e-05	0	0	1.71965e-05
[denovogenes]_107806	8.55112e-06	0	1.35247e-06	0	0	0	0	0	0	0	0	0	3.25408e-05	1.96274e-05	5.09254e-05	5.60514e-05	4.51812e-05	0.000101967	0
[denovogenes]_128434	0	0	0	0	0	1.96431e-05	2.33811e-05	0	0	0	0	0	0	0	0	0	0	0	0
[denovogenes]_83101	0	0	0	0	0	0	0	0	0	0	0	0	1.79255e-05	1.62179e-05	8.22237e-06	8.79981e-06	1.35756e-05	0	2.80957e-05
[denovogenes]_123988	0	0	0	0	0	0	0	0	0	0	2.76547e-05	0	2.87077e-05	3.78774e-05	8.13328e-06	3.24508e-06	0	0	2.62473e-05
[denovogenes]_128456	0	0	0	0	0	0	0	0	0	0	0	0	3.7617e-06	0	0	6.80348e-07	0	0	2.75145e-05
[denovogenes]_24746	7.50622e-06	1.92465e-06	0	6.05371e-05	0	0	0	0	0	0	0	0	0	0	0	0	0	0	0
[denovogenes]_9417	0	0	4.28119e-07	3.82989e-06	0	7.94028e-05	0.000104921	0	0	0	0	0	0	0	0	0	0	0	0
[denovogenes]_88477	0	0	0	0	0	0	0	0	0	0	0	0	0	0	0	9.67161e-07	0	4.39859e-06	0
[denovogenes]_21351	1.18317e-06	0	0	1.00444e-06	0	0	0	0	0	3.39038e-05	0.000168537	0	0.000130573	0.000143934	2.50264e-05	1.96603e-05	3.40991e-06	2.1163e-06	0.000117618
[denovogenes]_130756	0	0	0	0	0	0	0	0	0	0	0	0	0	0	0	3.49824e-06	0	0	7.07375e-06
[denovogenes]_17187	0	0	0	0	0	0	0	0	0	6.31877e-05	0	0	3.59635e-06	5.06142e-06	9.28326e-06	1.08407e-05	1.27103e-05	1.57769e-05	0
[denovogenes]_88793	0	0	0	0	0	0	0	0	0	0	0	0	0	5.67228e-06	7.10493e-06	0	0	0	0
[denovogenes]_61194	0	5.9368e-06	9.15517e-07	1.96562e-05	0	0	0	0	0	0	1.79637e-06	0	1.04894e-06	0	1.54532e-05	9.48562e-07	2.78038e-06	0	0
[denovogenes]_47871	0	0	0	0	0	0	0	0	0	0	0	0	1.09821e-05	7.728e-06	2.31626e-05	2.05246e-05	1.21292e-05	0	0
[denovogenes]_152244	0	7.421e-06	1.1444e-05	0	0	0	0	0	0	0	0	0	0	0	0	0	0	0	0
[denovogenes]_33273	7.08567e-06	0	0	0	0	0	0	0	0	0	0	0	4.62243e-06	0	1.71702e-05	5.57347e-07	6.12627e-06	6.08347e-05	0
[denovogenes]_57639	0	0	0	0	0	0	0	0	0	0	0	0	0	0	0	3.83641e-06	0	0	0
[denovogenes]_173476	6.96758e-06	0	0	0	0	0	0	0	0	0	0	0	0	0	0	0	0	0	0
[denovogenes]_118038	3.0967e-06	1.90564e-05	0	2.10313e-05	0	0	0	0	0	0	0	0	0	0	0	0	0	0	0
[denovogenes]_50975	0	0	0	0	0	0	0	0	0	0	2.7474e-05	0	1.88736e-06	2.78903e-05	2.13885e-06	0	0	1.24195e-05	0
[denovogenes]_47555	0	0	0	0	0	4.76297e-06	1.56396e-05	0	0	0	0	0	0	0	0	0	0	0	0
[denovogenes]_137212	0	0	0	0	0	0	0	0	0	0	0	0	0	0	0	3.79425e-07	0	0	0
[denovogenes]_25638	0	0	0	0	0	0	0	0.000356778	2.80331e-05	0	0	0	0	0	0	0	0	0	0
[denovogenes]_80111	0	0	0	0	0	0	0	0	0	0	0	0	3.73593e-06	0	2.82251e-06	2.13968e-05	0	0	1.3663e-05
[denovogenes]_5928	0	0	0	0	0	1.32272e-05	5.791e-05	0	0	0	0	0	0	0	0	0	0	0	0
[denovogenes]_4917	0	0	0	0	0	0	0	0.00039082	1.6206e-05	0	0	0	0	0	0	0	0	0	0
[denovogenes]_5230	0	0	0	0	0	1.27154e-05	5.53215e-05	0	0	0	0	0	0	0	0	0	0	0	0
[denovogenes]_96624	0	0	0	0	0	0	0	0	0	0.000301052	4.89065e-06	9.42556e-05	0	0	0	5.16495e-07	0	8.92614e-05	0
[denovogenes]_3695	0	0	0	0	0	0	0	2.56685e-06	0	0	0	0	0	0	0	0	0	0	0
[denovogenes]_47951	0	0	0	0	0	0	0	2.95179e-05	0	0	0	0	0	0	0	0	0	0	0
[denovogenes]_144566	0	0	0	0	0	1.2172e-05	1.99839e-06	0	0	0	0	0	0	0	0	0	0	0	0
[denovogenes]_94463	0	0	0	0	0	0	0	0	0	0	0	0	0	0	7.43454e-06	5.08508e-07	3.72629e-06	0	0
[denovogenes]_37311	0	0	0	0	0	8.47695e-06	4.55793e-05	0	0	0	0	0	0	0	0	0	0	0	0
[denovogenes]_35932	0	0	0	0	0	0	0	0	0	0	9.55966e-06	0	3.18974e-06	3.36688e-06	0	5.0479e-06	0	2.62372e-06	0
[denovogenes]_138142	0	0	0	0	0	0	0	0	0	0	0	0	0	0	2.41457e-06	3.85353e-07	0	0	0
[denovogenes]_134253	0	0	0	0	0	0	0	0	0	0	0	0	0	0	0	1.09612e-06	0	0	0
[denovogenes]_35076	1.4541e-06	0	0	0	0	0	1.82983e-05	0	0	0	0	0	0	0	0	0	0	0	0
[denovogenes]_111078	0	0	0	0	0	0	0	6.70493e-06	0	0	0	0	0	0	0	0	0	0	0
[denovogenes]_38429	0	0	0	0	0	0	0	0	0	0	0	0	0	0	1.08607e-05	0	8.70964e-06	0	0
[denovogenes]_7232	0	0	0	0	0	0	0	0	0	0	7.68187e-07	0	1.30082e-05	0	6.43884e-06	9.49186e-06	1.18898e-06	5.90337e-06	9.84275e-06
[denovogenes]_20139	0	0	0	0	0	0	0	0	0	0	3.23596e-06	0	4.40892e-06	2.65929e-06	4.7585e-07	4.78443e-06	0	0	4.60692e-06
[denovogenes]_132791	0	0	0	0	0	3.11853e-05	1.87732e-05	0	0	0	0	0	0	0	0	0	0	0	0
[denovogenes]_136795	0	0	0	0	0	1.09548e-05	2.33811e-05	0	0	0	0	0	0	0	0	0	0	0	0
[denovogenes]_94486	0	0	0	0	0	0	0	0	0	0	2.40751e-06	0	0	0	4.77935e-06	0	3.72629e-06	0	0
[denovogenes]_87774	0	0	0	0	0	0	0	0	0	0	0	0	6.65178e-06	0	0	0	0	0	4.37882e-05
[denovogenes]_99290	0	0	0	0	0	0	0	2.26127e-05	0	0	0	0	2.91683e-06	1.23152e-05	5.50917e-06	5.27543e-06	0	0	5.33368e-06
[denovogenes]_109169	0	0	0	0	0	0	0	0	0	0	8.05271e-06	0	1.56737e-05	1.32353e-05	2.36831e-06	1.13391e-06	4.1546e-06	0	0
[denovogenes]_151758	0	0	0	0	0	0	1.11339e-06	0	0	0	0	0	0	0	0	0	0	0	0
[denovogenes]_4102	0	0	0	0	0	0	0	3.14065e-06	0	0	0	0	0	0	0	0	1.00403e-06	0	0
[denovogenes]_8186	0	0	8.15186e-07	0	0	0	0	0	0	2.46151e-05	0.000111966	1.54134e-05	4.24962e-05	7.88679e-05	2.54026e-05	7.40723e-05	5.07515e-05	7.52882e-05	0.0002169
[denovogenes]_126561	0	0	0	0	0	0	0	0	0	0	0	0	0	0	1.74023e-05	0	9.76892e-06	0	0
[denovogenes]_59022	1.32017e-05	2.90144e-06	8.94866e-07	0	0	0	0	0	0	0	1.05351e-05	0	4.81879e-05	5.62749e-05	9.41136e-05	7.43587e-05	9.51184e-05	0.000124814	8.99909e-05
[denovogenes]_90741	0	0	0	0	0	0	0	0	0	0	0	0	4.09085e-06	0	0	7.89204e-06	0	4.48656e-06	0
[denovogenes]_111831	0	0	0	0	0	0	0	0	0	0	0	0	0	6.73375e-06	4.81972e-06	2.88452e-07	4.22748e-06	0	0
[denovogenes]_7133	0	0	0	0	0	0	0	0	0	2.35659e-05	7.65668e-07	0	2.68252e-06	3.77532e-06	3.14131e-05	3.39616e-06	5.21436e-05	1.471e-06	0
[denovogenes]_149	0.00649711	0.00687842	0.00315137	0.000560708	0	0	0	0	0	0.000195315	5.7113e-06	0.000146762	4.63185e-06	1.48627e-05	1.39975e-06	6.7018e-07	1.08042e-05	1.64588e-05	1.35516e-05
[denovogenes]_113092	0	0	0	0	0	0	0	0	0	0	0	0	0	0	3.03004e-06	1.76991e-05	0	0	0
[denovogenes]_29342	0	0	0	0	0	0	0	0	0	0	0	0	0	0	4.67031e-06	4.34062e-06	0	0	0
[denovogenes]_62137	0	0	0	0	0	0	0	0	0	0	1.8103e-06	0	4.22827e-06	0	5.59031e-06	9.55915e-06	0	0	0
[denovogenes]_145288	0	0	0	0	0	0	0	0	0	0	0	0	0	0	8.88116e-07	0	0	0	0
[denovogenes]_84751	1.19444e-05	0	0	0	0	0	0	0	0	0	0	0	1.03895e-05	5.4832e-06	2.2076e-05	3.40579e-05	4.47509e-05	1.28187e-05	4.74952e-06
[denovogenes]_17584	0	0	0	0	0	6.31542e-06	4.87323e-05	0	0	0	0	0	0	0	0	0	0	0	0
[denovogenes]_150102	0	0	0	0	0	0	0	0	0	0	0	0	0	0	0	0	0	0	9.23517e-06
[denovogenes]_90128	0	0	0	0	0	0	0	0	0	0	8.36521e-05	0	4.74891e-05	4.58297e-05	8.71326e-06	9.81597e-06	0	0	1.48866e-05
[denovogenes]_6399	0	0	0	0	0	0	0	0	0	0	3.70093e-06	0	1.12374e-05	0	5.22455e-06	8.36418e-06	1.14564e-06	1.42205e-06	9.48398e-06
[denovogenes]_58232	0	0	0	0	0	0	0	0	0	0	0	0	0	0	8.8414e-06	3.68099e-07	2.69739e-06	0	0
[denovogenes]_91239	0	0	0	1.71209e-05	0	0	0	0	0	0	4.92875e-05	0	4.1114e-06	0	1.03539e-06	1.23933e-06	0	0	1.00241e-05
[denovogenes]_33928	0	0	0	0	0	0	0	0	0	0	0	0	7.76989e-07	0	0	6.88586e-06	0	0	1.4208e-05
[denovogenes]_17698	0	0	0	0	0	0	0	0	0	0	0	0	1.81412e-06	2.55315e-06	1.4391e-05	7.10896e-06	1.60288e-06	1.19376e-05	1.54807e-05
[denovogenes]_144078	0	0	0	0	0	0	0	0	0	0	0	0	0	0	8.73064e-07	0	0	0	0
[denovogenes]_41830	4.71786e-06	0	7.46189e-07	8.01035e-06	0	0	0	0	0	0	0	0	1.70986e-06	0	1.61476e-05	2.78324e-06	4.53229e-06	0	0
[denovogenes]_46109	4.78563e-05	0	0	0	0	0	0	0	0	0	0	0	1.79423e-06	3.78774e-06	1.89776e-05	4.86762e-07	4.75592e-06	6.78887e-05	0
[denovogenes]_152260	0	0	0	0	0	0	0	0	0	0	0	0	0	0	0	4.74281e-07	0	0	0
[denovogenes]_142346	0	0	0	0	0	8.23876e-05	0	0	0	0	0	0	0	0	0	0	0	0	0
[denovogenes]_89224	0	0	0	4.21667e-06	0	4.9351e-05	7.00277e-05	0	0	0	0	0	0	0	0	0	0	0	0
[denovogenes]_152777	0	0	0	0	0	0	0	0	0	0	0	0	0	0	0	0	0	8.628e-06	0
[denovogenes]_9061	8.91058e-07	1.37084e-06	4.22796e-07	0	0	0	0	0	0	2.55332e-05	6.38782e-05	1.59883e-05	2.76114e-05	4.49954e-05	1.51879e-05	5.17783e-05	4.23725e-05	7.01274e-05	0.000187787
[denovogenes]_38604	1.51561e-06	0	0	0	0	0	0	0	0	0	4.65646e-05	0	3.29575e-05	2.08726e-05	3.11243e-06	1.41568e-05	2.18399e-06	8.13274e-06	0
[denovogenes]_87878	0	0	0	0	0	0	0	0	0	0	4.55666e-06	0	0	0	1.00509e-06	2.88733e-06	3.52634e-06	0	0
[denovogenes]_13806	2.05601e-06	0	0	1.74542e-06	0	5.83659e-05	8.76793e-05	0	0	0	0	1.84455e-05	0	0	0	0	0	0	0
[denovogenes]_89961	9.98339e-06	3.83972e-06	0	0	0	0	0	0	0	0	0	0	1.89956e-05	1.14574e-05	5.53548e-05	5.5951e-05	2.15791e-05	3.57139e-05	0
[denovogenes]_113941	0	2.28338e-06	0	0	0	0	0	0	0	0	0	0	4.84124e-06	0	0	2.91865e-07	0	0	0
[denovogenes]_30615	0	0	0	0	0	0	1.40159e-05	0	0	0	0	0	0	0	0	0	0	0	0
[denovogenes]_141354	0	0	0	0	0	0	0	0	0	0	3.79722e-06	0	4.43452e-06	0	0	2.00509e-06	0	0	0
[denovogenes]_124923	0	0	0	0	0	0	0	0	0	0	0	0	0	0	0	3.91989e-06	0	0	0
[denovogenes]_129588	0	0	0	0	0	0	0	6.4043e-05	0	0	0	0	0	8.05225e-06	0	3.44932e-07	0	0	0
[denovogenes]_27412	0	0	0	0	0	3.32913e-05	5.43536e-05	0	0	0	0	0	0	0	0	0	0	0	0
[denovogenes]_131075	0	0	0	0	0	2.03447e-05	4.17521e-06	0	0	0	0	0	0	0	0	0	0	0	0
[denovogenes]_59221	0	0	0	0	0	5.37407e-06	4.54388e-05	0	0	0	0	0	0	0	0	0	0	0	0
[denovogenes]_43116	0	0	0	1.35632e-06	0	6.34961e-05	0.000132543	0	0	0	0	0	0	0	0	0	0	0	0
[denovogenes]_4200	0	0	0	0	0	0	0	0	0	0	9.71949e-05	0	1.90449e-06	3.05558e-05	8.4892e-06	3.99562e-06	0	0	0
[denovogenes]_26649	0	0	0	0	0	0	0	0	0	0	0	0	4.19574e-06	5.90498e-06	3.16989e-06	9.73857e-06	0	4.37152e-05	5.11487e-06
[denovogenes]_76450	0	0	0	0	0	0	0	0	0	0	0	0	3.62022e-06	0	1.36754e-06	6.11109e-06	3.19867e-06	0	8.82654e-06
[denovogenes]_20672	0	0	0	9.92736e-07	0	0	0	0	0	0	1.41533e-05	0	2.0343e-05	8.05225e-06	3.60215e-06	1.35673e-05	0	0	0
[denovogenes]_63489	0	3.03852e-06	0	0	0	0	0	0	0	0	7.35524e-05	0	2.36217e-05	4.08002e-05	1.62239e-05	5.22381e-05	4.5537e-05	7.41872e-05	0.000188485
[denovogenes]_18952	0	0	0	1.93144e-06	0	6.1357e-05	7.23702e-05	0	0	0	0	0	0	0	0	0	0	0	0
[denovogenes]_57984	1.11896e-05	5.73817e-06	0	0	0	0	0	0	0	5.34395e-05	0	0	0	2.9964e-05	2.79575e-05	2.09036e-05	0.000110182	0	0
[denovogenes]_157293	0	0	0	0	0	0	1.21777e-06	0	0	0	0	0	0	0	0	0	0	0	0
[denovogenes]_66833	0	0	0	0	0	0	0	0	0	0	0	0	0	0	2.93151e-06	2.40611e-06	4.40793e-05	2.18857e-05	0
[denovogenes]_3852	0	0	0	0	0	0	0	5.57595e-05	1.51655e-05	0	5.10445e-06	0	1.34126e-05	7.86525e-06	8.58512e-06	1.13879e-05	2.9627e-06	6.12918e-06	1.63508e-05
[denovogenes]_69932	2.30892e-05	0	9.9596e-07	3.56388e-06	0	0	0	0	0	0	1.95422e-06	0	6.39017e-05	2.89072e-05	0.000100004	9.61739e-05	9.07406e-05	0.000172704	7.51179e-05
[denovogenes]_16804	0	0	0	0	0	0	0	0	0	0	0	0	3.57279e-06	0	4.04888e-06	1.21698e-05	3.15677e-06	3.33063e-05	8.71091e-06
[denovogenes]_111188	0	0	0	0	0	0	0	0	0	0.000417884	0	0.000261669	4.7568e-06	7.36407e-05	0	0	0	2.60847e-05	5.79883e-06
[denovogenes]_8310	0	0	0	0	0	2.20605e-05	3.29992e-05	0	0	0	0	0	0	0	0	0	0	0	0
[denovogenes]_165814	0	0	0	0	0	0	0	0	0	0	0	0	0	0	0	5.9428e-07	0	0	0
[denovogenes]_90379	0	0	0	0	0	7.12064e-05	3.74098e-05	0	0	0	0	0	0	0	0	0	0	0	0
[denovogenes]_77202	0	0	0	0	0	3.17886e-05	3.28797e-05	0	0	0	0	0	0	0	0	0	0	0	0
[denovogenes]_69558	0	0	0	0	0	0	0	0	0	0	0	0	3.40904e-06	0	1.5024e-05	1.64417e-06	0	3.7388e-06	0
[denovogenes]_12809	0	0	0	8.51767e-07	0	0.000102537	0.000134208	0	0	0	0	0	0	0	0	0	0	0	0
[denovogenes]_130063	0	0	0	0	0	0	0	0	0	0	0	0	0	0	1.0157e-05	1.7368e-06	0	6.3191e-06	0
[denovogenes]_135396	0	0	0	0	0	0	0	0	0	0	0	0	0	0	2.32379e-06	1.1126e-06	0	0	0
[denovogenes]_28674	0	0	0	0	0	1.50701e-05	5.0721e-05	0	0	0	0	0	0	0	0	0	0	0	0
[denovogenes]_68750	0	0	0	0	0	0	0	0	0	0	0	0	2.25391e-06	0	1.66026e-05	1.42676e-06	2.98719e-05	3.7079e-06	4.12148e-06
[denovogenes]_37034	0	0	0	0	0	7.60662e-05	8.11749e-05	0	0	0	0	0	0	0	0	0	0	0	0
[denovogenes]_55071	0	0	0	0	0	0	0	0	0	0	1.18029e-05	0	5.90736e-06	4.15694e-06	2.60343e-06	9.25961e-06	2.60975e-06	0	3.60072e-06
[denovogenes]_75364	0	0	0	0	0	0	0	0.000239913	4.86892e-05	0	0	0	0	0	0	0	0	0	0
[denovogenes]_344	0	0	0	0	0	0	0	0	0	0	5.1325e-06	1.41309e-05	8.1346e-06	6.32677e-06	9.78462e-06	1.35122e-05	4.5394e-06	0	0
[denovogenes]_63572	0	0	0	0	0	0	0	0	0	0	1.83881e-06	0	0	0	7.70633e-06	0	0	0	0
[denovogenes]_28440	0	0	0	0	0	0.000120243	6.87862e-05	0	0	0	0	0	0	0	0	0	0	0	0
[denovogenes]_33589	0	0	0	0	0	8.49622e-05	0.000113917	0	0	0	0	0	0	0	0	0	0	0	0
[denovogenes]_4464	1.42721e-06	0	0	0.000204158	0	0	0	0	0	0	0	1.28043e-05	0	0	0	0	0	0	0
[denovogenes]_15042	1.05614e-06	0	0	0	0	0	0	0	0	0	0	0	1.32055e-05	2.42415e-06	3.8606e-05	3.23989e-05	1.67408e-05	0	0
[denovogenes]_66433	0	0	0	0	0	4.03599e-05	5.49031e-05	0	0	0	0	0	0	0	0	0	0	0	0
[denovogenes]_5684	0	0	0	0	9.71485e-06	0	0	0	0	0	3.55989e-06	0	1.45508e-05	1.05318e-05	6.43884e-06	1.09779e-05	2.20396e-06	2.73571e-06	1.0643e-05
[denovogenes]_123879	0	0	0	0	0	0	0	0	0	0	0	0	0	0	0	1.28955e-06	0	0	0
[denovogenes]_56196	0	0	0	0	0	0	0	0	0	0	0	0	4.9767e-06	4.20245e-06	3.75991e-07	6.30067e-06	0	0	0
[denovogenes]_59419	0	0	0	0	0	0	0	0	0	0	7.04992e-06	0	5.14572e-06	0	8.16397e-06	8.93438e-06	2.72792e-06	0	0
[denovogenes]_49921	0	0	0	0	0	0	0	0	0	0	4.79854e-06	0	0	0	1.94047e-05	0	0	0	0
[denovogenes]_156015	0	0	0	0	0	0	0	0	0	0	4.76589e-06	0	0	0	0	0	0	0	0
[denovogenes]_176444	0	0	0	0	0	0	1.7192e-06	0	0	0	0	0	0	0	0	0	0	0	0
[denovogenes]_22812	0	0	0	0	0	0	0	0	0	0	0	0	0	2.78133e-06	7.46533e-07	7.98259e-06	0	2.16742e-06	1.20459e-05
[denovogenes]_145262	0	0	0	0	0	0	0	0	0	0	0	0	0	0	1.77623e-06	0	0	0	0
[denovogenes]_37868	1.50199e-06	0	0	0	0	0	0	0	0	0	6.7122e-05	0	2.2863e-05	5.17128e-05	1.63477e-05	4.38611e-05	2.81368e-05	7.25372e-05	0.000107504
[denovogenes]_10505	0	0	0	1.58616e-06	0	0	0	0	0	0	5.47945e-05	0	2.94561e-05	4.07411e-05	1.43885e-05	3.97725e-05	2.42313e-05	6.1826e-05	0.000118871
[denovogenes]_22474	0	0	0	1.02376e-06	0	0	0	0	0	0	0	0	0	0	7.92473e-06	1.1857e-07	1.39019e-05	0	0
[denovogenes]_103491	5.54327e-06	4.264e-06	1.31511e-06	3.05883e-05	0	0	0	0	0	0	0	0	0	0	0	0	0	0	0
[denovogenes]_114746	0	0	0	0	0	0	0	0	0	0	0	0	0	0	1.16512e-05	2.93603e-06	0	0	0
[denovogenes]_112283	0	0	0	0	0	0	0	0	0	0	0	0	6.37949e-06	6.73375e-06	1.80739e-06	4.61523e-06	0	0	0
[denovogenes]_119300	0	4.82365e-06	0	0	0	0	1.38826e-05	0	0	0	0	0	0	0	0	0	0	0	0
[denovogenes]_36111	0	0	0	0	0	0	0	0	0	0	1.36967e-06	0	0	0	2.50756e-05	0	2.11994e-06	0	0
[denovogenes]_33357	1.41713e-06	0	0	0	0	0	0	0	0	0	1.31937e-06	0	0	0	6.11144e-06	5.15546e-06	0	0	0
[denovogenes]_58000	0	0	0	0	0	0	0	0	0	0	1.73627e-06	0	2.02768e-06	0	1.14894e-06	5.13422e-06	0	0	0
[denovogenes]_60806	0	0	0	0	0	0	0	0	0	0	1.78949e-06	0	0	1.32353e-05	3.94718e-06	7.55942e-07	8.30919e-06	0	0
[denovogenes]_97724	0	0	0	0	0	0	8.04114e-06	0	0	0	0	0	0	0	0	0	0	0	0
[denovogenes]_152236	0	0	0	0	0	0	0	0	0	0	0	0	2.59736e-06	1.09664e-05	0	0	0	0	0
[denovogenes]_91481	2.53366e-06	0	0	2.15093e-05	0	0	0	0	0	0	0	0	0	0	0	0	0	0	0
[denovogenes]_46839	0	0	0	0	0	0	0	0	0	0	4.63964e-06	0	4.51528e-06	3.81282e-06	2.04678e-06	5.55317e-06	0	0	0
[denovogenes]_134922	1.50877e-05	0	0	0	0	0	0	0	0	0	0	0	3.48594e-05	8.65768e-06	3.48569e-05	3.37488e-05	3.80474e-05	7.42138e-05	3.74962e-05
[denovogenes]_114585	0	0	0	0	0	0	0	0	0	0	2.7801e-06	0	9.74011e-06	0	1.22645e-06	4.40404e-06	0	0	0
[denovogenes]_111743	0	0	0	0	0	0	0	0	0	0	0	0	7.97436e-06	0	1.62666e-05	1.49995e-05	0	5.24744e-06	0
[denovogenes]_160683	0	0	0	0	0	0	1.28468e-06	0	0	0	0	0	0	0	0	0	0	0	0
[denovogenes]_93461	0	0	0	0	0	0	0	0	0	0	0	0	0	0	1.05124e-06	2.76825e-06	0	0	0
[denovogenes]_9659	0	0	0	0	0	0	0	0	0	0	4.23059e-06	0	0	0	2.50088e-05	8.93573e-08	0	1.62557e-06	0
[denovogenes]_747	0	0	0	0	0	0	0	0	0	0	1.72187e-06	0	8.79752e-06	2.12253e-06	4.65258e-06	1.04106e-05	6.66267e-07	2.48105e-06	6.43483e-06
[denovogenes]_109616	0	0	0	0	0	0	0	0	0	0	0	0	0	0	0	1.98435e-06	4.1546e-06	5.15697e-06	0
[denovogenes]_19032	0	0	0	0	0	0	0	0	0	0	0	0	9.2763e-06	2.61105e-06	5.84022e-06	1.16323e-05	0	0	9.0467e-06
[denovogenes]_58899	3.77192e-06	0	0	1.60107e-06	0	0	0	0	0	5.40422e-05	0	0	3.89605e-05	0	4.26029e-05	4.93252e-05	5.97887e-05	7.08404e-05	6.37435e-05
[denovogenes]_168325	0	0	0	0	0	0	2.95964e-06	0	0	0	0	0	0	0	0	0	0	0	0
[denovogenes]_85504	0	0	0	0	0	0	0	0	0	0	0	0	0	0	3.94341e-06	4.0121e-06	0	0	0
[denovogenes]_181756	1.67222e-05	0	3.96724e-06	0	0	0	0	0	0	0	0	0	0	0	0	0	0	0	0
[denovogenes]_96951	0	0	0	0	0	2.24862e-05	4.98388e-05	0	0	0	0	0	0	0	0	0	0	0	0
[denovogenes]_980	0	0	0	4.11482e-07	0	0	0	0	0	0	4.51263e-07	0	6.32402e-06	2.22507e-06	5.67365e-06	1.29628e-05	8.38145e-06	3.64127e-05	2.31281e-05
[denovogenes]_115111	1.80239e-05	0	0	2.5502e-06	0	0	0	0	0	0	0	0	0	0	5.55206e-06	0	0	2.68656e-05	0
[denovogenes]_122257	6.4731e-06	0	0	0	0	0	0	0	0	0	3.01327e-06	0	3.16711e-05	2.97154e-05	5.25077e-05	4.67794e-05	5.13026e-05	2.31564e-05	5.79135e-05
[denovogenes]_46768	1.49503e-05	0	1.57639e-06	0	0	0	0	0	0	4.76e-05	1.39189e-05	0	3.1607e-05	3.43154e-05	6.20858e-05	6.22282e-05	8.13861e-05	0	4.95397e-05
[denovogenes]_98735	0	0	0	0	0	0.000204529	0.000153594	0	0	0	0	0	0	0	0	0	0	0	0
[denovogenes]_143739	0	0	0	0	0	0	0	0	0	0	0	0	2.29179e-06	0	0	4.14498e-07	0	0	0
[denovogenes]_30763	0	0	0	2.32723e-06	0	0	0	0	0	0	0	2.4594e-05	7.45145e-07	9.43829e-06	1.12592e-06	3.36921e-06	0.000104682	6.86468e-05	1.63508e-05
[denovogenes]_64784	0	0	0	0	0	5.10643e-05	6.10146e-05	0	0	0	0	0	0	0	0	0	0	0	0
[denovogenes]_114332	2.9861e-06	4.59395e-06	0	0	0	0	0	0	0	0	0	0	1.62335e-06	6.854e-06	7.9719e-06	1.76162e-06	0	0	0
[denovogenes]_96788	0	0	0	0	0	0	0	0	0	0	0	0	0	0	0	2.06598e-06	0	0	0
[denovogenes]_134031	0	0	0	0	0	0	0	0	0	0	0	0	0	8.52942e-06	0	3.65372e-07	0	1.99403e-05	2.21644e-05
[denovogenes]_4557	1.43333e-06	0	3.40049e-07	6.08405e-07	0	0	0	0	0	0	0.000176815	2.57183e-05	0.000130128	0.000159561	2.66384e-05	6.68005e-05	2.1687e-05	6.40937e-06	5.69942e-06
[denovogenes]_146282	0	0	0	0	0	0	0	0	0	0	0	0	2.39231e-06	0	0	0	0	0	0
[denovogenes]_111178	0	0	0	0	0	0	0	0	0	0	0	0	0	0	0	0	0	4.17354e-05	0
[denovogenes]_189634	0	0	0	0	0	0	0	0	0	0	0	0	0	0	0	9.86505e-07	0	0	0
[denovogenes]_116881	0	0	0	0	0	0	0	0	0	0	2.83065e-06	0	1.65287e-06	6.97862e-06	3.12186e-06	2.98941e-06	0	0	0
[denovogenes]_104518	0	0	0	0	0	0	0	0	0	0	2.59476e-06	0	0	0	6.8681e-06	5.48058e-07	4.01611e-06	0	0
[denovogenes]_6822	0	0	0	0	0	0	0	0.000159972	0	0	0	0	0	0	0	0	0	0	0
[denovogenes]_19069	0	0	0	0	0	0	0	0	0	6.53419e-05	0	0	1.85948e-06	0	2.10726e-06	3.36308e-06	7.39329e-05	4.6905e-05	2.26682e-06
[denovogenes]_192289	0	0	0	0	0	0	0	0	0	0	0	0	0	0	2.2396e-06	0	0	0	0
[denovogenes]_141427	0	0	0	6.9817e-06	0	0	0	0	0	0	0	0	0	0	0	0	0	0	0
[denovogenes]_2743	1.25104e-06	0	0	3.18616e-06	0	7.10288e-05	0.000120696	0	0	0	0	0	0	0	0	0	0	0	0
[denovogenes]_45646	0	0	0	0	0	0	0	0	0	0	0	0	0	0	3.36672e-07	4.35223e-06	0	0	0
[denovogenes]_22607	0	0	0	0	0	0	0	0	0	0	1.12544e-06	0	0	0	1.09228e-05	7.13136e-07	2.61289e-05	0	0
[denovogenes]_33501	0	0	0	0	0	0	0	0	0	0.000570122	0	0.000790492	0	0	0	0	0	0	0
[denovogenes]_141169	0	0	0	0	0	0	0	0	0	0	0	0	0	0	0	4.01018e-07	0	0	1.62179e-05
[denovogenes]_75262	0	0	0	0	0	0	0	0	0	0	0	0	0	5.05032e-06	2.48517e-05	8.65355e-07	0	0	0
[denovogenes]_10734	0	0	0	0	0	0	0	0	0	0	0	0	1.63736e-05	1.51225e-05	4.63887e-06	9.53189e-06	0	6.73405e-06	1.3099e-05
[denovogenes]_84120	0	0	0	0	0	0	0	0	0	0	8.85417e-06	0	1.80954e-05	1.09144e-05	1.12298e-05	1.8234e-05	0	0	4.72701e-06
[denovogenes]_125533	0	0	0	0	0	0	0	0	0	0	6.22743e-06	0	1.81815e-06	0	0	2.95951e-06	0	0	0
[denovogenes]_64059	0	0	0	0	0	0	0	0.000329985	0	0	0	0	0	0	0	0	0	0	0
[denovogenes]_20644	0	0	0	0	0	0	0	5.06018e-06	0	0	2.2863e-05	0	3.17859e-06	0	0	8.04841e-07	0	0	0
[denovogenes]_145802	0	0	0	0	0	0	0	0	0	0	0	0	0	1.00128e-05	4.4792e-06	1.28675e-06	0	0	0
[denovogenes]_37129	0	0	0	0	0	0	0	0	0	0	0	0	0	3.41683e-06	1.03939e-05	4.39097e-07	0	0	0
[denovogenes]_25614	1.26683e-06	0	0	0	0	0	0	0	0	0	0	0	0	0	9.62575e-06	0	1.0953e-05	0	0
[denovogenes]_129061	0	0	0	0	0	0	0	0	0	0	6.48691e-06	0	0	0	0	3.42536e-06	0	0	0
[denovogenes]_30702	0	0	0	0	0	0.000104772	6.33903e-05	0	0	0	0	0	0	0	0	0	0	0	0
[denovogenes]_18495	0	0	0	0	0	0	0	0	0	0	1.04957e-06	0	3.67717e-06	2.58758e-06	5.55622e-06	7.53734e-06	0	8.06573e-06	0
[denovogenes]_119587	3.13541e-06	1.44709e-05	2.97543e-06	5.32354e-06	0	8.9008e-06	7.30661e-07	2.82659e-07	0	0	2.91911e-06	0	3.40904e-06	7.1967e-06	6.43884e-07	2.77454e-06	9.03625e-06	0	0
[denovogenes]_15480	0	0	0	0	0	0	0	5.4511e-05	2.36194e-05	0	3.97496e-06	0	1.39263e-05	1.22497e-05	1.03021e-05	1.04947e-05	6.15234e-06	1.90917e-06	8.4885e-06
[denovogenes]_84950	0	0	0	0	0	0	0	0	0	0	0	0	0	5.4832e-06	0	3.75811e-06	0	0	0
[denovogenes]_4275	7.04586e-07	0	0	1.79445e-06	0	7.60068e-05	0.000111816	0	0	0	0	0	0	0	0	0	0	0	0
[denovogenes]_100080	0	0	0	0	0	0	0	7.29442e-07	0	0	0	0	0	0	0	0	0	0	0
[denovogenes]_16895	0	0	0	0	0	0	0	0	0	0	0	0	0	0	8.56634e-06	6.36803e-06	0	0	0
[denovogenes]_52738	0	0	0	0	0	0	0	0	0	0	1.64457e-06	0	9.60293e-07	4.05448e-06	3.62752e-07	5.38409e-06	0	0	0
[denovogenes]_107280	0	0	0	0	0	0	0	0	0	0	0	0	0	6.50549e-06	1.74613e-06	2.22939e-06	3.67576e-05	4.05565e-05	0
[denovogenes]_124024	0	0	0	0	0	0.000149908	1.84588e-05	0	0	0	0	0	0	0	0	0	0	0	0
[denovogenes]_96964	0	0	0	0	0	1.49908e-05	2.64576e-05	0	0	0	0	0	0	0	0	0	0	0	0
[denovogenes]_89138	2.48349e-06	3.82071e-06	0	4.4275e-05	0	0	0	0	0	0	0	0	0	0	0	0	0	0	0
[denovogenes]_51033	0	0	0	0	0	0	0	0	0	0	1.61612e-06	0	1.88736e-06	7.96866e-06	7.12952e-07	6.31499e-06	0	0	0
[denovogenes]_82597	0	0	0	1.59209e-05	0	0	0	6.86834e-06	0	0	0	4.20627e-05	0	5.38071e-06	0	1.15246e-06	0	0	0
[denovogenes]_16662	0	0	5.18593e-07	2.22684e-05	0	0	0	7.09418e-06	4.83709e-05	0	2.44213e-05	0	1.0695e-05	2.50865e-06	2.02003e-06	2.14925e-06	0	3.90986e-06	3.04218e-05
[denovogenes]_148683	0	0	0	0	0	1.29466e-05	2.12556e-06	0	0	0	0	0	0	0	0	0	0	0	0
[denovogenes]_126391	0	0	0	0	0	0	8.68894e-06	0	0	0	0	0	0	0	0	0	0	0	0
[denovogenes]_68344	0	0	0	0	0	0	0	0.000255719	0	0	0	0	0	0	0	0	0	0	0
[denovogenes]_7604	0	0	0	1.21071e-05	0	0	0	3.10074e-06	0	0	3.90516e-06	0	0	1.92554e-06	0	1.64967e-07	0	0	8.33946e-06
[denovogenes]_20503	0	0	0	0	0	0	0	4.64349e-05	0	0	5.4309e-06	2.09335e-05	1.52218e-05	1.07114e-05	6.94796e-06	8.60324e-06	1.68116e-06	1.04339e-05	1.85563e-05
[denovogenes]_115292	0	0	0	0	0	0	0	9.69502e-05	0	0	0	0	0	0	0	8.86082e-07	0	0	0
[denovogenes]_62430	0	0	0	0	0	0	0	0	0	0	0	0	1.06118e-06	0	2.52543e-05	1.15156e-06	5.90696e-05	0	0
[denovogenes]_62456	0	0	0	0	0	0	0	0.000138932	0.000129585	0	1.81734e-06	0	0	4.48044e-06	0	0	2.81284e-06	3.49149e-06	0
[denovogenes]_44674	0	0	0	0	0	0	0	0	0	0	0	0	9.70859e-06	7.45289e-06	2.83392e-05	1.93151e-05	2.33948e-06	0	0
[denovogenes]_11714	9.74108e-07	2.99722e-06	9.24405e-07	8.26958e-07	0	0	0	0	0	2.7913e-05	0.000315604	1.74785e-05	0.000243597	0.000219115	3.78079e-05	9.14672e-05	2.38627e-05	1.56812e-05	6.19743e-05
[denovogenes]_9735	0	0	0	0	0	0	0	0	0	0	5.93358e-06	0	8.41433e-06	4.17957e-06	7.10493e-06	1.00262e-05	0	1.62852e-06	0
[denovogenes]_141930	0	0	0	0	0	0	0	0	0	0	0	0	4.47087e-06	0	1.68888e-06	4.04305e-07	0	0	0
[denovogenes]_46055	0	0	0	0	0	0	1.80742e-05	0	0	0	0	0	0	0	0	0	0	0	0
[denovogenes]_92820	0	0	0	0	0	0	0	0	0	0	0	0	4.15314e-06	0	0	4.00611e-06	0	0	0
[denovogenes]_136862	0	0	0	0	0	0	1.07913e-05	0	0	0	0	0	0	0	0	0	0	0	0
[denovogenes]_159060	0	0	0	0	0	0	0	0	0	0	5.02212e-06	0	0	0	0	5.30379e-07	0	0	0
[denovogenes]_127316	0	0	0	0	0	0	0	0	0	0	0	0	0	0	2.80331e-06	4.02655e-06	0	1.22083e-05	1.35701e-05
[denovogenes]_12938	0	0	0	0	0	0	0	0	0	0	2.80796e-06	1.80389e-05	1.31169e-05	2.30756e-06	4.33557e-06	7.61131e-06	1.4487e-06	1.79822e-06	1.39916e-05
[denovogenes]_30133	0	0	0	3.45311e-06	0	0	0	0	0	0	0	0	2.94836e-06	3.11209e-06	1.72631e-05	3.4661e-06	0	0	0
[denovogenes]_135774	0	0	0	0	0	0	0	1.01072e-05	0	0	0	0	0	0	0	0	0	0	0
[denovogenes]_21195	2.00666e-05	3.63192e-06	1.12016e-06	2.00416e-06	0	0	0	0	0	0	1.86823e-05	8.47192e-05	6.80204e-05	4.87682e-05	0.000129443	0.000112345	0.000147982	0.000181574	0.000145503
[denovogenes]_103274	0	0	0	0	0	0	0	0	0	0	0	0	0	0	0	4.6073e-06	0	0	0
[denovogenes]_135424	0	0	0	0	0	0	0	0	0	0	0	0	0	0	0	1.85433e-06	0	0	0
[denovogenes]_66539	0	0	0	0	0	0	0	0	0	0	0	0	5.52071e-06	4.66183e-06	2.58596e-05	2.21664e-05	0	0	0
[denovogenes]_75554	0	0	0	0	0	0	0	0	0	0	0	0	3.58846e-06	5.05032e-06	3.61479e-06	2.12012e-05	0	0	2.18728e-05
[denovogenes]_113515	0	4.56677e-06	1.40849e-06	1.51201e-05	3.77097e-05	0	0	0	0	0	0	0	0	0	4.87676e-06	2.91865e-07	0	0	0
[denovogenes]_42693	0	0	0	0	0	0	0	0	0	0	8.12916e-05	0	4.57415e-05	3.27951e-05	2.93416e-06	1.91994e-05	0	1.70376e-05	2.52506e-05
[denovogenes]_126511	2.03378e-05	0	0	0	0	0	0	0	0	0	3.15579e-06	0	0	7.78022e-06	5.56873e-06	0	0	4.24404e-05	0
[denovogenes]_44307	0	0	0	0	0	0	0	0.000289734	3.58101e-05	0	0	0	0	0	0	0	0	0	0
[denovogenes]_25619	0	0	0	1.07546e-06	0	0	0	0	0	0	0	0	2.75478e-06	2.90776e-06	1.32679e-05	9.09278e-06	0	1.35956e-05	1.51121e-05
[denovogenes]_96064	0	0	0	0	0	0	0	0	0	0	2.43259e-06	0	2.84087e-06	0	0	2.31212e-06	0	1.40205e-05	0
[denovogenes]_22498	0	0	0	0	0	0.000198556	0.000103417	0	0	0	0	0	0	0	0	0	0	0	0
[denovogenes]_147233	0	0	0	0	0	3.78087e-05	1.86222e-05	0	0	0	0	0	0	0	0	0	0	0	0
[denovogenes]_25131	0	0	0	0	0	0	0	0	0	0	0	0	1.36703e-06	2.88589e-06	2.47871e-05	1.60709e-06	2.53649e-05	2.2489e-06	0
[denovogenes]_53097	0	0	0	0	0	0	0	0	0	0.000152387	0	0	3.85474e-06	0	2.91227e-06	4.18306e-06	4.59795e-05	3.80486e-05	0
[denovogenes]_149102	0	0	0	3.90719e-06	0	0	0	0	0	0	0	0	0	0	0	0	0	0	0
[denovogenes]_109752	0	0	0	0	0	0	0	0	0	0	0	0	3.13475e-06	0	1.77623e-06	1.70087e-06	0	0	0
[denovogenes]_76138	0	0	0	0	0	0	0	0	0	0.000127214	0	0	0	0	0	2.83729e-06	5.75761e-05	2.77929e-05	0
[denovogenes]_69926	4.19804e-06	0	9.9596e-07	0	2.6665e-05	0	0	0	0	0	1.17253e-05	0	4.22207e-05	3.8543e-05	4.69847e-05	6.43911e-05	7.86418e-05	9.38611e-05	5.00786e-05
[denovogenes]_26755	0	0	0	0	0	0	0	0	0	0	7.20397e-06	0	0	0	2.83375e-05	0	0	0	0
[denovogenes]_45724	0	0	0	0	0	0	0	0	0	0	5.66594e-05	0	4.02378e-05	5.66298e-05	3.37775e-06	1.61722e-05	0	1.1768e-05	0
[denovogenes]_87255	0	0	0	0	0	0	0	0	0	0	0	0	0	0	0	3.11276e-06	0	0	0
[denovogenes]_29581	0	0	0	0	0	0	0	0	0	0	0	0	0	0	3.25913e-05	1.32239e-07	7.75228e-06	0	0
[denovogenes]_28382	0	0	0	0	0	0	0	0	0	0	7.62041e-05	2.36879e-05	3.37315e-05	4.8483e-05	0	1.63552e-05	7.60947e-06	1.88908e-05	0
[denovogenes]_9635	9.07171e-07	0	0	0	0	0	0	0	0	0	0	0	4.43853e-06	2.08223e-06	5.02998e-06	1.46281e-05	1.30723e-06	4.05656e-05	1.98398e-05
[denovogenes]_72448	0	0	0	0	0	0	0	0	0	0	0	0	1.16548e-06	4.92082e-06	2.59755e-05	1.68633e-06	1.85359e-05	0	4.26239e-06
[denovogenes]_41740	0	1.93551e-05	2.23857e-05	1.33506e-06	0	0	0	0	0	0	0	0	0	0	0	0	0	0	0
[denovogenes]_34787	0	0	0	0	0	0	0	0	0	0	2.69197e-06	0	7.85946e-07	9.95509e-06	2.96892e-07	5.68591e-06	0	2.58591e-06	0
[denovogenes]_84029	7.13269e-06	0	1.12812e-06	0	0	0	0	0	0	3.40645e-05	1.10677e-05	8.53214e-05	2.06804e-05	2.18289e-05	6.68907e-05	7.85463e-05	5.82431e-05	8.50533e-05	1.8908e-05
[denovogenes]_137336	0	0	0	0	0	0	0	0	0	0	0	0	0	0	9.5834e-06	3.82366e-07	2.80194e-05	0	0
[denovogenes]_60191	0	0	0	0	0	0	0	0	0	0	1.77588e-06	0	3.11091e-06	0	3.91717e-07	2.62568e-06	0	0	0
[denovogenes]_42262	0	0	0	0	0	0	0	0	0	0	0.000109029	0	4.38766e-05	5.44861e-05	1.78744e-05	6.28624e-05	4.33284e-05	5.09515e-05	0.000232831
[denovogenes]_108018	0	0	0	0	0	0	0	0	0	0	1.06149e-05	0	7.74782e-06	0	4.09745e-06	3.9236e-06	0	0	0
[denovogenes]_9794	6.39646e-06	1.54638e-05	8.67156e-07	5.58536e-05	0	0	0	0	0	0	0	0	0	8.3896e-06	0	5.39074e-07	0	0	0
[denovogenes]_37275	0	0	0	0	0	0	0	0	0	0	0	2.67899e-05	1.29868e-05	7.8821e-05	5.51901e-06	0	8.3908e-05	0	2.96845e-05
[denovogenes]_186623	0	0	0	0	0.000118017	0	0	0	0	0	0	0	0	0	0	0	0	0	0
[denovogenes]_153897	0	0	0	0	0	0	0	0	0	0	0	0	0	0	0	0	7.08725e-06	0	0
[denovogenes]_121998	0	4.94733e-06	0	0	0	0	0	0	0	0	0	0.000288507	5.24468e-06	6.64311e-05	0	0	0	0	4.47551e-05
[denovogenes]_47581	0	0	0	0	0	0	0	0	0	0	1.56207e-06	0	0	0	1.86059e-05	0	0	0	3.33578e-06
[denovogenes]_30376	0	0	0	0	0	0	0	0	0	0	5.06295e-06	0	5.17361e-06	0	1.03301e-05	7.88669e-06	0	2.43174e-06	0
[denovogenes]_22419	0	1.85525e-06	0	1.02376e-06	0	0	0	0	0	0	6.51186e-05	0	5.8347e-05	8.02709e-05	2.72413e-06	2.24098e-05	0	1.9413e-05	9.59037e-06
[denovogenes]_118646	0	0	0	0	0	0	0	0	0	0	0	0	0	0	0	0	1.79602e-05	0	0
[denovogenes]_46732	0	0	0	0	0	0	0	0.000183148	3.67587e-05	0	0	0	0	0	0	0	0	0	0
[denovogenes]_155045	0	0	0	0	0	0	0	4.07029e-06	0	0	0	0	0	0	0	0	0	0	0
[denovogenes]_85144	0	0	0	0	0	0	0	0	0	0	6.70417e-06	0	1.3049e-05	5.50944e-06	2.46463e-06	8.26021e-06	0	0	0
[denovogenes]_24009	0	0	0	0	0	0	0	0	0	0	8.05271e-06	0	0	0	9.38866e-06	1.21491e-07	1.06832e-05	0	0
[denovogenes]_103785	0	0	0	0	0	0	0	0	0	0	7.74128e-06	0	0	0	4.55344e-06	0	1.59757e-05	0	0
[denovogenes]_108297	0	0	0	7.0575e-05	0	0	0	0	0	0	0	0	0	0	0	0	0	0	0
[denovogenes]_48556	0	0	0	0	0	0	0	0	0	0	3.15579e-06	0	2.76409e-06	0	7.657e-06	1.16648e-06	1.22111e-05	0	0
[denovogenes]_608	0	0	0	0	0	0	0	8.12301e-06	0	0	0	0	0	0	0	0	0	0	0
[denovogenes]_113883	0	0	0	0	0	0	0	0	0	0	0	0	0	0	2.43838e-06	1.16746e-06	0	0	0
[denovogenes]_4974	0	0	0	0	0	0.000166809	8.16457e-05	0	0	0	0	0	0	0	0	0	0	0	0
[denovogenes]_171090	0	0	0	0	0	0	0	0	0	0	6.22743e-06	0	0	0	0	0	0	0	0
[denovogenes]_88430	0	0	0	0	0	0	0	0	0	0	0	0	5.34751e-06	0	4.54507e-06	8.22087e-06	0	1.31958e-05	9.77842e-06
[denovogenes]_88810	0	0	0	0	0	0	0	0	0	0	2.30078e-06	0	2.68693e-06	0	1.11649e-05	6.5605e-06	7.12217e-06	0	0
[denovogenes]_17860	0	0	0	0	0	0	0	0	0	0	1.04022e-06	0	4.25181e-06	5.12905e-06	1.88146e-05	8.78846e-06	4.83007e-06	2.9977e-05	2.22138e-06
[denovogenes]_110245	0	0	0	0	0	0	0	0	0	0	2.69975e-06	0	0	0	2.9775e-06	0	4.17861e-06	0	0
[denovogenes]_48847	0	0	0	0	0	0	0	0	0	0	3.16649e-06	0	0	0	2.06043e-05	3.34408e-07	0	0	0
[denovogenes]_54151	0	0	8.50123e-07	0	0	0	0	0	0	0	1.66806e-06	3.21479e-05	1.26621e-05	1.64496e-05	1.03021e-05	9.51272e-06	0	6.40937e-06	3.56214e-06
[denovogenes]_48022	0	0	0	0	0	0	0	0	0	0	4.70192e-06	0	3.66071e-06	3.864e-06	5.87707e-06	1.05933e-05	0	0	0
[denovogenes]_101514	0	0	0	0	0	0	0	0	0	0	0	0	0	0	3.9193e-06	2.68072e-07	0	0	0
[denovogenes]_134219	0	0	0	0	0	0	0	0	0	0	0	0	0	0	0	2.5576e-06	0	0	0
[denovogenes]_179078	0	0	0	0	0	0	1.82665e-06	0	0	0	0	0	0	0	0	0	0	0	0
[denovogenes]_104479	0	0	0	0	0	0	0	0	0	0	0	0	1.51513e-06	0	1.03021e-05	5.48058e-07	0	0	0
[denovogenes]_42761	0	0	0	0	0	0	0	0	0	0	1.47803e-06	0	4.31524e-06	0	7.17238e-06	9.67773e-06	2.05889e-05	8.51879e-06	0
[denovogenes]_122633	0	0	0	0	0	0	0	0	0	0	0	0	1.7595e-06	0	5.31724e-06	2.86405e-06	0	0	0
[denovogenes]_92193	0	0	0	0	0	0	0	0	0	0	0	0	1.38438e-06	0	2.09181e-06	5.00764e-07	3.30259e-05	2.73293e-05	0
[denovogenes]_143473	0	0	0	0	0	0	0	0	0	0	0	0	0	0	8.65727e-07	0	0	0	0
[denovogenes]_162977	0	0	0	0	0	0	0	0	0	0	0	0	3.13475e-06	0	0	0	0	1.03139e-05	0
[denovogenes]_127375	0	0	0	0	0	0	0	0	0	0	0	0	0	0	7.00827e-07	1.67773e-06	0	6.10416e-06	0
[denovogenes]_168934	0	0	0	0	0	0	0	0	0	0	0	0	0	0	1.32079e-06	0	0	0	0
[denovogenes]_57948	0	0	0	0	0	0	0	0	0	0	1.73627e-05	0	5.0692e-06	4.28056e-06	4.21277e-06	1.48526e-05	1.61242e-05	2.66859e-05	7.04482e-05
[denovogenes]_2245	0	0	0	0	0	0	0	0	0	0	4.39583e-06	0	1.60425e-06	0	3.03004e-06	5.97706e-06	0	0	0
[denovogenes]_59309	0	0	0	0	0	0	0	0	0	0	0	0	1.02914e-06	0	6.60893e-06	0	0	0	0
[denovogenes]_965	0	0	0	0	0	0	0	0	0	0	1.79984e-06	0	9.19587e-06	0	3.27525e-06	9.55142e-06	6.96435e-07	0	5.76531e-06
[denovogenes]_9486	0	0	0	1.53472e-06	0	6.92819e-05	0.000100686	0	0	0	0	0	0	0	0	0	0	0	0
[denovogenes]_102415	0	0	0	0	0	7.78212e-05	6.32441e-05	0	0	0	0	0	0	0	0	0	0	0	0
[denovogenes]_109814	0	0	0	0	0	0	0	0	0	0	1.0737e-05	0	4.70212e-06	0	1.18416e-06	3.68522e-06	0	0	0
[denovogenes]_33228	1.41713e-06	0	0	6.0153e-06	0	0	1.88238e-05	0	0	0	0	0	0	0	0	2.78674e-07	0	0	0
[denovogenes]_131501	0	0	0	0	0	0	0	0	0	0	0	0	0	0	0	1.40929e-06	0	0	0
[denovogenes]_83595	0	0	0	0	0	0	0	0	0	0	2.2031e-06	0	0	0	4.37355e-06	6.97999e-07	1.36396e-05	0	0
[denovogenes]_120519	0	0	0	0	0	0	0	0	0	0	0	0	0	0	3.91221e-06	6.2437e-07	0	0	0
[denovogenes]_133584	0	0	0	0	0	0	0	0	0	0	0	0	0	0	2.27253e-06	2.5388e-06	0	0	0
[denovogenes]_67262	8.19046e-06	3.15014e-06	1.94314e-06	3.82426e-05	0	0	0	0	0	0	0	0	0	0	0	0	0	0	0
[denovogenes]_117221	0	0	0	0	0	0	0	0	0	0	2.84791e-06	0	0	1.40423e-05	1.25636e-05	1.50382e-06	0	0	0
[denovogenes]_76674	0	0	0	0	0	0	0	0	0	0	0	0	0	0	1.83149e-06	3.06913e-06	5.14062e-05	1.99403e-05	0
[denovogenes]_91279	0	0	0	0	0	0	0	0	0	0.00101132	0	0	0	0	4.14157e-06	1.98292e-06	0	0	0
[denovogenes]_5887	0	0	0	0	0	0	0	0	0	0	5.04537e-06	0	0	3.55393e-06	2.06679e-05	1.37015e-06	3.68143e-05	0	0
[denovogenes]_82808	0	0	0	0	0	0	0	0	0	0	0	0	0	0	0	2.53541e-06	0	0	0
[denovogenes]_45299	0	0	0	0	0	0	0	0	0	0	0	0	0	0	2.34902e-06	1.02828e-05	0	0	3.24886e-06
[denovogenes]_36533	0	0	0	0	0	4.20097e-06	3.03472e-05	0	0	0	0	0	0	0	0	0	0	0	0
[denovogenes]_62960	0	0	0	0	0	0	0	0	0	0	1.82444e-06	0	1.06532e-06	0	0	4.04621e-06	0	0	0
[denovogenes]_114059	0	0	1.41687e-06	0	0	0	0	0	0	0	0	0	0	0	0	0	1.72119e-05	0	0
[denovogenes]_149046	0	0	0	0	0	0	0	0	0	0	0	0	0	0	0	4.48411e-07	0	0	0
[denovogenes]_46262	0	0	0	0	0	0	0	0	0	0	1.53637e-05	0	1.34567e-05	1.89387e-05	2.37221e-06	6.32791e-06	0	0	0
[denovogenes]_48102	6.75644e-06	0.000888721	0.0033421	0.000129056	0	0	0	0	0	0	0	9.09233e-05	0	7.75402e-06	0	4.98235e-07	0	0	0
[denovogenes]_104852	0	0	0	0	0	0	0	0	0	0	2.59476e-06	0	0	0	3.43405e-06	4.11044e-06	0	0	0
[denovogenes]_133237	0	0	0	0	0	0	0	0	0	0	0	0	0	0	0	1.08806e-06	0	1.31958e-05	0
[denovogenes]_98234	0	0	0	0	0	0	0	0	0	0	0	0	1.44298e-06	1.82773e-05	3.81561e-06	4.17568e-06	3.82487e-06	0	0
[denovogenes]_118614	3.11593e-06	4.79369e-06	0	2.11619e-05	0	0	0	0	0	0	0	0	0	0	0	0	0	0	0
[denovogenes]_42315	0	0	0	0	0	0.000121298	5.45806e-05	0	0	0	0	0	0	0	0	0	0	0	0
[denovogenes]_35140	0	0	0	0	0	0	0	0	0	0	1.35379e-06	0	8.69552e-06	0	5.97226e-06	3.28835e-06	6.28609e-06	1.82063e-05	1.1564e-05
[denovogenes]_164399	0	0	0	0	0	0	0	0	0	0	0	0	0	0	2.42404e-06	0	0	0	0
[denovogenes]_110811	0	0	0	0	0	5.79587e-05	6.59294e-05	0	0	0	0	0	0	0	0	0	0	0	0
[denovogenes]_63191	0	0	0	0	0	0	0	0	0	0	0	0	3.20851e-06	4.51558e-06	8.48412e-06	0	0	0	0
[denovogenes]_147290	0	0	0	0	0	0	0	0	0	0	0	0	0	0	0	8.73013e-07	0	0	0
[denovogenes]_60256	0	0	0	0	0	0	0	0	0	0	0	0	0	0	0	3.18832e-06	0	0	0
[denovogenes]_142951	0	0	0	0	0	0	0	0	0	0	7.78429e-06	0	0	0	0	0	0	0	0
[denovogenes]_124127	0	0	0	0	0	0	0	0	0	0	0	0	0	0	2.03332e-06	0	0	0	0
[denovogenes]_66097	0	0	0	0	0	0	0	0	0	0	0	0	0	0	4.98491e-06	0	0	0	0
[denovogenes]_152905	0	0	0	4.13479e-06	0	0	0	0	0	0	0	0	0	0	0	0	0	0	0
[denovogenes]_119160	0	4.82365e-06	0	1.33089e-05	0	0	0	0	0	0	0	0	0	0	0	0	0	0	0
[denovogenes]_6682	0	0	0	0	0	0	0	4.25715e-05	0	0	0	0	7.89231e-06	1.85124e-06	5.30014e-06	8.0887e-06	3.48666e-06	1.44262e-06	9.62121e-06
[denovogenes]_118088	0	0	0	0	0	0	0	0	0	0	9.51413e-05	5.55643e-05	5.05043e-05	8.52942e-05	8.90309e-06	3.22745e-05	8.92469e-06	0	6.15678e-06
[denovogenes]_38749	0	0	0	2.57331e-06	0	0	0	4.37224e-06	0	0	0	0	0	6.95753e-06	0	8.94113e-07	0	1.08437e-05	0
[denovogenes]_84642	0	0	0	0	0	1.35631e-05	2.56079e-05	0	0	0	0	0	0	0	0	0	0	0	0
[denovogenes]_115756	1.81325e-05	0	0	0	0	0	0	0	0	0	2.8136e-06	0	3.77869e-05	3.46829e-05	4.84077e-05	6.23994e-05	7.83867e-05	9.18934e-05	4.2059e-05
[denovogenes]_64964	0	0	0	0	0	0	0	3.11713e-05	0	0	0	0	1.08655e-05	9.17508e-06	1.02611e-05	5.89545e-06	2.88008e-06	1.07248e-05	7.9474e-06
[denovogenes]_43037	0	0	0	0	0	0	0	0	0	0	8.15497e-05	0	5.54104e-05	6.94539e-05	1.2428e-05	1.20573e-05	0	0	2.21644e-05
[denovogenes]_51302	0	0	0	0	0	0	0	0	0	0	0.000123251	0	8.4279e-05	0.00010795	1.78857e-05	4.2132e-05	1.00403e-05	0	1.38528e-05
[denovogenes]_16002	0	0	0	0	0	0	0	0	0	0	0	0	4.69201e-06	0	3.10172e-06	1.20926e-05	3.10925e-06	1.54376e-05	1.71596e-05
[denovogenes]_135160	0	0	0	0	0	0	0	0	0	0	0	0	0	0	5.42218e-06	0	1.08707e-05	0	0
[denovogenes]_59975	0	0	0	0	0	2.70747e-05	1.73358e-05	0	0	0	0	0	0	0	0	0	0	0	0
[denovogenes]_117383	0	0	0	0	0	0	0	0	0	0	0	0	0	0	2.51272e-06	2.46626e-05	0	5.47142e-06	0
[denovogenes]_132480	0	0	0	0	0	0	0	0	0	0	0	0	0	0	0	2.502e-06	5.2384e-06	0	0
[denovogenes]_84609	0	0	0	0	0	1.35631e-05	2.7278e-05	0	0	0	0	0	0	0	0	0	0	0	0
[denovogenes]_132950	0	0	0	0	0	0	0	4.95169e-07	0	0	0	0	0	0	0	0	0	0	0
[denovogenes]_10325	0	0	4.40804e-07	0	0	0	0	0	0	0	0	0	0	0	1.20192e-05	1.82686e-07	2.94515e-05	0	0
[denovogenes]_106137	0	0	0	0	0	0	0	0	0	0	0	0	0	0	4.05141e-06	2.77108e-07	0	0	0
[denovogenes]_27673	0	0	0	0	0	0	0	0.000132025	2.89092e-05	0	0	0	0	0	0	3.85353e-07	0	0	0
[denovogenes]_115356	0	0	0	0	0	0	0	0	0	0	0	0.000592907	0	0	2.46758e-06	0	0	0	0
[denovogenes]_59337	0	0	0	0	0	0	0	0	0	0	3.52496e-06	0	0	8.69035e-06	3.07121e-05	3.35039e-06	5.45585e-05	3.38608e-06	0
[denovogenes]_62683	0	3.01478e-06	0	0	0	3.3378e-05	6.34762e-05	0	0	0	0	0	0	0	0	0	0	0	0
[denovogenes]_99475	0	0	0	0	0	0	0	0	0	0	0	0	2.91683e-06	0	0	1.8464e-06	4.25235e-05	2.39923e-05	0
[denovogenes]_34665	0	0	0	0	0	0	0	0	0	0	0	0	1.33611e-05	2.32285e-05	2.07824e-05	2.57287e-05	6.24985e-06	0	0
[denovogenes]_151018	0	0	0	0	0	0	0	0	0	0	0	0	0	0	0	0	6.81981e-06	0	0
[denovogenes]_51334	0	0	0	0	0	0	0	0	0	0	3.24345e-06	0	1.89391e-06	0	5.3657e-06	1.216e-05	5.02014e-06	0	0
[denovogenes]_88301	0	0	0	0	0	0	0	5.98571e-06	0	0	0	0	0	0	0	0	0	0	0
[denovogenes]_27256	0	0	0	0	0	8.85468e-05	0.000106608	0	0	0	0	0	0	0	0	0	0	0	0
[denovogenes]_39284	0	2.34585e-06	0	0	0	0	0	0	0	0	4.40085e-05	0	2.48684e-05	2.44994e-05	1.1586e-05	3.73313e-05	1.53808e-05	3.54561e-05	0.000112169
[denovogenes]_26621	0	0	0	0	0	0	0	2.55118e-06	0	0	0	0	0	0	0	0	0	0	0
[denovogenes]_59789	0	2.92342e-06	0	0	0	0	0	0	0	0	5.6613e-05	0	3.20243e-05	4.36164e-06	0	1.12103e-05	0	6.79782e-06	0
[denovogenes]_68147	0	0	0	0	0	0	0	0	0	5.91573e-05	5.57394e-05	0	4.82597e-05	5.21242e-05	6.35935e-06	2.19223e-05	0	0	8.20904e-06
[denovogenes]_144020	0	0	0	0	0	0	0	0	0	0	0	0	0	0	0	1.25403e-06	1.22525e-05	0	0
[denovogenes]_114998	0	0	0	2.5502e-06	0	8.52771e-06	3.01015e-05	0	0	0	0	0	0	0	0	0	0	0	0
[denovogenes]_154815	0	0	0	0	0	0	1.16906e-06	0	0	0	0	0	0	0	0	0	0	0	0
[denovogenes]_47554	0	0	0	1.42436e-06	0	7.14445e-05	6.68591e-05	0	0	0	0	0	0	0	0	0	0	0	0
[denovogenes]_71552	2.1257e-06	0	0	1.08275e-05	0	0	0	2.49123e-06	0	0	0	0	0	0	0	8.36021e-07	0	0	0
[denovogenes]_90690	0	0	0	0	0	0	0	0	0	0	7.00586e-06	4.50071e-05	4.09085e-06	0	2.57554e-06	5.42578e-06	0	0	0
[denovogenes]_141463	0	0	0	0	0	0	0	0	0	0	0	0	0	0	3.37775e-06	0	1.18508e-05	0	0
[denovogenes]_90773	0	0	0	0	0	0	0	0	0	0	0	0	1.36362e-06	0	0	2.46626e-06	0	4.48656e-06	0
[denovogenes]_141466	0	0	0	0	0	0	0	0	0	0	0	0	0	0	0	0	1.77762e-05	0	0
[denovogenes]_77541	0	0	0	0	0	0	0	0	0	0	0	0	4.87006e-06	0	2.7595e-06	3.08283e-06	0	0	1.3358e-05
[denovogenes]_93377	0	0	0	0	0	0	0	0	0	0	0	0	0	0	4.73058e-06	4.52987e-06	0	0	0
[denovogenes]_85411	0	0	0	0	0	0	0	1.56882e-05	0	0	0	0	6.52448e-06	0	2.95755e-06	2.59606e-06	3.45885e-06	0	1.9089e-05
[denovogenes]_152960	0	0	0	0	0	0	0	0	0	0	0	0	0	1.11793e-05	0	0	0	0	0
[denovogenes]_123594	0	0	0	0	0	0	0	0	0	0	0	0	0	0	3.36672e-06	0	1.41745e-05	0	0
[denovogenes]_103092	0	0	0	0	0	0	0	0	0	0	0	0	0	0	1.24531e-05	1.13827e-05	3.97198e-06	0	0
[denovogenes]_112439	0.000410185	0.000980619	0.000729505	5.51143e-05	0	0	0	0	0	0	0	0	0	0	0	5.80297e-07	0	5.27831e-06	1.17341e-05
[denovogenes]_6105	0	0	0	0	0	0	1.99105e-05	0	0	0	0	0	0	0	0	0	0	0	0
[denovogenes]_147970	0	0	0	3.83679e-06	0	0	0	0	0	0	0	0	0	0	0	0	0	0	0
[denovogenes]_8194	0	0	0	0	0	0	0	0.000121543	5.70263e-05	0	2.39927e-06	0	0	5.9151e-06	0	8.4461e-07	0	0	0
[denovogenes]_97234	0	0	0	0	0	0	0	0	0	0	0	0	1.43539e-06	6.06038e-06	2.16887e-05	2.33646e-06	3.04379e-05	0	0
[denovogenes]_80543	0	0	0	0	0	0	0	0	0	0	4.28493e-06	0	8.75717e-06	1.58459e-05	8.03379e-06	4.97778e-06	1.32642e-05	4.11611e-06	8.69293e-05
[denovogenes]_16032	0	0	0	0	0	0	0	0	0	0	0	0	2.34601e-06	9.90514e-06	2.21552e-06	7.95568e-06	1.55462e-06	1.9297e-06	8.57978e-06
[denovogenes]_56046	0	0	0	0	0	3.11853e-05	6.52795e-05	0	0	0	0	0	0	0	0	0	0	0	0
[denovogenes]_143913	0	0	0	0	0	1.20689e-05	3.96291e-06	0	0	0	0	0	0	0	0	0	0	0	0
[denovogenes]_14587	0	0	0	0	0	0	0	0	0	0	0	0	0	0	1.09689e-05	4.11902e-07	0	0	0
[denovogenes]_5801	0	0	0	0	0	1.31256e-05	5.2437e-05	0	0	0	0	0	0	0	0	0	0	0	0
[denovogenes]_90397	0	0	0	0	0	7.12064e-06	2.80574e-05	0	0	0	0	0	0	0	0	0	0	0	0
[denovogenes]_79255	0	0	0	0	0	0	0	0	0	0	0	0	0	0	1.96677e-05	0	1.64295e-05	0	0
[denovogenes]_92127	0	1.56707e-05	2.53742e-05	1.94566e-05	0	0	0	0	0	0	0	0	0	0	0	0	0	0	0
[denovogenes]_30169	0	0	0	0	0	0.000119319	5.94008e-05	0	0	0	0	0	0	0	0	0	0	0	0
[denovogenes]_134558	0	0	0	0	0	0	0	0	0	0	0	0	0	0	4.6129e-06	0	0	0	0
[denovogenes]_127584	0	0	0	0	0	0	4.00362e-06	0	0	0	0	0	0	0	0	0	0	0	0
[denovogenes]_92921	5.11904e-06	3.93767e-06	0	2.17288e-06	0	0	0	0	0	0	4.76589e-06	4.59256e-05	3.06118e-05	5.87486e-06	3.52165e-05	5.33518e-05	4.05709e-05	0.000100719	4.57989e-05
[denovogenes]_104582	0	0	0	0	0	0	0	0	0	0	2.59476e-06	0	0	0	4.57873e-06	5.48058e-07	0	0	0
[denovogenes]_9892	0	0	0	0	0	0	0	0.000259303	2.02575e-05	0	0	0	0	0	0	0	0	0	0
[denovogenes]_96318	0	0	0	0	0	1.49123e-05	7.40607e-05	0	0	0	0	0	0	0	0	0	0	0	0
[denovogenes]_124610	0	0	0	0	0	1.88626e-05	2.70974e-05	0	0	0	0	0	0	0	0	0	0	0	0
[denovogenes]_12139	0	0	0	0	0	0	0	0	0	0	9.17598e-07	0	0	0	2.26688e-05	2.13194e-06	1.27821e-05	0	0
[denovogenes]_60817	0	0	0	0	0	0	0	0	0	0	1.78949e-06	0	0	0	6.71021e-06	0	8.30919e-06	0	0
[denovogenes]_26410	0	0	0	0	0	0	0	0	0	0	0	0	1.116e-05	1.17798e-05	2.52943e-05	2.2455e-05	3.6977e-06	0	0
[denovogenes]_141158	0	0	0	0	0	0	0	0	0	0	0	0.000219547	0	9.36156e-06	0	0	5.87723e-06	2.18857e-05	1.62179e-05
[denovogenes]_52683	0	0	0	0	0	0	0	0	0	0	8.22284e-06	0	5.76176e-06	4.05448e-06	0	6.59985e-06	0	0	3.51197e-06
[denovogenes]_125755	0	0	0	0	0	0	0	0	0	0	0	0	0	0	0	0	9.70335e-06	1.20445e-05	0
[denovogenes]_34003	2.00666e-05	2.2051e-06	6.80098e-07	0	0	0	0	0	0	0	1.06756e-05	2.57183e-05	4.44149e-05	4.93488e-05	6.62281e-05	6.80688e-05	7.02246e-05	0.000130751	2.27977e-05
[denovogenes]_93154	0	0	0	0	0	0	0	0	0	0	0	0	0	0	9.46116e-06	2.51659e-07	0	0	0
[denovogenes]_100272	0	0	0	0	0	0	0	0	0	0	8.2865e-05	0	4.25214e-05	3.71443e-05	1.77241e-05	1.51158e-05	0	4.82426e-06	5.8986e-05
[denovogenes]_89669	0	0	0	0	0	0	0	0	0	0	1.3873e-05	0	5.40046e-06	1.14007e-05	1.02001e-06	3.66276e-06	0	0	0
[denovogenes]_165938	0	0	0	0	0	0	0	0	0	0	0	0	0	0	0	0	8.70964e-06	0	0
[denovogenes]_75934	0	0	0	0	0	0	0	0	0	0	4.11504e-06	0	1.08128e-05	0	7.26143e-06	1.10819e-05	3.18458e-06	0	0
[denovogenes]_78210	4.51951e-06	0	0	1.91839e-06	0	0	3.52824e-05	0	0	0	0	0	0	0	0	0	0	0	0
[denovogenes]_11224	0	0	0	0	0	0	0	0	0	2.74861e-05	1.25025e-05	0	2.45086e-05	1.76133e-05	1.044e-05	1.88624e-05	0	0	0
[denovogenes]_63388	0	0	0	0	0	0	0	0	0	0	0	0	1.17645e-05	4.51558e-06	3.23205e-06	8.12416e-06	0	0	3.91137e-06
[denovogenes]_7641	0	0	0	0	0	0	0	0	0	0	7.82341e-07	0	4.56823e-07	1.92876e-06	3.38228e-05	8.26218e-08	1.93742e-05	1.50304e-06	0
[denovogenes]_134001	0	0	0	0	0	0	0	0	0	0	0	0	0	0	2.28937e-06	0	0	0	7.38814e-06
[denovogenes]_17730	0	0	0	1.89282e-06	0	5.69651e-05	8.36526e-05	0	0	0	0	0	0	0	0	0	0	0	0
[denovogenes]_121841	0	0	0	0	0	0	0	0	0	0	0	0	0	0	1.12267e-05	0	4.63397e-06	0	0
[denovogenes]_79748	0	0	0	0	0	3.90172e-05	3.95024e-05	0	0	0	0	0	0	0	0	0	0	0	0
[denovogenes]_136140	0	0	0	0	0	0	0	0	0	0	0	0	0	0	0	3.76528e-07	3.86282e-05	6.84971e-06	0
[denovogenes]_110021	0	0	0	0	0	8.23195e-06	1.14878e-05	0	0	0	0	0	0	0	0	0	0	0	0
[denovogenes]_45059	0	0	0	0	0	0	0	0	0	0	3.03284e-06	0	4.42732e-06	3.73855e-06	1.00346e-06	3.36308e-06	4.69416e-06	0	0
[denovogenes]_144272	0	0	0	0	0	0	0	0	0	0	0	0	0	0	0	4.1801e-07	0	0	0
[denovogenes]_137969	0	0	0	0	0	1.1126e-05	7.30661e-06	0	0	0	0	0	0	0	0	0	0	0	0
[denovogenes]_42795	0	2.44235e-06	0	0	0	0	0	0	0	0	2.95606e-06	0	5.17829e-06	7.2878e-06	4.56424e-06	7.18025e-06	0	0	0
[denovogenes]_82497	0	0	0	0	0	0	0	0	0	0	0	0	1.27441e-06	0	1.01096e-05	2.30492e-07	4.05364e-05	0	9.32148e-06
[denovogenes]_35349	0	0	0	0	0	0	0	0	0	0	0	0	0	0	2.39585e-05	0	1.89131e-05	0	0
[denovogenes]_164535	0	0	0	0	0	0	0	1.86222e-06	0	0	0	0	0	0	0	0	0	0	0
[denovogenes]_62573	0	0	0	0	0	0	0	0	0	0	7.26938e-06	0	2.12236e-06	4.48044e-06	0	3.45469e-06	2.81284e-06	1.74574e-05	3.10474e-05
[denovogenes]_72767	0	0	0	0	0	0.000122243	5.36863e-05	0	0	0	0	0	0	0	0	0	0	0	0
[denovogenes]_121024	0	0	0	0	0	0	0	0	0	9.15619e-05	0	0	0	0	3.93713e-06	9.4252e-07	2.76267e-05	2.28615e-05	0
[denovogenes]_132139	0	0	0	0	0	0	0	0	0	0	0	0	0	0	0	0	2.6192e-05	0	0
[denovogenes]_176108	0	0	0	0	0	0	5.15761e-06	0	0	0	0	0	0	0	0	0	0	0	0
[denovogenes]_40605	0	0	0	1.4459e-05	0	0	0	0	0	0	0	0	0	0	5.40545e-06	6.54625e-06	2.00806e-05	2.76948e-05	0
[denovogenes]_71806	0	0	0	3.62454e-06	0	3.03006e-05	7.46207e-05	0	0	0	0	0	0	0	0	0	0	0	0
[denovogenes]_43578	1.60277e-06	0	0	0	0	0	0	0	0	0	1.4922e-06	0	7.84188e-06	7.35765e-06	2.96228e-06	7.72184e-06	0	0	6.37316e-06
[denovogenes]_49337	0	0	0	0	0	0	0	0	0	0	3.17726e-06	0	4.63815e-06	0	3.50413e-07	4.02655e-06	0	0	0
[denovogenes]_50987	0	0	0	0	0	0	0	0	0	4.97412e-05	0	0	0	0	3.20828e-06	4.60824e-06	4.50249e-05	6.83075e-05	0
[denovogenes]_72574	0	3.29822e-06	0	0	0	0	0	0	0	0	0	0	3.49645e-06	0	8.80526e-07	1.98144e-05	0	3.83467e-06	4.26239e-06
[denovogenes]_107167	0	0	0	0	0	0	0	0	0	0	2.63874e-06	0	7.70404e-06	6.50549e-06	2.91021e-06	3.62276e-06	4.08418e-06	1.01391e-05	3.38101e-05
[denovogenes]_10368	1.58225e-05	1.43188e-06	8.83244e-07	1.58027e-06	0	0	0	0	0	5.33403e-05	6.93221e-06	1.67002e-05	6.32475e-05	4.05899e-05	8.65839e-05	0.000103775	0.000114001	0.000124858	4.44111e-05
[denovogenes]_34499	0	0	0	0	0	0	0	2.7941e-06	0	0	0	0	0	0	0	0	0	0	0
[denovogenes]_160704	0	0	0	0	0	0	0	0	0	0	0	0	0	0	0	5.42035e-07	0	0	0
[denovogenes]_31290	0	0	0	0	0	0	0	0	0	0	0	0	0	0	6.5096e-06	4.20078e-06	0	0	0
[denovogenes]_113351	0	0	0	0	0	0	0	0	0	0	2.76365e-06	0	1.61375e-05	2.04403e-05	7.92473e-06	1.05071e-05	4.27751e-06	2.65477e-05	0
[denovogenes]_105491	0	0	0	0	0	0	0	6.3164e-07	0	0	0	0	0	0	0	0	0	0	0
[denovogenes]_85033	0	0	0	0	0	0	0	0	0	0	0	0	0	0	9.81157e-07	2.5837e-06	1.03271e-05	4.27291e-06	4.74952e-06
[denovogenes]_89905	0	0	0	0	0	0	0	0	0	0	0	0	0	0	1.58889e-05	9.81597e-07	4.31582e-05	0	0
[denovogenes]_11361	0	0	0	0	0	0	0	0	0	0	1.79293e-06	0	3.66423e-06	2.21012e-06	0	5.8698e-06	0	1.72229e-06	1.91439e-06
[denovogenes]_42270	1.58254e-06	2.43465e-06	0	1.34348e-06	0	0	0	0	0	0	0.000163544	0	0.000165182	0.000163458	2.7949e-05	7.03312e-05	2.96457e-05	8.49191e-06	0
[denovogenes]_66386	8.12414e-06	6.24926e-06	1.9274e-06	5.51752e-05	0	0	0	0	0	0	0	0	0	0	2.08546e-06	0	0	0	0
[denovogenes]_62307	0	0	0	0	0	0	2.09248e-05	0	0	0	0	0	0	0	0	0	0	0	0
[denovogenes]_116809	0	0	0	0	0	0	0	0	0	0	2.83065e-06	0	3.30574e-06	0	6.24373e-06	6.5767e-06	0	0	0
[denovogenes]_16314	0	0	0	9.21826e-07	0	0	0	4.94347e-06	0	0	0	0	5.9031e-07	0	0	4.27058e-07	0	0	0
[denovogenes]_9710	0	0	4.32004e-07	0	0	0	0	0	0	2.60893e-05	0	3.2673e-05	0	0	3.23461e-05	0	2.09916e-05	0	1.81016e-06
[denovogenes]_20625	0	0	0	0	0	0	0	0	0	0	0	0	0	0	9.36559e-06	1.26475e-06	1.51657e-05	2.09164e-06	0
[denovogenes]_87415	0	0	0	0	0	0	0	0	0	0	0	0	0	0	0	0	2.82107e-05	0	0
[denovogenes]_102792	2.7564e-06	0	3.92364e-06	0	0	0	0	0	0	0	0	0	3.29665e-05	1.89803e-05	5.20768e-05	4.90542e-05	5.56077e-05	3.4512e-05	0
[denovogenes]_112315	5.90195e-06	1.36197e-05	1.4002e-06	2.75572e-05	0	0	0	0	0	0	0	0	0	0	0	0	0	0	0
[denovogenes]_40539	0	0	0	0	0	0	0	2.7219e-06	0	0	0	0	0	0	0	0	0	0	0
[denovogenes]_63164	5.90195e-06	1.5133e-05	1.86694e-06	5.34442e-05	0	0	0	0	0	0	0	0	1.0695e-06	0	1.33322e-05	9.67161e-07	0	0	0
[denovogenes]_101667	0	0	0	0	0	8.51381e-05	3.30386e-05	0	0	0	0	0	0	0	0	0	0	0	0
[denovogenes]_1594	0	0	0	0	0	0	0	0	0	0	0	0	8.89315e-07	1.2516e-06	1.70209e-05	1.07229e-07	0	0	0
[denovogenes]_104887	0	0	0	0	0	0	0	0	0	0	2.59476e-06	0	0	0	0	1.9182e-06	0	0	0
[denovogenes]_139006	0	0	0	0	0	0	0	0	0	0	0	0	0	0	0	1.55355e-06	0	0	0
[denovogenes]_76172	0	0	0	0	0	3.15073e-05	6.62121e-05	0	0	0	0	0	0	0	0	0	0	0	0
[denovogenes]_69653	0	0	0	0	0	0	0	0	0	0	1.94607e-06	0	5.68173e-06	0	1.97458e-05	1.64417e-06	3.01208e-06	0	0
[denovogenes]_43700	0	0	0	0	0	5.02096e-05	1.57373e-05	0	0	0	0	0	0	0	0	0	0	0	0
[denovogenes]_134588	0	0	0	0	0	0	0	0	0	0	0	0	0	0	7.68817e-07	0	0	0	0
[denovogenes]_58667	2.25468e-05	0	0	0	0	0	0	0	0	0.000107679	5.24784e-06	0	7.35433e-05	2.58758e-05	8.87451e-05	8.92288e-05	0.000100177	0.000168036	8.59183e-05
[denovogenes]_18980	0	0	0	0	0	0	0	0	0	0	0	0	1.23684e-06	2.61105e-06	1.70534e-05	1.11849e-07	1.14746e-05	2.03472e-06	0
[denovogenes]_36443	0	0	0	0	0	0	0	0	0	0	4.1211e-06	0	6.41702e-06	1.016e-05	6.06009e-06	7.10864e-06	2.12618e-06	0	1.76012e-05
[denovogenes]_11525	0	0	4.59526e-07	0	0	0	0	0	0	0	0	0	1.57948e-06	4.44584e-06	1.69051e-05	8.57002e-06	0	8.66131e-06	9.6274e-06
[denovogenes]_111507	2.93372e-06	0	0	1.99244e-05	0	0	0	0	0	0	0	0	0	0	0	0	0	0	0
[denovogenes]_95492	0	0	0	0	0	0	0	0	0	0	0	0	0	0	0	2.30014e-06	0	0	0
[denovogenes]_152315	0	0	0	0	0	0	0	0	0	0	0	0	0	0	0	4.74281e-07	0	0	0
[denovogenes]_161932	0	0	0	0	0	0	0	2.54075e-07	0	0	0	0	0	0	0	0	0	0	0
[denovogenes]_146450	0	0	0	0	0	0	0	0	0	0	0	0	0	0	0	1.29803e-06	0	0	0
[denovogenes]_76518	0	0	0	0	0	0	0	0	0	0	6.19988e-06	0	1.20674e-06	5.09501e-06	0	1.74603e-06	3.19867e-06	1.19112e-05	0
[denovogenes]_147550	0	0	0	0	0	0	1.0438e-06	0	0	0	0	0	0	0	0	0	0	0	0
[denovogenes]_124530	6.64458e-06	0	0	0	0	0	0	0	0	0	0	0	1.98672e-05	1.52513e-05	2.31969e-05	3.00525e-05	3.82993e-05	0	0
[denovogenes]_91145	0	0	0	0	0	0	0	0	0	0	0	4.52332e-05	0	0	1.34601e-05	0	1.0898e-05	0	0
[denovogenes]_79885	0	0	0	0	0	0	0	0	0	0	0	0	0	0	6.58585e-06	0	0	0	0
[denovogenes]_128709	0	0	0	0	0	0	0	0	0	0	0	0	0	0	0	3.42536e-07	0	6.23133e-06	0
[denovogenes]_9216	0	0	0	0	0	0	0	0	0	0	1.24882e-05	0	9.72275e-06	1.02627e-05	2.38731e-06	1.05509e-05	3.86577e-06	0	3.55579e-06
[denovogenes]_8683	0	2.69854e-06	8.32288e-07	0	0	0	0	0	0	7.53945e-05	0.00024496	1.57367e-05	0.000196914	0.000253646	3.27796e-05	9.42526e-05	2.27486e-05	7.84364e-06	1.39496e-05
[denovogenes]_52303	0	0	0	0	0	0	0	0	0	0	1.6388e-06	0	2.87077e-06	4.04025e-06	6.8681e-06	6.74977e-06	0	3.14846e-06	0
[denovogenes]_38103	0	0	0	0	0	0	0	0	0	0	2.80515e-06	0	9.00887e-06	0	2.44405e-05	2.16261e-05	2.17087e-06	2.69463e-06	0
[denovogenes]_70679	0	0	0	0	0	0	0	0	0	0	7.84971e-06	0	3.43769e-06	4.83812e-06	0	8.4972e-06	0	0	8.3815e-06
[denovogenes]_6959	0	0	0	0	0	0	0	0.000305878	1.80506e-05	0	0	0	0	0	0	0	0	0	0
[denovogenes]_64024	0	0	0	0	0	0	0	0	0	0	0	0	0	0	6.51519e-06	1.94961e-07	5.71462e-06	0	0
[denovogenes]_17075	0	0	0	0	0	0	0	0	0	0	2.0485e-06	0	5.38269e-06	2.52516e-06	6.77773e-07	5.19213e-06	0	0	4.37456e-06
[denovogenes]_84050	0	0	0	0	0	0	1.44054e-05	0	0	0	0	0	0	0	0	0	0	0	0
[denovogenes]_47407	0	0	0	1.41961e-06	0	0	0	0	0	0	0	0	9.09077e-07	0	0	1.05227e-05	0	0	5.65193e-05
[denovogenes]_88053	0	0	0	0	0	7.67912e-05	5.27222e-05	0	0	0	0	0	0	0	0	0	0	0	0
[denovogenes]_164879	0	0	0	0	7.58683e-05	0	0	0	0	0	0	0	0	1.3708e-05	0	5.87205e-07	0	0	0
[denovogenes]_383	8.05242e-07	6.19409e-07	0	0	0	0	0	0	0	1.15371e-05	6.74722e-06	0	1.55404e-05	1.84827e-05	6.77991e-06	1.47263e-05	4.64141e-06	7.20154e-06	1.44087e-05
[denovogenes]_67703	0	0	0	0	0	0	0	0	0	0	0	0	0	0	4.22219e-07	3.43659e-06	6.81422e-05	2.20651e-05	4.0877e-06
[denovogenes]_76934	0	0	0	0	0	9.49418e-05	5.14385e-05	0	0	0	0	0	0	0	0	0	0	0	0
[denovogenes]_120325	6.3502e-06	9.76942e-06	0	3.23456e-05	0	0	0	0	0	0	0	0	0	0	0	0	0	0	0
[denovogenes]_36769	2.96844e-06	0	0	0	0	4.2134e-06	3.90839e-05	0	0	0	0	0	0	0	0	0	0	0	0
[denovogenes]_78775	0	0	0	0	0	0	0	0	0	0	0	0	0	0	1.07217e-05	0	6.54208e-06	8.12047e-06	0
[denovogenes]_55787	0	0	0	1.54867e-05	0	0	0	7.97612e-06	0	0	2.20791e-05	3.27324e-05	5.95032e-06	0	1.87312e-06	1.97301e-06	0	0	0
[denovogenes]_111227	0	0	0	0	0	0	0	0	0	0	0	0	0	0	0	2.2942e-06	0	0	0
[denovogenes]_61844	0	0	0	0	0	0	0	0	0	0	0.00012129	0	9.72501e-05	0.000102651	2.39585e-05	4.51192e-05	1.12077e-05	6.95591e-06	7.73177e-06
[denovogenes]_4070	0	0	0	5.89866e-07	0	0	0	0	0	0	0	0	3.77733e-06	0	1.14151e-05	7.58324e-06	1.00125e-06	1.73994e-05	1.24329e-05
[denovogenes]_25099	0	0	0	0	0	0	0	0	0	0	0	0	0	0	2.53035e-05	0	1.26825e-05	0	0
[denovogenes]_130486	0	0	0	0	0	2.02004e-05	5.05762e-05	0	0	0	0	0	0	0	0	0	0	0	0
[denovogenes]_100693	0	0	0	0	0	0	0	0	0	0	2.52463e-06	0	5.89672e-06	1.86725e-05	1.94906e-05	2.31962e-05	2.7353e-05	3.88027e-05	1.07827e-05
[denovogenes]_144457	4.28774e-06	0	0	0	0	0	0	0	0	0	0	0	0	0	7.0442e-06	5.90216e-06	0	0	0
[denovogenes]_57097	0	0	0	0	0	0	0	0	0	0	1.72346e-06	0	1.00636e-06	0	7.98322e-06	9.1006e-07	1.33376e-05	0	0
[denovogenes]_172451	0	0	0	0	0	0	0	0	0	0	0	0	0	0	0	6.75688e-07	0	2.45839e-05	0
[denovogenes]_93520	7.71793e-06	2.37472e-05	0	3.93123e-05	0	0	0	0	0	0	0	0	0	0	0	0	0	0	0
[denovogenes]_11124	0	0	0	0	0	0	0	0	0	0	2.04616e-05	0	1.66231e-05	6.57984e-06	3.53217e-06	1.70055e-05	0	0	3.79961e-06
[denovogenes]_5637	0	0	0	0	0	0.00012789	9.23502e-05	0	0	0	0	0	0	0	0	0	0	0	0
[denovogenes]_135765	0	0	0	0	0	0	0	6.47545e-05	0	0	0	0	0	0	0	0	0	0	0
[denovogenes]_22834	0	0	0	0	0	0	0	0	0	0	3.38447e-06	0	5.92876e-06	0	9.95377e-07	5.59972e-06	0	2.16742e-06	7.22753e-06
[denovogenes]_117425	0	0	0	0	0	0	0	0	0	0	1.42396e-05	0	1.66295e-06	2.10635e-05	6.2818e-07	5.41374e-06	4.40793e-06	5.47142e-06	0
[denovogenes]_35435	3.35416e-05	2.24356e-06	0	1.23803e-06	0	0	0	0	0	4.17884e-05	1.22195e-05	5.23338e-05	9.03792e-05	2.00838e-05	0.000126381	0.000109978	0.000134493	0.000229545	0.000115977
[denovogenes]_52260	3.52046e-06	0	0	0	0	0	0	0	0	0	0	0	1.91385e-05	1.21208e-05	1.84354e-05	2.49222e-05	3.04379e-05	3.77816e-05	0
[denovogenes]_45190	0	0	0	0	0	0	0	0	0	0	1.52136e-06	0	0	0	8.0538e-06	8.03342e-07	4.70945e-06	0	0
[denovogenes]_87588	9.7886e-06	7.5296e-06	0	4.36271e-05	0	0	0	0	0	0	0	0	1.33036e-06	0	9.54833e-06	1.44367e-06	0	8.75426e-06	0
[denovogenes]_3513	0	0	0	5.67089e-07	0	0	0	4.88687e-05	1.47818e-05	0	3.73148e-06	0	1.52522e-05	1.68658e-05	9.60254e-06	1.12312e-05	2.88775e-06	7.16894e-06	2.92181e-05
[denovogenes]_44047	0	0	0	0	0	0	0	0	0	0	0	0	0	0	6.95644e-06	0	0	0	0
[denovogenes]_7743	0	0	0	0	0	7.19256e-06	8.2267e-05	0	0	0	0	0	0	0	0	0	0	0	0
[denovogenes]_149188	0	0	0	0	0	2.61308e-05	3.21759e-06	0	0	0	0	0	0	0	0	0	0	0	0
[denovogenes]_131014	0	0	0	0	0	0	0	0	0	0	0	0	0	0	5.15107e-06	7.04646e-07	1.03271e-05	0	0
[denovogenes]_86075	0	0	0	0	0	0	0	0	0	0	2.24547e-06	0	0	0	9.90591e-07	3.55711e-06	0	0	0
[denovogenes]_146980	0	0	0	0	0	1.26029e-05	0	0	0	0	0	0	0	0	0	0	0	0	0
[denovogenes]_90929	1.51256e-05	3.49048e-05	8.37307e-06	6.63437e-05	0	0	0	0	0	0	0	0	0	0	0	0	0	0	0
[denovogenes]_68869	0	0	0	0	0	0	0	0	0	0	0	3.71959e-05	4.50782e-06	0	5.1085e-06	3.48538e-05	0	1.11237e-05	8.24297e-06
[denovogenes]_94860	2.07944e-05	3.59899e-05	1.23334e-05	3.08931e-05	0	0	0	0	0	0	0	0	0	0	0	0	0	0	0
[denovogenes]_60149	0	0	0	0	0	0	0	0	0	0	8.87942e-06	0	9.33273e-06	0	2.3503e-06	4.50116e-06	0	3.41183e-06	3.79239e-06
[denovogenes]_38909	0	0	0	0	0	4.31554e-06	1.80673e-05	0	0	0	0	0	0	0	0	0	0	0	0
[denovogenes]_77346	0	0	0	0	0	0	0	0	0	0	0	0	2.43503e-06	0	6.43884e-06	1.10101e-06	1.29089e-05	0	0
[denovogenes]_150798	0	0	0	0	0	0	0	0	0	0	4.36502e-06	0	0	0	0	0	0	0	0
[denovogenes]_87153	0	0	0	0	0	0	0	2.9638e-06	0	0	6.80181e-06	0	0	0	0	1.19721e-06	0	0	0
[denovogenes]_147610	0	0	0	0	0	0	0	0	0	0	0	0	2.43503e-06	0	0	0	1.29089e-05	0	0
[denovogenes]_141412	0	0	0	6.9817e-06	0	0	0	0	0	0	0	0	0	0	0	0	0	0	0
[denovogenes]_6205	0	0	0	0	0	0	0	0	0	0	0	0	0	1.80765e-06	2.42594e-05	0	1.02137e-05	0	0
[denovogenes]_34943	0	0	0	0	0	0	0	0	0	0	3.77966e-05	0	2.36465e-06	3.66075e-05	1.191e-06	5.70234e-07	0	2.59339e-05	0
[denovogenes]_63359	0	0	0	0	0	0	0	0	0	0	7.32639e-06	0	3.20851e-06	4.51558e-06	8.08012e-07	5.9964e-06	0	0	0
[denovogenes]_22215	0	0	0	0	0	0	0	4.36025e-05	0	0	5.58681e-06	0	9.13427e-06	1.10189e-05	6.6545e-06	8.96822e-06	0	4.29336e-06	4.77224e-06
[denovogenes]_70093	0	0	0	0	0	0	0	0	0	0	0	0	2.2822e-06	9.63575e-06	1.12074e-05	1.23829e-06	0	0	0
[denovogenes]_104704	0	0	0	0	0	0	0	0	0	0	3.11372e-05	0	0	3.83824e-05	5.72342e-07	2.74029e-07	0	9.97013e-06	0
[denovogenes]_104516	0	0	0	0	0	0	0	0	0	0	2.59476e-06	0	0	0	4.00639e-06	0	4.01611e-06	0	0
[denovogenes]_64421	0	0	0	0	0	0	0	0	0	0	0	0	1.08223e-06	0	8.99394e-06	1.17441e-06	5.7373e-06	0	0
[denovogenes]_44060	0	2.48162e-06	0	0	0	0	0	3.01018e-05	0	0	1.50179e-06	0	1.05231e-05	2.22149e-05	8.28147e-06	6.97849e-06	0	2.88525e-06	1.60354e-05
[denovogenes]_38142	0	0	0	0	0	0	0	0	0	0	0	0	0	0	6.18748e-06	0	0	0	0
[denovogenes]_44013	0	0	0	0	0	0	0	0	0	0	1.50179e-06	0	1.75385e-06	0	1.52379e-05	2.85484e-06	2.32444e-06	0	0
[denovogenes]_5032	0	0	0	0	0	0	0	0	0	0	4.11504e-06	0	1.28152e-05	5.07256e-06	5.59735e-06	9.12625e-06	0	0	0
[denovogenes]_50603	0	0	0	0	0	0	0	0	0	0	0	0	0	0	1.52756e-05	2.21113e-06	4.98552e-06	0	0
[denovogenes]_92211	0	0	0	0	0	0	0	0	0	0	0.000104317	4.56924e-05	7.47566e-05	0.000151971	1.51656e-05	4.63206e-05	1.83477e-05	0	5.06294e-06
[denovogenes]_90900	2.52093e-06	0	0	1.92611e-05	0	0	0	0	0	0	0	0	0	0	0	0	0	0	0
[denovogenes]_101203	0.00543653	0.00494529	0.00196637	0.000351817	0	0	0	0	0	0.000156252	0	0	0	1.2516e-05	0	0	0	0	0
[denovogenes]_55792	0	0	0	0	4.63487e-05	0	0	0.000157055	4.03677e-05	0	0	0	0	0	0	3.58729e-07	0	0	7.25381e-06
[denovogenes]_144165	0	0	0	0	0	2.41378e-05	1.18887e-05	0	0	0	0	0	0	0	0	0	0	0	0
[denovogenes]_112414	5.90195e-06	0	0	0	0	0	0	0	0	0	0	0	2.40638e-05	6.77336e-06	3.33305e-05	4.2942e-05	6.37853e-05	5.27831e-05	0
[denovogenes]_41142	0	0	0	0	0	0	0	0	0	0	4.35147e-06	0	8.46966e-06	3.576e-06	7.35868e-06	1.11824e-05	2.24503e-06	0	0
[denovogenes]_119394	0	0	0	0	0	0	0	2.3178e-05	0	0	0	0	3.40904e-06	7.1967e-06	6.43884e-06	4.00767e-06	4.51812e-06	0	1.24675e-05
[denovogenes]_23637	0	0	0	0	0	3.14146e-05	3.18052e-05	0	0	0	0	0	0	0	0	0	0	0	0
[denovogenes]_142931	0	0	0	0	0	0	0	1.62058e-05	0	0	0	0	0	0	0	0	0	0	0
[denovogenes]_68854	0	0	0	0	0	0	0	0	0	0	9.64995e-06	0	5.63478e-06	4.75815e-06	1.27713e-06	9.57969e-06	0	1.11237e-05	8.24297e-06
[denovogenes]_16637	0	0	5.18593e-07	2.78355e-06	0	4.65401e-05	9.04173e-05	0	0	0	0	0	0	0	0	0	0	0	0
[denovogenes]_88948	0	0	0	0	0	0	0	0	0	0	0	0	0	0	1.52249e-06	3.40174e-06	0	0	4.91329e-06
[denovogenes]_112876	0	0	0	0	0	0	0	0	0	0	0	0	3.20851e-06	0	1.21202e-06	4.93252e-06	0	5.27831e-06	5.86705e-06
[denovogenes]_129950	0	0	0	0	0	2.00581e-05	6.58624e-06	0	0	0	0	0	0	0	0	0	0	0	0
[denovogenes]_67249	0	0	0	0	0	0	0	0	0	0	0	0	2.21726e-06	0	3.35029e-06	3.00764e-05	0	0	1.21634e-05
[denovogenes]_129264	1.40326e-05	0	0	0	0	0	0	0	0	0	6.53227e-06	0	5.72146e-06	8.05225e-06	3.02581e-05	3.86323e-05	4.0442e-05	3.76495e-05	0
[denovogenes]_128664	0	0	0	3.25328e-05	0	0	0	0	0	0	0	0	0	0	0	0	0	0	0
[denovogenes]_35601	0	0	0	0	0	0	0	0	0	0	1.36168e-06	0	0	3.35706e-06	6.90815e-06	2.87611e-07	6.32274e-06	0	0
[denovogenes]_65940	0	0	0	0	0	0	0	0	0	0	0	0	2.19055e-06	4.62439e-06	1.15847e-05	1.2678e-05	2.90321e-06	0	0
[denovogenes]_147110	0	0	0	0	0	0	0	0	0	0	4.13325e-06	0	0	1.019e-05	0	4.36506e-07	0	1.58816e-05	1.76531e-05
[denovogenes]_74119	4.36231e-06	6.71116e-06	1.03493e-06	5.555e-05	0	0	0	0	0	0	0	0	0	0	0	0	0	0	0
[denovogenes]_139959	0	0	0	0	0	0	0	5.24615e-06	0	0	3.73646e-06	0	0	1.84236e-05	0	0	0	0	0
[denovogenes]_35528	2.77891e-05	4.95022e-05	8.32773e-06	9.18816e-05	0	0	0	0	0	0	0	0	0	0	0	0	2.10758e-06	0	0
[denovogenes]_30665	0	0	0	0	0	0	0	0	0	0	0	0	1.48623e-06	0	8.42138e-06	5.37605e-07	0	2.44499e-06	2.71771e-06
[denovogenes]_125394	0	0	0	0	0	0	0	0	0	0	0	0	0	7.67648e-06	2.74724e-06	0	0	5.98208e-06	0
[denovogenes]_131418	0	0	0	0	0	0	0	0	0	0	0	0	1.94802e-06	0	7.35868e-07	1.76162e-06	5.16357e-06	6.40937e-06	7.12428e-06
[denovogenes]_192160	0	0	0	0	0	0	0	0	0	0	1.01534e-05	0	0	0	0	0	0	0	0
[denovogenes]_138587	0	0	0	0	0	1.12136e-05	2.30129e-05	0	0	0	0	0	0	0	0	0	0	0	0
[denovogenes]_141682	0	0	0	0	0	0	0	0	0	0	0	0	0	0	8.44439e-07	0	0	0	0
[denovogenes]_104638	0	0	0	0	0	0	0	0	0	0	0	0	3.03026e-06	0	1.77426e-05	1.9182e-06	2.81128e-05	0	0
[denovogenes]_51422	0	0	0	0	0	0	0	0	0	0	6.48691e-06	0	1.89391e-06	0	6.79656e-06	7.36453e-06	2.51007e-06	0	0
[denovogenes]_61633	0	2.97986e-06	0	0	0	0	0	2.18269e-06	0	0	0	0	0	0	0	5.71335e-07	0	0	0
[denovogenes]_56905	0	5.67488e-06	2.62538e-06	7.82874e-06	0	5.23576e-06	0	4.15675e-07	0.000204065	0	6.86849e-06	0	0	8.46671e-06	3.78756e-07	2.35746e-06	0	0	0
[denovogenes]_90241	0	0	0	0	0	0	0	0	0	0	0	0	1.35683e-06	0	5.12545e-07	2.69939e-06	0	0	0
[denovogenes]_116042	0	0	0	0	0	0	0	0	0	0	0	0	1.64291e-06	0	1.05504e-05	8.9142e-07	4.35482e-06	0	0
[denovogenes]_96404	0	0	0	0	0	0	0	0	0	0	2.44533e-06	4.71278e-05	2.42738e-05	6.02865e-06	2.04964e-05	2.14345e-05	3.40633e-05	1.87919e-05	2.61099e-05
[denovogenes]_30116	0	0	0	0	0	0	0	0	0	0	5.04927e-06	0	1.03193e-05	9.33626e-06	1.22512e-05	1.63973e-05	3.90757e-06	2.42517e-06	0
[denovogenes]_108532	0	0	0	0	0	0	0	0	0	0	0	0	0	0	4.12086e-06	5.63717e-07	2.47851e-05	0	5.69942e-06
[denovogenes]_38956	0	0	0	0	0	0	0	5.57095e-05	0	0	1.41533e-06	0	9.91721e-06	1.74465e-05	9.67778e-06	9.11769e-06	4.38121e-06	0	1.51121e-05
[denovogenes]_67398	1.02381e-05	6.30028e-06	9.71569e-07	4.17192e-05	2.6012e-05	0	0	0	0	0	0	0	3.33947e-06	0	1.59788e-05	4.02655e-07	0	3.6625e-06	0
[denovogenes]_40217	0	0	0	0	0	0	6.22298e-05	0	0	0	0	0	0	0	0	0	0	0	0
[denovogenes]_7075	0	0	0	0	0	0	0	0	0	0	0	1.47082e-05	0	0	7.23844e-06	6.12536e-06	0	0	0
[denovogenes]_69294	0	0	0	0	0	0	0	0	0	0	9.68999e-06	0	9.05305e-06	0	4.70223e-06	1.76015e-05	0	0	0
[denovogenes]_122917	0	0	0	0	0	0	7.59128e-06	0	0	0	0	0	0	0	0	0	0	0	0
[denovogenes]_101724	0	0	0	0	0	0	0	0	0	0	0	0	8.89315e-06	6.258e-06	6.15889e-06	3.48493e-06	0	0	0
[denovogenes]_68516	0	0	0	0	0	0	0	0	0	0	0	0	0	0	0	2.43581e-06	0	0	0
[denovogenes]_81943	2.33333e-06	3.58969e-06	0	9.90427e-06	0	0	0	0	0	0	2.17236e-06	0	0	0	1.58126e-05	2.06478e-06	0	0	0
[denovogenes]_31781	0	0	0	0	0	3.94495e-06	4.27467e-05	0	0	0	0	0	0	0	0	0	0	0	0
[denovogenes]_155168	0	0	0	0	0	0	0	0	0	0	0	0	0	0	0	0	0	8.97312e-06	0
[denovogenes]_122845	0	0	0	0	0	0	0	0	0	0	3.03284e-05	0	2.30221e-05	1.49542e-05	0	9.28852e-06	0	0	0
[denovogenes]_128535	0	0	0	0	0	0	0	0	0	0	3.22109e-06	0	5.64255e-06	0	0	1.70087e-06	0	0	0
[denovogenes]_5938	0	0	0	0	0	0	0	0	0	0	1.446e-06	0	8.44344e-06	5.34739e-06	4.78428e-06	9.00987e-06	2.23808e-06	1.38903e-06	1.54396e-05
[denovogenes]_86828	2.19174e-05	7.49305e-06	0.000363985	0.00251809	0	0	0	0	0	0	2.26727e-06	0	1.3239e-06	5.58967e-06	2.00042e-06	0	0	4.35588e-06	0
[denovogenes]_91946	0	0	0	0	0	0	0	0	0	0	0	0	0	0	0	3.48764e-06	0	0	0
[denovogenes]_131349	1.43333e-05	0	0	0	0	0	0	0	0	0	0	0	1.94802e-06	8.2248e-06	5.88694e-06	3.52323e-07	0	1.92281e-05	0
[denovogenes]_91462	7.60099e-06	1.16937e-05	0	6.88297e-05	0	0	0	0	0	0	0	0	0	0	0	0	0	0	5.03737e-06
[denovogenes]_139906	0	0	0	0	0	0	0	0	0	0	0	0	0	1.84236e-05	8.24172e-06	7.89204e-06	0	0	7.97919e-06
[denovogenes]_49940	0	0	0	0	0	0	0	6.11782e-06	0	0	0	0	0	0	0	0	0	0	0
[denovogenes]_162956	0	0	0	0	0	0	0	0	0	0	0	0.000103464	0	0	0	0	0	0	0
[denovogenes]_139946	0	0	0	0	0	0	0	6.15065e-06	0	0	0	0	0	0	0	0	0	0	0
[denovogenes]_24930	0	0	0	1.06471e-06	0	8.18873e-05	7.33584e-05	0	0	0	0	0	0	0	0	0	0	0	0
[denovogenes]_9338	0	0	0	0	0	0	0	0	0	2.5762e-05	0	1.61316e-05	9.77502e-07	2.06357e-06	6.83117e-06	1.29943e-05	6.4776e-06	3.85941e-05	1.78745e-05
[denovogenes]_124791	0	0	0	0	0	0	0	0	0	0	0	5.9612e-05	0	1.52513e-05	1.70565e-05	1.63329e-06	3.35119e-05	0	0
[denovogenes]_105966	0	0	0	0	0	8.00072e-06	7.88129e-06	0	0	0	0	0	0	0	0	0	0	0	0
[denovogenes]_121278	3.19532e-06	0	0	0	0	0	0	0	0	0	0	0	0	0	5.2495e-06	0	0	0	0
[denovogenes]_78433	0	0	0	0	0	0.00010264	5.68731e-05	0	0	0	0	0	0	0	0	0	0	0	0
[denovogenes]_37621	0	0	0	0	0	0	0	0	0	0	0	0	0	0	6.15054e-06	0	1.07896e-05	0	0
[denovogenes]_14505	0	0	0	0	0	0	0	0	0	0	9.73036e-07	0	5.11356e-06	0	1.43801e-05	1.04816e-05	1.50604e-06	9.347e-06	1.03896e-05
[denovogenes]_109283	0	0	0	0	0	0	0	0	0	0	2.68424e-06	0	1.56737e-06	0	1.5394e-05	5.66957e-07	6.2319e-05	0	0
[denovogenes]_75021	0	0	0	0	0	0	0	0	0	0	1.22373e-05	0	0	0	1.7995e-06	2.15394e-06	0	0	0
[denovogenes]_106230	0	0	0	0	0	0	0	0.000391022	0	0	0	0	0	0	0	0	0	0	0
[denovogenes]_21627	0	0	0	0	0	0	0	0	0	0	0	0	0	0	2.8807e-05	0	2.22694e-05	2.12633e-06	0
[denovogenes]_139345	0	0	0	0	0	0	0	1.8485e-05	0	0	3.70681e-06	0	0	0	0	3.9147e-07	0	0	7.91586e-06
[denovogenes]_83953	2.37756e-05	1.4631e-05	0.000474941	0.00244833	0	0	0	0	0	6.8129e-05	0	8.53214e-05	3.87758e-06	0	0	0	3.42607e-06	4.25266e-06	0
[denovogenes]_129226	0	0	1.66458e-06	8.93462e-06	0	0	0	0	0	0	0	0	0	0	0	0	0	0	0
[denovogenes]_92400	0	0	0	0	0	0	0	0	0	0	0	0	0	0	9.41313e-06	0	0	0	0
[denovogenes]_58215	0	0	0	0	0	0	0	0	0	0	1.74275e-06	0	0	0	5.38172e-06	1.84049e-07	2.69739e-06	0	0
[denovogenes]_25826	1.27004e-06	1.95388e-06	6.02619e-07	0	0	0	0	0	0	0	5.20267e-05	0	2.62367e-05	3.20663e-05	1.38231e-05	3.68378e-05	1.4641e-05	3.86185e-05	0.000138878
[denovogenes]_45342	0	0	0	0	0	0	0	0	0	0	0	0	5.33009e-06	0	6.7115e-07	7.55142e-06	0	2.92284e-06	9.74657e-06
[denovogenes]_158197	0	0	0	0	0	0	0	0	0	0	0	0	2.87077e-06	0	0	0	0	0	0
[denovogenes]_108928	0	0	0	0	0	0	0	0	0	0	2.6689e-06	0	1.55842e-06	0	0	3.3823e-06	0	0	0
[denovogenes]_39505	0	2.353e-06	0	0	0	0	0	0	0	0	2.84791e-06	0	0	3.51059e-06	1.47622e-05	0	3.96713e-05	0	0
[denovogenes]_128004	0	0	0	0	0	0	0	0	0	0	0	0	0	0	9.17315e-06	4.39197e-06	0	0	0
[denovogenes]_27027	0	0	0	0	0	0	0	0	0	0	1.20376e-06	0	1.05434e-05	8.90313e-06	2.92071e-06	9.53452e-06	3.72629e-06	4.62532e-06	7.71185e-06
[denovogenes]_1817	0	8.68148e-07	0	0	0	0	0	0	0	0	0.000139224	1.01253e-05	9.6941e-05	0.000107505	7.53251e-06	3.44e-05	3.25264e-06	1.51402e-05	1.12193e-05
[denovogenes]_7722	3.37254e-06	2.59423e-06	0	2.00416e-05	0	0	0	0	0	2.416e-05	2.35491e-06	1.51284e-05	5.5003e-06	9.67624e-06	2.23358e-05	3.15018e-06	2.42992e-06	0	0
[denovogenes]_100488	0	0	1.28667e-06	0	0	0	0	0	0	7.77039e-05	0	0	0	0	0	2.39961e-06	2.7353e-05	1.4551e-05	0
[denovogenes]_48442	0	0	0	0	0	0	0	0	0	0	0.000115186	0	8.10799e-05	8.16923e-05	1.32257e-05	1.44976e-05	0	0	9.43485e-05
[denovogenes]_110494	0	0	0	0	0	0	0	0	0	0	0	0	0	0	0	2.56605e-06	0	0	5.76531e-06
[denovogenes]_49253	0	0	0	0	0	0	0	1.15371e-06	0	0	0	0	0	0	0	0	0	0	0
[denovogenes]_123668	0	0	0	0	0	0	0	1.03457e-06	0	0	0	0	0	0	0	0	0	0	0
[denovogenes]_44933	0	0	0	0	0	0	0	0	0	0	1.51642e-06	0	0	0	1.87312e-05	8.96822e-06	0	8.74005e-06	0
[denovogenes]_134292	0	0	0	0	0	0	0	0	0	0	0	0	0	0	0	2.19223e-06	0	0	0
[denovogenes]_28089	0	0	0	1.11488e-06	0	0	0	0	0	0	4.15706e-05	0	2.07041e-05	3.31576e-05	9.97852e-06	2.45335e-05	2.08165e-05	3.05368e-05	9.92177e-05
[denovogenes]_72118	0	0	0	0	0	0	0	0	0	0	3.97496e-06	0	1.27658e-05	0	1.75356e-06	6.29684e-06	0	0	0
[denovogenes]_24504	0	0	0	0	0	0	0	0	0	0	0	0	0	0	3.22102e-05	0	1.25566e-05	0	0
[denovogenes]_32664	0	0	0	0	0	0	0	0.000219476	3.10956e-05	0	0	0	0	0	0	0	0	0	0
[denovogenes]_9971	3.39956e-05	2.82705e-06	8.71921e-07	2.34002e-06	2.33441e-05	0	0	0	0	5.26565e-05	2.56625e-05	0	9.34052e-05	5.06142e-05	0.000153023	0.000138671	0.000162851	0.000236654	0.000118738
[denovogenes]_32879	0	0	0	0	0	0	0	0	0	4.03798e-05	4.59186e-05	0	1.22572e-05	1.61724e-05	4.63018e-06	1.16385e-05	1.01531e-05	1.51232e-05	6.1637e-05
[denovogenes]_61510	0	0	0	0	0	5.49856e-06	1.53467e-05	0	0	0	0	0	0	0	0	0	0	0	0
[denovogenes]_14910	0	0	0	0	0	0	0	0	0	0	0	0	0	0	1.66652e-05	1.34712e-06	3.34113e-05	0	2.09538e-06
[denovogenes]_100049	0	0	0	0	0	0	0	0	0	0	0	0	0	0	4.43103e-06	1.32595e-06	1.16597e-05	0	0
[denovogenes]_97735	0	0	0	0	0	2.26052e-05	6.80404e-06	0	0	0	0	0	0	0	0	0	0	0	0
[denovogenes]_6513	0	0	3.7964e-07	0	0	0	0	0	0	0	2.23472e-06	0	2.04434e-05	3.67296e-06	1.24875e-05	5.82148e-06	1.49884e-05	1.28801e-05	4.61317e-05
[denovogenes]_124466	0	0	0	0	0	0	0	0	0	0	0	0	1.79423e-06	1.51509e-05	2.03332e-06	5.19213e-06	0	0	0
[denovogenes]_3191	0	2.00203e-06	0	0	0	0	0	0	0	0	0	1.1675e-05	2.82981e-06	1.49348e-06	1.52328e-05	1.03641e-05	9.37613e-07	2.67681e-05	1.42301e-05
[denovogenes]_67189	0	0	0	0	0	0	0	0	0	0	3.79722e-06	0	1.10863e-06	4.68078e-06	1.67515e-06	3.40865e-06	0	0	0
[denovogenes]_58068	9.35943e-06	5.75958e-06	0	4.13171e-05	0	0	0	0	0	0	0	0	0	0	0	3.68099e-07	0	0	0
[denovogenes]_99725	0	0	1.27975e-06	1.37382e-05	0	0	0	0	0	0	0	0	0	0	0	0	0	0	0
[denovogenes]_37934	0	2.31073e-06	7.12678e-07	0	0	0	0	0	0	0	0	2.69503e-05	1.0615e-05	6.89504e-06	8.63653e-06	5.83337e-05	1.08219e-05	0.000112836	7.76418e-05
[denovogenes]_106380	0	0	0	0	0	0	0	0	0	0	0	0	0	0	0	4.43373e-06	0	0	1.12067e-05
[denovogenes]_119187	0.000137958	0.000231535	3.42174e-05	9.58238e-05	0	0	0	0	0	0	0	5.62588e-05	0	0	0	0	0	0	0
[denovogenes]_78167	0	0	0	0	0	0	0	0	0	0	0	0	0	5.18681e-06	0	1.77749e-06	5.53572e-05	5.25453e-05	0
[denovogenes]_116298	0	0	0	0	0	0	0	0	0	0	0	0	0	0	0	1.4857e-06	0	0	0
[denovogenes]_45013	0	0	0	0	0	0	0	0	0	0	0	0	0	0	0	4.48411e-06	0	0	0
[denovogenes]_130976	0	0	0	3.34623e-05	0	0	0	0	0	0	0	0	0	0	0	0	0	0	0
[denovogenes]_124748	3.32229e-06	0	0	2.82042e-06	0	0	0	0	0	0	0	0	0	0	4.09357e-06	9.79971e-07	0	1.18849e-05	0
[denovogenes]_50784	0	0	0	0	0	0	0	0	0	0	0	0	1.88085e-06	0	1.42099e-06	6.12313e-06	0	3.09418e-06	3.43931e-06
[denovogenes]_137100	0	0	0	0	0	0	0	0	0	0	1.07782e-05	0	4.19574e-06	0	0	6.0708e-06	0	0	0
[denovogenes]_19247	0	0	0	0	0	0	0	0	0	0	0	0	0	0	1.0795e-05	0	1.15269e-05	0	0
[denovogenes]_46239	0	0	0	0	0	0	0	0	0	0	4.60912e-06	0	2.42221e-05	3.78774e-06	1.55888e-05	1.88215e-05	3.09135e-05	5.6082e-05	6.23374e-05
[denovogenes]_61564	0	0	0	0	0	0	0	0	0	0	0	0	0	0	5.9665e-06	0	2.79112e-06	0	0
[denovogenes]_90340	0	0	0	0	0	0	0	0	0	0	0	0	1.36362e-06	0	1.03021e-06	1.47976e-06	6.86755e-05	3.14059e-05	0
[denovogenes]_20462	0	1.79485e-06	0	0	0	0	0	0	0	0	0	0	0	0	3.35419e-05	0	2.18551e-05	0	0
[denovogenes]_140523	0	0	0	0	0	3.44547e-05	2.82836e-06	0	0	0	0	0	0	0	0	0	0	0	0
[denovogenes]_124730	3.32229e-06	0	0	0	0	0	0	0	0	0	0	0	5.41834e-06	1.52513e-05	1.22807e-05	9.79971e-07	0	0	0
[denovogenes]_140471	0	0	0	0	0	0	0	5.28845e-06	0	0	0	0	0	0	0	0	0	0	0
[denovogenes]_167471	1.25416e-05	0	0	0	0	0	0	0	0	0	0	0	0	0	0	0	0	0	0
[denovogenes]_79338	0	0	0	0	0	0	0	0	0	0	0	0	0	0	7.02419e-06	0	2.30014e-05	0	0
[denovogenes]_156305	0	0	0	0	0	0	4.77166e-06	0	0	0	0	0	0	0	0	0	0	0	0
[denovogenes]_39202	0	0	0	0	0	0	0	0	0	0	0	0	7.46051e-06	1.04997e-05	3.31923e-05	2.35382e-05	2.19726e-06	5.45478e-06	6.06321e-06
[denovogenes]_154094	4.96699e-06	0	4.71355e-06	0	0	0	0	0	0	0	0	0	0	0	0	0	0	0	0
[denovogenes]_118183	0	0	0	0	0	0	1.22679e-05	0	0	0	0	0	0	0	0	0	0	0	0
[denovogenes]_42533	1.42879e-05	5.37318e-05	6.02619e-06	5.93002e-05	0	0	0	0	0	0	1.47803e-06	0	0	0	0	0	0	0	0
[denovogenes]_134787	0	0	0	0	0	0	0	0	0	0	0	0	2.03525e-06	0	0	2.57669e-06	0	6.69636e-06	0
[denovogenes]_35841	0	0	0	0	0	0	0	0	0	0	0	0	1.59487e-06	3.36688e-06	1.44592e-05	4.32677e-07	2.11374e-06	0	0
[denovogenes]_99545	0	0	0	0	0	0	0	0	0	0	0	0	0	0	1.10183e-06	2.11017e-06	0	4.79846e-06	0
[denovogenes]_50152	0	0	0	0	0	2.44695e-05	4.9012e-05	0	0	0	0	0	0	0	0	0	0	0	0
[denovogenes]_71232	0	0	0	0	0	0	0	0	0	0	0	0	0	0	0	4.78684e-06	0	0	0
[denovogenes]_52891	0	0	0	0	0	0	0	0	0	0	1.65038e-06	0	0	0	6.5526e-06	0	7.66325e-06	0	0
[denovogenes]_136640	0	0	0	0	0	0	0	0	0	0	0	0	0	0	0	7.53057e-07	0	0	0
[denovogenes]_19925	0	0	0	0	0	0	0	0	0	0	0	2.07406e-05	1.25679e-06	5.30632e-06	1.80406e-05	1.81844e-06	3.9976e-05	2.06754e-06	2.29815e-06
[denovogenes]_109214	0	0	0	0	0	0	9.40621e-06	0	0	0	0	0	0	0	0	0	0	0	0
[denovogenes]_78416	0	0	0	0	0	0	0	0	0	0	5.47004e-05	0	3.07121e-05	6.74285e-05	7.88903e-06	1.35533e-05	0	0	3.59423e-05
[denovogenes]_139127	0	0	0	0	0	2.26052e-05	1.02061e-05	0	0	0	0	0	0	0	0	0	0	0	0
[denovogenes]_101595	0	0	0	0	0	0	0	3.36733e-05	0	0	0	0	1.03753e-05	0	4.4792e-06	4.82529e-06	3.9288e-06	0	1.08413e-05
[denovogenes]_63228	7.86926e-06	1.21064e-05	0	2.00416e-05	0	0	0	0	0	0	1.8316e-06	0	0	4.51558e-06	9.29214e-06	1.35403e-06	5.6698e-06	0	0
[denovogenes]_139118	0	0	0	0	0	0	0	0	0	0	0	0	6.49341e-06	0	0	7.8294e-07	0	0	0
[denovogenes]_96923	0	0	0	8.96597e-06	0	2.24862e-05	3.99941e-05	0	0	0	2.4582e-06	0	1.43539e-06	0	7.04884e-06	4.1537e-06	2.28284e-05	4.7227e-06	1.04989e-05
[denovogenes]_18705	0	0	0	0	0	0	0	0.000234039	0	0	0	0	0	0	0	0	0	0	0
[denovogenes]_79203	0	0	0	1.93583e-06	0	3.23665e-05	6.42982e-05	0	0	0	0	0	0	0	0	0	0	0	0
[denovogenes]_164766	0	0	0	0	0	0	0	0	0	0	0	0	3.20851e-06	0	0	0	0	0	0
[denovogenes]_113615	0	0	0	0	0	0	0	0.00010838	6.56871e-05	0	0	0	0	0	0	0	0	0	0
[denovogenes]_110961	1.75e-05	0	1.38392e-06	2.47607e-06	0	0	0	0	0	0	5.4309e-06	5.23338e-05	4.7568e-06	1.33892e-05	1.85678e-05	8.60324e-07	0	4.69524e-05	0
[denovogenes]_130098	0	0	0	0	0	0	0	0	0	0	0	0	0	0	5.80403e-06	3.47361e-06	0	1.26382e-05	0
[denovogenes]_62065	0	0	0	0	0	0.000104878	4.48592e-05	0	0	0	0	0	0	0	0	0	0	0	0
[denovogenes]_26260	0	0	0	2.06423e-05	0	0	0	0	0	0	1.19147e-06	0	2.78289e-06	1.17497e-05	1.76083e-05	2.26493e-06	1.84413e-06	6.86718e-06	0
[denovogenes]_78251	0	0	0	0	0	2.566e-05	5.73997e-05	0	0	0	0	0	0	0	0	0	0	0	0
[denovogenes]_36360	0	0	0	0	0	0	0	3.67124e-05	0	0	1.3737e-06	0	3.20851e-06	3.38668e-06	3.03004e-06	4.64237e-06	0	0	1.76012e-05
[denovogenes]_90880	0	0	0	0	0	0	0	0	0	0	0	0	2.72723e-06	0	3.09064e-06	4.6859e-06	0	0	0
[denovogenes]_40258	0	0	0	0	0	0	0	0	0	0	0	0	0	0	7.29075e-06	1.5177e-07	1.33458e-05	0	0
[denovogenes]_126113	0	0	0	0	0	0	0	0	0	0	0	0	0	0	4.14852e-06	1.98625e-06	0	0	0
[denovogenes]_41155	0	0	0	0	0	0	0	0	0	0	2.90098e-06	0	1.43984e-05	1.0728e-05	4.15925e-06	9.34422e-06	2.24503e-06	0	0
[denovogenes]_100513	0	0	0	0	0	0	0	0	0	0	0	0	1.47418e-06	0	0	1.06649e-06	3.90757e-05	1.4551e-05	0
[denovogenes]_129414	0	0	0	0	0	0	0	0	0	0	0	0	0	0	1.0086e-05	3.44932e-07	2.52762e-05	0	0
[denovogenes]_110385	0	0	0	0	0	0	0	0	0	0	1.61985e-05	0	6.30574e-06	3.32795e-05	2.9775e-06	5.41722e-06	0	0	0
[denovogenes]_103684	0	0	0	0	0	0	0	0	0	0	0	0	0	0	5.6918e-06	5.4503e-07	3.99392e-06	0	0
[denovogenes]_33936	0	0	0	0	0	0	0	0	0	0	3.99194e-06	0	1.08778e-05	1.96833e-05	4.40263e-06	1.06801e-05	2.05954e-06	7.66933e-06	5.68318e-06
[denovogenes]_124940	0	0	0	0	0	0	0	0	0	0	0	0	5.41834e-06	0	0	9.79971e-07	0	0	6.60529e-06
[denovogenes]_105925	6.76403e-05	0	0	0	3.5803e-05	0	0	0	0	0	0	0	1.9918e-05	0	1.50481e-05	1.57952e-05	2.43674e-05	0	0
[denovogenes]_27603	0	2.00985e-06	0	0	0	0	4.50574e-05	0	0	0	0	0	0	0	0	0	0	0	0
[denovogenes]_87644	0	0	0	0	0	0	0	0	0	0	0	0	0	0	8.0407e-06	0	1.0579e-05	0	0
[denovogenes]_169929	0	0	0	0	0	0	0	8.81014e-07	0	0	0	0	0	0	0	0	0	0	0
[denovogenes]_78923	0	0	0	0	0	0	0	9.9148e-05	0	0	0	0	0	0	0	0	0	0	0
[denovogenes]_101085	0	0	0	0	0	0	0	0	0	0	2.52463e-06	0	2.94836e-06	6.22417e-06	0	2.93285e-06	0	0	0
[denovogenes]_96547	0	0	0	0	0	0	0	0	0	0	0	0	0	0	3.77566e-06	1.80773e-06	0	4.69797e-06	0
[denovogenes]_75531	0	0	0	0	0	0	0	0	0	0	0	0	0	0	9.48882e-06	3.02874e-06	0	0	0
[denovogenes]_11075	0	0	0	0	0	0	0	0	0	0	8.87942e-07	0	2.07394e-06	0	5.09232e-06	1.03152e-05	2.74867e-06	2.55887e-05	1.13772e-05
[denovogenes]_59654	0	0	0	0	0	0	0	0	0	0	0	0	0	0	6.24373e-06	1.86838e-07	2.73826e-06	0	0
[denovogenes]_156868	0	0	0	0	0	0	0	3.03057e-06	0	0	0	0	0	0	0	0	0	0	0
[denovogenes]_79891	0	0	0	0	0	0	0	0	0	0	0	0	0	0	8.93794e-06	0	1.32037e-05	0	0
[denovogenes]_46344	0	0	0	0	0	4.70009e-05	6.63623e-05	0	0	0	0	0	0	0	0	0	0	0	0
[denovogenes]_60757	7.68836e-06	0	0	1.63174e-06	0	0	3.40415e-05	0	0	0	0	0	0	0	0	0	0	0	0
[denovogenes]_36071	7.3558e-06	4.52659e-06	1.3961e-06	4.87081e-05	1.8689e-05	0	0	0	0	0	0	0	1.59955e-06	3.37675e-06	1.38973e-05	2.45903e-06	0	0	0
[denovogenes]_91500	0	0	0	0	0	0	0	0	0	0	0	0	0	0	0	7.47352e-07	2.55571e-05	0	0
[denovogenes]_146757	0	0	0	0	0	0	0	0	0	0	0	0	0	0	0	4.32677e-07	0	0	0
[denovogenes]_128255	0	5.32265e-06	0	8.81138e-06	0	0	0	0	0	0	0	0	0	0	9.23641e-06	6.80348e-07	0	0	0
[denovogenes]_28360	0	0	0	0	0	0	0	0	0	0	0	0	1.43539e-06	0	1.21999e-05	1.03843e-06	2.66332e-05	0	0
[denovogenes]_51766	1.75408e-06	0	0	0	0	0	0	0	0	0	0.000160041	6.29469e-05	0.000131594	0.000120784	1.90914e-05	5.05325e-05	1.76934e-05	9.41236e-06	3.48741e-06
[denovogenes]_151678	0	0	0	0	0	0	0	0	0	0	0	0	0	0	0	0	6.88476e-06	0	0
[denovogenes]_152156	0	0	0	0	0	0	0	0	0	0	0	0	0	0	0	4.69764e-07	0	0	0
[denovogenes]_79722	0	0	0	0	0	0	0	0	0	0	4.0521e-05	0	2.24156e-05	5.25786e-06	2.35209e-06	5.63073e-06	0	4.09732e-06	0
[denovogenes]_152184	0	0	0	0	0	0	0	0	0	0	0	0	0	0	0	4.69764e-07	0	0	0
[denovogenes]_5422	7.53252e-07	1.15883e-06	0	0	0	0	0	0	0	2.15844e-05	0	0	4.91393e-06	1.72894e-06	8.19841e-06	5.22877e-05	0	1.34732e-05	8.98558e-06
[denovogenes]_96602	0	0	0	0	0	0	0	0	0	0	6.35785e-05	0	3.42689e-05	4.22005e-05	2.15752e-06	1.47201e-05	0	0	0
[denovogenes]_141050	0	0	0	0	0	0	0	0	0	0	0	0	0	0	4.18787e-06	0	5.87723e-06	0	0
[denovogenes]_135762	0	0	0	0	0	0	0	4.65959e-05	0	0	0	0	0	0	0	3.73676e-07	0	0	0
[denovogenes]_65418	2.00666e-06	0	0	0	0	0	0	0	0	0	7.47292e-05	3.60056e-05	7.74534e-05	3.68471e-05	7.41755e-06	2.76221e-05	2.8916e-06	2.8714e-05	0
[denovogenes]_79103	0	0	0	0	0	0	0	0	0	0	4.01543e-05	0	2.9617e-05	1.04206e-05	1.86464e-06	8.03488e-06	0	0	4.51312e-06
[denovogenes]_12790	0	0	4.75118e-07	0	0	0	0	0	0	0	2.33063e-05	0	1.19759e-05	1.60884e-05	3.49574e-06	6.30103e-06	0	1.79104e-06	0
[denovogenes]_28467	0	0	0	0	0	0.000105213	4.8428e-05	0	0	0	0	0	0	0	0	0	0	0	0
[denovogenes]_45437	0	0	0	0	0	0	1.29895e-05	0	0	0	0	0	0	0	0	0	0	0	0
[denovogenes]_27563	0	0	6.18271e-07	0	0	0	0	0	0	0	0	7.01409e-05	1.20423e-05	0	3.58568e-05	2.78015e-05	5.63299e-06	0	0
[denovogenes]_43741	0	0	0	0	0	0	0	0	0	0	0	0	0	0	5.94355e-06	1.58094e-07	9.26795e-06	0	0
[denovogenes]_58494	1.8789e-06	0	0	0	0	0	3.28387e-05	0	0	0	0	0	0	0	0	0	0	0	0
[denovogenes]_66852	8.15716e-06	0	9.67619e-07	1.73123e-06	0	0	0	0	0	5.84358e-05	0	0	4.54539e-05	2.80847e-05	7.41252e-05	7.88001e-05	5.28951e-05	0.000124019	0
[denovogenes]_138605	0	0	0	0	0	0	0	0	0	0	0	0	0	0	4.86716e-06	1.55355e-06	1.70764e-05	0	0
[denovogenes]_61580	0	0	0	0	0	0	0	0	0	0	1.80331e-06	0	1.05299e-06	0	7.55756e-06	1.14267e-06	1.11645e-05	0	0
[denovogenes]_138611	0	0	0	0	0	0	0	0	0	0	0	0	2.14743e-06	0	8.92312e-06	5.82581e-06	1.13842e-05	0	0
[denovogenes]_33490	0	0	0	0	0	0	0	0.000224718	6.28959e-05	0	0	0	0	0	0	0	0	0	0
[denovogenes]_134763	0	0	0	0	0	0	0	0	0	0	0	0	0	0	0	1.84049e-06	0	0	0
[denovogenes]_105250	0	0	0	0	0	0	1.17559e-05	0	0	0	0	0	0	0	0	0	0	0	0
[denovogenes]_121124	0	0	0	0	0	1.81418e-05	6.7016e-06	0	0	0	0	0	0	0	0	0	0	0	0
[denovogenes]_15654	2.14387e-06	0	0	9.10008e-07	0	5.47741e-05	0.000135641	0	0	0	0	0	0	0	0	0	0	0	0
[denovogenes]_121428	3.19532e-06	0	0	0	0	0	0	0	0	0	0	0	0	7.33422e-06	6.56188e-06	7.54016e-06	1.38134e-05	1.71461e-05	0
[denovogenes]_46472	0	0	0	0	0	0	0	1.71648e-06	0	0	0	0	0	0	0	6.51158e-07	0	0	0
[denovogenes]_103925	0	0	0	0	0	6.29449e-05	7.10477e-06	0	0	0	0	0	0	0	0	0	0	0	0
[denovogenes]_7284	0	0	0	0	0	0	0	0	0	0	3.07781e-06	0	2.69578e-06	1.89699e-06	5.09167e-07	5.03816e-06	0	1.47827e-06	0
[denovogenes]_7976	0	0	0	0	0	0	0	1.63549e-05	0	0	0	0	1.38908e-06	0	3.49818e-07	8.3744e-08	0	0	0
[denovogenes]_85430	0	0	0	0	0	0	0	0	0	0	5.36334e-05	0	3.00126e-05	3.30566e-05	3.45048e-06	1.20363e-05	0	0	0
[denovogenes]_81015	3.00537e-05	0	0	0	0	0	0	0	0	0	0	0	0	0	4.74753e-06	2.27305e-07	9.99401e-06	7.02963e-05	0
[denovogenes]_37702	0	0	0	0	0	0	0	0	0	0	8.36521e-06	0	1.05833e-05	1.03117e-05	1.01484e-05	1.32516e-05	0	0	0
[denovogenes]_48384	0	0	0	0	0	0	0	0	0	0	1.57258e-06	0	4.5913e-06	3.87701e-06	5.54998e-06	4.81627e-06	7.30202e-06	0	6.71649e-06
[denovogenes]_149799	0	0	0	0	0	0	0	0	0	0	4.32461e-06	0	2.52521e-06	1.06618e-05	0	9.1343e-07	0	0	0
[denovogenes]_2600	0	0	0	0	0	0	0	0	0	0	0	0	3.3463e-07	8.47709e-06	1.44104e-05	4.84174e-07	5.32196e-06	0	0
[denovogenes]_75968	0	0	0	0	0	0	0	0	0	0	0	0	1.20142e-06	0	9.07678e-07	3.04208e-06	3.18458e-06	0	0
[denovogenes]_123651	0	0	0	0	0	0	0	0	0	0	0	0	0	0	1.68336e-05	6.44774e-07	1.88993e-05	0	0
[denovogenes]_15635	7.50354e-06	1.64911e-06	0	6.55205e-05	0	9.12902e-06	0	0	0	0	0	0	0	0	0	0	0	0	0
[denovogenes]_23681	0	0	0	0	0	0	0	0	0	0	0	0	6.68439e-07	0	1.28777e-05	6.04476e-07	0	0	0
[denovogenes]_90697	0	0	0	0	0	0	0	0	0	0	0	0	5.45446e-06	1.72721e-05	1.13324e-05	8.13866e-06	2.1687e-05	1.34597e-05	1.4961e-05
[denovogenes]_126553	3.38963e-06	5.21476e-06	0	4.31639e-05	0	0	0	0	0	0	3.15579e-06	0	0	0	6.26482e-06	2.99951e-06	0	0	0
[denovogenes]_57293	0	0	0	0	0	0	0	0	0	0	0	0	8.05087e-06	4.24897e-06	1.14046e-06	4.00426e-06	0	0	0
[denovogenes]_94958	0	0	0	0	0	1.47578e-05	2.54406e-05	0	0	0	0	0	0	0	0	0	0	0	0
[denovogenes]_165180	0	0	0	0	0	0	0	2.69199e-07	0	0	0	0	0	0	0	0	0	0	0
[denovogenes]_27195	0	0	0	0	0	0	0	4.28297e-05	0	0	3.6206e-06	0	3.52355e-06	5.95076e-06	4.7917e-06	4.97076e-06	0	2.31864e-06	2.57726e-06
[denovogenes]_39847	0	0	0	0	0	0	0	0	0	0	2.85662e-06	0	3.33606e-06	0	0	4.22357e-06	0	2.74407e-06	0
[denovogenes]_48494	0	0	0	0	0	2.40562e-05	1.85627e-05	0	0	0	0	0	0	0	0	0	0	0	0
[denovogenes]_41681	0	0	0	0	0	0	0	0	0	0	0	0	5.96582e-06	3.59835e-06	0	5.70323e-06	0	0	0
[denovogenes]_28511	1.32366e-06	0	0	0	0	0	0	0	0	0	0	0	2.37463e-05	1.51909e-05	3.64245e-05	1.82204e-05	1.33517e-05	4.02488e-05	6.31598e-05
[denovogenes]_115130	0	0	0	0	0	0	0	0	0	0	0	0	0	0	5.55206e-06	0	1.29862e-05	0	0
[denovogenes]_148609	0	0	0	0	0	0	0	0	0	0	0	0	2.4793e-06	0	9.36559e-07	8.96822e-07	6.57182e-06	0	9.06726e-06
[denovogenes]_19560	0	0	0	9.74562e-07	0	0	0	0	0	0	2.03068e-05	0	1.12334e-05	2.63495e-06	1.65023e-06	1.62536e-05	0	0	1.8259e-05
[denovogenes]_104344	0	0	0	2.36602e-06	0	6.32946e-05	0.00011106	0	0	0	0	0	0	0	0	0	0	0	0
[denovogenes]_63085	0	0	0	0	0	5.58481e-06	1.87966e-05	0	0	0	0	0	0	0	0	0	0	0	0
[denovogenes]_23900	0	0	0	0	0	0	0	0	0	0	0	0	4.69057e-06	2.82917e-06	2.53124e-07	5.33246e-06	0	0	7.35183e-06
[denovogenes]_39564	0	0	0	0	0	0	0	0	0	0	1.42396e-05	2.74433e-05	4.98884e-06	0	1.88454e-06	1.29328e-05	0	0	0
[denovogenes]_87987	1.22957e-05	7.56651e-06	0	7.30683e-05	3.12399e-05	0	0	0	0	0	0	0	0	0	0	0	0	0	0
[denovogenes]_142385	0	0	0	0	0	0	0	0	0	0	0	0	0	0	3.40567e-06	3.26117e-06	0	0	0
[denovogenes]_121890	0	0	0	0	0	0	0	0	0	9.21488e-05	0	0	0	0	3.30197e-06	1.89712e-06	0	0	0
[denovogenes]_42205	0	0	0	0	0	0	0	1.05241e-05	0	0	7.34367e-06	0	2.57286e-06	0	1.61983e-06	4.65332e-06	0	2.82174e-06	2.19553e-05
[denovogenes]_18868	0	1.74612e-06	0	0	0	0	0	0	0	0	5.60046e-05	0	2.8383e-05	4.42874e-05	1.30525e-05	4.45266e-05	2.45328e-05	4.66927e-05	0.000146676
[denovogenes]_80218	1.84097e-05	1.41612e-05	2.1838e-06	3.51647e-05	0	0	0	0	0	0	0	0	0	0	0	4.52525e-07	0	0	0
[denovogenes]_29414	0	0	0	0	0	0	0	0	0	0	7.61778e-05	0	3.28143e-05	3.38668e-05	1.3222e-05	4.39179e-05	1.93289e-06	2.87908e-05	0.00010134
[denovogenes]_80566	0	0	0	0	0	0	0	0	0	0	0	0	0	0	1.41773e-06	4.29899e-06	0	0	1.37257e-05
[denovogenes]_45373	1.96732e-05	4.03547e-05	9.33468e-06	6.68053e-05	0	0	0	0	0	0	0	0	0	0	0	0	0	0	0
[denovogenes]_73064	0	0	0	0	0	0	0	0	0	0	8.01815e-06	0	1.05344e-05	0	0	1.03731e-05	0	0	0
[denovogenes]_109677	0	0	0	0	0	0	0	0	0	0	5.36848e-06	0	3.13475e-06	6.61766e-06	0	4.53565e-06	0	0	0
[denovogenes]_1756	5.02783e-05	8.59447e-07	7.95215e-07	2.37129e-06	1.41936e-05	0	0	0	0	6.40321e-05	1.87239e-05	3.00715e-05	0.000102043	7.69358e-05	0.00016371	0.000142758	0.000173882	0.000278786	0.000102183
[denovogenes]_18854	0	0	0	0	0	0	0	2.25104e-06	0	0	0	0	0	0	0	0	0	0	0
[denovogenes]_74985	0	0	0	0	0	0	0	0	0	0	0	0	3.57279e-06	0	2.69925e-06	3.6617e-06	0	0	0
[denovogenes]_115665	0	0	0	0	0	0	0	0	0	0	5.5935e-06	0	0	6.89504e-06	0	1.18144e-06	0	1.07463e-05	0
[denovogenes]_58674	0	0	0	0	0	0	0	0	0	0	0	0	2.04287e-06	4.31263e-06	1.54339e-06	7.75902e-06	0	0	0
[denovogenes]_114873	3.00399e-06	0	0	1.2751e-05	0	0	0	0	0	0	0	0	0	0	0	0	0	0	0
[denovogenes]_1897	0	0	0	0	0	0	0	0	0	0	1.05909e-05	0	1.11316e-05	2.61105e-06	1.19141e-05	1.56029e-05	4.91769e-06	0	0
[denovogenes]_22745	1.21175e-06	0	0	0	0	0	0	0	0	0	1.01534e-05	4.34851e-05	4.47951e-05	5.56267e-06	4.65339e-05	2.5854e-05	2.79382e-05	4.76833e-05	7.46845e-05
[denovogenes]_106679	0	0	0	0	0	0	0	0	0	0	3.43037e-05	0	2.31121e-05	6.50549e-06	2.91021e-06	1.14256e-05	4.08418e-06	1.52087e-05	0
[denovogenes]_9941	0	0	0	0	0	0	0	0	0	0	0	0	4.48722e-06	6.3152e-06	2.09056e-05	2.97575e-06	0	0	0
[denovogenes]_112683	0	0	0	0	0	0	0	0	0	0	0	0	0	0	7.87811e-06	0	4.25235e-06	0	0
[denovogenes]_66165	1.01142e-05	6.22406e-06	0	2.23245e-05	0	0	0	0	0	0	9.22815e-05	0	0	2.32152e-05	7.06196e-06	3.97784e-06	0	0	0
[denovogenes]_99768	0	0	0	0	0	0	0	0	0	0	2.51106e-06	0	1.173e-05	1.85721e-05	1.32931e-05	1.06076e-06	3.4979e-05	0	0
[denovogenes]_120227	0	0	0	0	0	0	0	0	0	0	0	0	1.71524e-06	0	0	1.86133e-06	4.54654e-06	0	0
[denovogenes]_14733	0	0	0	0	0	0	0	0	0	0	1.17253e-05	0	1.02699e-05	9.63575e-06	3.23289e-06	1.03191e-05	3.02469e-06	1.87722e-05	2.08661e-05
[denovogenes]_77045	0	0	0	0	0	0	0	0	0	0	8.30324e-06	0	3.63631e-06	1.02353e-05	9.15747e-07	7.67281e-06	0	3.98805e-06	0
[denovogenes]_79842	0	0	0	0	0	0	0	0	0	0	0	0	0	0	5.1746e-06	0	6.60183e-06	0	0
[denovogenes]_99271	0	0	0	0	0	0	0	0	0	0	0	0	0	0	4.95825e-06	0	0	0	0
[denovogenes]_122174	0	0	0	0	0	0	0	0	0	0	5.98792e-06	0	0	0	0	2.84569e-06	0	0	6.39358e-06
[denovogenes]_60612	0	0	0	0	0	0	0	0	0	0	0	0	2.08186e-06	0	0	2.44744e-06	0	0	3.80687e-06
[denovogenes]_48378	0	0	0	0	0	0	0	0	0	0	0	0	0	3.87701e-06	3.12186e-06	4.48411e-06	9.73603e-06	9.06376e-06	0
[denovogenes]_142025	0	0	0	1.75985e-05	0	0	0	0	0	0	0	0	0	0	0	0	0	0	0
[denovogenes]_124428	0	0	0	0	0	0	0	0	0	0	0	0	0	0	0	9.73524e-07	0	0	0
[denovogenes]_98503	0	0	0	0	0	0	0	0	0	0	2.48435e-06	0	0	0	4.38389e-06	0	7.69042e-06	0	0
[denovogenes]_99862	0	0	0	0	0	0	1.25705e-05	0	0	0	0	0	0	0	0	0	0	0	0
[denovogenes]_60421	2.10623e-05	2.94574e-06	0	0	0	0	0	0	0	0.000164602	1.0696e-05	0	3.43506e-05	3.51594e-05	5.50497e-05	5.59145e-05	4.69057e-05	4.45231e-05	4.18755e-05
[denovogenes]_15684	0	0	0	0	0	0	0	0	0	0	1.99597e-06	0	0	0	1.91514e-05	0	0	0	0
[denovogenes]_163934	0	0	0	0	0	0	0	2.62938e-07	0	0	0	0	0	0	0	0	0	0	0
[denovogenes]_78426	0	0	0	0	0	0.000147545	0.000107427	0	0	0	0	0	0	0	0	0	0	0	0
[truncated: 153,219 more rows]
