# Supplementary material for: A Comparative Metagenomics Study on Gastrointestinal Microbiota in Amphibious Mudskippers and Other Vertebrate Animals
Source: Animals (Basel). 2019 Sep 6;9(9):660. doi: 10.3390/ani9090660 (PMC6769816; doi:10.3390/ani9090660)
Supplement: Supplementary file 1 [file animals-09-00660-s001.zip › Table 8.xlsx]

## Sheet: kingdom
Table 8. Taxonomy relative abundance at the levels from phylum to species in each metagenome sequenced sample
	BP4	BP5	BP8	BP11	PM	IP3	IP8	SG2	SG4	CI1	CI2	CI3	CI4	CI5	CI6	CI7	CI8	CI9	CI10
Eukaryota	22.9023	28.0495	30.819	14.4366	13.1221	0.0366667	36.2134	1.04318	0.434743	9.98574	0.140083	9.72506	0.0776467	0.367919	0.025793	0.0121436	0.228494	0.280955	0.256607
Unclassfied	27.5223	29.1649	35.549	24.5614	45.1689	19.8559	38.493	17.098	15.5216	27.5501	26.4941	32.3651	25.3829	25.8282	25.2884	23.4867	25.4336	21.8234	23.7478
Bacteria	48.7076	41.5883	33.4309	60.3924	32.4531	80.0582	24.5857	81.3808	83.9416	59.4239	73.0096	55.3393	74.3854	73.083	74.5416	76.3821	74.2737	77.8175	75.9195
Viruses	0.867822	1.19178	0.189718	0.566963	9.25592	0.00444935	0.69431	0.46387	0.0898335	3.00607	0.261074	2.51346	0.0909366	0.653399	0.113749	0.0876078	0.0470372	0.0701399	0.0518161
Archaea	0	0.00554417	0.0114549	0.0425805	0	0.0447563	0.0136059	0.014138	0.0123095	0.0341829	0.0951165	0.0570627	0.0631645	0.0674406	0.0304656	0.0314837	0.017245	0.00808691	0.0242572

## Sheet: phylum
	BP4	BP5	BP8	BP11	PM	IP3	IP8	SG2	SG4	CI1	CI2	CI3	CI4	CI5	CI6	CI7	CI8	CI9	CI10
Unclassfied	41.8833	48.0593	61.5691	37.1248	54.4302	19.9755	39.3026	17.6708	15.6387	32.2808	27.5975	36.219	26.1069	27.1618	25.7499	23.859	25.8894	22.0681	24.1588
Chrysiogenetes	0	0	0	0.000102859	0	0.000591911	0	0	0	0	0.000428926	0	0	0.00128913	0.00809373	4.00192e-05	0.00557902	0.00225514	0.000864044
Armatimonadetes	0	0	0.000103979	0	0	0	0	0	0	0	0.000382256	0	0.000941531	0.000715202	0.00506227	0.00150323	0.00246098	0	0
Calditrichaeota	0	0	0.00370486	0.00311787	0	0	0	0	0.00156818	0.0904223	0.00113525	0.0927812	0.00180086	0	0.0138678	0.00179575	0.012032	0.000723664	0.00831803
Cyanobacteria	14.2043	16.5073	26.8122	14.3091	6.68262	0.0266797	0	0.133684	0.0739241	1.86407	0.122371	1.57949	0.0821222	0.175914	0.0921079	0.0502694	0.102203	0.167884	0.110416
Chlorophyta	0.0105358	0.00526887	0.0224251	0.00420915	0	0	0	0	0	0	0.000218702	0	0	0	0	0	0	0	0
Arthropoda	0	0	0	0.000939143	1.02488	0.000502451	0.194598	0	0	0.108427	0.00363492	0.163349	0.00112333	0.00806038	8.13211e-05	7.67562e-05	0.00399582	0.00212345	0.00569512
Fusobacteria	0.156949	0.362089	0.0707159	2.74104	0.756306	39.921	7.52527	0.00340968	0.0013026	8.58465	16.2197	5.66718	7.89685	9.61322	3.25934	9.3462	4.89072	8.34655	26.75
Blastocladiomycota	0.000760324	0.00306192	0.0070117	0.0119712	0	0	0	0	0	0	0	0	0	0	0	0	0	0	0
Crenarchaeota	0	0	0	0	0	0	0	0	0	0	0.0113109	0	0.0103731	0.0122019	0.00172347	0.00146772	0.000432065	0	0.00554229
Gemmatimonadetes	0	0.000951238	6.58686e-05	0	0	0	0	0	0	0	0.00180172	0	0.00150946	0.000755109	0.00526615	0.00224679	0.000256687	0.000318286	0
Deferribacteres	0.000405832	0	0.000181885	0	0	0.0036969	0	0.00252988	0.00443488	0.0132629	0	0.123445	0.00163953	0	0.0117904	0.00199045	0.00480851	0.00378993	0
Bacillariophyta	0	0.00640686	0	0.00428829	0	0	0	0	0	0	0	0	0	0	0	0	0	0	0
Nitrospinae	0	0	0	0	0	0	0	0	0	0	0.000242682	0	0	0	0.0031273	0	0	0	0
Fibrobacteres	0	0	0	0	0	0.00229267	0	0.00107823	0.000458594	0	0	0	0.000582939	0	0.00645547	0.000643283	0.00539415	0.000220389	0.000928847
Proteobacteria	25.3369	7.99041	2.74989	28.2964	23.4464	30.387	11.6737	80.5463	83.5593	32.9687	6.98131	29.9812	27.2335	21.5644	48.0759	46.0486	48.5847	59.2234	28.9359
Lentisphaerae	0.00210692	0.0055216	0.000961431	0.000876928	0	0	0	0	0	0.0633374	0.0137444	0.0670382	0.00887682	0.0308316	0.454185	0.0085724	0.283287	0.00619566	0.00433258
Spirochaetes	0.303693	0.183255	0.260715	0.0278407	0	0.0836978	0.00609976	0.0276664	0.0148624	0.107653	0.529938	0.122327	0.3851	0.397489	0.17106	0.146622	0.121446	0.0329316	0.150197
Synergistetes	0.00022104	0.00235149	0.000144374	0	0	0.0126669	0.00506119	0	0	0	0.0348989	0.0250718	0.0233886	0.0223336	0.027857	0.0164084	0.0180338	0.00400566	0.00959091
Thermodesulfobacteria	0.000275576	0	0.00013145	0	0	0	0	0.0219959	0.0163347	0	0.000435681	0.00542912	0.000787656	0.00027172	0.0110291	0.00182961	0.00587936	0	0
Deinococcus-Thermus	0.000838469	0.00870738	0.0170045	0.0246305	0	0	0	0	0	0.0186614	0.032525	0	0.0252405	0.0178448	0.0110959	0.0111623	0.0066453	0.0031082	0.00462831
Basidiomycota	6.23151	6.32043	2.8053	1.193	0.542918	0.00650917	12.3393	0.161523	0.0730333	2.55307	0.0350864	3.08632	0.0168301	0.0810368	0.00469474	0.00221855	0.0684965	0.0656731	0.0539151
Verrucomicrobia	0.00942757	0.0218638	0.00802691	0.00899381	0	0.00125842	0	0.00763746	0.0071598	0.504517	0.482106	0.319537	0.33933	0.351378	1.56626	0.477277	0.319008	0.0290978	0.0115268
Microsporidia	0.899592	0.888511	0.559413	0.0442675	0	0	0.0721545	0.324669	0.157299	0.598826	0.0046417	0.212014	0.00132384	0.00790546	0.00174114	0.000538593	0.00220915	0.0127619	0.00997134
Dictyoglomi	0	0	0	0	0	0	0	0	0	0	0.00716055	0	0.00452635	0.00568375	0.000262141	0.00176291	0	0	0.000655657
Bacteroidetes	6.84714	14.4234	2.42402	13.3958	0.464275	6.04227	2.24785	0.292208	0.10047	5.20191	1.49435	6.65012	5.67547	4.84532	12.6545	6.45318	13.7393	5.76128	7.16088
Ascomycota	1.62783	1.89776	1.2241	0.222881	8.06188	0.0109434	7.88487	0.306347	0.0756814	1.52941	0.0229925	0.765282	0.0178521	0.0640927	0.00757141	0.00400877	0.0283924	0.0315145	0.0299742
Chlamydiae	0	0	0.000725349	0.0023422	0	0.00195259	1.3089	0.0274302	0.00665586	0.011678	0.0015503	0	0.000610098	0.00242165	0.00622522	0.000135339	0.00306567	0	0.00163914
Tenericutes	0.388315	0.00517512	0.131521	0.745755	0	0.0653415	0.022017	0	0	0.024272	0.103738	0.037941	0.0546372	0.0785025	0.0173508	0.024094	0.0133797	0.0108247	0.0178577
Ignavibacteriae	0.000803909	0.000951238	0	0.00238781	0	0.00931464	0.00488546	0	0	0	0.00252067	0.0108582	0.00813894	0.00566219	0.0236293	0.00880673	0.0213594	0.00385831	0.00833507
Acidobacteria	0.00665684	0.00735303	0.00152415	0.00833936	0	0.00481477	0.00366409	0.0234949	0.0143268	0	0.00134289	0.00863381	0.00755868	0.00186269	0.0127761	0.00588151	0.00804924	0.00813527	0.0121382
Thermotogae	0	0.0015785	0.00130878	0.00704358	0	0.0116816	0.00647398	0.00382912	0.00598617	0	0.0345799	0.00627913	0.0226498	0.0289409	0.0128889	0.0104747	0.00878144	0.00171413	0.00326738
Elusimicrobia	0.00035354	0	0	0	0	0.00276148	0.0137942	0	0	0.0104023	0.016274	0	0.0165822	0.0158526	0.00225733	0.00351993	0	0.00181085	0.00988688
Neocallimastigomycota	0.00227412	0	0.000542378	0	0	0	0	0	0	0	0	0	0	0	0	0	0	0	0
Euryarchaeota	0	0.00126174	0.000572531	0.0108533	0	0.0447563	0.0136059	0.014138	0.0123095	0.0233561	0.0838057	0.0570627	0.0521319	0.0552387	0.026759	0.0294669	0.0151641	0.00808691	0.0187149
Nitrospirae	0	0	0	0	0	0	0	0	0	0.00582071	0.00260179	0	0.00110959	0.00173083	0.0081187	0.00190534	0.00479649	0.000151992	0.000524114
Chytridiomycota	0.114139	0.22459	0.0283333	0.0512934	0.107039	0.00434771	3.67016	0.0483855	0.0226307	0.0691626	0.00426637	0.110454	0.00126183	0.00111318	6.11026e-05	0.000319368	0.000428908	0.00355032	0.000173346
Actinobacteria	0.94108	1.29316	0.409563	0.0523064	0	0.00213188	0.951332	0.015987	0.00575735	0.23627	0.441151	0.331716	0.373718	0.444296	0.0956243	0.504674	0.0457918	0.249991	0.287454
Aquificae	0	0.000700429	0.00408548	0	0	0.0548343	0.0193625	0.00388001	0.00392952	0.00775285	0.00915057	0	0.0101532	0.0093212	0.0261892	0.00459393	0.014146	0.00147313	0.00179199
Mucoromycota	0.539132	1.04583	0.39709	1.02419	3.38536	0.00908524	7.69303	0.170234	0.093992	3.56662	0.0506429	4.2674	0.0262435	0.150077	0.00798078	0.00315063	0.095	0.126225	0.110066
Planctomycetes	0.000493023	0.0105891	0.00630575	0.00392638	0	0	0	0.00134779	0.00191081	0.00683907	0.0143825	0.00963774	0.0156375	0.00700313	0.064146	0.0211634	0.0276532	0.00305377	0.00597622
Firmicutes	0.479818	0.702053	0.471186	0.664059	1.09813	3.25356	0.709384	0.166877	0.095646	9.28799	45.625	9.93148	31.562	34.823	7.50837	12.9207	5.61942	3.80869	12.1045
Chloroflexi	0.0060241	0.00705533	0.00243741	0.00682115	0	0.0194595	0	0	0.000127387	0.138297	0.00253957	0.141488	0.00263107	0.0031355	0.0132118	0.00572127	0.0158976	0.00089788	0.000712215
Cryptomycota	0	0.000759001	0.00792157	0	0	0.00527864	4.327	0.0238966	0.00926985	0.123787	0	0	0	0.000920227	0	0	0	0.00323237	0
Balneolaeota	0.00507109	0.0116696	0.00161261	0.006028	0	0	0	0	0	0	0.00175698	0	0.00112951	0.000844245	0.00449555	0.0039376	0.00119578	0.000296547	0.00011362
Caldiserica	0	0	0	0	0	0	0	0	0.000835297	0	0	0	0	0	0	0.000198407	0	0	0
Chlorobi	0	0.000656125	0.000100507	0.000426322	0	0.0360973	0.00489679	0.0006477	0.00204315	0	0.0067422	0.00748957	0.00774781	0.00751772	0.0269975	0.0137881	0.0111844	0.00607879	0.00471955

## Sheet: class
	BP4	BP5	BP8	BP11	PM	IP3	IP8	SG2	SG4	CI1	CI2	CI3	CI4	CI5	CI6	CI7	CI8	CI9	CI10
Synergistia	0.00022104	0.00235149	0.000144374	0	0	0.0126669	0.00506119	0	0	0	0.0348989	0.0250718	0.0233886	0.0223336	0.027857	0.0164084	0.0180338	0.00400566	0.00959091
Sphingobacteriia	0.00119162	0.00114323	0.000792338	0.000604522	0	0.0424432	0.00568873	0.00668723	0.00239111	0.0397089	0.0142646	0.0404441	0.0457602	0.0286956	0.0906691	0.0729641	0.0540212	0.0345791	0.0418518
Unclassfied	45.036	50.3074	65.9716	41.1365	63.755	20.0522	51.1559	18.3735	16.0076	37.2203	28.9834	41.1941	27.0968	28.3723	26.081	24.2576	26.2141	22.4494	24.7395
Methanobacteria	0	0	0	0	0	0	0	0	0	0	0.0193418	0	0.0104567	0.0118193	0.00125906	0.00647273	0.000892059	0.00190016	0.00317134
Chrysiogenetes	0	0	0	0.000102859	0	0.000591911	0	0	0	0	0.000428926	0	0	0.00128913	0.00809373	4.00192e-05	0.00557902	0.00225514	0.000864044
Thermoleophilia	0	0	0	0	0	0	0	0.00936757	0.00326796	0	0	0	0	0	0	0	0	0	0
Betaproteobacteria	0.0704832	0.0390765	0.0349891	0.0943971	0.214146	0.0941454	3.23657	0.10859	0.0896105	0.469256	0.701525	0.329009	0.204196	0.506126	0.256109	0.56764	0.119461	0.330584	0.258572
Agaricomycetes	5.50432	5.76153	2.18459	0.453465	0.542918	0.00438224	10.6628	0.0897083	0.0402092	2.19953	0.0283353	2.42216	0.013711	0.0757122	0.0040538	0.00161547	0.054546	0.0482588	0.0448361
Saprospiria	0	0.00244764	0.0013087	0.0659724	0	0.00133603	0	0.0482944	0.00202294	0.0193418	0.0140152	0.00454577	0.0091147	0.00592056	0.0155215	0.00771643	0.00566895	0.00027239	0.00618684
Deferribacteres	0.000405832	0	0.000181885	0	0	0.0036969	0	0.00252988	0.00443488	0.0132629	0	0.123445	0.00163953	0	0.0117904	0.00199045	0.00480851	0.00378993	0
Opitutae	0.000808235	0.00279988	0.000174504	0.000973506	0	0.000992569	0	0.00763746	0.0071598	0.0435495	0.0213471	0.0167669	0.024258	0.0188596	0.0622583	0.0347034	0.0196994	0.00255124	0.000636924
Acidobacteriia	0.00665684	0.00735303	0.00152415	0.00833936	0	0.00481477	0.00366409	0.0234949	0.0135624	0	0.000675118	0.00863381	0.00388431	0.000677845	0.00372983	0.00189752	0.00373479	0.00775499	0.0115607
Solibacteres	0	0	0	0	0	0	0	0	0.000764324	0	0.000237474	0	0.00138704	0.00118484	0.00349221	0.00140499	0.00125327	0	0
Mollicutes	0.388315	0.00517512	0.131521	0.745755	0	0.0653415	0.022017	0	0	0.024272	0.103738	0.037941	0.0546372	0.0785025	0.0173508	0.024094	0.0133797	0.0108247	0.0178577
Rubrobacteria	0	0.0111392	0.00684136	0.00184093	0	0	0	0	0	0	0	0	0	0	0	0	0	0	0
Zetaproteobacteria	0	0	0.000557444	0	0	0	0	0	0.00107228	0	0.00167378	0	0.000673997	0	0.000109584	0.000923716	0	0	0
Chloroflexia	0	0	0	0	0	0.0143669	0	0	0	0.104315	0.000844756	0.0838158	0.000791569	0	0.00398503	0.000394594	0.0057177	0.00089788	0
Thermodesulfobacteria	0.000275576	0	0.00013145	0	0	0	0	0.0219959	0.0163347	0	0.000435681	0.00542912	0.000787656	0.00027172	0.0110291	0.00182961	0.00587936	0	0
Eurotiomycetes	0.0214982	0.0418206	0.00701453	0.0447796	2.24397	0.000530165	0.197387	0.050061	0.0197693	0.199572	0.00878769	0.119455	0.00576706	0.0103733	0.000230503	0.00042418	0.00460203	0.0148772	0.0087257
Taphrinomycetes	0	0	0	0	0	0	0	0.0143952	0.00231298	0	0	0	0	0	0	0	0	0	0
Tissierellia	0.00164411	0.000892641	0.00181293	0.000959928	0	0.0268502	0.00784579	0	0.000798484	0.0785907	0.234747	0.0330742	0.175976	0.199829	0.0504054	0.0669134	0.033273	0.0149392	0.0675157
Glomeromycetes	0.00584323	0.00403395	0.00353856	0.00251473	0.743222	0.00047374	0.391953	0.0054422	0.00312566	0.236725	0.00113018	0.282841	0.0032812	0.0120382	0.000293184	0.000255975	0.00562617	0.00306586	0.0111911
Methanomicrobia	0	0.00126174	0.000572531	0.0104558	0	0.0443793	0.0136059	0.0115744	0.00931095	0.0233561	0.0303672	0.0251684	0.0229967	0.0234154	0.0175681	0.0141022	0.00732942	0.00559547	0.010785
Tremellomycetes	0.386568	0.295656	0.217123	0.454272	0	0	0	0.0348076	0.0139173	0.285229	0.00339631	0.550064	0.00168394	0.00408224	0.000533229	0.000489525	0.00724922	0.00981238	0.00660023
Neocallimastigomycetes	0.00227412	0	0.000542378	0	0	0	0	0	0	0	0	0	0	0	0	0	0	0	0
Dothideomycetes	0.000269688	0.115766	0.33176	0.00642654	0	0.00270547	1.74928	0.00882697	0.00284784	0.578238	0.000870347	0.0751886	0.00671089	0.00663555	0.000937975	0.00143167	0	0	0.00410288
Verrucomicrobiae	0.00815279	0.0183101	0.00596815	0.00677886	0	0.000265847	0	0	0	0.422273	0.451943	0.28181	0.302898	0.325264	1.44822	0.424368	0.274943	0.026162	0.0108899
Deinococci	0.000838469	0.00870738	0.0170045	0.0246305	0	0	0	0	0	0.0186614	0.032525	0	0.0252405	0.0178448	0.0110959	0.0111623	0.0066453	0.0031082	0.00462831
Lentisphaeria	0.00210692	0.0055216	0.000961431	0.000876928	0	0	0	0	0	0.0633374	0.0137444	0.0670382	0.00887682	0.0308316	0.454185	0.0085724	0.283287	0.00619566	0.00433258
Chytridiomycetes	0.114139	0.22459	0.0283333	0.0512934	0.107039	0.00434771	3.67016	0.0483855	0.0226307	0.0691626	0.00426637	0.110454	0.00126183	0.00111318	6.11026e-05	0.000319368	0.000428908	0.00355032	0.000173346
Epsilonproteobacteria	0.0113614	0.00745175	0.00321	0.0313521	0	0.0900709	0.0146185	0.254345	0.0346774	0.0921926	0.0223306	0.0922689	0.0228714	0.0294073	0.548886	0.0390634	0.660007	0.0169236	0.0272843
Spirochaetia	0.303693	0.183255	0.260715	0.0278407	0	0.0836978	0.00609976	0.0276664	0.0148624	0.107653	0.529938	0.122327	0.3851	0.397489	0.17106	0.146622	0.121446	0.0329316	0.150197
Halobacteria	0	0	0	0	0	0	0	0	0	0	0.00029589	0	0.000164595	0	0.000595775	5.62331e-05	0.000836405	0	0
Bacteroidia	0.134388	0.230843	0.0643346	0.156741	0.366817	5.52348	0.991695	0.113062	0.0717137	3.85684	1.22065	5.16232	5.22282	4.42149	11.6803	5.76024	13.1902	5.37292	6.63065
Negativicutes	0.000826853	0.00521186	0.00154128	0.00508566	0	0.109249	0.0131496	0.00451476	0.00230427	0.0832506	0.242118	0.0363784	0.180933	0.176579	0.0743124	0.0948946	0.0436804	0.0362289	0.112658
Gloeobacteria	0.618652	0.760909	1.04592	0.652509	0	0	0	0.00192272	0.00122666	0.0569899	0.000606977	0.0436359	0.000543828	0.00273037	0.00050336	0.00071487	0.00113994	0.00151278	0.00125635
Schizosaccharomycetes	0.00979245	0.00375575	0.00622799	0.000558628	0	0.000993701	0.655695	0.00650766	0.00269096	0	0	0	0	0	0.00250104	0	0.00319199	0	0
Ignavibacteria	0.000803909	0.000951238	0	0.00238781	0	0.00931464	0.00488546	0	0	0	0.00252067	0.0108582	0.00813894	0.00566219	0.0236293	0.00880673	0.0213594	0.00385831	0.00833507
Aquificae	0	0.000700429	0.00408548	0	0	0.0548343	0.0193625	0.00388001	0.00392952	0.00775285	0.00915057	0	0.0101532	0.0093212	0.0261892	0.00459393	0.014146	0.00147313	0.00179199
Actinobacteria	0.940215	1.28146	0.402721	0.0453536	0	0.001906	0.951332	0.00661947	0.00248939	0.203527	0.395432	0.321526	0.341993	0.403065	0.083985	0.487757	0.0420978	0.248248	0.267957
Archaeoglobi	0	0	0	0	0	0.000356004	0	0	0	0	0.00515802	0	0.0013042	0.00233956	0.00269156	0.00156357	0.00150392	0	0
Cytophagia	0.0461105	0.176662	0.0264508	0.153564	0.00912387	0.111215	0.0230906	0.00955588	0.00418295	0.213353	0.115002	0.50675	0.140301	0.121226	0.173019	0.151842	0.115237	0.0840107	0.134332
Exobasidiomycetes	0.00162856	0.00702688	0.0324972	0.000278714	0	0	0	0	0	0	0.000118992	0	0	0.000296847	0	0	0	0	0
Thermoplasmata	0	0	0	0.000397552	0	2.09951e-05	0	0	0	0	0.0226534	0.0146267	0.0158339	0.0157605	0.00273961	0.00579787	0.00460225	0.000591287	0.00407472
Nitrospinia	0	0	0	0	0	0	0	0	0	0	0.000242682	0	0	0	0.0031273	0	0	0	0
Ktedonobacteria	0.00562086	0.00705533	0.00243741	0.00682115	0	0.0050926	0	0	0	0.0150349	0	0	0	0	0.000271732	0.000612474	0	0	0
Dehalococcoidia	0	0	0	0	0	0	0	0	0	0	0.000638878	0.0576726	0	0.000722691	0.0039387	0.00156391	0.00348028	0	0
Phycisphaerae	0	0	0	0	0	0	0	0	0	0	0.000838356	0	0	0	0.000253204	3.98318e-05	0	0	0
Methanococci	0	0	0	0	0	0	0	0	0	0	0.00514075	0.0172676	0.00071491	0.00190392	0.00118772	0.000738554	0	0	0
Fibrobacteria	0	0	0	0	0	0.00229267	0	0.00107823	0.000458594	0	0	0	0.000582939	0	0.00645547	0.000643283	0.00539415	0.000220389	0.000928847
Thermoprotei	0	0	0	0	0	0	0	0	0	0	0.0113109	0	0.0103731	0.0122019	0.00172347	0.00146772	0.000432065	0	0.00554229
Acidithiobacillia	0	0.00650249	0.00179713	0.00241794	0	0.0315129	0	0.00366799	0.00340736	0	0.000461096	0	4.10937e-05	0	0.00107635	0.000997185	0.000313233	0.000404046	0
Alphaproteobacteria	0.173863	0.437169	1.05739	0.672058	0.656136	0.0571511	2.82956	0.42202	0.593366	0.656825	0.110052	0.942	0.0825274	0.119901	0.0843561	0.0566239	0.0780125	0.047583	0.0769445
Saccharomycetes	1.5446	1.56335	0.623879	0.0921359	0.345398	0.0013808	0.92649	0.0661278	0.0139052	0.231702	0.00303486	0.295671	0	0.0167415	0.00104464	0.000363756	0.0105833	0.0121695	0.00680076
Deltaproteobacteria	0.321888	0.652254	0.517668	0.209065	7.07151	0.0377892	0.0116603	0.0969166	0.0812732	0.11194	0.248958	0.257881	0.190227	0.205802	0.372601	0.0992057	0.210052	0.0298722	0.113829
Pucciniomycetes	0.331786	0.238638	0.355189	0.245453	0	0	0	0.00600981	0.00241409	0.0683063	0.00323576	0.114098	0.00143518	0.000945438	0.000107705	0.000113552	0.00670135	0.00760196	0.00247876
Erysipelotrichia	0.104308	0.168466	0.0466918	0.0450943	0	0.021867	0	0.0014246	0.00181774	3.57465	17.8314	4.08802	13.3285	14.114	2.50665	4.66776	1.58019	0.902435	5.38119
Caldilineae	0.000403239	0	0	0	0	0	0	0	0	0.018947	0.000508104	0	0.00168713	0.00241281	0.00426647	0.00264218	0.00669967	0	0.000712215
Spartobacteria	0.000226596	0.000753749	0.000340563	0	0	0	0	0	0	0.0204213	0.00612433	0.016423	0.00922458	0.00494961	0.0355545	0.0123527	0.0175595	0.000207647	0
Leotiomycetes	0.000635838	0.00154492	0.00860516	0.0181911	0	0	0.0853967	0.0117883	0.00479903	0.0455658	0.00155867	0.0305097	0.0023273	0.00887409	0.000748125	0.00131465	0.000621709	0.000351982	0.0020229
Mixiomycetes	0	0	0	0	0	0.000784282	0.597556	0.0111085	0.00872274	0	0	0	0	0	0	0	0	0	0
Anaerolineae	0	0	0	0	0	0	0	0	0.000127387	0	0.000547837	0	0.000152372	0	0.000275767	0.000312344	0	0	0
Nitrospira	0	0	0	0	0	0	0	0	0	0.00582071	0.00260179	0	0.00110959	0.00173083	0.0081187	0.00190534	0.00479649	0.000151992	0.000524114
Gemmatimonadetes	0	0.000951238	6.58686e-05	0	0	0	0	0	0	0	0.00180172	0	0.00150946	0.000755109	0.00526615	0.00224679	0.000256687	0.000318286	0
Pelagophyceae	11.8839	15.4477	22.327	10.7437	0	0	0.032339	0	0	1.21757	0.0164	1.00249	0.011208	0.0495973	0.00330688	0.00167656	0.0252147	0.0307359	0.0406022
Chlorobia	0	0.000656125	0.000100507	0.000426322	0	0.0360973	0.00489679	0.0006477	0.00204315	0	0.0067422	0.00748957	0.00774781	0.00751772	0.0269975	0.0137881	0.0111844	0.00607879	0.00471955
Blastocladiomycetes	0.000760324	0.00306192	0.0070117	0.0119712	0	0	0	0	0	0	0	0	0	0	0	0	0	0	0
Holophagae	0	0	0	0	0	0	0	0	0	0	0.0004303	0	0.00228733	0	0.00555403	0.002579	0.00306118	0.000380278	0.000577521
Chitinophagia	0.0115813	0.0193733	0.00535069	0.0179918	0	0.00826485	0	0.00555452	0.00299244	0.0843492	0.0157239	0.108574	0.0335186	0.0302678	0.257046	0.169321	0.0393481	0.0203657	0.0306143
Bacilli	0.257575	0.302506	0.273752	0.4558	1.09013	0.548084	0.147189	0.129877	0.0583441	1.63517	9.51276	1.8795	5.88405	7.36075	0.943438	3.14826	0.555437	1.61607	1.60967
Gammaproteobacteria	24.7511	6.84747	1.13388	27.2644	15.5046	30.0763	5.57486	79.6105	82.7212	31.6385	5.89071	28.3516	26.729	20.6967	46.8069	45.2773	47.5156	58.7923	28.4529
Flavobacteriia	6.65274	13.9911	2.32505	12.9985	0.0883341	0.319962	1.21629	0.109054	0.0171664	0.966212	0.110045	0.823213	0.202183	0.224504	0.393562	0.258044	0.305609	0.209076	0.277787
Chlamydiia	0	0	0.000725349	0.0023422	0	0.00195259	1.3089	0.0274302	0.00665586	0.011678	0.0015503	0	0.000610098	0.00242165	0.00622522	0.000135339	0.00306567	0	0.00163914
Pezizomycetes	0	0	0	0	0	0.000421626	0.354378	0	0	0	0	0	0	0	0	0	0	0	0
Dictyoglomia	0	0	0	0	0	0	0	0	0	0	0.00716055	0	0.00452635	0.00568375	0.000262141	0.00176291	0	0	0.000655657
Orbiliomycetes	0.0496015	0.10934	0.0117128	0.0100857	0	0	0	0.0365959	0.0133547	0	0	0	0	0	0	0	0	0	0
Microbotryomycetes	0.0065283	0.0175793	0.0126673	0.00503546	0	0.00134264	1.00938	0.00437729	0.00279263	0	0	0	0	0	0	0	0	0	0
Sordariomycetes	0.00143235	0.062177	0.234334	0.050601	5.47251	0.002432	1.69254	0.112044	0.0155776	0.474331	0.00818201	0.219341	0.00273594	0.020074	0.00210913	0.000474516	0.0093933	0.0041158	0.00719604
Fusobacteriia	0.156949	0.362089	0.0707159	2.74104	0.756306	39.921	7.52527	0.00340968	0.0013026	8.58465	16.2197	5.66718	7.89685	9.61322	3.25934	9.3462	4.89072	8.34655	26.75
Pneumocystidomycetes	0	0	0.000569753	0.00010221	0	0.00247968	2.2237	0	0.000423701	0	0.000558904	0.0251165	0.000310901	0.00139428	0	0	0	0	0.00112587
Caldisericia	0	0	0	0	0	0	0	0	0.000835297	0	0	0	0	0	0	0.000198407	0	0	0
Thermotogae	0	0.0015785	0.00130878	0.00704358	0	0.0116816	0.00647398	0.00382912	0.00598617	0	0.0345799	0.00627913	0.0226498	0.0289409	0.0128889	0.0104747	0.00878144	0.00171413	0.00326738
Calditrichae	0	0	0.00370486	0.00311787	0	0	0	0	0.00156818	0.0904223	0.00113525	0.0927812	0.00180086	0	0.0138678	0.00179575	0.012032	0.000723664	0.00831803
Insecta	0	0	0	0.000939143	1.02488	0	0.0267154	0	0	0.108427	0.00363492	0.163349	0.00112333	0.00806038	8.13211e-05	7.67562e-05	0.00399582	0.00212345	0.00569512
Methylacidiphilae	0	0	0.00154369	0.000894911	0	0	0	0	0	0.0182739	0.000683407	0.00453748	0.000647983	0.000726495	0.0129577	0.000889548	0.00368523	0.000176954	0
Elusimicrobia	0	0	0	0	0	0.00276148	0.0137942	0	0	0	0	0	0.000201171	0	7.28169e-05	0.000309282	0	0.00126759	0.00145701
Ustilaginomycetes	0.000678569	0	0.00323677	0.0344908	0	0	0.0695775	0	0	0	0	0	0	0	0	0	0	0	0
Chthonomonadetes	0	0	0.000103979	0	0	0	0	0	0	0	0.000382256	0	0.000941531	0.000715202	0.00135766	0.00150323	0.000270134	0	0
Acidimicrobiia	0	0.000559983	0	0	0	0	0	0	0	0	0.0029893	0	0.00446823	0.00494841	0.00184596	0.00250451	0	0.000297457	0.00727563
Thermococci	0	0	0	0	0	0	0	0	0	0	0.000848642	0	0.000660903	0	0.0007172	0.000735759	0	0	0.000683814
Planctomycetia	0.000493023	0.0105891	0.00630575	0.00392638	0	0	0	0.00134779	0.00191081	0.00683907	0.0135441	0.00963774	0.0156375	0.00700313	0.0638928	0.0211235	0.0276532	0.00305377	0.00597622
Clostridia	0.107345	0.215391	0.146149	0.153958	0.00800561	2.54751	0.541199	0.0262713	0.0313973	3.65138	16.6061	3.66199	11.1417	12.069	3.76024	4.64398	3.28311	1.17887	4.58437
Coriobacteriia	0.000864478	0	0	0.00511183	0	0.000225879	0	0	0	0.0327428	0.0427295	0.0101907	0.0272569	0.0362824	0.00979334	0.0144119	0.00369403	0.00144566	0.012222
Wallemiomycetes	0	0	0	0	0	0	0	0.0155115	0.00497732	0	0	0	0	0	0	0	0	0	0
Fimbriimonadia	0	0	0	0	0	0	0	0	0	0	0	0	0	0	0.00370462	0	0.00219085	0	0
Trebouxiophyceae	0.0105358	0.00526887	0.0224251	0.00420915	0	0	0	0	0	0	0.000218702	0	0	0	0	0	0	0	0
Balneolia	0.00507109	0.0116696	0.00161261	0.006028	0	0	0	0	0	0	0.00175698	0	0.00112951	0.000844245	0.00449555	0.0039376	0.00119578	0.000296547	0.00011362

## Sheet: order
	BP4	BP5	BP8	BP11	PM	IP3	IP8	SG2	SG4	CI1	CI2	CI3	CI4	CI5	CI6	CI7	CI8	CI9	CI10
Pelagomonadales	11.8839	15.4477	22.327	10.7437	0	0	0.032339	0	0	1.21757	0.0164	1.00249	0.011208	0.0495973	0.00330688	0.00167656	0.0252147	0.0307359	0.0406022
Microthamniales	0.0105358	0.00526887	0.0224251	0.00420915	0	0	0	0	0	0	0.000218702	0	0	0	0	0	0	0	0
Methanomicrobiales	0	0.000615349	0.000134684	0.00237969	0	0.0429785	0.0136059	0	0	0.0233561	0.00612509	0.00702411	0.00442694	0.0030891	0.00473471	0.00609864	0.00312498	0.00223605	0.00633131
Unclassfied	31.4561	34.1088	40.7237	26.5855	53.5463	20.0385	43.8011	18.2634	16.0596	31.9261	29.0093	35.5039	27.3199	27.9233	26.1834	24.3728	26.2748	22.3453	24.7522
Rhizophydiales	0.114139	0.22459	0.0283333	0.0512934	0	0.00434771	3.67016	0.0483855	0.0226307	0.0691626	0.00426637	0.110454	0.00126183	0.00111318	6.11026e-05	0.000319368	0.000428908	0.00355032	0.000173346
Solirubrobacterales	0	0	0	0	0	0	0	0.00936757	0.00326796	0	0	0	0	0	0	0	0	0	0
Erysipelotrichales	0.104308	0.168466	0.0466918	0.0450943	0	0.021867	0	0.0014246	0.00181774	3.57465	17.8314	4.08802	13.3285	14.114	2.50665	4.66776	1.58019	0.902435	5.38119
Acidimicrobiales	0	0.000559983	0	0	0	0	0	0	0	0	0.0029893	0	0.00446823	0.00494841	0.00184596	0.00250451	0	0.000297457	0.00727563
Rubrobacterales	0	0.0111392	0.00684136	0.00184093	0	0	0	0	0	0	0	0	0	0	0	0	0	0	0
Phycisphaerales	0	0	0	0	0	0	0	0	0	0	0.000838356	0	0	0	0.000253204	3.98318e-05	0	0	0
Cantharellales	0.125398	0.195949	0.0580209	0.0531409	0	0	0.00630005	0.00678658	0.00497515	0.569455	0.00357987	0.600417	0.0034112	0.0208037	0.000585596	0.0007613	0.013266	0.0113123	0.012223
Rhizobiales	0.00625873	0.0189682	0.00868674	0.0458047	0	0.0245074	1.35901	0.159962	0.150232	0.223268	0.0245568	0.0583993	0.0139962	0.0279973	0.0239613	0.0176871	0.0142836	0.0228583	0.03079
Solibacterales	0	0	0	0	0	0	0	0	0.000764324	0	0.000237474	0	0.00138704	0.00118484	0.00349221	0.00140499	0.00125327	0	0
Verrucomicrobiales	0.00815279	0.0183101	0.00596815	0.00677886	0	0.000265847	0	0	0	0.422273	0.451943	0.28181	0.302898	0.325264	1.44822	0.424368	0.274943	0.026162	0.0108899
Glomerales	0.00584323	0.00403395	0.00353856	0.00251473	0.743222	0.00047374	0.391953	0.0054422	0.00312566	0.236725	0.00113018	0.282841	0.0032812	0.0120382	0.000293184	0.000255975	0.00562617	0.00306586	0.0111911
Mycoplasmatales	0.385841	0.000903873	0.0687475	0.502438	0	0.0163187	0	0	0	0	0.0137997	0	0.00743468	0.0109385	0.00243708	0.00381765	0.000235554	0.000969468	0.00208467
Orbiliales	0.0496015	0.10934	0.0117128	0.0100857	0	0	0	0.0365959	0.0133547	0	0	0	0	0	0	0	0	0	0
Helotiales	0.000635838	0.00154492	0.00860516	0.0181911	0	0	0.0853967	0.00264347	0.00319332	0.0455658	0.00155867	0.0305097	0.0023273	0.00887409	0.000748125	0.00131465	0.000621709	0.000351982	0.0020229
Haloplasmatales	0.00326652	0.00746013	0.00291021	0.000961858	0	0	0	0	0	0.160426	0.725311	0.140584	0.516024	0.523329	0.0722276	0.181694	0.0396259	0.056961	0.179159
Agaricales	0.0279183	0.0491882	0.011581	0.013438	0	0.00163755	1.39327	0.0242283	0.00484921	0.23072	0.00557735	0.198923	0.00580384	0.0164008	0.000556816	8.95038e-05	0.0183718	0.00917293	0.0104901
Nitrospirales	0	0	0	0	0	0	0	0	0	0.00582071	0.00260179	0	0.00110959	0.00173083	0.0081187	0.00190534	0.00479649	0.000151992	0.000524114
Dictyoglomales	0	0	0	0	0	0	0	0	0	0	0.00716055	0	0.00452635	0.00568375	0.000262141	0.00176291	0	0	0.000655657
Wallemiales	0	0	0	0	0	0	0	0.0155115	0.00497732	0	0	0	0	0	0	0	0	0	0
Chrysiogenales	0	0	0	0.000102859	0	0.000591911	0	0	0	0	0.000428926	0	0	0.00128913	0.00809373	4.00192e-05	0.00557902	0.00225514	0.000864044
Desulfovibrionales	0.00109221	0.0871671	0.0636844	0.0251234	0	0.00635222	0.0116603	0.049584	0.0433809	0.0279292	0.101259	0.0823087	0.0710268	0.0913243	0.0810705	0.0353646	0.0457746	0.00905137	0.0487695
Cellvibrionales	0.00331919	0.00306853	0.000204081	0.00274268	0	0.00672275	0	0.119397	0.0617057	0	0.00495284	0.02101	0.00805166	0.00796447	0.0242504	0.0124613	0.0125089	0.0161234	0.00287063
Chroococcidiopsidales	0.0123208	0.0547314	0.331665	0.823834	0	0	0	0	0	0.0120833	0.00072015	0.0350105	0.000499639	0.00239997	6.04175e-05	0.00042715	0.00101992	0.00168122	0.00109172
Pleosporales	0.000269688	0	0.000128641	0	0	0.000491286	0.086455	0.00321577	0.00083584	0.578238	0	0.0751886	0.0061383	0.00368228	0	0	0	0	0.00410288
Gloeophyllales	0	0	0	0	0	0.000447616	0.393963	0	0	0	0	0	0	0	0	0	0	0	0
Picornavirales	0	0	0	0	0	0	0	0	0	0.304644	0.00189863	0.277752	0.0026995	0.0112297	0	2.8575e-05	0	0	0.00772316
Methanomassiliicoccales	0	0	0	0.000397552	0	2.09951e-05	0	0	0	0	0.0226534	0.0146267	0.0158339	0.0157605	0.00208183	0.00579787	0.00373652	0.000591287	0.00407472
Chlorobiales	0	0.000656125	0.000100507	0.000426322	0	0.0360973	0.00489679	0.0006477	0.00204315	0	0.0067422	0.00748957	0.00774781	0.00751772	0.0269975	0.0137881	0.0111844	0.00607879	0.00471955
Dothideales	0	0	0	0	0	0.000735541	0.476953	0.0056112	0.00152475	0	0.000476996	0	0	0	0	0	0	0	0
Enterobacterales	0.208532	0.0480328	0.0143466	0.243717	4.89199	27.7191	5.03955	0.929959	0.884004	1.33023	0.430011	0.877975	0.22786	0.762715	0.329225	0.808386	0.385432	0.556115	0.282242
Pasteurellales	0.0579941	0.0975062	0.0332314	0.0314462	0	0.00742426	0	0.0300466	0.0219608	1.52901	0.123326	1.54482	0.556973	0.878742	0.85697	5.84702	0.204894	0.806141	2.10354
Magnaporthales	0	0	0.000378641	0	0	0	0	0.032671	0.00400176	0.0934243	0.00208798	0.078193	0.00174222	0.00868138	0.000210207	0.00016534	0.00295109	0	0.0042061
Rhodocyclales	0	0.00358892	0.000952631	0.00216099	0	0.00394018	0.0451448	0.0123974	0.013981	0	0.0529165	0.00475437	0.0149193	0.0114697	0.0233198	0.0157234	0.00828516	0.00942611	0.00249447
Nautiliales	0	0	0	0	0	0.00177799	0	0	0.00119677	0	0.00174568	0.00442444	0.00191645	0.000245612	0.00826488	0.0028308	0.00449971	0	0.00019833
Methylacidiphilales	0	0	0.00154369	0.000894911	0	0	0	0	0	0.0182739	0.000683407	0.00453748	0.000647983	0.000726495	0.0129577	0.000889548	0.00368523	0.000176954	0
Deferribacterales	0.000405832	0	0.000181885	0	0	0.0036969	0	0.00252988	0.00443488	0.0132629	0	0.123445	0.00163953	0	0.0117904	0.00199045	0.00480851	0.00378993	0
Deinococcales	0	0.00186182	0	0.00166156	0	0	0	0	0	0	0.00678365	0	0.00366908	0.00149262	0.00495496	0.00348884	0.00233444	0.000419788	0.00124022
Eggerthellales	0	0	0	0	0	0.000225879	0	0	0	0.011152	0.0208605	0	0.0116284	0.0165856	0.00474011	0.00590659	0.00197271	0	0.009868
Lactobacillales	0.0483952	0.0437373	0.0260084	0.10404	1.09013	0.106987	0.0596965	0.0959041	0.0233534	0.531971	3.20844	0.707723	1.71075	2.99935	0.352397	1.53428	0.195418	0.804386	0.551801
Chloroflexales	0	0	0	0	0	0.0143669	0	0	0	0.104315	0.000844756	0.0838158	0.000791569	0	0.00398503	0.000394594	0.0057177	0.00089788	0
Xanthomonadales	0	0	0.000557444	0	0	0.0149612	0.00168841	0.00635719	0.00397844	0.00643608	0.0504789	0	0.0460911	0.048725	0.0242482	0.033101	0.00741664	0.0238511	0.0132735
Kordiimonadales	0	0	0	0	0	0	0	0.0047643	0.00626686	0	0	0	0	0	0	0	0	0	0
Hydrogenophilales	0	0	0	0	0	0.000149522	0	0.00143202	0.00164198	0	0.0124106	0.00820639	0.00578172	0.0138399	0.00372862	0.00187204	0.0012962	0.000343869	0
Hymenochaetales	0	0	0	0	0	0.000727232	0.569284	0.00204803	0.00201672	0	0	0	0	0	0	0	0	0	0
Trichosporonales	0	0	0	0	0	0	0	0.0206705	0.0102354	0	0.00275129	0.0400861	0.00148932	0.00234201	0.00049242	0.000115954	0.00388859	0	0.00158071
Pelagibacterales	0	0	0.00430028	0.000462864	0	0	0	0.00642937	0.00503065	0.0289864	0.00920105	0	0.00655973	0.0059492	0.00229121	0.00480636	0.0024505	0.000186483	0.000655657
Bacillales	0.209179	0.258768	0.247744	0.351761	0	0.441097	0.0874924	0.0339728	0.0349906	1.1032	6.28981	1.17177	4.16737	4.35445	0.589405	1.61125	0.360019	0.811685	1.05458
Sulfuricellales	0	0	0	0	0	0	0	0.000969836	0.00137497	0	0.000439139	0	0	0.00109551	0.000353682	0.000125186	0	0	0
Thermoanaerobacterales	0.00579648	0.00773333	0.00185299	0.0161681	0	0.160313	0.0482193	0	0.00364728	0.100936	0.441845	0.0802252	0.3141	0.320467	0.079749	0.130865	0.0615103	0.0367778	0.181383
Neisseriales	0.00480199	0.003074	0.0018133	0.00248058	0.190545	0.0242413	0.0140701	0.00195414	0.00373298	0.333787	0.478943	0.187744	0.112471	0.382962	0.0701742	0.375668	0.0685303	0.210547	0.215812
Acidobacteriales	0.00665684	0.00735303	0.00152415	0.00833936	0	0.00481477	0.00366409	0.0234949	0.0135624	0	0.000675118	0.00863381	0.00388431	0.000677845	0.00372983	0.00189752	0.00373479	0.00775499	0.0115607
Thiotrichales	0.0115074	0.034392	0.0187365	0.0423691	0	0.00567045	0	0.0478273	0.0460638	0.0458623	0.0141552	0.0251874	0.0141105	0.0117252	0.0342362	0.0241047	0.027201	0.00457509	0.00640466
Chroococcales	0.818521	0.764726	1.16944	0.645063	6.68262	0.021711	0	0.0092555	0.00286684	0.063942	0.0532112	0.0198542	0.0419458	0.0521125	0.0194635	0.0203129	0.0149675	0.00640482	0.0173062
Methanosarcinales	0	0.00064639	0.000437847	0.00807608	0	0.00140088	0	0.0115744	0.00931095	0	0.0242421	0.0181443	0.0185698	0.0203263	0.0128333	0.0080036	0.00420444	0.00335942	0.00445368
Nitrosomonadales	0	0.000976831	0.00357142	0.000531155	0	0.000171379	0	0.0127608	0.00716741	0	0.00708797	0	0.00447276	0.0049674	0.00580411	0.00309742	0.0012574	0.000920296	0.00176416
Micrococcales	0.00104359	0.00242945	0.000373573	0.000855485	0	0	0	0.000727377	0.00139216	0.0709804	0.0503534	0.0376538	0.0522402	0.0618138	0.0137428	0.0905865	0.0168074	0.100305	0.0389061
Mucorales	0.533288	1.04179	0.393552	1.02167	2.64214	0.00540992	4.72468	0.148331	0.0781061	3.3299	0.0495127	3.98456	0.0229623	0.138038	0.0076876	0.00289465	0.0893738	0.123159	0.0988747
Mariprofundales	0	0	0.000557444	0	0	0	0	0	0.00107228	0	0.00167378	0	0.000673997	0	0.000109584	0.000923716	0	0	0
Clostridiales	0.0942357	0.197222	0.140234	0.128306	0.00800561	2.28823	0.445268	0.0253456	0.0252563	3.38207	15.1618	3.2449	10.1016	10.9685	3.52064	4.24062	3.12484	1.08584	4.07025
Tremellales	0.386568	0.295656	0.217123	0.454272	0	0	0	0.0141371	0.00368197	0.285229	0.000645024	0.509977	0.000194624	0.00174024	4.08095e-05	0.000373571	0.00336063	0.00981238	0.00501952
Ustilaginales	0.000678569	0	0.00323677	0.0344908	0	0	0.0695775	0	0	0	0	0	0	0	0	0	0	0	0
Caulobacterales	0.00184703	0.00165025	0.00319263	0.00238239	0	0	0	0.000949736	0.0043558	0	0	0	0	0.000958569	0.00729013	0.00149755	0.00533914	0	0
Tissierellales	0.00164411	0.000892641	0.000649856	0.000265542	0	0.0064937	0	0	0.000798484	0.0414466	0.205305	0.0330742	0.159821	0.179707	0.0342019	0.0597125	0.0226997	0.0109174	0.0529953
Auriculariales	0.0888479	0.0988849	0.0472151	0.0120385	0	0.000703176	7.52375	0	0	0.121758	0	0.0654352	0	0	0.000182639	0	0.00115551	0	0
Parachlamydiales	0	0	0	0	0	0	0	0.000583755	0.00165522	0.011678	0.000579577	0	7.0112e-05	0	0.00622522	4.30967e-05	0.00122962	0	0
Thermodesulfobacteriales	0.000275576	0	0.00013145	0	0	0	0	0.0219959	0.0163347	0	0.000435681	0.00542912	0.000787656	0.00027172	0.0110291	0.00182961	0.00587936	0	0
Xylariales	0.000230317	0.0361731	0.168967	0.001892	0	0	0	0	0	0	0.00020194	0.00453748	0	0	4.06606e-05	1.9189e-05	0	0.000176954	0.000203397
Erysiphales	0	0	0	0	0	0	0	0.00640906	0.000636046	0	0	0	0	0	0	0	0	0	0
Frankiales	0	0	0	0	0	0	0	0	0	0	0.000975328	0	0.000904241	0.000666831	5.38212e-05	0.000922661	0	0	0
Schizosaccharomycetales	0.00979245	0.00375575	0.00622799	0.000558628	0	0.000993701	0.655695	0.00650766	0.00269096	0	0	0	0	0	0.00250104	0	0.00319199	0	0
Mixiales	0	0	0	0	0	0.000784282	0.597556	0.0111085	0.00872274	0	0	0	0	0	0	0	0	0	0
Kosmotogales	0	0.0015785	0.00130878	0.00704358	0	0	0	0	0	0	0.00505505	0	0.00250107	0.00384982	0.000248366	0.00121762	0	0	0.00162786
Fibrobacterales	0	0	0	0	0	0.00229267	0	0.00107823	0.000458594	0	0	0	0.000582939	0	0.00645547	0.000643283	0.00539415	0.000220389	0.000928847
Diaporthales	0	0	0.00693258	0.0479134	0	0	0	0	0	0	0	0	0	0	0	0	0	0	0
Sordariales	0.00120204	0.0054536	0.00958594	0.000388029	0	0.000218026	0.274742	0.0166782	0.00270722	0.226172	0.00496989	0.0744472	0.000737226	0.00909206	0.000600413	0.000157419	0.00494961	0.00232266	0
Sphingobacteriales	0.00119162	0.00114323	0.000792338	0.000604522	0	0.0424432	0.00568873	0.00668723	0.00239111	0.0397089	0.0142646	0.0404441	0.0457602	0.0286956	0.0906691	0.0729641	0.0540212	0.0345791	0.0418518
Chromatiales	0.00434618	0.0805012	0.0525577	0.069033	0	0.0169386	0	0.0857256	0.0632449	0.0066912	0.111168	0.0558657	0.0658973	0.0692552	0.0306866	0.0338206	0.0229501	0.0239029	0.0255575
Rhodobacterales	0.108701	0.110441	0.0713045	0.13152	0	0.0185745	0.00814872	0.100029	0.264067	0	0.0116817	0.0245153	0.00788611	0.0138896	0.00823779	0.005445	0.0041654	0.00497202	0.00584908
Saccharomycetales	1.5446	1.56335	0.623879	0.0921359	0.345398	0.0013808	0.92649	0.0661278	0.0139052	0.231702	0.00303486	0.295671	0	0.0167415	0.00104464	0.000363756	0.0105833	0.0121695	0.00680076
Methylophilales	0	0	0	0	0	0	0	0	0.000739214	0	0.00162346	0	0.00015624	0.0014633	0.000513979	0.00099622	0	0.000412643	0.00061581
Nakamurellales	0	0	0	8.09e-05	0	0	0	0	0	0	0.000358413	0.00310429	0.000666614	0.00485765	0.000139896	0.00485985	0.000452045	0.0254886	0.00091362
Spizellomycetales	0	0	0	0	0.107039	0	0	0	0	0	0	0	0	0	0	0	0	0	0
Orbales	0	0.000464464	0	0	0	0	0	0.00246039	0.0060462	0	0.00069687	0	0.00116294	0.000347693	0.00341053	0.00159147	0.0021677	0	0.000371539
Glycomycetales	0	0	0	0	0	0	0	0.00162932	0.00109723	0	0.000343642	0	0.000723615	0.000408385	0.000120269	0.00106274	0	0.000157676	0.000724954
Hymenoptera	0	0	0	0.000939143	1.02488	0	0	0	0	0.108427	0.00363492	0.163349	0.00112333	0.00806038	8.13211e-05	7.67562e-05	0.00399582	0.00212345	0.00569512
Ignavibacteriales	0.000803909	0.000951238	0	0.00238781	0	0.00931464	0.00488546	0	0	0	0.00252067	0.0108582	0.00813894	0.00566219	0.0236293	0.00880673	0.0213594	0.00385831	0.00833507
Rickettsiales	0	0.00345957	0	0.00408863	0	7.73679e-05	1.46241	0.0299341	0.0125761	0.318335	0.0210471	0.728619	0.0141206	0.0237931	0.00199167	0.00180459	0.0211972	0.000843226	0.00595105
Elusimicrobiales	0	0	0	0	0	0.00276148	0.0137942	0	0	0	0	0	0.000201171	0	7.28169e-05	0.000309282	0	0.00126759	0.00145701
Kiloniellales	0.000401955	0	0	0	0	0	0	0	0.00188959	0	0	0	0	0	0.00280299	0	0.000996227	0	0
Caldilineales	0.000403239	0	0	0	0	0	0	0	0	0.018947	0.000508104	0	0.00168713	0.00241281	0.00426647	0.00264218	0.00669967	0	0.000712215
Pucciniales	0.331786	0.238638	0.355189	0.245453	0	0	0	0.00600981	0.00241409	0.0683063	0.00323576	0.114098	0.00143518	0.000945438	0.000107705	0.000113552	0.00670135	0.00760196	0.00247876
Balneolales	0.00507109	0.0116696	0.00161261	0.006028	0	0	0	0	0	0	0.00175698	0	0.00112951	0.000844245	0.00449555	0.0039376	0.00119578	0.000296547	0.00011362
Boletales	0.14909	0.182435	0.0459055	0.0072901	0	0	0	0.0272865	0.0167541	0	0.000614794	0	0	0	0	0	0	0	0
Gemmatimonadales	0	0.000951238	6.58686e-05	0	0	0	0	0	0	0	0.00180172	0	0.00150946	0.000755109	0.00526615	0.00224679	0.000256687	0.000318286	0
Streptomycetales	0	0	0	0.000244532	0	0	0	0.00426277	0	0	0.0384362	0.00548904	0.0278487	0.0314844	0.013839	0.0216307	0.00415028	0.00193562	0.00639155
Propionibacteriales	0.00254009	0.00551253	0.000189321	0.00121028	0	0	0	0	0	0.105395	0.164144	0.0572071	0.176918	0.20177	0.0227092	0.28159	0.00997578	0.0764369	0.160765
Geodermatophilales	0	0	0	0	0	0	0	0	0	0	0.000215298	0	0.000479053	0	0	0.000956854	0	0	0.000867406
Magnetococcales	0	0	0	0	0	0	0	0.00220842	0.00409297	0	0	0	0	0	0.00060769	0.000454082	0.000355472	0.000881555	0
Acholeplasmatales	0.00247478	0.00427124	0.0627732	0.243317	0	0.0490228	0.022017	0	0	0.024272	0.089938	0.037941	0.0472025	0.0675639	0.0149137	0.0202764	0.0131441	0.00985524	0.015773
Acidithiobacillales	0	0.00650249	0.00179713	0.00241794	0	0.0315129	0	0.00366799	0.00340736	0	0.000461096	0	4.10937e-05	0	0.00107635	0.000997185	0.000313233	0.000404046	0
Pseudonocardiales	0	0.00117115	0	8.50405e-05	0	0	0	0	0	0.0120182	0.00907475	0.00804704	0.0035587	0.00665578	0.00474898	0.00798972	0.000750157	0.000899357	0.00564757
Eurotiales	0.0164783	0.0368699	0.00564625	0.0307885	2.24397	0.000530165	0.197387	0.0367559	0.012596	0.0911455	0.00620568	0.091199	0.00496062	0.0088047	0.000230503	0.000263461	0.00323602	0.00937225	0.00531858
Burkholderiales	0.0130921	0.0121494	0.00336183	0.0345328	0.0236007	0.065643	3.17735	0.0762866	0.0590829	0.099068	0.127836	0.12132	0.0563374	0.0779411	0.149845	0.163942	0.0380732	0.108117	0.0339821
Synergistales	0.00022104	0.00235149	0.000144374	0	0	0.0126669	0.00506119	0	0	0	0.0348989	0.0250718	0.0233886	0.0223336	0.027857	0.0164084	0.0180338	0.00400566	0.00959091
Rhodospirillales	0.0556913	0.28053	0.967946	0.437621	0.656136	0.0113335	0	0.0765409	0.0986031	0.0541557	0.0178895	0.0483641	0.0183024	0.0165622	0.0203722	0.0107158	0.00712586	0.0154692	0.023919
Aeromonadales	16.9931	0.818381	0.255511	0.617312	6.01871	0.651426	0.147691	0.122244	0.103981	19.401	3.91876	18.398	21.3976	14.4917	32.6942	31.3164	34.5189	50.1983	25.1593
Sphingomonadales	0.000963464	0.0210147	0.00138198	0.0413386	0	0.0021457	0	0.0134036	0.0175043	0.0145632	0.0122149	0	0.00732143	0.0110368	0.0127794	0.00845487	0.0133489	0.00187996	0.00862063
Neocallimastigales	0.00227412	0	0.000542378	0	0	0	0	0	0	0	0	0	0	0	0	0	0	0	0
Diptera	0	0	0	0	0	0	0.0267154	0	0	0	0	0	0	0	0	0	0	0	0
Cardiobacteriales	0	0	0.000445955	0.00192003	0	0	0	0.00149024	0.00169021	0	0.0102324	0.00842894	0.00635717	0.00986414	0.00220136	0.00812951	0	0.00337996	0.00618152
Spirulinales	0.582746	0.646718	0.809237	0.0658184	0	0	0	0	0	0	0	0.00796967	0.000394605	0.00463484	0.00146404	3.37038e-05	0.00156658	0.00170202	0.00214349
Russulales	0	0.0026893	0	0.0158381	0	0.000110224	0.108232	0	0	0	8.24612e-05	0.00370572	0	0	1.66036e-05	0	0	0	0
Chitinophagales	0.0115813	0.0193733	0.00535069	0.0179918	0	0.00826485	0	0.00555452	0.00299244	0.0843492	0.0157239	0.108574	0.0335186	0.0302678	0.257046	0.169321	0.0393481	0.0203657	0.0306143
Caldisericales	0	0	0	0	0	0	0	0	0.000835297	0	0	0	0	0	0	0.000198407	0	0	0
Capnodiales	0	0.00414921	0.00573371	0	0	0	0	0	0.000487257	0	0	0	0.000353784	0.0015866	0.000832373	0.000846082	0	0	0
Desulfarculales	0	0.000481932	0	8.80447e-05	0	0	0	0	0.000742486	0	0.00110173	0	0.000680955	0.000305385	0.00641629	0.00111221	0.00444673	0	0
Anaerolineales	0	0	0	0	0	0	0	0	0.000127387	0	0.000547837	0	0.000152372	0	0.000275767	0.000312344	0	0	0
Flavobacteriales	6.65274	13.9911	2.32505	12.9975	0.0883341	0.319613	1.21629	0.105395	0.0123062	0.966212	0.109173	0.823213	0.201266	0.224263	0.390387	0.256288	0.30477	0.209076	0.276481
Herpesvirales	0.00106961	0.00184605	0.000510203	0	0.799789	0	0	0.0294184	0.00108279	0.0299485	0.000992315	0.121957	0.000711679	0.00394383	0.000687253	0	0.00189203	0	0.00166361
Holosporales	0	0.00110575	0	0.00233818	0	0	0	0.00734719	0.0102413	0.0175171	0.0126392	0.0821026	0.0143409	0.0191667	0.00309935	0.00546942	0.00843977	0.000492239	0.000525762
Thermotogales	0	0	0	0	0	0	0	0.00382912	0.00598617	0	0.0292122	0.00627913	0.0201487	0.0250911	0.0101876	0.0092274	0.00610522	0.00171413	0.00163952
Onygenales	0.00501987	0.00495076	0.00136827	0.0139911	0	0	0	0.0133052	0.00717333	0.108427	0.00258201	0.0282561	0.000806441	0.00156857	0	0.000160719	0.00136601	0.0055049	0.00340712
Polyporales	3.14754	3.50096	1.39673	0.274664	0	0.000756446	0.667973	0.0241621	0.00522877	1.22501	0.0173634	1.52836	0.00424522	0.0368472	0.00253063	0.000733041	0.0207969	0.0277736	0.0205339
Veillonellales	0	0.000951238	0.000532778	0	0	0.0470568	0	0	0	0	0.0126341	0	0.00735565	0.0117376	0.00741269	0.00295668	0.00273378	0.000423454	0
Natranaerobiales	0	0.00072854	0	0	0	0	0	0	0	0	0.00037011	0	0	0	0.000968782	0	0.00104621	0	0
Holophagales	0	0	0	0	0	0	0	0	0	0	0.0004303	0	0.00228733	0	0.00555403	0.002579	0.00306118	0.000380278	0.000577521
Selenomonadales	0.000826853	0.00426063	0.000765744	0.00508566	0	0.0617235	0.0131496	0.00451476	0.00230427	0.0598945	0.20361	0.0294327	0.158141	0.143092	0.0587042	0.0838451	0.0373917	0.033989	0.110238
Saprospirales	0	0.00244764	0.0013087	0.0659724	0	0.00133603	0	0.0482944	0.00202294	0.0193418	0.0140152	0.00454577	0.0091147	0.00592056	0.0155215	0.00771643	0.00566895	0.00027239	0.00618684
Legionellales	0.071887	0.136383	0.0159671	0.0214125	0	0	0	0.0149581	0.0179449	0.0161462	0.00390372	0	0.00305831	0.00868234	0.0106639	0.00296298	0.00908518	0.00150527	0.000659536
Acidothermales	0	0	0	0	0	0	0	0	0	0	0.000882949	0	0.000491157	0	0.00100743	0.00120258	0	0	0
Mortierellales	0	0	0	0	0	0.00320158	2.5764	0.0164608	0.0127602	0	0	0	0	0	0	0	0	0	0
Synechococcales	6.09026	6.669	11.6284	7.10134	0	2.40826e-05	0	0.0888014	0.0536471	0.912302	0.0421181	0.874033	0.0218569	0.0713973	0.0254618	0.0105395	0.0457199	0.0321063	0.0450395
Corticiales	0	0	0	0	0.542918	0	0	0.00199963	0.00245695	0	0	0	0	0	0	0	0	0	0
Bifidobacteriales	0.935913	1.27065	0.401211	0.0424924	0	0.00062196	0	0	0	0	0.0223252	0.0576352	0.0124624	0.0169298	0.00896378	0.00878708	0.00548295	0.00640149	0.00585991
Oceanospirillales	0.0274173	0.0142584	0.0134286	0.0286276	0.00442398	0.0399905	0.00476415	0.75283	0.462518	0.0545776	0.0413822	0.01675	0.034094	0.0411175	0.0592759	0.0574038	0.0404543	0.0263356	0.0419248
Nitrospinales	0	0	0	0	0	0	0	0	0	0	0.000242682	0	0	0	0.0031273	0	0	0	0
Thermoplasmatales	0	0	0	0	0	0	0	0	0	0	0	0	0	0	0.000657771	0	0.000865725	0	0
Actinomycetales	0.000447567	0	0.000745056	0	0	0	0	0	0	0	0.0146756	0	0.0158637	0.0187481	0.00384946	0.021769	0.00216114	0.0042711	0.0144228
Pneumocystidales	0	0	0.000569753	0.00010221	0	0.00247968	2.2237	0	0.000423701	0	0.000558904	0.0251165	0.000310901	0.00139428	0	0	0	0	0.00112587
Gloeobacterales	0.618652	0.760909	1.04592	0.652509	0	0	0	0.00192272	0.00122666	0.0569899	0.000606977	0.0436359	0.000543828	0.00273037	0.00050336	0.00071487	0.00113994	0.00151278	0.00125635
Pleurocapsales	0.481473	0.57326	0.814298	0.432248	0	0.000454894	0	0.00733196	0.00472752	0.051578	0.000173998	0.0115117	0.000471648	0.000636101	0.00197043	0.000248078	0.00144488	0	0.000675942
Nevskiales	0	0	0	0	0	0	0	0.00328788	0.00279681	0	0.00145064	0	0.00167177	0.000516981	0.00139206	0.00218658	0.000588432	0.0013853	0.000307905
Halanaerobiales	0.00121075	0.000986341	0.00013003	0.00680732	0	0.0989685	0.0477123	0.000925753	0.0024937	0.0159041	0.0351236	0.0148118	0.021732	0.0221889	0.0279622	0.0174271	0.0189474	0.0142298	0.0312788
Methanococcales	0	0	0	0	0	0	0	0	0	0	0.00514075	0.0172676	0.00071491	0.00190392	0.00118772	0.000738554	0	0	0
Microbotryales	0	0	0	0	0	0.00134264	1.00938	0.00437729	0.00279263	0	0	0	0	0	0	0	0	0	0
Thermococcales	0	0	0	0	0	0	0	0	0	0	0.000848642	0	0.000660903	0	0.0007172	0.000735759	0	0	0.000683814
Acidaminococcales	0	0	0.000242758	0	0	0.000468494	0	0	0	0.0233561	0.0258739	0.00694563	0.0154366	0.0217489	0.00819549	0.00809277	0.00355489	0.00181646	0.00242019
Chthonomonadales	0	0	0.000103979	0	0	0	0	0	0	0	0.000382256	0	0.000941531	0.000715202	0.00135766	0.00150323	0.000270134	0	0
Sneathiellales	0	0	0	0	0	0	0	0.00507892	0.00395554	0	0	0	0	0	0	0	0	0	0
Archaeoglobales	0	0	0	0	0	0.000356004	0	0	0	0	0.00515802	0	0.0013042	0.00233956	0.00269156	0.00156357	0.00150392	0	0
Methylococcales	0	0.0147076	0.013064	0.0486202	0	0.0274331	0.015136	0.000695632	0.00992744	0.0143107	0.0032368	0	0.011309	0.00921053	0.0196234	0.0184625	0.014158	0.0181148	0.00530468
Alteromonadales	5.05058	4.81417	0.571925	19.8566	3.91172	0.17065	0.0427029	36.5756	20.5669	4.31575	0.628684	4.78242	3.66485	3.42367	11.7439	6.03667	1.99697	0.555232	0.18424
Gallionellales	0	0	0	0	0	0	0	0.0020254	0.000861448	0.0104315	0.0105672	0.00698465	0.00449584	0.00852586	0.000718035	0.00277428	0	0.000817171	0.00156547
Caudovirales	0.226144	0.175036	0.0247955	0.288459	0.0980181	0.00266098	0.0761527	0.0294393	0.0549145	0.0677379	0.223649	0.0712627	0.0564294	0.52596	0.0974276	0.0688786	0.0103613	0.0111688	0.00179527
Oscillatoriales	4.08576	5.30799	8.48839	3.75093	0	0.003965	0	0.0263726	0.011456	0.433369	0.0152335	0.374089	0.00938648	0.0215482	0.0289751	0.0107035	0.0260393	0.0515479	0.0305283
Micromonosporales	0	0.00169299	0.000202707	0.000385014	0	0.00128404	0.951332	0	0	0.00665523	0.0583069	0	0.021579	0.0350152	0.00825045	0.0206153	0.00092909	0.00206738	0.0159689
Campylobacterales	0.0113614	0.00745175	0.00302589	0.0311539	0	0.0882929	0.0146185	0.254345	0.0334806	0.0753889	0.0199842	0.0878444	0.0187845	0.0274743	0.515642	0.0339729	0.620534	0.0154111	0.0260377
Cytophagales	0.0461105	0.176662	0.0264508	0.153564	0.00912387	0.111215	0.0230906	0.00955588	0.00418295	0.213353	0.115002	0.50675	0.140301	0.121226	0.173019	0.151842	0.115237	0.0840107	0.134332
Desulfurellales	0.00195176	0	0.000620659	0.00334025	0	0	0	0	0	0	0.000755379	0	0.000420194	0	0.00308036	0.00110401	0.00105681	0	0.000380415
Candidatus Brocadiales	0	0.0105891	0.00596067	0.00360005	0	0	0	0	0	0	0.00210893	0	0.00246025	0.00190047	0.0105325	0.00352501	0.00481045	0.000316899	0.00216795
Sebacinales	0	0	0	0	0	0	0	0.00319708	0.00392827	0	0.000666644	0	0	0	0	0	0	0	0
Jiangellales	0	0	0	0	0	0	0	0	0	0	0.00386725	0.147053	0.00301045	0	0.000419285	0.000529476	0	0.00990564	0.00838958
Corynebacteriales	0.000270845	0	0	0	0	0	0	0	0	0.00847858	0.0267051	0.00533592	0.0228393	0.0209496	0.0055425	0.0190329	0.00138899	0.0200524	0.00665122
Taphrinales	0	0	0	0	0	0	0	0.0143952	0.00231298	0	0	0	0	0	0	0	0	0	0
Streptosporangiales	0	0	0	0	0	0	0	0	0	0	0.00465965	0	0.00198637	0.00349583	0.000576355	0.00507457	0	0.000326502	0.00201139
Pseudomonadales	0.0237309	0.0111771	0.00560873	0.0300722	0.577323	0.172408	0.0237257	0.219594	0.181009	0.140158	0.0537502	0.327274	0.0794322	0.0764788	0.0949865	0.0808235	0.0682591	0.0864557	0.0808078
Chthoniobacterales	0.000226596	0.000753749	0.000340563	0	0	0	0	0	0	0.0204213	0.00612433	0.016423	0.00922458	0.00494961	0.0355545	0.0123527	0.0175595	0.000207647	0
Dehalococcoidales	0	0	0	0	0	0	0	0	0	0	0.000638878	0.0576726	0	0.000722691	0.0039387	0.00156391	0.00348028	0	0
Spirochaetales	0.300878	0.181099	0.260597	0.0208321	0	0.0289536	0	0.00827256	0.0040064	0.0684626	0.376911	0.0920261	0.263778	0.28159	0.134614	0.0968757	0.0988286	0.0226209	0.111728
Desulfurococcales	0	0	0	0	0	0	0	0	0	0	0	0	0	0	0	0.000276726	0	0	0
Ktedonobacterales	0.00562086	0.00705533	0.00243741	0.00682115	0	0.0050926	0	0	0	0.0150349	0	0	0	0	0.000271732	0.000612474	0	0	0
Petrotogales	0	0	0	0	0	0.0116816	0.00647398	0	0	0	0.000312607	0	0	0	0.002453	2.97051e-05	0.00267622	0	0
Brachyspirales	0.00192333	0.000895583	0.000118047	0	0	0.0534146	0.00609976	0	0	0.0072816	0.0950056	0.030301	0.0708771	0.0695603	0.01662	0.0297966	0.00848022	0.0036942	0.0232627
Puniceicoccales	0.000322797	0.000631401	0.000174504	0.000195773	0	0	0	0	0.00207068	0.0191424	0.00731878	0.00635943	0.00665391	0.00395601	0.0186286	0.0101054	0.00719017	0.000381776	0
Aquificales	0	0.000700429	0.000201351	0	0	0.0548343	0.0193625	0	0	0	0.00206959	0	0.00421654	0.00408445	0.0174595	0.00263558	0.00989153	0.000311804	0.00179199
Jaapiales	1.96552	1.73142	0.62513	0.0770553	0	0	0	0	0	0.0525911	0.000450766	0.0253211	0.000250747	0.00166057	0.000181523	3.1626e-05	0.000955648	0	0.00158907
Desulfurobacteriales	0	0	0.00388413	0	0	0	0	0.00388001	0.00392952	0.00775285	0.00708098	0	0.00593666	0.00523675	0.00872976	0.00195835	0.0042545	0.00116133	0
Bacteroidetes Order II. Incertae sedis	0.000408459	0	0.000147921	0.000256683	0	0.00420334	0	0	0	0	0.0023236	0	0.0052957	0.00291775	0.00809683	0.00535711	0.00309061	0.00132498	0.00500479
Fusobacteriales	0.156949	0.362089	0.0707159	2.74104	0.756306	39.921	7.52527	0.00340968	0.0013026	8.58465	16.2197	5.66718	7.89685	9.61322	3.25934	9.3462	4.89072	8.34655	26.75
Desulfuromonadales	0.313067	0.352004	0.34338	0.0237162	7.07151	0.0188718	0	0.0203841	0.0146911	0.021466	0.0579575	0.0490678	0.0468922	0.0378416	0.0813796	0.019549	0.0534902	0.00683972	0.0297969
Thermales	0.000838469	0.00684556	0.0170045	0.0229689	0	0	0	0	0	0.0186614	0.0257414	0	0.0215714	0.0163522	0.00614096	0.00767344	0.00431086	0.00268842	0.00338809
Fimbriimonadales	0	0	0	0	0	0	0	0	0	0	0	0	0	0	0.00370462	0	0.00219085	0	0
Myxococcales	0.000513064	0.0265209	0.0108936	0.0110004	0	0	0	0.000985479	0.000819799	0.0114618	0.0387964	0.0629918	0.0362695	0.0402062	0.0185474	0.015339	0.00864042	0.0036795	0.0150434
Bdellovibrionales	0	0	0	0	0	0	0	0	0	0	0.000793283	0	0.00011032	0.000989491	0.00348045	0.000452284	0.00234398	0.000695133	0.00119851
Glomerellales	0	0	0	0	0	0.00099971	0.638064	0.0540815	0.00427692	0	0	0	0	0	0	0	0	0	0
Blastocladiales	0.000760324	0.00306192	0.0070117	0.0119712	0	0	0	0	0	0	0	0	0	0	0	0	0	0	0
Chlamydiales	0	0	0.000725349	0.0023422	0	0.00195259	1.3089	0.0268465	0.00500063	0	0.000970728	0	0.000539986	0.00242165	0	9.2242e-05	0.00183605	0	0.00163914
Pezizales	0	0	0	0	0	0.000421626	0.354378	0	0	0	0	0	0	0	0	0	0	0	0
Coriobacteriales	0.000864478	0	0	0.00511183	0	0	0	0	0	0.0215908	0.021869	0.0101907	0.0156285	0.0196967	0.00505324	0.0085053	0.00172132	0.00144566	0.002354
Calditrichales	0	0	0.00370486	0.00311787	0	0	0	0	0.00156818	0.0904223	0.00113525	0.0927812	0.00180086	0	0.0138678	0.00179575	0.012032	0.000723664	0.00831803
Sulfolobales	0	0	0	0	0	0	0	0	0	0	0.0113109	0	0.0103731	0.0122019	0.00172347	0.00119099	0.000432065	0	0.00554229
Microstromatales	0.00162856	0.00702688	0.0324972	0.000278714	0	0	0	0	0	0	0.000118992	0	0	0.000296847	0	0	0	0	0
Opitutales	0.000485438	0.00216848	0	0.000777733	0	0.000992569	0	0.00763746	0.00508912	0.0244071	0.0140283	0.0104074	0.0176041	0.0149036	0.0436297	0.024598	0.0125092	0.00216947	0.000636924
Botryosphaeriales	0	0.111617	0.325897	0.00642654	0	0.00147864	1.18587	0	0	0	0.000393352	0	0.000218809	0.00136667	0.000105602	0.000585584	0	0	0
Bacteroidales	0.134388	0.230843	0.0643346	0.156741	0.366817	5.52348	0.991695	0.113062	0.0717137	3.85684	1.22065	5.16232	5.22282	4.42149	11.6803	5.76024	13.1902	5.37292	6.63065
Nostocales	0.868336	1.02765	1.62392	0.716944	0	0.000524749	0	0	0	0.280061	0.00916189	0.175377	0.00495028	0.0176889	0.0141046	0.00657817	0.00986284	0.0714286	0.0118513
Syntrophobacterales	0.000266274	0.0102361	0.0038232	0.00829507	0	0.00099585	0	0	0	0.0138124	0.000373783	0.00960053	0.00112401	0.00246586	0.0326527	0.00224658	0.0183401	0.000381407	0.000960876
Methanobacteriales	0	0	0	0	0	0	0	0	0	0	0.0193418	0	0.0104567	0.0118193	0.00125906	0.00647273	0.000892059	0.00190016	0.00317134
Hypocreales	0	0.0205503	0.0484702	0.000407553	5.47251	0.00121426	0.779738	0.00861368	0.00459169	0.154734	0.000922191	0.0621634	0.000256493	0.00230057	0.00125785	0.000132568	0.0014926	0.00161618	0.00278654
Lentisphaerales	0.00210692	0.0055216	0.000961431	0.000876928	0	0	0	0	0	0.0633374	0.0137444	0.0670382	0.00887682	0.0308316	0.454185	0.0085724	0.283287	0.00619566	0.00433258
Vibrionales	2.2353	0.734569	0.133429	6.05765	0.0865079	1.24364	0.285051	40.4947	60.0494	4.69084	0.426645	2.21218	0.491268	0.767898	0.708285	0.865584	10.0455	6.27172	0.466017
Haloferacales	0	0	0	0	0	0	0	0	0	0	0.00029589	0	0.000164595	0	0.000595775	5.62331e-05	0.000836405	0	0
Desulfobacterales	0.00431186	0.173415	0.0918445	0.126727	0	0.0056617	0	0.025963	0.0203317	0.0372708	0.0466013	0.053912	0.0320676	0.0316681	0.13463	0.0230511	0.0690384	0.00922503	0.0162807
Sporidiobolales	0.0065283	0.0175793	0.0126673	0.00503546	0	0	0	0	0	0	0	0	0	0	0	0	0	0	0
Planctomycetales	0.000493023	0	0.000345084	0.000326331	0	0	0	0.00134779	0.00191081	0.00683907	0.0114352	0.00963774	0.0131773	0.00510266	0.0533603	0.0175985	0.0228427	0.00273687	0.00380827

## Sheet: family
	BP4	BP5	BP8	BP11	PM	IP3	IP8	SG2	SG4	CI1	CI2	CI3	CI4	CI5	CI6	CI7	CI8	CI9	CI10
Dermabacteraceae	0	0.000772459	0	0.000114692	0	0	0	0	0	0.0216826	0.00265201	0	0.00370438	0.00373529	0.000260667	0.00438002	0.00067081	0.0539089	0.00167528
Magnetococcaceae	0	0	0	0	0	0	0	0.00220842	0.00409297	0	0	0	0	0	0.00060769	0.000454082	0.000355472	0.000881555	0
Pseudoalteromonadaceae	0.00132512	0.00309145	0	0.0185445	0	0.0431097	0	0.740116	0.578895	0.0358803	0.0189015	0	0.0126248	0.0158006	0.0163042	0.0112082	0.00746817	0.00342581	0.00579291
Opitutaceae	0.000485438	0.00216848	0	0.000777733	0	0.000992569	0	0.00763746	0.00508912	0.0244071	0.0140283	0.0104074	0.0176041	0.0149036	0.0436297	0.024598	0.0125092	0.00216947	0.000636924
Ajellomycetaceae	0.000717124	0	0	0.0139911	0	0	0	0.00533881	0.00201841	0	0	0	0	0	0	0	0	0	0
Flammeovirgaceae	0.00531726	0.0172052	0.00238926	0.0279235	0	0.0147059	0	0	0	0.0251964	0.00334252	0.00627913	0.00837834	0.00780816	0.0140912	0.00986831	0.00514547	0.00165733	0.00405618
Chlorobiaceae	0	0.000656125	0.000100507	0.000426322	0	0.0360973	0.00489679	0.0006477	0.00204315	0	0.0067422	0.00748957	0.00774781	0.00751772	0.0269975	0.0137881	0.0111844	0.00607879	0.00471955
Leptolyngbyaceae	0.557605	0.861955	1.99286	1.49751	0	2.40826e-05	0	0	0.000252301	0.117386	0.00440905	0.0333519	0.00212781	0.00387667	0.00144624	0.00173266	0.0036014	0.00101719	0.00192724
Desulfurellaceae	0.00195176	0	0.000620659	0.00334025	0	0	0	0	0	0	0.000755379	0	0.000420194	0	0.00308036	0.00110401	0.00105681	0	0.000380415
Taphrinaceae	0	0	0	0	0	0	0	0.0143952	0.00231298	0	0	0	0	0	0	0	0	0	0
Thermaceae	0.000838469	0.00684556	0.0170045	0.0229689	0	0	0	0	0	0.0186614	0.0257414	0	0.0215714	0.0163522	0.00614096	0.00767344	0.00431086	0.00268842	0.00338809
Hapalosiphonaceae	0.330379	0.478836	0.94234	0.382996	0	0	0	0	0	0.0187364	0.00530025	0.118849	0.00286332	0.0103644	0.000939996	0.00217779	0.000606231	0.00117559	0.00167691
Fibrobacteraceae	0	0	0	0	0	0.00229267	0	0.00107823	0.000458594	0	0	0	0.000582939	0	0.00645547	0.000643283	0.00539415	0.000220389	0.000928847
Pseudeurotiaceae	0	0	0	0	0	0	0	0.00273581	0.000969665	0	0	0	0	0	0	0	0	0	0
Kiloniellaceae	0.000401955	0	0	0	0	0	0	0	0.00188959	0	0	0	0	0	0.00280299	0	0.000996227	0	0
Planococcaceae	0.00172189	0.0022053	0.000222978	0.000904632	0	0	0	0.00221733	0.00272445	0.0469468	0.322889	0.0644452	0.200398	0.216841	0.0216558	0.0812133	0.0116339	0.0427472	0.0576355
Pucciniaceae	0	0	0	0	0	0	0	0.00600981	0.00241409	0.0508715	0.00323576	0.101788	0.000992439	0.000945438	0	6.14947e-05	0.00594532	0.00664185	0.00195547
Ktedonobacteraceae	0.00562086	0.00705533	0.00243741	0.00682115	0	0.0050926	0	0	0	0.0150349	0	0	0	0	0.000271732	0.000612474	0	0	0
Caldicoprobacteraceae	0	0.000568756	0	0	0	0	0	0	0	0.00851747	0.0619247	0.0206896	0.0454195	0.0454418	0.0144747	0.0211017	0.0102118	0.00437486	0.0181898
Myxococcaceae	0	0.00110017	0	0	0	0	0	0	0	0	0.00149545	0	0.00228764	0.00373065	0.00129416	0.000932793	0.000528404	0.00065521	0.000753119
Desulfurobacteriaceae	0	0	0.00388413	0	0	0	0	0.00388001	0.00392952	0.00775285	0.00708098	0	0.00593666	0.00523675	0.00872976	0.00195835	0.0042545	0.00116133	0
Nocardioidaceae	0.000180563	0	0	0	0	0	0	0	0	0	0.00315103	0	0.0036918	0.00827335	0.000918936	0.00906223	0.00100056	0.00161109	0.00170518
Porphyromonadaceae	0.0425771	0.0723938	0.0232534	0.0908611	0.221135	2.93096	0.501907	0.0752821	0.0426864	1.06509	0.578972	2.19416	2.75824	1.9543	2.37327	2.76977	1.93223	2.31153	3.20501
Methanospirillaceae	0	0.000615349	0	0.00237969	0	0.00133924	0	0	0	0	0.00218825	0.00702411	0.000608628	0.000779853	0.000503548	0.00102482	0.00287189	0.00164358	0.0034635
Bacillaceae	0.0457839	0.056076	0.0489097	0.328905	0	0.246375	0.0468038	0.0159589	0.0167696	0.753654	4.21798	0.754513	2.80171	2.94733	0.362135	1.07052	0.231174	0.561975	0.642575
Magnaporthaceae	0	0	0.000378641	0	0	0	0	0.032671	0.00400176	0.0934243	0.00208798	0.078193	0.00174222	0.00868138	0.000210207	0.00016534	0.00295109	0	0.0042061
Bryobacteraceae	0	0	0	0	0	0	0	0	0	0	0	0	0	0	0.00239246	5.10466e-05	0.00125327	0	0
Braconidae	0	0	0	0.000939143	1.02488	0	0	0	0	0.108427	0.00363492	0.163349	0.00112333	0.00806038	8.13211e-05	7.67562e-05	0.00399582	0.00212345	0.00569512
Streptosporangiaceae	0	0	0	0	0	0	0	0	0	0	0.00314862	0	0.000996244	0.00171474	0.00048774	0.00251003	0	0.000326502	0.000750583
Candidatus Midichloriaceae	0	0	0	0	0	0	0	0.000964732	0.00184645	0	0	0	0	0	0	0	0	0	0
Sneathiellaceae	0	0	0	0	0	0	0	0.00507892	0.00395554	0	0	0	0	0	0	0	0	0	0
Chaetomiaceae	0.00120204	0.00414921	0.000573371	0	0	0.000218026	0.274742	0.0146639	0.00170772	0.0705117	0	0	0	0	0	0	0.00494961	0	0
Geobacteraceae	0.313067	0.352004	0.343062	0.0237162	7.07151	0.0188718	0	0.0187524	0.0114523	0.021466	0.0495924	0.042507	0.0427402	0.03463	0.0359193	0.0142884	0.0238309	0.00199854	0.0159255
Isosphaeraceae	0	0	0	0	0	0	0	0	0	0	0	0	0	0	0.00484504	0	0.00310115	0	0
Sulfuricellaceae	0	0	0	0	0	0	0	0.000969836	0.00137497	0	0.000439139	0	0	0.00109551	0.000353682	0.000125186	0	0	0
Borreliaceae	0	0	0	0	0	0	0	0	0	0	0.000650959	0	0	0	0	0	0	0	0
Pectobacteriaceae	0.00144023	0.00104728	0.000379427	0.00154935	0.0121232	0.135708	0.0182819	0.0229909	0.0236899	0.0357847	0.0112284	0.0195124	0.0134662	0.016045	0.0164107	0.0286259	0.0181417	0.0325142	0.00908903
Kosmotogaceae	0	0.0015785	0.00130878	0.00704358	0	0	0	0	0	0	0.00505505	0	0.00250107	0.00384982	0.000248366	0.00121762	0	0	0.00162786
Bacteroidaceae	0.0590497	0.104104	0.0296989	0.0298272	0.0747471	1.80089	0.399286	0.0259615	0.0166463	2.02972	0.453564	2.06135	1.63795	1.70748	7.2186	1.96795	10.137	1.85791	2.20007
Lentisphaeraceae	0.00210692	0.0055216	0.000961431	0.000876928	0	0	0	0	0	0.0633374	0.0137444	0.0670382	0.00887682	0.0308316	0.454185	0.0085724	0.283287	0.00619566	0.00433258
Tremellaceae	0.00938626	0.00422977	0.0480095	0.389894	0	0	0	0.00355921	0	0	0	0.0241411	0	0.00134014	0	0.00015314	0	0	0
Picornaviridae	0	0	0	0	0	0	0	0	0	0.304644	0.00189863	0.277752	0.0026995	0.0112297	0	2.8575e-05	0	0	0.00772316
Solibacteraceae	0	0	0	0	0	0	0	0	0.000764324	0	0.000237474	0	0.00138704	0.00118484	0.00109975	0.00135394	0	0	0
Pleistophoridae	0.000678569	0	0	0	0	0	0	0	0	0.239588	0	0	0.00132384	0	0.000598978	0	0	0	0
Caldilineaceae	0.000403239	0	0	0	0	0	0	0	0	0.018947	0.000508104	0	0.00168713	0.00241281	0.00426647	0.00264218	0.00669967	0	0.000712215
Scytonemataceae	0.00200541	0.00993146	0.0164855	0.00297465	0	0	0	0	0	0	0.0031385	0	0.000459499	0.000896325	0.00462539	0.000950997	0.00262429	0	0.00110358
Coriolaceae	0.526722	0.491896	0.314894	0.173758	0	0.000481156	0.540614	0.0150952	0.00081654	1.10112	0.0164256	1.41096	0.00424522	0.0334122	0.002398	0.000689898	0.0207969	0.0277736	0.0167556
Schizosaccharomycetaceae	0.00979245	0.00375575	0.00622799	0.000558628	0	0.000993701	0.655695	0.00650766	0.00269096	0	0	0	0	0	0.00250104	0	0.00319199	0	0
Gordoniaceae	0	0	0	0	0	0	0	0	0	0	0.000709378	0	0	0	0	0.00124884	0	0.0160213	0
Microbulbiferaceae	0.00160782	0	0	0.000825489	0	0	0	0.0177491	0.0146123	0	0.00121608	0	0.00146568	0.00101124	0.00375861	0.00149126	0.00215298	0.00089788	0
Hyellaceae	0.000181081	0.0792891	0.101769	0.00883502	0	0	0	0.00733196	0.00363818	0	0.000173998	0	4.41595e-05	0	0.00169764	0	0	0	0.000159916
Syntrophomonadaceae	0.000994148	0.00159809	0.000114239	0.00147481	0	0.00133868	0	0	0	0.0484397	0.146963	0.0353793	0.110441	0.108103	0.0218183	0.0366234	0.0127555	0.00666365	0.0613198
Natranaerobiaceae	0	0.00072854	0	0	0	0	0	0	0	0	0.00037011	0	0	0	0.000968782	0	0.00104621	0	0
Dipodascaceae	0	0	0	0.000140872	0	0.00049015	0.451064	0.00209485	0.00103948	0.059897	0.000892443	0.180474	0	0.00445271	8.98467e-05	4.24016e-05	0.000630676	0.00156405	0.00179777
Kangiellaceae	0	0	0	0	0	0	0	0.0180026	0.000232027	0	0	0	0.000223038	0	0.0027149	0.0003048	0.000372399	0.000702689	0
Cyanobacteriaceae	0.00532999	0.0217583	0.0526936	0.0295065	0	0	0	0	0	0	0	0.00663076	0	0	0	0	0	0	0
Acidothermaceae	0	0	0	0	0	0	0	0	0	0	0.000882949	0	0.000491157	0	0.00100743	0.00120258	0	0	0
Pyronemataceae	0	0	0	0	0	0.000421626	0.354378	0	0	0	0	0	0	0	0	0	0	0	0
Glomerellaceae	0	0	0	0	0	0.00099971	0.638064	0.0409104	0.00209837	0	0	0	0	0	0	0	0	0	0
Haliscomenobacteraceae	0	0.00244764	0.0013087	0.0420358	0	0.0011179	0	0	0	0.0193418	0.00122596	0.00454577	0.00328058	0.00142303	0.00971788	0.00364783	0.00476371	0	0.00182849
Aspergillaceae	0.0164783	0.0368699	0.00564625	0.0307885	2.24397	0.000530165	0.197387	0.00839639	0.00440765	0.0655344	0.00118992	0	0	0.00309294	0	0	0	0.00469089	0
Podoviridae	0.0209366	0.00179729	0.00280622	0.0428406	0.0783125	0	0	0.00132347	0.00730984	0	0.0346783	0.0455694	0.012591	0.0690882	0.0527634	0.018753	0.0042413	0.00174542	0.000559294
Alteromonadaceae	0.0111666	0.0223423	0.0130468	0.0560101	0	0.0130861	0	0.409877	0.28022	0.0109546	0.0399428	0.0151618	0.0277354	0.0351268	0.036159	0.0249084	0.028088	0.0182907	0.0101405
Comamonadaceae	0.00938357	0.00818338	0.000889402	0.0214031	0.0236007	0.00162878	0.153095	0.0258401	0.0174132	0.0678351	0.060156	0.0525465	0.0198701	0.0370761	0.0932259	0.0941374	0.0134278	0.0463604	0.0141839
Melampsoraceae	0.331786	0.238638	0.355189	0.245453	0	0	0	0	0	0.0174348	0	0.0123096	0.000442742	0	0.000107705	5.20574e-05	0.000756034	0.000960109	0.000523294
Gallionellaceae	0	0	0	0	0	0	0	0.0020254	0.000861448	0.0104315	0.0105672	0.00698465	0.00449584	0.00852586	0.000718035	0.00277428	0	0.000817171	0.00156547
Haloplasmataceae	0.00326652	0.00746013	0.00291021	0.000961858	0	0	0	0	0	0.160426	0.725311	0.140584	0.516024	0.523329	0.0722276	0.181694	0.0396259	0.056961	0.179159
Enterobacteriaceae	0.182501	0.0195142	0.0108657	0.142511	0.105536	0.784389	0.18413	0.708805	0.640809	0.322911	0.157176	0.210505	0.150533	0.126349	0.221357	0.57754	0.238898	0.249166	0.115353
Coniophoraceae	0	0	0	0	0	0	0	0	0.000265174	0	0.000614794	0	0	0	0	0	0	0	0
Clostridiales Family XIII. Incertae Sedis	0.00062732	0.00276219	0	0.000191153	0	0	0	0	0	0.0442134	0.113303	0.029499	0.0748623	0.0792753	0.0285691	0.034513	0.0270558	0.00626462	0.0278549
Desulfobacteraceae	0.00289212	0.036242	0.0515176	0.0636502	0	0.00166394	0	0.0158546	0.0140199	0.0372708	0.0439727	0.03362	0.0269709	0.0281882	0.0989114	0.0192365	0.0512714	0.00189269	0.0136883
Francisellaceae	0	0	0	0.000511586	0	0	0	0	0.000598385	0	0	0.00654352	0.000106135	0.000475979	0.00993573	0.000949135	0.0107309	0.00058957	0.00029332
Pleurotaceae	0	0	0	0	0	0	0	0.0107863	0.00415622	0	0	0	0	0	0	0	0	0	0
Deferribacteraceae	0.000405832	0	0.000181885	0	0	0.0036969	0	0.00252988	0.00443488	0.0132629	0	0.123445	0.00163953	0	0.0117904	0.00199045	0.00480851	0.00378993	0
Glomeraceae	0.00584323	0.00403395	0.00353856	0.00251473	0.743222	0.00047374	0.391953	0.0054422	0.00312566	0.236725	0.00113018	0.282841	0.0032812	0.0120382	0.000293184	0.000255975	0.00562617	0.00306586	0.0111911
Spizellomycetaceae	0	0	0	0	0.107039	0	0	0	0	0	0	0	0	0	0	0	0	0	0
Chitinophagaceae	0.0115813	0.0193733	0.00535069	0.0179918	0	0.00826485	0	0.00555452	0.00299244	0.0843492	0.0157239	0.108574	0.0335186	0.0302678	0.257046	0.169321	0.0393481	0.0203657	0.0306143
Methanomicrobiaceae	0	0	0	0	0	0.0368575	0.0136059	0	0	0	0	0	0	0.000320264	0	0.000732347	0	0	0.000380415
Desulfarculaceae	0	0.000481932	0	8.80447e-05	0	0	0	0	0.000742486	0	0.00110173	0	0.000680955	0.000305385	0.00641629	0.00111221	0.00444673	0	0
Methylophilaceae	0	0	0	0	0	0	0	0	0.000739214	0	0.00162346	0	0.00015624	0.0014633	0.000513979	0.00099622	0	0.000412643	0.00061581
Orbiliaceae	0.0496015	0.10934	0.0117128	0.0100857	0	0	0	0.0365959	0.0133547	0	0	0	0	0	0	0	0	0	0
Pneumocystidaceae	0	0	0.000569753	0.00010221	0	0.00247968	2.2237	0	0.000423701	0	0.000558904	0.0251165	0.000310901	0.00139428	0	0	0	0	0.00112587
Caulimoviridae	0.00548756	0.0170478	0.00942323	0	0	0	0	0	0	0	0	0	0	0	0	0	0	0	0
Neocallimastigaceae	0.00227412	0	0.000542378	0	0	0	0	0	0	0	0	0	0	0	0	0	0	0	0
Bifidobacteriaceae	0.935913	1.27065	0.401211	0.0424924	0	0.00062196	0	0	0	0	0.0223252	0.0576352	0.0124624	0.0169298	0.00896378	0.00878708	0.00548295	0.00640149	0.00585991
Herpesviridae	0.00106961	0.00184605	0.000510203	0	0.799789	0	0	0.0294184	0.00108279	0.0299485	0.000992315	0.121957	0.000711679	0.00394383	0.000687253	0	0.00189203	0	0.00166361
Sinobacteraceae	0	0	0	0	0	0	0	0.00328788	0.00279681	0	0.00145064	0	0.00167177	0.000516981	0.00139206	0.00218658	0.000588432	0.0013853	0.000307905
Kordiimonadaceae	0	0	0	0	0	0	0	0.0047643	0.00626686	0	0	0	0	0	0	0	0	0	0
Sordariaceae	0	0.00130439	0.00901257	0.000388029	0	0	0	0.00201428	0.000999501	0	0	0	0	0	0	0	0	0	0
Deinococcaceae	0	0	0	0	0	0	0	0	0	0	0.00678365	0	0.00366908	0.00149262	0.00187104	0.00331585	0	0.000419788	0.00124022
Leptotrichiaceae	0.0025831	0.000975604	0.000441908	0.00682691	0.00488706	0.108182	0.0240178	0.00203666	0.00101061	0.0698519	0.200219	0.0479478	0.133198	0.135668	0.0415826	0.0788404	0.0339248	0.0335969	0.0691537
Alcaligenaceae	0.00167847	0	0.00098695	0.00298111	0	0.0476463	0	0.00262162	0.0123705	0	0.0200966	0.0164293	0.0119886	0.0202862	0.008531	0.0172574	0.00337842	0.0209257	0.0110807
Staphylococcaceae	0.000298378	0.00172351	0.000130878	0.00368988	0	0.00413211	0	0	0.000322153	0.0561732	0.307058	0.027034	0.203861	0.222556	0.0310177	0.0778504	0.0238516	0.0271183	0.0554889
Dietziaceae	0	0	0	0	0	0	0	0	0	0	0	0	0	0	0	5.2578e-05	0	0	0
Halorubraceae	0	0	0	0	0	0	0	0	0	0	0.00029589	0	0.000164595	0	0.000595775	5.62331e-05	0.000836405	0	0
Listeriaceae	0.000787905	0.00235496	8.87964e-05	0.000615399	0	0.0232194	0	0.00134285	0.00270311	0.0741984	0.218698	0.0515185	0.139221	0.149368	0.0219254	0.0567786	0.0127116	0.0272686	0.0433274
Peptococcaceae	0.00419948	0.0128625	0.0191901	0.0280297	0	0.133729	0.015737	0.0128062	0.00617519	0.170753	0.397936	0.11163	0.255951	0.289037	0.175037	0.132012	0.13907	0.0557651	0.135062
Desulfobulbaceae	0.00141975	0.137173	0.0403269	0.0630769	0	0.00399777	0	0.0101084	0.00631182	0	0.00262852	0.020292	0.00509671	0.0034799	0.0357186	0.00381465	0.0177669	0.00733234	0.0025924
Nautiliaceae	0	0	0	0	0	0.00177799	0	0	0.00119677	0	0.00174568	0.00442444	0.00191645	0.000245612	0.00826488	0.0028308	0.00449971	0	0.00019833
Aphanothecaceae	0.21864	0.252117	0.255636	0.0147981	0	0	0	0	0	0.0283482	0.000206461	0	0.000229695	0.00200217	0.00158296	0.000417393	0.00689328	0	0
Trichomonascaceae	0	0	0	0	0	9.67098e-05	0.0166183	0	0	0	0	0	0	0	0	0	0	0	0
Dictyoglomaceae	0	0	0	0	0	0	0	0	0	0	0.00716055	0	0.00452635	0.00568375	0.000262141	0.00176291	0	0	0.000655657
Methylocystaceae	0	0	0.000842013	0	0	5.15335e-05	0.0295177	0.00557264	0.0234137	0	0.00103182	0	0.000415264	0.000616223	0.0040801	0.00135641	0	0.000216453	0.00199039
Lachnospiraceae	0.0116447	0.0174176	0.017213	0.00558509	0	0.059983	0	0.00212332	0.00131611	0.346894	1.9946	0.44876	1.3555	1.46765	0.750316	0.50121	0.714252	0.108939	0.537545
Coriobacteriaceae	0.000864478	0	0	0.00399458	0	0	0	0	0	0	0.00727702	0	0.00516192	0.00258061	0.00215331	0.00113824	0.000625631	0.000650812	0.00119213
Chromatiaceae	0.00434618	0.0805012	0.0499959	0.0673584	0	0.0169386	0	0.0857256	0.062019	0.0066912	0.0839234	0.0445116	0.0415537	0.0390798	0.0203765	0.0256575	0.00972393	0.00549401	0.0148905
Rhynchogastremataceae	0	0	0	0	0	0	0	0.00635719	0.00150214	0	0	0	0	0	0	0	0	0	0
Budviciaceae	0	0	0	0	0	0.0257044	0.0112118	0.0201335	0.0132947	0	0.000574421	0	0.00177995	0.00128905	0.00238731	0.00706608	0.00585588	0.00446117	0.000659536
Enterococcaceae	0.0096443	0.0153451	0.0150873	0.0277548	0.0472961	0.065196	0.0460803	0.0697387	0.0112982	0.0955568	0.747873	0.131557	0.509859	0.540542	0.0881496	0.198819	0.0613096	0.0806092	0.173435
Pasteurellaceae	0.0579941	0.0975062	0.0332314	0.0314462	0	0.00742426	0	0.0300466	0.0219608	1.52901	0.123326	1.54482	0.556973	0.878742	0.85697	5.84702	0.204894	0.806141	2.10354
Holosporaceae	0	0.00110575	0	0.00233818	0	0	0	0.00167542	0.00207302	0.0175171	0.0126392	0.0821026	0.0143409	0.0191667	0.00238058	0.00546942	0.00843977	0.000492239	0.000525762
Rhodobacteraceae	0.108701	0.110441	0.0713045	0.13152	0	0.0185277	0.00814872	0.0814235	0.243842	0	0.0116817	0.0245153	0.00788611	0.0138896	0.00823779	0.00524734	0.0041654	0.00497202	0.00584908
Elusimicrobiaceae	0	0	0	0	0	0.00276148	0.0137942	0	0	0	0	0	0.000201171	0	7.28169e-05	0.000309282	0	0.00126759	0.00145701
Cryptococcaceae	0.377182	0.291426	0.169114	0.0643781	0	0	0	0.0042207	0.00217983	0.285229	0.000645024	0.485836	0.000194624	0.000400101	4.08095e-05	0.000220431	0.00336063	0.00981238	0.00501952
Lasiosphaeriaceae	0	0	0	0	0	0	0	0	0	0.155661	0.00496989	0.0744472	0.000737226	0.00909206	0.000600413	0.000157419	0	0.00232266	0
Helicobacteraceae	0.00542651	0.00444584	0.000728935	0.0110201	0	0.0413236	0.0146185	0.00330638	0.00675061	0.0151576	0.0119156	0.0136886	0.00846521	0.0122883	0.0502907	0.00576565	0.0649711	0.00190599	0.00246877
Verrucomicrobia subdivision 3	0.000466285	0.000245862	0.000280018	0.000139058	0	0	0	0	0	0.0318421	0.00400149	0.00430942	0.005646	0.00588997	0.0537815	0.00687852	0.0284887	0.00169494	0
Clostridiaceae	0.0339235	0.0747737	0.0600436	0.0640751	0.00800561	1.46256	0.315042	0.0011385	0.00175229	1.1702	5.07578	1.08339	3.55446	3.77885	0.926869	1.45594	0.756271	0.494593	1.6399
Saccharospirillaceae	0	0	0	0	0	0	0	0	0	0	0.00361802	0	0.00221614	0.00313714	0.000132316	0.00107745	0	0	0.000264754
Caulobacteraceae	0.00184703	0.00165025	0.00319263	0.00238239	0	0	0	0.000949736	0.0043558	0	0	0	0	0.000958569	0.00729013	0.00149755	0.00533914	0	0
Burkholderiaceae	0.00203007	0.00199422	0.000619229	0.00435923	0	0.00941984	0.0152936	0.014015	0.0145735	0.0213563	0.0421414	0.0462937	0.0197257	0.018155	0.0254216	0.0232514	0.0136653	0.0305121	0.0063774
Trueperaceae	0	0.00186182	0	0.00166156	0	0	0	0	0	0	0	0	0	0	0.00308392	0.000172989	0.00233444	0	0
Culicosporidae	0	0	0	0	0	0	0	0.302007	0.148992	0	0	0	0	0	0	0	0	0	0
Acidaminococcaceae	0	0	0.000242758	0	0	0.000468494	0	0	0	0.0233561	0.0258739	0.00694563	0.0154366	0.0217489	0.00819549	0.00809277	0.00355489	0.00181646	0.00242019
Selenomonadaceae	0.000288159	0.00259218	0.000493475	0.0007014	0	0.0172628	0.0131496	0.00451476	0.00230427	0.0310182	0.0781742	0.00283851	0.0586983	0.0573674	0.0275673	0.0312354	0.0189871	0.0107878	0.0475232
Melioribacteraceae	0	0.000951238	0	0.0020732	0	0.00930958	0.00488546	0	0	0	0.00104787	0.0108582	0.00585267	0.00446585	0.00925872	0.00461045	0.00715028	0.00292578	0.00583821
Rikenellaceae	0.00526894	0.00631837	0.000962346	0.00731002	0	0.154456	0.0216885	0	0	0.0879678	0.0262758	0.0955232	0.110985	0.0872568	0.139006	0.124542	0.091562	0.0983245	0.147516
Fervidobacteriaceae	0	0	0	0	0	0	0	0.00181484	0.00313045	0	0.000323576	0	0	0	0.00604776	0	0.00294547	0	0.000513648
Cellulomonadaceae	0	0	0	0	0	0	0	0	0	0	0.00142695	0	0.00121785	0.00307028	0.000610867	0.00309512	0.000462745	0.000515803	0.00209133
Sphingomonadaceae	0.000963464	0.0210147	0.000871778	0.0374164	0	0.0021457	0	0.0134036	0.0175043	0.0145632	0.0122149	0	0.00732143	0.0110368	0.010412	0.00845487	0.0120455	0.00187996	0.00862063
Thermodesulfobacteriaceae	0.000275576	0	0.00013145	0	0	0	0	0.0219959	0.0163347	0	0.000435681	0.00542912	0.000787656	0.00027172	0.0110291	0.00182961	0.00587936	0	0
Sulfolobaceae	0	0	0	0	0	0	0	0	0	0	0.0113109	0	0.0103731	0.0122019	0.00172347	0.00119099	0.000432065	0	0.00554229
Spirulinaceae	0.582746	0.646718	0.809237	0.0658184	0	0	0	0	0	0	0	0.00796967	0.000394605	0.00463484	0.00146404	3.37038e-05	0.00156658	0.00170202	0.00214349
Sporolactobacillaceae	0.00229055	0.00131225	0.000181337	0	0	0.0278682	0.0065544	0	0	0.00907975	0.101757	0.044513	0.0724698	0.0754298	0.0116836	0.0279303	0.0042103	0.0131363	0.014892
Nitrospiraceae	0	0	0	0	0	0	0	0	0	0.00582071	0.00260179	0	0.00110959	0.00173083	0.0081187	0.00190534	0.00479649	0.000151992	0.000524114
Acidithiobacillaceae	0	0.00650249	0.00179713	0.00241794	0	0.0315129	0	0.00286405	0.00157805	0	0.000461096	0	4.10937e-05	0	0.00028621	0.000997185	0.000313233	0.000404046	0
Arthrodermataceae	0.00430274	0.00495076	0.00136827	0	0	0	0	0	0	0	0.000966489	0.0282561	0.000806441	0.00156857	0	0.000160719	0.00136601	0.0055049	0.00340712
Candidatus Brocadiaceae	0	0.0105891	0.00596067	0.00360005	0	0	0	0	0	0	0.00210893	0	0.00246025	0.00190047	0.0105325	0.00352501	0.00481045	0.000316899	0.00216795
Bernardetiaceae	0.00153451	0.00779855	0.00109794	0.00531801	0	0.00217343	0	0	0	0	0.0015288	0	0.00341379	0.000268027	0.00346226	0.0052639	0.000919581	0.00197523	0.00346605
Syntrophaceae	0.000266274	0.00738239	0.0032974	0.00376749	0	0.00099585	0	0	0	0.0138124	0.000373783	0.00960053	0.00107709	0.00173552	0.0263219	0.00162136	0.0148315	0.000381407	0.000960876
Verrucomicrobiaceae	0.000409138	0.000345767	0.000278722	0.000164522	0	0	0	0	0	0	0.0155108	0.0121899	0.0165347	0.0134359	0.0591979	0.0249112	0.0139323	0.00198114	0.000885
Chthonomonadaceae	0	0	0.000103979	0	0	0	0	0	0	0	0.000382256	0	0.000941531	0.000715202	0.00135766	0.00150323	0.000270134	0	0
Phycisphaeraceae	0	0	0	0	0	0	0	0	0	0	0.000838356	0	0	0	0.000253204	3.98318e-05	0	0	0
Nostocaceae	0.0140853	0.0326147	0.105041	0.228659	0	0.000524749	0	0	0	0	0	0	0.000709198	0.000616223	0.00150716	0.00160964	0.002315	0.065248	0.000120891
Rhodobiaceae	0	0	0	0	0	0	0	0.00572446	0.0088542	0	0.000192793	0	0	0	0.00131984	7.32794e-05	0.00108995	0	0
Saccharomycetaceae	0.166114	0.163024	0.0749636	0.00982465	0	0.000472977	0.458808	0.00436241	0.00274535	0	0	0	0	0.000890542	0.000363293	3.83781e-05	0.00519242	0.00141564	0.00162718
Ruminococcaceae	0.00831018	0.0198164	0.00334931	0.00334086	0	0.06572	0.0190489	0.00617711	0.0031852	0.178665	0.895402	0.267725	0.621344	0.66198	0.269505	0.356226	0.221277	0.0783213	0.292551
Spirochaetaceae	0.300878	0.181099	0.260597	0.0208321	0	0.0289536	0	0.00827256	0.0040064	0.0684626	0.37626	0.0920261	0.263778	0.28159	0.134614	0.0968757	0.0988286	0.0226209	0.111728
Thiotrichaceae	0.00986118	0.034392	0.0187365	0.0414807	0	0	0	0.0143073	0.00817782	0.0185681	0.0129796	0.013387	0.0100862	0.00914341	0.0150064	0.0184696	0.00642752	0.00234105	0.00506964
Bacillales Family X. Incertae Sedis	0	0.000564335	0	0	0	0	0	0	0	0	0.0151886	0.0106262	0.00965849	0.00682729	0.000600288	0.00304717	0.000516672	0.00189676	0.00160023
Iridoviridae	0	0	0.000211242	0	0	0	0	0	0	0.70035	0.00892596	0.748043	0.00777579	0.0459978	0.00163148	0.00062623	0.0102584	0.0233439	0.0150665
Hymenobacteraceae	0.000258106	0.00931908	0.00196488	0.0024257	0	0.0185925	0.00611744	0	0	0	0.00499123	0	0.0144294	0.0171247	0.0188066	0.0240832	0.00575633	0.00385279	0.010807
Akkermansiaceae	0.00506977	0.0154714	0.00422324	0.00449532	0	0.000265847	0	0	0	0.299672	0.339052	0.219413	0.179518	0.241928	1.15423	0.24909	0.193587	0.0166186	0.00799677
Geodermatophilaceae	0	0	0	0	0	0	0	0	0	0	0.000215298	0	0.000479053	0	0	0.000956854	0	0	0.000867406
Chlorogloeopsidaceae	0	0.00816875	0.0112882	0.0315904	0	0	0	0	0	0	0	0	0	0	0	0	0	0	0
Desulfurococcaceae	0	0	0	0	0	0	0	0	0	0	0	0	0	0	0	0.000276726	0	0	0
Rhodospirillaceae	0.0100712	0.0135871	0.11538	0.396597	0	0.0113335	0	0.072078	0.0894227	0.00886305	0.0120577	0.0221495	0.00991656	0.0108142	0.0136882	0.00607841	0.00631542	0.00301474	0.00180293
Gloeobacteraceae	0.618652	0.760909	1.04592	0.652509	0	0	0	0.00192272	0.00122666	0.0569899	0.000606977	0.0436359	0.000543828	0.00273037	0.00050336	0.00071487	0.00113994	0.00151278	0.00125635
Eggerthellaceae	0	0	0	0	0	0.000225879	0	0	0	0.011152	0.0208605	0	0.0116284	0.0165856	0.00474011	0.00590659	0.00197271	0	0.009868
Anaeromyxobacteraceae	0.000513064	0	0.000244731	0	0	0	0	0	0	0	0.035988	0.0202157	0.0317801	0.0353502	0.00480059	0.00936144	0.00317902	0.00275934	0.0135929
Fimbriimonadaceae	0	0	0	0	0	0	0	0	0	0	0	0	0	0	0.00370462	0	0.00219085	0	0
Xanthomonadaceae	0	0	0.000557444	0	0	0	0	0	0	0.00643608	0.0485807	0	0.043199	0.045	0.0223344	0.0291096	0.00649837	0.0226841	0.0123249
Xenococcaceae	0.480295	0.489089	0.703122	0.391425	0	0.000454894	0	0	0.00108934	0.051578	0	0.0115117	0.000427489	0.000636101	0.000154261	2.43416e-05	0.00144488	0	0.000516026
Metschnikowiaceae	0	0	0	0	0	0	0	0.00292499	0.00124406	0	0	0	0	0	0	0	0	0	0
Desulfomicrobiaceae	0	0	0	0	0	0	0	0	0	0	0.000364023	0.0126864	0.00047111	0.000704255	0.00848574	0.000744911	0.00575262	0.0009895	0
Pelagibacteraceae	0	0	0.00430028	0.000462864	0	0	0	0.00642937	0.00503065	0.0289864	0.00920105	0	0.00655973	0.0059492	0.00229121	0.00480636	0.0024505	0.000186483	0.000655657
Clavicipitaceae	0	0.0205503	0.0412719	0.000407553	5.47251	0	0	0	0	0.154734	0.000922191	0.0621634	0.000256493	0.00230057	0	8.76299e-05	0.000651699	0.00161618	0.00278654
Conexibacteraceae	0	0	0	0	0	0	0	0.00710461	0.00206486	0	0	0	0	0	0	0	0	0	0
Ignavibacteriaceae	0.000803909	0	0	0.000314618	0	5.0648e-06	0	0	0	0	0.00147279	0	0.00228627	0.00119633	0.0143706	0.00419628	0.0142092	0.000932536	0.00249687
Thermithiobacillaceae	0	0	0	0	0	0	0	0.000803943	0.00182931	0	0	0	0	0	0.000790141	0	0	0	0
Erysiphaceae	0	0	0	0	0	0	0	0.00640906	0.000636046	0	0	0	0	0	0	0	0	0	0
Lewinellaceae	0	0	0	0.0239365	0	0.000186227	0	0	0	0	0.0123102	0	0.00530115	0.00449753	0.00454545	0.00402308	0.000566694	0.00027239	0.00435835
Rhizobiaceae	0	0.00117748	0.00175099	0.0183049	0	0.00858123	0	0.0371922	0.0278797	0.00912436	0.00375845	0	0.00247299	0.00285312	0.00251561	0.00217335	0.000268742	0.00893605	0.00400505
Campylobacteraceae	0.00593492	0.00300591	0.00177796	0.0184579	0	0.0469694	0	0.251039	0.02673	0.0602313	0.00806851	0.0741559	0.0103193	0.0151861	0.464372	0.0282072	0.55378	0.0135051	0.023569
Botryobasidiaceae	0	0	0	0	0	0	0	0.00678658	0.00497515	0	0	0	0	0	0	0	0	0	0
Mimiviridae	0	0	0	0	0	0	0	0.0113312	0.000992232	0.0252627	0	0.101491	0	0	0	0	0	0	0
Ustilaginaceae	0.000678569	0	0.00323677	0.0344908	0	0	0.0695775	0	0	0	0	0	0	0	0	0	0	0	0
Thermoanaerobacteraceae	0.00184366	0.00323837	0.000301888	0.000524907	0	0.0620548	0.0111668	0	0	0.0810234	0.237541	0.0320506	0.169193	0.172216	0.047031	0.0651415	0.0310532	0.0185139	0.0717333
Hypocreaceae	0	0	0	0	0	0.000369041	0.178354	0.00861368	0.00459169	0	0	0	0	0	0.00125785	0	0.000840901	0	0
Oxalobacteraceae	0	0	0.000866244	0.00512813	0	0.00678646	3.00897	0.0325798	0.0110542	0.00987664	0.00124292	0	0.00323198	0.00186725	0.0134034	0.00528296	0.00404854	0.00664669	0.00129026
Roseiflexaceae	0	0	0	0	0	0.0143669	0	0	0	0	0.000844756	0	0.000791569	0	0.00379726	4.01358e-05	0.00220292	0.00089788	0
Sphingobacteriaceae	0.00119162	0.00114323	0.000792338	0.000604522	0	0.0424432	0.00568873	0.00668723	0.00239111	0.0397089	0.0142646	0.0404441	0.0457602	0.0286956	0.0906691	0.0729641	0.0540212	0.0345791	0.0418518
Desulfuromonadaceae	0	0	0.000318691	0	0	0	0	0.00163174	0.00323874	0	0.00836512	0.00656078	0.00415197	0.00321163	0.0454602	0.00526062	0.0296593	0.00484119	0.0138714
Rivulariaceae	0.482257	0.423434	0.446263	0.0414361	0	0	0	0	0	0.0394621	0.00057637	0.00794421	0.000791078	0.00132301	0.00457321	0.00110222	0.00111728	0	0.00351276
Orbaceae	0	0.000464464	0	0	0	0	0	0.00246039	0.0060462	0	0.00069687	0	0.00116294	0.000347693	0.00341053	0.00159147	0.0021677	0	0.000371539
Syntrophorhabdaceae	0	0	0	0	0	0	0	0	0	0	0	0	0	0	0.00365945	0.000207935	0.00190277	0	0
Glycomycetaceae	0	0	0	0	0	0	0	0.00162932	0.00109723	0	0.000343642	0	0.000723615	0.000408385	0.000120269	0.00106274	0	0.000157676	0.000724954
Gemmataceae	0	0	0	0.000255122	0	0	0	0.00134779	0.00191081	0	0.00158211	0	0.00126224	0.000870877	0.00352807	0.00194953	0.00172496	0	0
Flavobacteriaceae	5.29124	11.2443	1.8586	10.4397	0.0500912	0.316953	1.21629	0.104232	0.00921062	0.784788	0.0997488	0.716079	0.194899	0.210853	0.379026	0.249578	0.291656	0.197713	0.272077
Dermateaceae	0	0	0.00744791	0	0	0	0	0	0	0	0	0	0	0	0	0	0	0	0
Vibrionaceae	2.23441	0.734569	0.133429	6.05583	0.0865079	1.23935	0.285051	40.4246	59.9721	4.69084	0.42631	2.21218	0.490833	0.767619	0.704817	0.865119	10.0452	6.27093	0.466017
Unclassfied	44.3938	51.941	64.0175	40.1482	49.9894	46.0233	51.4658	17.7311	16.0496	31.6301	30.0328	35.4973	28.0129	29.1813	26.7983	24.9149	26.8853	22.7604	25.3211
Jiangellaceae	0	0	0	0	0	0	0	0	0	0	0.00386725	0.147053	0.00301045	0	0.000419285	0.000529476	0	0.00990564	0.00838958
Shewanellaceae	5.03274	4.78629	0.55867	19.757	3.90404	0.067368	0.034972	33.892	18.7873	4.25808	0.502831	4.75544	3.56783	3.3191	11.6362	5.96664	1.929	0.518531	0.150356
Desulfonatronaceae	0	0	0	0.00311271	0	0.000656169	0	0.00188968	0.00178605	0	0.00371221	0	0.00129792	0.00166306	0.000268458	0.000855184	0	0.000584163	0
Rhodothermaceae	0.000408459	0	0.000147921	0.000256683	0	0.00420334	0	0	0	0	0.0023236	0	0.0052957	0.00291775	0.00809683	0.00535711	0.00309061	0.00132498	0.00500479
Brachyspiraceae	0.00192333	0.000895583	0.000118047	0	0	0.0534146	0.00609976	0	0	0.0072816	0.0950056	0.030301	0.0708771	0.0695603	0.01662	0.0297966	0.00848022	0.0036942	0.0232627
Ruaniaceae	0	0	0	0.000249234	0	0	0	0	0	0	0.000677409	0	0.000535093	0.000816769	7.50235e-05	0.00164737	0	0.000326502	0.000329768
Sclerotiniaceae	0.000635838	0.00154492	0.00115725	0.0181911	0	0	0.0853967	0	0	0.0455658	0.00155867	0.0305097	0.0023273	0.00887409	0.000748125	0.00131465	0.000621709	0.000351982	0.0020229
Coleofasciculaceae	0.663264	0.807868	1.4358	1.06859	0	0	0	0	0	0.03621	0.00337336	0.0207904	0.00137804	0.00391322	0.00107527	0.00106078	0.00265635	0.00300504	0.00362886
Legionellaceae	0.071887	0.136383	0.0159671	0.0214125	0	0	0	0.0149581	0.0179449	0.0161462	0.00390372	0	0.00305831	0.00868234	0.0106639	0.00296298	0.00908518	0.00150527	0.000659536
Acholeplasmataceae	0.00247478	0.00427124	0.0627732	0.243317	0	0.0490228	0.022017	0	0	0.024272	0.089938	0.037941	0.0472025	0.0675639	0.0149137	0.0202764	0.0131441	0.00985524	0.015773
Thermoanaerobacterales Family III. Incertae Sedis	0.00395282	0.00449497	0.0015511	0.0156432	0	0.0835682	0.0301554	0	0	0.0199122	0.185308	0.0481746	0.132946	0.133237	0.0304311	0.0603465	0.0300355	0.0178719	0.101859
Jaapiaceae	1.96552	1.73142	0.62513	0.0770553	0	0	0	0	0	0.0525911	0.000450766	0.0253211	0.000250747	0.00166057	0.000181523	3.1626e-05	0.000955648	0	0.00158907
Microbacteriaceae	0.00042672	0	0.000191732	0	0	0	0	0.000727377	0.00139216	0.018947	0.0209159	0.0200696	0.0183725	0.0287815	0.00675973	0.02443	0.011018	0.00421426	0.00939897
Veillonellaceae	0	0.000951238	0.000532778	0	0	0.0470568	0	0	0	0	0.0126341	0	0.00735565	0.0117376	0.00741269	0.00295668	0.00273378	0.000423454	0
Moraxellaceae	0.00534801	0.00310568	0.00245431	0.013085	0.241573	0.0397893	0	0.0138423	0.0440706	0	0.0220683	0.0164539	0.00650243	0.0109108	0.0247834	0.0173993	0.0130013	0.021445	0.0134903
Phaffomycetaceae	0.0218638	0.0102913	0.0137474	0.0165829	0	0	0	0	0	0.0870379	0.000217841	0.00978951	0	0	0	8.21531e-05	0	0.000757586	0.00261238
Chthoniobacteraceae	0.000226596	0.000753749	0.000340563	0	0	0	0	0	0	0.0204213	0.00612433	0.016423	0.00922458	0.00494961	0.0355545	0.0123527	0.0175595	0.000207647	0
Beutenbergiaceae	0	0	0	0	0	0	0	0	0	0	0.000548165	0	0.000889342	0.000930677	5.97907e-05	0.00115827	0	0.000173472	0.000797579
Actinomycetaceae	0.000447567	0	0.000745056	0	0	0	0	0	0	0	0.0146756	0	0.0158637	0.0187481	0.00384946	0.021769	0.00216114	0.0042711	0.0144228
Nosematidae	0.898914	0.888511	0.559413	0.0442675	0	0	0.0721545	0.0226621	0.0083063	0.359238	0.00432909	0.212014	0	0.00790546	0.00038684	0.000508888	0	0.0127619	0.00997134
Pseudomonadaceae	0.0183828	0.00807139	0.00315442	0.0169872	0.335749	0.132619	0.0237257	0.205752	0.136938	0.140158	0.0316819	0.31082	0.0729298	0.065568	0.0702031	0.0634242	0.0552578	0.0650107	0.0673176
Xanthobacteraceae	0	0	0	0.00228709	0	0.000277249	0	0.003186	0.00252914	0	0	0	0	0	0.000944995	0.000328612	0	0	0
Hymenochaetaceae	0	0	0	0	0	0.000727232	0.569284	0.00204803	0.00201672	0	0	0	0	0	0	0	0	0	0
Halothiobacillaceae	0	0	0	0	0	0	0	0	0	0	0.000968604	0	0.000263981	0.00181226	0.000142347	0.000437191	0.00756666	0.0184089	0.000487797
Cryomorphaceae	0	0	0	0	0	0	0	0	0	0	0	0.00391581	0.000677202	0	0.00414065	0.00201672	0.00436615	0.00330583	0.00126661
Rhodanobacteraceae	0	0	0	0	0	0.0149612	0.00168841	0.00635719	0.00397844	0	0.00189817	0	0.00289206	0.00372505	0.00191381	0.00399137	0.000918271	0.00116709	0.00094861
Paenibacillaceae	0.00381207	0.00212827	0.00180229	0.00698656	0	0.0608156	0	0.0144537	0.0124713	0.0798792	0.680151	0.152316	0.461957	0.471581	0.103761	0.189004	0.0564138	0.0884168	0.161194
Cardiobacteriaceae	0	0	0.000445955	0.00192003	0	0	0	0.00149024	0.00169021	0	0.0102324	0.00842894	0.00635717	0.00986414	0.00220136	0.00812951	0	0.00337996	0.00618152
Cellvibrionaceae	0.00171137	0.000490616	0.000204081	0	0	0.00497104	0	0.0601901	0.0243352	0	0.00254022	0.0157082	0.00529538	0.00604209	0.0143481	0.00933975	0.00802157	0.0141595	0.00287063
Bartonellaceae	0	0	0.000637079	0.00514293	0	0	0	0.0122053	0.00949731	0	0	0	0.000233176	0	0.000766612	0	0	0	0
Calditrichaceae	0	0	0.00370486	0.00311787	0	0	0	0	0.00156818	0.0904223	0.00113525	0.0927812	0.00180086	0	0.0138678	0.00179575	0.012032	0.000723664	0.00831803
Symbiobacteriaceae	0	0	0	0	0	0	0	0	0.000861016	0	0	0	0	0	0	0	0	0	0
Plectosphaerellaceae	0	0	0	0	0	0	0	0.0131712	0.00217855	0	0	0	0	0	0	0	0	0	0
Piscirickettsiaceae	0.00164627	0	0	0.000376749	0	0.00567045	0	0.0335201	0.0372876	0.0272942	0.00117562	0.00525695	0.00391818	0.00210586	0.00929405	0.004686	0.0100426	0.00164447	0.0010417
Desulfovibrionaceae	0.00109221	0.0871671	0.0636844	0.0220107	0	0.00569605	0.0116603	0.0400303	0.0381926	0.0279292	0.0971825	0.0696223	0.0692578	0.088957	0.0643579	0.0337645	0.0351045	0.00747771	0.0487695
Methylothermaceae	0	0	0	0	0	0	0	0	0.000141234	0	0	0	0	0	0.00101944	0	0.000511136	0	0
Bradyrhizobiaceae	0.00424616	0.0110509	0.00208632	0.00635716	0	0.0122953	0.141031	0.0212304	0.014312	0.214143	0.00846451	0.0519408	0.00578505	0.0179218	0.00521196	0.00577824	0.00805992	0.00729484	0.00822731
Polydnaviridae	0.000705105	0.0109525	0.00571769	0.00642279	1.84465	0	0	0	0	0.0911317	0	0.320351	0	0.00423417	0.000273399	9.67693e-05	0.00383822	0.00475931	0.00820576
Phycodnaviridae	0.161707	0.248229	0.0413427	0.0629526	0	0	0.212688	0.0146639	0.000311844	0.628731	0.00275509	0.329483	0.00257527	0.0051548	0.000600966	0.000239982	0.00551645	0.00402369	0.0143374
Hyphomonadaceae	0	0	0	0	0	4.67891e-05	0	0.0186057	0.0135608	0	0	0	0	0	0	0	0	0	0
Retroviridae	0.281814	0.605346	0.0572652	0.116539	2.20299	0.000586881	0.405469	0.355058	0.0170228	0.735183	0.00316762	0.278513	0.00455555	0.0245092	0	0.000492685	0.00473319	0.00350514	0.00240518
Erythrobacteraceae	0	0	0.000510203	0.00392219	0	0	0	0	0	0	0	0	0	0	0.00236746	0	0.0013034	0	0
Rubritaleaceae	0.00220759	0.00224707	0.00118617	0.00172976	0	0	0	0	0	0.0907589	0.0897987	0.0430126	0.100031	0.0638496	0.165684	0.140748	0.032044	0.00586733	0.00145085
Thermotogaceae	0	0	0	0	0	0	0	0.00201428	0.00285572	0	0.0288887	0.00627913	0.0201487	0.0250911	0.0041398	0.0092274	0.00315975	0.00171413	0.00112587
Gemmatimonadaceae	0	0.000951238	6.58686e-05	0	0	0	0	0	0	0	0.00180172	0	0.00150946	0.000755109	0.00526615	0.00224679	0.000256687	0.000318286	0
Hydrogenothermaceae	0	0	0.000201351	0	0	0	0	0	0	0	0.00189167	0	0.00271444	0.000589889	0.00937579	0.00118214	0.00571985	0	0
Dermocarpellaceae	0.000997737	0.00488216	0.00940727	0.0319881	0	0	0	0	0	0	0	0	0	0	0.000118521	0.000223736	0	0	0
Hahellaceae	0.0205126	0.0135668	0.0131787	0.0286276	0.00442398	0.0137512	0.00476415	0.311601	0.188194	0.0190442	0.0268715	0.0109539	0.0135828	0.0197906	0.0150401	0.0114258	0.00891902	0.00890653	0.0209566
Cytophagaceae	0.0262771	0.109988	0.0140345	0.0495332	0.00912387	0.0565782	0.0169732	0	0.00171973	0.0568872	0.0550921	0.0800574	0.0639822	0.0459885	0.0859196	0.0684605	0.0461111	0.048219	0.0672967
Methanococcaceae	0	0	0	0	0	0	0	0	0	0	0.00514075	0.0172676	0.00071491	0.00190392	0.00118772	0.000738554	0	0	0
Helotiaceae	0	0	0	0	0	0	0	0.00103559	0.00102774	0	0	0	0	0	0	0	0	0	0
Streptomycetaceae	0	0	0	0.000244532	0	0	0	0.00426277	0	0	0.0384362	0.00548904	0.0278487	0.0314844	0.013839	0.0216307	0.00415028	0.00193562	0.00639155
Propionibacteriaceae	0.00235952	0.00551253	0.000189321	0.00121028	0	0	0	0	0	0.105395	0.160993	0.0572071	0.173226	0.193496	0.0217903	0.272527	0.00897522	0.0748258	0.15906
Microbotryaceae	0	0	0	0	0	0.00134264	1.00938	0.00437729	0.00279263	0	0	0	0	0	0	0	0	0	0
Blastocladiaceae	0.000760324	0.00306192	0.0070117	0.0119712	0	0	0	0	0	0	0	0	0	0	0	0	0	0	0
Archaeoglobaceae	0	0	0	0	0	0.000356004	0	0	0	0	0.00515802	0	0.0013042	0.00233956	0.00269156	0.00156357	0.00150392	0	0
Atopobiaceae	0	0	0	0.00111726	0	0	0	0	0	0.0215908	0.014592	0.0101907	0.0104666	0.0171161	0.00289993	0.00736706	0.00109569	0.000794844	0.00116186
Methanosarcinaceae	0	0.00064639	0.000437847	0.00807608	0	0.000212284	0	0.0115744	0.00931095	0	0.0234771	0.0181443	0.0172932	0.018418	0.0119092	0.0069375	0.00420444	0.00291255	0.00342639
Mycosphaerellaceae	0	0.00414921	0.00573371	0	0	0	0	0	0.000487257	0	0	0	0.000353784	0.0015866	0.000832373	0.000846082	0	0	0
Mixiaceae	0	0	0	0	0	0.000784282	0.597556	0.0111085	0.00872274	0	0	0	0	0	0	0	0	0	0
Punctulariaceae	0	0	0	0	0.542918	0	0	0.00199963	0.00245695	0	0	0	0	0	0	0	0	0	0
Holophagaceae	0	0	0	0	0	0	0	0	0	0	0.0004303	0	0.00228733	0	0.00555403	0.002579	0.00306118	0.000380278	0.000577521
Dehalococcoidaceae	0	0	0	0	0	0	0	0	0	0	0.000638878	0.0576726	0	0.000722691	0.0039387	0.00156391	0.00348028	0	0
Halobacteriovoraceae	0	0	0	0	0	0	0	0	0	0	0	0	0	0	0.000353682	0	0	0	0
Lactobacillaceae	0.00264714	0.000777976	0.000398859	0.0103488	0	0.000588753	0	0.0147376	0.00790826	0.0420706	0.200181	0.0540066	0.14808	0.16659	0.0336681	0.0561659	0.0219889	0.0324905	0.0290509
Dermacoccaceae	0	0	0	0	0	0	0	0	0	0	0.00193203	0	0.00132048	0.00171552	0.000126361	0.00190259	0	0	0.0012642
Sporomusaceae	0.000538694	0.00166845	0.000272269	0.00438426	0	0.0444607	0	0	0	0.0288763	0.125435	0.0265942	0.0994427	0.0857251	0.0311369	0.0526097	0.0184046	0.0232012	0.062715
Syntrophobacteraceae	0	0.00285371	0.000525799	0.00452757	0	0	0	0	0	0	0	0	4.69195e-05	0.000730339	0.0026714	0.000417285	0.00160591	0	0
Streptococcaceae	0.0335638	0.0230788	0.00864962	0.0650632	1.04283	0.0394701	0.0136162	0.00107192	0.0010638	0.352321	1.8267	0.415367	0.737829	1.95539	0.174665	1.16754	0.073994	0.650341	0.230309
Nannocystaceae	0	0	0	0	0	0	0	0.000985479	0.000628718	0	0	0	0	0	0.00236433	0	0.000754378	0	0
Sporidiobolaceae	0.0065283	0.0175793	0.0126673	0.00503546	0	0	0	0	0	0	0	0	0	0	0	0	0	0	0
Jonesiaceae	0	0	6.14326e-05	0	0	0	0	0	0	0	0.00031027	0	0.000892003	0.000422122	8.32971e-05	0.0026818	0.000319199	0.0309714	0.00198846
Polyporaceae	1.81245	1.87927	0.708672	0.0664484	0	0	0	0.00416589	0.00295307	0.094414	0.000937822	0.0976622	0	0.00233956	0	2.22788e-05	0	0	0.00377836
Corynebacteriaceae	0.000270845	0	0	0	0	0	0	0	0	0.00847858	0.0186748	0.00533592	0.017528	0.0161761	0.00291943	0.0139441	0.00138899	0.00334408	0.00414758
Gloeophyllaceae	0	0	0	0	0	0.000447616	0.393963	0	0	0	0	0	0	0	0	0	0	0	0
Brevibacteriaceae	0	0	0	0	0	0	0	0	0	0	0.000846145	0	0.00204596	0.00156092	0.000598833	0.00424254	0	0.00196954	0.00117592
Methylobacteriaceae	0.000640679	0	0	0.00263151	0	0	0	0.00716012	0.00749845	0	0.00257654	0	0.00132996	0.000852062	0.00277897	0.00122891	0.00082303	0	0.00619231
Neisseriaceae	0.00408928	0.003074	0.00162458	0.00217714	0.190545	0	0	0.0010976	0.00185074	0.333787	0.461724	0.187744	0.0993453	0.369638	0.0581113	0.355143	0.0565037	0.193279	0.211217
Archangiaceae	0	0.0126647	0.00875057	0.00866524	0	0	0	0	0	0.0114618	0.00112353	0.0342605	0.00188546	0.00112539	0.00546317	0.00327292	0.00256802	0.000264948	0.000442308
Mycobacteriaceae	0	0	0	0	0	0	0	0	0	0	0.001502	0	0.000173894	0.000779853	0.00214367	0.000682763	0	0	0
Leptospiraceae	0.000892014	0.00126097	0	0.00700865	0	0.00132966	0	0.0193939	0.010856	0.0319087	0.0580214	0	0.0504448	0.0463386	0.0198263	0.0199493	0.0141373	0.00661657	0.0152061
Frankiaceae	0	0	0	0	0	0	0	0	0	0	0.000975328	0	0.000904241	0.000666831	5.38212e-05	0.000922661	0	0	0
Nocardiopsaceae	0	0	0	0	0	0	0	0	0	0	0.00151104	0	0.000990129	0.00178108	8.86148e-05	0.00256454	0	0	0.00126081
Planctomycetaceae	0.000493023	0	0.000345084	7.12098e-05	0	0	0	0	0	0.00683907	0.00895669	0.00963774	0.0110538	0.00402849	0.0439207	0.0143094	0.0173256	0.00245124	0.00380827
Intrasporangiaceae	0.000350594	0.00108375	0	0.000491559	0	0	0	0	0	0.0229236	0.00491946	0	0.00552421	0.00584919	0.000683122	0.0200397	0.0003608	0.00273771	0.00482969
Methanomassiliicoccaceae	0	0	0	0.000397552	0	2.09951e-05	0	0	0	0	0.0226534	0.0146267	0.0158339	0.0157605	0.00208183	0.00579787	0.00373652	0.000591287	0.00407472
Enterocytozoonidae	0	0	0	0	0	0	0	0	0	0	0.000312607	0	0	0	0.000755321	2.97051e-05	0.00220915	0	0
Nectriaceae	0	0	0.0071983	0	0	0	0	0	0	0	0	0	0	0	0	0	0	0	0
Ceratobasidiaceae	0.125398	0.195949	0.0580209	0.0531409	0	0	0.00630005	0	0	0.569455	0.00357987	0.600417	0.0034112	0.0208037	0.000585596	0.0007613	0.013266	0.0113123	0.012223
Leuconostocaceae	0.000194774	0	0	0	0	0	0	0.0103559	0.00308321	0	0.0194978	0.00599165	0.0161037	0.0148637	0.00129479	0.00702004	0.00195289	0.00356773	0.00317137
Auriculariaceae	0.0888479	0.0988849	0.0472151	0.0120385	0	0.000703176	7.52375	0	0	0.121758	0	0.0654352	0	0	0.000182639	0	0.00115551	0	0
Colwelliaceae	0	0	0	0	0	0.00157463	0	0.137526	0.0679333	0	0	0	0.00110967	0.00124985	0.00463178	0.00181961	0.00317703	0.000999701	0
Balneolaceae	0.00507109	0.0116696	0.00161261	0.006028	0	0	0	0	0	0	0.00175698	0	0.00112951	0.000844245	0.00449555	0.0039376	0.00119578	0.000296547	0.00011362
Trichocomaceae	0	0	0	0	0	0	0	0.0283595	0.00818836	0.0256111	0.00501576	0.091199	0.00496062	0.00571175	0.000230503	0.000263461	0.00323602	0.00468136	0.00531858
Lichtheimiaceae	0.0359376	0.0458875	0.142481	0.316507	0	0.00219358	1.75663	0.0246339	0.00987242	1.04479	0.0175694	1.29812	0.0076675	0.0426715	0.00218125	0.000479297	0.0225149	0.0469132	0.0452339
Spongiibacteraceae	0	0	0	0	0	0	0	0.0197217	0.0118424	0	0.000353933	0.00530178	0.00105004	0.00091114	0.00397654	0.00125667	0.00126306	0	0
Xylariaceae	0.000230317	0.0361731	0.168967	0.001892	0	0	0	0	0	0	0.00020194	0.00453748	0	0	4.06606e-05	1.9189e-05	0	0.000176954	0.000203397
Polyangiaceae	0	0.012756	0.00189832	0.00233517	0	0	0	0	0.000191081	0	0.000189491	0.00851554	0.000316224	0	0.0046252	0.00177189	0.00161061	0	0.000255061
Cordycipitaceae	0	0	0	0	0	0.000845223	0.601384	0	0	0	0	0	0	0	0	0	0	0	0
Sanguibacteraceae	0	0	0	0	0	0	0	0	0	0	0.0015027	0	0.000991748	0.000349453	0.000279668	0.0014472	0.000849683	0.000245496	0.000282181
Synechococcaceae	2.82871	3.02773	4.84823	2.47364	0	0	0	0.0146753	0.00769476	0.175295	0.0171288	0.215452	0.00789968	0.0239277	0.0150664	0.00461756	0.0171924	0.00938371	0.0162338
Psychromonadaceae	0.000879538	0.000371096	0	0.00352586	0.00767235	0.0282956	0	0.102106	0.0927002	0	0.021072	0.0101847	0.0221669	0.0187935	0.0263461	0.0105648	0.00862418	0.001459	0.00591602
Crocinitomicaceae	0.0128354	0.0154634	0.00264351	0.0133238	0	0	0	0.00116261	0.00309559	0	0.00814743	0.00869418	0.00427656	0.00541296	0.00539363	0.00364788	0.00565779	0.00366278	0.000764435
Aerococcaceae	0.000354533	0.000518651	0.000713697	0	0	0.000944781	0	0	0	0.0104315	0.0499541	0	0.0296457	0.0311896	0.00576193	0.00994743	0.00529226	0.00295801	0.0146778
Yersiniaceae	0.00452628	0.00429228	0.000851528	0.00608152	0.0220238	0.81648	0.143681	0.0142107	0.0363417	0.0623078	0.00893404	0.00834408	0.0131655	0.0130395	0.0227352	0.0229236	0.015444	0.011654	0.0153851
Serpulaceae	0.14909	0.182435	0.0459055	0.0072901	0	0	0	0.0272865	0.0164889	0	0	0	0	0	0	0	0	0	0
Micromonosporaceae	0	0.00169299	0.000202707	0.000385014	0	0.00128404	0.951332	0	0	0.00665523	0.0583069	0	0.021579	0.0350152	0.00825045	0.0206153	0.00092909	0.00206738	0.0159689
Acaryochloridaceae	0.742604	0.539731	0.77858	0.452349	0	0	0	0.0316623	0.0214871	0.0472573	0.00163953	0.0117845	0.000945332	0.00118977	0.000961674	0.00076004	0.00111548	0.000919157	0.00210079
Onygenaceae	0	0	0	0	0	0	0	0.00241183	0.00170967	0	0	0	0	0	0	0	0	0	0
Marinilabiliaceae	0.00216048	0.00613171	0.00201394	0.0109771	0	0.12856	0.00527629	0	0	0.0720969	0.0186696	0.0686376	0.0810346	0.0503137	0.119095	0.086059	0.0902654	0.0713492	0.100436
Mortierellaceae	0	0	0	0	0	0.00320158	2.5764	0.0164608	0.0127602	0	0	0	0	0	0	0	0	0	0
Peptostreptococcaceae	0.0201017	0.0322158	0.0120685	0.013998	0	0.473645	0.0870644	0.00157294	0.00734963	0.669417	3.18956	0.524529	1.64692	1.96193	0.766911	0.821967	0.809257	0.161933	0.380568
Hafniaceae	0.00202944	0	0	0.00832171	0.0325727	0.0995634	0.0300758	0.0371491	0.0429505	0	0.00208162	0.0072283	0.00547051	0.00195103	0.00874724	0.00986106	0.00859792	0.0170299	0.00506637
Saprospiraceae	0	0	0	0	0	3.19017e-05	0	0.0482944	0.00202294	0	0.000479061	0	0.000532973	0	0.00125817	4.5522e-05	0.000338545	0	0
Omphalotaceae	0	0	0	0	0	0.000894907	0.706121	0	0	0	0	0	0	0	0	0	0	0	0
Mariprofundaceae	0	0	0.000557444	0	0	0	0	0	0.00107228	0	0.00167378	0	0.000673997	0	0.000109584	0.000923716	0	0	0
Thermococcaceae	0	0	0	0	0	0	0	0	0	0	0.000848642	0	0.000660903	0	0.0007172	0.000735759	0	0	0.000683814
Prevotellaceae	0.0191512	0.0285457	0.00566975	0.0148323	0	0.0493276	0	0.000939995	0.00582302	0.240321	0.0281288	0.382633	0.214865	0.258532	1.17137	0.416475	0.39432	0.787808	0.492553
Tricholomataceae	0.0279183	0.0491882	0.00582619	0.013438	0	0.000742641	0.687145	0.0134419	0.000692987	0.23072	0.00557735	0.198923	0.00580384	0.0164008	0.000556816	8.95038e-05	0.0183718	0.00917293	0.0104901
Carnobacteriaceae	0.00199069	0.00401672	0.00115893	0.000873226	0	0.000787558	0	0	0	0.0315905	0.36424	0.100801	0.269236	0.290775	0.0488575	0.0947859	0.0308805	0.0344193	0.101157
Nocardiaceae	0	0	0	0	0	0	0	0	0	0	0.00581893	0	0.00513737	0.00399358	0.000479404	0.00310468	0	0.000687017	0.00250364
Pleosporaceae	0	0	0	0	0	0.000491286	0.086455	0	0	0.0227829	0	0.0751886	0	0.00338734	0	0	0	0	0.00410288
Cyanothecaceae	0.0952714	0.126191	1.10162	0.492423	0	0.003965	0	0	0	0.0594379	0.00600971	0.059157	0.00436048	0.00466419	0.00687123	0.00614735	0.00744858	0.0189957	0.0188262
Pseudonocardiaceae	0	0.00117115	0	8.50405e-05	0	0	0	0	0	0.0120182	0.00907475	0.00804704	0.0035587	0.00665578	0.00474898	0.00798972	0.000750157	0.000899357	0.00564757
Succinivibrionaceae	0	0	0	0	0	0.00154113	0	0	0.00030892	0	0.000400953	0	0.000446075	0	0.00102195	0.000465124	0.0012025	0	0
Acidimicrobiaceae	0	0.000559983	0	0	0	0	0	0	0	0	0.000311969	0	0.0014896	0.00197994	0.00148658	0.00236317	0	0.000297457	0.000683814
Phaeosphaeriaceae	0	0	0	0	0	0	0	0.00321577	0.00083584	0	0	0	0.000284992	0	0	0	0	0	0
Erwiniaceae	0	0	0.000184298	6.61234e-05	0	0.0182934	0.00894287	0	0	0.00686436	0.00833335	0.00459619	0.005497	0.00590797	0.00950378	0.0118185	0.0051174	0.0102688	0.0098864
Microcoleaceae	0.61485	0.93187	1.75946	1.45247	0	0	0	0.0125283	0.00470409	0.110388	0.0014491	0.131483	0.00126146	0.00497454	0.015998	0.00154747	0.00915605	0.0225844	0.0016954
Thermoactinomycetaceae	0.000454006	0	0	0	0	0	0	0	0	0	0.032455	0	0.0198449	0.01632	0.0034572	0.00776475	0.00255541	0.00825551	0.000801882
Simkaniaceae	0	0	0	0	0	0	0	0	0	0.011678	0.00012604	0	7.0112e-05	0	0.00622522	0	0.00122962	0	0
Agaricaceae	0	0	0.00575479	0	0	0	0	0	0	0	0	0	0	0	0	0	0	0	0
Micrococcaceae	0.000266274	0	0.000120408	0	0	0	0	0	0	0.00742723	0.0102131	0.0175842	0.00732084	0.00772124	0.00226929	0.0143284	0.00231248	0.00437425	0.00834594
Ophiocordycipitaceae	0	0	0	0	0	0	0	0	0	0	0	0	0	0	0	4.49384e-05	0	0	0
Gomontiellaceae	0.817706	1.15296	1.09258	0.171035	0	0	0	0	0	0.0634032	0.00189868	0.0424531	0.0010186	0.00168334	0.00038907	0.000858471	0.000572223	0.00367413	0.00250269
Pichiaceae	1.32777	1.37901	0.476984	0.0652254	0	0	0	0.00916495	0.00548615	0.0201827	0	0.0405414	0	0.0017959	7.63082e-05	0.00017145	0	0	0.000763436
Phyllobacteriaceae	0	0.0067398	0.00320403	0.00703097	0	0.00143567	1.18846	0.00509865	0.00576551	0	0.00181973	0.00645854	0.000798906	0.00209055	0.00107679	0.00188172	0.00134244	0.00243332	0.00487913
Poxviridae	0	0	0	0	0	0	0	0	0	0.104609	0.000389658	0.0700433	0.00043351	0.00486035	0.000313831	3.70267e-05	0	0.00204868	0
Rubrobacteraceae	0	0.0111392	0.00684136	0.00184093	0	0	0	0	0	0	0	0	0	0	0	0	0	0	0
Acetobacteraceae	0.04562	0.261586	0.849606	0.0410235	0.656136	0	0	0.00340639	0.0065659	0.0452927	0.00495874	0.0262146	0.00789597	0.000766855	0.00252824	0.00288197	0.000428025	0.00191076	0.0136679
Chroococcidiopsidaceae	0.0123208	0.0547314	0.331665	0.823834	0	0	0	0	0	0.0120833	0.00072015	0.0350105	0.000499639	0.00239997	6.04175e-05	0.00042715	0.00101992	0.00168122	0.00109172
Amoebophilaceae	0	0	0.000121135	0	0	0	0	0	0	0.108643	0.000222662	0.370335	0.00147347	0.00697512	0.00391978	6.99175e-05	0.0106074	0	0.00741101
Acidobacteriaceae	0.00665684	0.00735303	0.00152415	0.00833936	0	0.00481477	0.00366409	0.0234949	0.0135624	0	0.000675118	0.00863381	0.00388431	0.000677845	0.00372983	0.00189752	0.00373479	0.00775499	0.0115607
Leptosphaeriaceae	0.000269688	0	0.000128641	0	0	0	0	0	0	0.555455	0	0	0.00585331	0.000294944	0	0	0	0	0
Methanocorpusculaceae	0	0	0	0	0	0.00478169	0	0	0	0.0233561	0.000527063	0	0.00149414	0.00111678	0.00064899	0.00132223	0.000253087	0.000313822	0.00126251
Hydrogenophilaceae	0	0	0	0	0	0.000149522	0	0.00143202	0.00164198	0	0.0124106	0.00820639	0.00578172	0.0138399	0.00372862	0.00187204	0.0012962	0.000343869	0
Idiomarinaceae	0.00134988	0	0	0.00834416	0	0.0103566	0.00773083	0.047534	0.0196364	0.00840185	0.0083952	0	0.00661871	0.0064503	0.0045088	0.00428272	0.00239672	0.00225337	0.00140646
Mycoplasmataceae	0.385841	0.000903873	0.0687475	0.502438	0	0.0163187	0	0	0	0	0.0137997	0	0.00743468	0.0109385	0.00243708	0.00381765	0.000235554	0.000969468	0.00208467
Methanosaetaceae	0	0	0	0	0	0.00118859	0	0	0	0	0.000764951	0	0.00127656	0.0019083	0.000924138	0.0010661	0	0.000446871	0.0010273
Nitrosomonadaceae	0	0.000976831	0.00357142	0.000531155	0	0.000171379	0	0.0127608	0.00716741	0	0.00708797	0	0.00447276	0.0049674	0.00580411	0.00309742	0.0012574	0.000920296	0.00176416
Methanobacteriaceae	0	0	0	0	0	0	0	0	0	0	0.0193418	0	0.0104567	0.0118193	0.00125906	0.00647273	0.000892059	0.00190016	0.00317134
Halomonadaceae	0.00284535	0.000691535	0.000249809	0	0	0.00954645	0	0.0148603	0.0124023	0	0.00876768	0	0.012594	0.00992344	0.00417132	0.0111122	0.00292785	0.00422767	0.0108854
Synergistaceae	0.00022104	0.00235149	0.000144374	0	0	0.0126669	0.00506119	0	0	0	0.0348989	0.0250718	0.0233886	0.0223336	0.027857	0.0164084	0.0180338	0.00400566	0.00959091
Siphoviridae	0.114556	0.128263	0.0125732	0.15664	0.0133269	0.000463324	0.0761527	0.0281159	0.0293371	0.0481269	0.0576223	0.00672879	0.00894567	0.124485	0.0285147	0.0170183	0.000498784	0.000571537	0.000314863
Rickettsiaceae	0	0	0	0	0	7.73679e-05	1.46241	0.0204255	0.00718561	0	0	0	0.000530676	0	0	0.000135977	0	0	0
Microthrixaceae	0	0	0	0	0	0	0	0	0	0	0.00267733	0	0.00297863	0.00296847	0.000359387	0.000141339	0	0	0.00659182
Odoribacteraceae	0.00287505	0.00382713	0.000422867	0.000899698	0.00485463	0.287619	0.0418288	0.00532404	0.00183311	0.129452	0.0530963	0.115177	0.174167	0.135232	0.178559	0.158926	0.136498	0.0739397	0.17113
Puniceicoccaceae	0.000322797	0.000631401	0.000174504	0.000195773	0	0	0	0	0.00207068	0.0191424	0.00731878	0.00635943	0.00665391	0.00395601	0.0186286	0.0101054	0.00719017	0.000381776	0
Ectothiorhodospiraceae	0	0	0.00256187	0.00167464	0	0	0	0	0.00122594	0	0.0262761	0.011354	0.0240796	0.0283631	0.0101677	0.00772591	0.00565949	0	0.0101791
Trichosporonaceae	0	0	0	0	0	0	0	0.0206705	0.0102354	0	0.00275129	0.0400861	0.00148932	0.00234201	0.00049242	0.000115954	0.00388859	0	0.00158071
Rhodocyclaceae	0	0.00358892	0.000952631	0.00216099	0	0.00394018	0.0451448	0.0123974	0.013981	0	0.0529165	0.00475437	0.0149193	0.0114697	0.0233198	0.0157234	0.00828516	0.00942611	0.00249447
Nakamurellaceae	0	0	0	8.09e-05	0	0	0	0	0	0	0.000358413	0.00310429	0.000666614	0.00485765	0.000139896	0.00485985	0.000452045	0.0254886	0.00091362
Erysipelotrichaceae	0.104308	0.168466	0.0466918	0.0450943	0	0.021867	0	0.0014246	0.00181774	3.57465	17.8314	4.08802	13.3285	14.114	2.50665	4.66776	1.58019	0.902435	5.38119
Aphanizomenonaceae	0.0396089	0.0746626	0.102502	0.0270523	0	0	0	0	0	0.221863	0.000146768	0.0485841	0.000127187	0.00448891	0.00245885	0.000737519	0.00320004	0.00500496	0.00543715
Promicromonosporaceae	0	0	0	0	0	0	0	0	0	0	0.000914198	0	0.00189677	0.00260381	0.00102954	0.00186825	0.000332782	0.000412643	0.000553159
Bdellovibrionaceae	0	0	0	0	0	0	0	0	0	0	0.000793283	0	0.00011032	0.000989491	0.00312676	0.000452284	0.00234398	0.000695133	0.00119851
Eubacteriaceae	0.0110045	0.0254117	0.00848449	0.00816794	0	0.0305663	0.00837507	0.00152749	0.00129935	0.589457	2.74927	0.644795	2.08352	2.18428	0.394885	0.732634	0.266821	0.122078	0.821364
Merismopediaceae	0.00699708	0.0166767	0.022572	0.0507599	0	0	0	0.0332374	0.0191987	0	0	0	0.00103176	0.00089551	0.00136578	0.000872165	0.000307889	0.00351708	0
Rhizopodaceae	0.497351	0.995907	0.251071	0.705166	2.64214	0.00321634	2.96805	0.123697	0.0682337	2.2851	0.0319433	2.68644	0.0152948	0.095367	0.00550635	0.00241536	0.066859	0.076246	0.0536408
Baculoviridae	0	0	0	0	4.29203	0	0	0	0	0	0	0	0	0	0	0	0	0	0
Chrysiogenaceae	0	0	0	0.000102859	0	0.000591911	0	0	0	0	0.000428926	0	0	0.00128913	0.00809373	4.00192e-05	0.00557902	0.00225514	0.000864044
Botryosphaeriaceae	0	0.111617	0.325897	0.00642654	0	0.00147864	1.18587	0	0	0	0.000393352	0	0.000218809	0.00136667	0.000105602	0.000585584	0	0	0
Phanerochaetaceae	0.808369	1.12979	0.373169	0.0344576	0	0.000275289	0.127359	0.00490104	0.00145916	0.0294731	0	0.0197344	0	0.00109551	0.000132631	2.08643e-05	0	0	0
Drosophilidae	0	0	0	0	0	0	0.0267154	0	0	0	0	0	0	0	0	0	0	0	0
Chamaesiphonaceae	0.0184555	0.0198769	0.223096	0.800372	0	0	0	0	0	0.038219	0.000379633	0.0170603	0.000211178	0.00142059	5.73293e-05	5.41111e-05	0.000536561	0.000665324	0.0013383
Peptoniphilaceae	0.00164411	0.000892641	0.000649856	0.000265542	0	0.0064937	0	0	0.000798484	0.0414466	0.205305	0.0330742	0.159821	0.179707	0.0342019	0.0597125	0.0226997	0.0109174	0.0529953
Chromobacteriaceae	0.000712718	0	0.000188727	0.000303441	0	0.0242413	0.0140701	0.000856538	0.00188224	0	0.0172191	0	0.0131261	0.0133246	0.0120629	0.0205253	0.0120266	0.0172684	0.00459478
Serendipitaceae	0	0	0	0	0	0	0	0.00319708	0.00392827	0	0.000666644	0	0	0	0	0	0	0	0
Parachlamydiaceae	0	0	0	0	0	0	0	0.000583755	0.00165522	0	0.000453537	0	0	0	0	4.30967e-05	0	0	0
Anaerolineaceae	0	0	0	0	0	0	0	0	0.000127387	0	0.000547837	0	0.000152372	0	0.000275767	0.000312344	0	0	0
Aeromonadaceae	16.9931	0.818381	0.255511	0.617312	6.01871	0.649884	0.147691	0.122244	0.103672	19.401	3.91836	18.398	21.3972	14.4917	32.6932	31.316	34.5177	50.1983	25.1593
Halanaerobiaceae	0.00121075	0.000466453	0.00013003	0.00309558	0	0.0360404	0.0133148	0	0	0.0159041	0.0231381	0.0148118	0.0133868	0.0169373	0.0174296	0.00780369	0.0120038	0.00611123	0.0126788
Prolixibacteraceae	0.000891691	0.00262178	0.00098695	0.000617138	0.0126109	0.0815437	0.0121799	0.00555452	0.00472491	0.0810511	0.0179346	0.031281	0.0614548	0.0375908	0.0764448	0.0602528	0.0443882	0.0420687	0.0727952
Methylacidiphilaceae	0	0	0.00154369	0.000894911	0	0	0	0	0	0.0182739	0.000683407	0.00453748	0.000647983	0.000726495	0.0129577	0.000889548	0.00368523	0.000176954	0
Hyphomicrobiaceae	0	0	0	0	0	0	0	0.0148239	0.0129291	0	0.000313493	0	0	0	0.00236707	0	0	0	0
Desulfohalobiaceae	0	0	0	0	0	0	0	0.00766407	0.00340223	0	0	0	0	0	0.0079584	0	0.00491748	0	0
Prochloraceae	0.569804	0.633007	0.927192	0.0884355	0	0	0	0	0	0.350341	0.00881808	0.445373	0.00350334	0.0286122	0.0011045	0.000247317	0.0166318	0.00914821	0.0165994
Solirubrobacteraceae	0	0	0	0	0	0	0	0.00226295	0.0012031	0	0	0	0	0	0	0	0	0	0
Aquificaceae	0	0.000700429	0	0	0	0.0548343	0.0193625	0	0	0	0.000177915	0	0.00150209	0.00349457	0.00808369	0.00145343	0.00417168	0.000311804	0.00179199
Beijerinckiaceae	0	0	0	0	0	0	0	0.0434585	0.0220936	0	0.00035243	0	0	0	0.000739651	0.000603777	0	0	0
Anaplasmataceae	0	0.00345957	0	0.00408863	0	0	0	0.00854379	0.00354402	0.318335	0.0210471	0.728619	0.0135899	0.0237931	0.00199167	0.00166862	0.0211972	0.000843226	0.00595105
Cyclobacteriaceae	0.0125218	0.0309632	0.00492582	0.0469012	0	0.0150342	0	0.00955588	0.00246322	0.0226264	0.0338557	0.024854	0.0323814	0.030383	0.0389517	0.0334372	0.0422764	0.0195997	0.0329404
Thermoanaerobacterales Family IV. Incertae Sedis	0	0	0	0	0	0	0	0	0.00275118	0	0.0189962	0	0.0119614	0.0150145	0.0022869	0.00537692	0.000421584	0.000392066	0.00779077
Ferrimonadaceae	0.00240715	0.00085968	3.95558e-05	0.0075729	0	0	0	1.14712	0.65928	0.00243996	0.0357263	0.00163373	0.024543	0.0261	0.0123352	0.0146355	0.010222	0.00931276	0.00807693
Brucellaceae	0	0	0.000166309	0	0	0.0018664	0	0.00377418	0.0108847	0	0.00604704	0	0.00296089	0.00366347	0.00215974	0.00426279	0.00269952	0.00397769	0.0054958
Chlamydiaceae	0	0	0.000725349	0.0023422	0	0.00195259	1.3089	0.0268465	0.00500063	0	0.000970728	0	0.000539986	0.00242165	0	9.2242e-05	0.00183605	0	0.00163914
Caldisericaceae	0	0	0	0	0	0	0	0	0.000835297	0	0	0	0	0	0	0.000198407	0	0	0
Oceanospirillaceae	0.00405937	0	0	0	0	0.0166928	0	0.37972	0.25489	0.0306016	0.00205157	0.00579612	0.00496893	0.00771642	0.0330403	0.0286445	0.0257917	0.0123699	0.00937393
Nitrospinaceae	0	0	0	0	0	0	0	0	0	0	0.000242682	0	0	0	0.0031273	0	0	0	0
Halobacteroidaceae	0	0.000519889	0	0.00371175	0	0.0629281	0.0343975	0.000925753	0.0024937	0	0.0119855	0	0.00834524	0.00525162	0.0105326	0.00962344	0.00694359	0.0081186	0.0186
Oscillatoriaceae	0.985914	1.13756	2.00455	0.197067	0	0	0	0.0138443	0.00675191	0.0866868	0.00117474	0.0684852	0.000903301	0.00410441	0.00451669	0.00101843	0.00473329	0.00142671	0.00147927
Aureobasidiaceae	0	0	0	0	0	0.000735541	0.476953	0.0056112	0.00152475	0	0.000476996	0	0	0	0	0	0	0	0
Circoviridae	0	0.00851862	0.00739937	0.000724032	0	0	0	0	0	0	0	0	0	0	0	0	0	0	0
Cryphonectriaceae	0	0	0.00693258	0.0479134	0	0	0	0	0	0	0	0	0	0	0	0	0	0	0
Oscillospiraceae	0.00137649	0.000407165	0	0	0	0.00160951	0	0	0	0	0.0846803	0	0.0530219	0.0536537	0.0242095	0.0152774	0.0206744	0.00184056	0.015609
Clostridiales Family XVII. Incertae Sedis	0.000464021	0.00480515	0.0185924	0	0	0.00397161	0	0	0	0	0.000775675	0	0.0013357	0.000322509	0.00285104	0.000773928	0.000571793	0.000583079	0.00156255
Chloroflexaceae	0	0	0	0	0	0	0	0	0	0.104315	0	0.0838158	0	0	0.00018777	0.000354458	0.00351478	0	0
Alicyclobacillaceae	0.153127	0.189003	0.195663	0.010006	0	0.00527109	0.0146564	0	0	0.00760987	0.0454503	0.00777043	0.0241893	0.0279057	0.00544351	0.0118899	0.00283762	0.00181036	0.00327486
Debaryomycetaceae	0.0288489	0.0110307	0.058184	0.000362016	0.345398	0.000320966	0	0.0475806	0.00339019	0.0645846	0.00192457	0.0648662	0	0.00960236	0.00051519	2.93732e-05	0.00476023	0.00843226	0
Fusobacteriaceae	0.154366	0.361114	0.0702739	2.73421	0.751419	39.8128	7.50126	0.00137303	0.000291989	8.51479	16.0195	5.61923	7.76365	9.47755	3.21776	9.26736	4.85679	8.31295	26.6809
Pseudanabaenaceae	1.36608	1.57003	2.8359	1.73827	0	0	0	0.00922646	0.00501427	0.183803	0.00974301	0.151013	0.00613776	0.0114748	0.00545995	0.00225561	0.0063343	0.00745564	0.00683993
Candidatus Paracaedibacteraceae	0	0	0	0	0	0	0	0.00567178	0.00816826	0	0	0	0	0	0.000718774	0	0	0	0
Thermodesulfobiaceae	0	0	0	0	0	0.0146904	0.00689712	0	0.000896104	0	0	0	0	0	0	0	0	0	0
Microscillaceae	0.000201619	0.00138747	0.00191732	0.0214627	0	0.00413079	0	0	0	0	0.0159685	0.0252246	0.0162426	0.012679	0.00786755	0.0106585	0.00442114	0.00870669	0.00835433
Bondarzewiaceae	0	0.0026893	0	0.0158381	0	0.000110224	0.108232	0	0	0	8.24612e-05	0.00370572	0	0	1.66036e-05	0	0	0	0
Aurantimonadaceae	0	0	0	0.00405006	0	0	0	0	0.0012031	0	0	0	0	0	0	0	0	0	0
Methylococcaceae	0	0.0147076	0.013064	0.0486202	0	0.0274331	0.015136	0.000695632	0.00978621	0.0143107	0.0032368	0	0.011309	0.00921053	0.018604	0.0184625	0.0136468	0.0181148	0.00530468
Myoviridae	0.0906509	0.0449752	0.00941612	0.088978	0.00637876	0.00219766	0	0	0.0182675	0.0196111	0.131349	0.0189645	0.0348927	0.332387	0.0161494	0.0331072	0.00562119	0.00885185	0.000921114
Chroococcaceae	0.592245	0.47559	0.846229	0.580667	0	0.000539563	0	0	0	0.0355938	0.0444116	0.00794421	0.0339385	0.0344715	0.00966181	0.0116024	0.00543654	0.00361561	0.0155438
Methanoregulaceae	0	0	0.000134684	0	0	0	0	0	0	0	0.00340978	0	0.00232417	0.000872205	0.00358217	0.00301923	0	0.000278652	0.00122489
Moritellaceae	0	0	0	0	0	0.0049934	0	0.099328	0.08058	0	0.000451686	0	0.000661213	0	0.00491889	0.000745238	0.00776609	0.000960109	0.00110358
Microcystaceae	0.00230655	0.0152612	0.0148813	0.0200914	6.68262	0.0211714	0	0.0092555	0.00286684	0	0.0085931	0.00527927	0.0077776	0.0156388	0.00821873	0.00829318	0.00263769	0.0027892	0.00176232
Togaviridae	0.00212124	0	0.00252958	0.000544545	0.0184394	0	0	0	0	0.318472	0.00801949	0.182434	0.00294623	0.0100052	0	0.000218751	0.00168785	0.0132791	0
Morganellaceae	0.00349747	0.00121525	0.000333328	0.0150374	0.010206	0.0956425	0.026177	0.0750366	0.0790051	0	0.0128724	0.0112166	0.0122587	0.00867874	0.0284777	0.0157283	0.0108903	0.0148944	0.00340471
Dermatophilaceae	0	0.000573246	0	0	0	0	0	0	0	0	0.00349502	0	0.00752904	0.00425708	0.000906583	0.00930608	0.000480901	0.000455263	0.00617366
Halieaceae	0	0.00257791	0	0.00191719	0	0.00175172	0	0.0217358	0.0109158	0	0.000842612	0	0.000240566	0	0.00216715	0.00037365	0.00107129	0.00106603	0
Alcanivoracaceae	0	0	0	0	0	0	0	0.0286459	0.00679963	0.00493176	7.34814e-05	0	0.000509165	0.000549936	0.00417688	0.00483907	0.00244328	0.00012878	0.00044407
Sutterellaceae	0	0.000761655	0	0	0	0.000161607	0	0	0.000880916	0	0	0	0	0	0.00241935	0	0.00191408	0	0

## Sheet: genus
	BP4	BP5	BP8	BP11	PM	IP3	IP8	SG2	SG4	CI1	CI2	CI3	CI4	CI5	CI6	CI7	CI8	CI9	CI10
Kosakonia	0	0	0	0	0	0.00553787	0	0	0	0	0	0	0	0.000408385	0.00184174	0	0.000491848	0	0
Candidatus Puniceispirillum	0	0	0	0	0	0	0	0	0.000742486	0	0	0	0	0	0	0	0	0	0
Ochrobactrum	0	0	0	0	0	0	0	0.0029391	0.00828008	0	0.000317086	0	8.81925e-05	0.00118654	3.19226e-05	0.000512221	0	0.000555708	0.000638749
Ustilago	0.000678569	0	0.00323677	0.0344908	0	0	0	0	0	0	0	0	0	0	0	0	0	0	0
Chloroflexus	0	0	0	0	0	0	0	0	0	0.104315	0	0.0838158	0	0	0.00018777	0.000354458	0.00351478	0	0
Oceanobacter	0	0	0	0	0	0	0	0.00764054	0.00518883	0	0	0	0	0	0	0	0	0	0
Dorea	0.000911103	0.000404144	0	0.000319833	0	0	0	0	0	0	0.0852287	0.0237247	0.054727	0.0655238	0.0216728	0.0245239	0.0232464	0.00187863	0.0104423
Jerseyvirus	0	0	0	0	0	0	0	0	0	0	0.00102466	0	0.000427489	0.00447332	0	0.000973666	0	0	0
Cyberlindnera	0	0	0	0	0	0	0	0	0	0.0870379	0	0	0	0	0	8.21531e-05	0	0.000757586	0.00261238
Eremothecium	0.166114	0.163024	0.0749636	0.00982465	0	0	0	0	0	0	0	0	0	0.000890542	0	0	0	0	0
Atopobacter	0	0	0.000274278	0.00014761	0	0	0	0	0	0	0.0522988	0.00566409	0.042329	0.0443473	0.00612255	0.0138645	0.00456878	0.00264769	0.0174065
Aciduliprofundum	0	0	0	0	0	0	0	0.00256362	0.0029985	0	0	0	0	0	0	0	0	0	0
Methyloversatilis	0	0.00125915	0	8.18193e-05	0	0	0	0	0.00351819	0	0.0126267	0	0.00438707	0.00348571	0.000281073	0.00288181	0.000197484	0.000367314	0
Ferroglobus	0	0	0	0	0	0	0	0	0	0	0.00515802	0	0.0013042	0.00233956	0.000377661	0.000846594	0	0	0
Microscilla	0.000201619	0.00138747	0.00191732	0.0214627	0	0.00413079	0	0	0	0	0.0146883	0.0252246	0.0149477	0.012679	0.00725901	0.00942022	0.00343537	0.00870669	0.00835433
Methyloferula	0	0	0	0	0	0	0	0.0415817	0.0204527	0	0	0	0	0	0	0	0	0	0
Algicola	0	0	0	0.00275098	0	0.00875325	0	0.00274709	0.00512811	0	0	0	0	0	0	0.000219075	0	0	0
Succinimonas	0	0	0	0	0	0.00154113	0	0	0.000193933	0	0	0	0	0	0	0	0	0	0
Zavarzinella	0	0	0	0.000255122	0	0	0	0	0	0	0	0	0	0	0.00254401	2.07e-05	0.00123156	0	0
Desulfocurvus	0	0	0	0	0	0	0	0	0	0	0	0.0144566	0.000357897	0	0.000259093	0.000733646	0.000454673	0.00281892	0
Pedosphaera	0.000466285	0.000245862	0.000280018	0.000139058	0	0	0	0	0	0.0318421	0.00400149	0.00430942	0.005646	0.00588997	0.0537815	0.00687852	0.0284887	0.00169494	0
Microbispora	0	0	0	0	0	0	0	0	0	0	0.00314862	0	0.000621802	0.00137889	0.000406419	0.00201112	0	0.000326502	0.000750583
Chrysiogenes	0	0	0	0	0	0.000591911	0	0	0	0	0	0	0	0	0.00429165	3.16735e-05	0.0018839	0	0
Epulopiscium	0	0	0	0	0	0	0	0	0	0	0.000603189	0	0	0	0.00221574	0.000116239	0.00228178	0	0.000278654
Agaricus	0	0	0.00575479	0	0	0	0	0	0	0	0	0	0	0	0	0	0	0	0
Ectothiorhodospira	0	0	0	0	0	0	0	0	0	0	0	0	0	0	0.000884206	2.7819e-05	0.000827554	0	0
Centipeda	0	0	0.000493475	0.000433451	0	0	0	0	0	0	0.00211718	0	0.000617642	0.000461652	0.00137756	0.00254458	0.00462813	0.000324318	0.00260947
Methylocaldum	0	0	0	0	0	0	0	0	0	0	0.000430595	0	0.00361311	0.00401588	0.00728244	0.0062741	0.00589329	0.00926749	0.000867406
Ilumatobacter	0	0.000559983	0	0	0	0	0	0	0	0	0.000311969	0	0.0014896	0.00197994	0.00148658	0.00236317	0	0.000297457	0.000683814
Leptosphaeria	0.000269688	0	0.000128641	0	0	0	0	0	0	0.555455	0	0	0.00585331	0.000294944	0	0	0	0	0
Elizabethkingia	0	0.0012307	0	0.00256275	0	0.00132794	0	0	0	0	0.00209311	0	0.00429182	0.00892817	0.0101155	0.00646132	0.0128554	0.00352393	0.00298899
Rubrivivax	0	0	0	0	0	0	0	0	0	0	0.000272569	0	0.000652327	0	0.0020042	0.00752234	0	0.00237067	0.000577521
Candidatus Pelagibacter	0	0	0	0	0	0	0	0.00642937	0.00442277	0.0218448	0.00813698	0	0.00561267	0.00568375	0.00104856	0.00334025	0.00230011	0	0.000655657
Kribbella	0	0	0	0	0	0	0	0	0	0	0.000967341	0	0.000562159	0.00390241	0.000141339	0.00168811	0	0.000653003	0.000663462
Lysobacter	0	0	0	0	0	0	0	0	0	0	0.021984	0	0.0148807	0.0151965	0.00288762	0.00601156	0.00239304	0.000594914	0.0102445
Aggregatibacter	0.00821878	0.0197963	0.00565732	0.00258934	0	0.00023831	0	0	0	0.203704	0.0119971	0.26502	0.0787501	0.129346	0.122115	0.854837	0.0286762	0.11999	0.292532
Treponema	0.299498	0.180192	0.259968	0.0208321	0	0.0280819	0	0.00827256	0.0040064	0.0533309	0.295196	0.0654503	0.208618	0.217151	0.073832	0.074383	0.0580977	0.0178187	0.096702
Citromicrobium	0	0	0	0	0	0	0	0.00699615	0.00431464	0	0.00035243	0	0	0.00175839	7.09617e-05	0.000267913	0	0	0
Austwickia	0	0	0	0	0	0	0	0	0	0	0.0012841	0	0.00183403	0.00054131	0.000270702	0.0026033	0.000222803	0	0.00136348
Tenacibaculum	0.00454006	0.0104476	0.00288748	0.0119656	0	0.00908764	0.00165142	0	0	0	0.000493521	0	0.00255427	0.00282977	0.0134518	0.00513676	0.0129496	0.0036972	0.00479884
Roseobacter	0	0	0.00222978	0.00259514	0	0	0	0.00176249	0.0130405	0	0	0	0	0	0.00266415	0.000130359	0.00242869	0	0
Jonesia	0	0	6.14326e-05	0	0	0	0	0	0	0	0.00031027	0	0.000892003	0.000422122	8.32971e-05	0.0026818	0.000319199	0.0309714	0.00198846
Chromobacterium	0	0	0	0	0	0.00608869	0	0	0	0	0	0	0	0	0.00136617	0.00231342	0.000856246	0.000541738	0
Arenitalea	0	0	0	0	0	0	0	0	0	0	0	0	0.000145873	0.00065419	0	0.000299022	0	0	0
Kamptonema	0	0	0	0	0	0	0	0	0	0	0	0	0	0	0	0	0	0.0184245	0
Nitrospirillum	0	0	0	0	0	0.0039073	0	0.00132825	0.00166342	0	0	0	0	0	0	0	0	0	0
Anaerostipes	0.000640679	0	0.000714256	0.000356049	0	0	0	0	0	0.0236536	0.062548	0.0350319	0.0378541	0.0354407	0.0162365	0.0129597	0.00707449	0.00255734	0.0123992
Shimwellia	0	0	0	0	0	0	0	0	0	0	0	0	0	0	0	0.00138363	0	0	0
Borrelia	0	0	0	0	0	0	0	0	0	0	0.000650959	0	0	0	0	0	0	0	0
Methylomicrobium	0	0.00306764	0.0107661	0.0451238	0	0.0197533	0.015136	0.000695632	0.00545893	0	0.000922645	0	0.000494246	0.00245928	0.00321592	0.000697091	0.000613363	0	0.00104994
Clostridium	0.0210697	0.0481671	0.0382811	0.0534613	0.00800561	0.952992	0.125454	0.0011385	0.00110798	0.930317	4.04414	0.894998	2.85845	3.02382	0.674725	1.13806	0.53369	0.386989	1.26024
Thermoactinomyces	0	0	0	0	0	0	0	0	0	0	0.0105087	0	0.00596496	0.00535015	0.000302275	0.00254738	0.000909347	0.00225514	0
Methanoregula	0	0	0.000134684	0	0	0	0	0	0	0	0.00340978	0	0.00232417	0.000872205	0.00358217	0.00301923	0	0.000278652	0.00122489
Lysinibacillus	0.000921868	0.00191548	0	0.000831648	0	0.000700981	0	0	0	0	0.138955	0.0206159	0.0906585	0.0820788	0.0224953	0.0347536	0.0213261	0.0123656	0.0227885
Pseudophaeobacter	0	0	0	0	0	0	0	0	0.00218187	0	0	0	0	0	0	0	0	0	0
Cutibacterium	0	0	0	0	0	0	0	0	0	0.0101465	0.00187324	0	0.00214506	0.00220152	0.000109781	0.00300962	0	0.00747225	0.0021901
Stackebrandtia	0	0	0	0	0	0	0	0.00162932	0.00109723	0	0.00017994	0	0.000450427	0	5.43463e-05	0.000658293	0	0.000157676	0.000724954
Dialister	0	0	0.000532778	0	0	0	0	0	0	0	0.00146898	0	0.000272382	0.00244308	0	0	0	0	0
Imtechella	0.0362157	0.102673	0.00988646	0.0834856	0	0.0112133	0	0	0	0	0.00144768	0.00580966	0.00462489	0.00450706	0.00399208	0.00331451	0.00250428	0.0013711	0.00510832
Bulleidia	0	0	0	0	0	0	0	0	0	0	0.0227058	0	0.0149775	0.0238589	0.00703022	0.00737413	0.00349839	0.000507702	0.000583569
Xenorhabdus	0	0	0.000165395	0.000189476	0	0.0108672	0	0.0114562	0.00669978	0	0.000653522	0.00683114	0.00299838	0.00149049	0.00739569	0.00550156	0.00289986	0.000914583	0.00131648
Maricaulis	0	0	0	0	0	0	0	0.0013679	0.00271506	0	0	0	0	0	0	0	0	0	0
Fluviicola	0.0081608	0.00699211	0.00147288	0.00792369	0	0	0	0.000476101	0.00202496	0	0.00783304	0.00869418	0.0039268	0.00340896	0.00227027	0.00232834	0.00290115	0.00203436	0
Thermovirga	0.00022104	0	0	0	0	0	0	0	0	0	0	0	5.3904e-05	0	0.00402382	0	0.00462842	0	0
Desulfococcus	0.000882614	0.010048	0.00912664	0.0139257	0	0	0	0	0	0.0111186	0.00271737	0	0.00326831	0.00339483	0.0157675	0.00373193	0.0093234	0.000423283	0
Agarivorans	0.000269688	0	0	0	0	0.00683273	0	0.0170105	0.0144498	0	0.0132539	0	0.00960527	0.0137328	0.00139811	0.00415772	0.00137335	0.000917252	0.000714498
Fibrella	0	0	0	0	0	0	0	0	0.00171973	0	0.000129582	0	0.00149134	0.000323265	0.0019374	0.00392143	0.0012654	0.00642518	0.0021951
Cotesia	0	0	0	0.000939143	1.02488	0	0	0	0	0.108427	0.00363492	0.163349	0.00112333	0.00806038	8.13211e-05	7.67562e-05	0.00399582	0.00212345	0.00569512
Roseiflexus	0	0	0	0	0	0.0143669	0	0	0	0	0.000844756	0	0.000791569	0	0.00379726	4.01358e-05	0.00220292	0.00089788	0
Allochromatium	0.000159967	0	0	0	0	0	0	0	0	0	0.0136945	0.0031515	0.0148113	0.0111393	0.00372452	0.00471312	0.00317177	0.0031955	0.00871241
Pseudogulbenkiania	0.000319529	0	0	0	0	0	0	0	0	0	0.00114598	0	0.000380623	0.00223216	0.00194832	0.00560017	0.00569259	0.0118871	0.00211989
Desulfarculus	0	0.000481932	0	8.80447e-05	0	0	0	0	0.000742486	0	0.00110173	0	0.000680955	0.000305385	0.00641629	0.00111221	0.00444673	0	0
Candidatus Paracaedibacter	0	0	0	0	0	0	0	0	0.00227787	0	0	0	0	0	0.000718774	0	0	0	0
Twortvirus	0	0	0	0	0	0	0	0	0	0	0	0	0	0	0.000376385	0	0	0	0
Ponticaulis	0	0	0	0	0	0	0	0.00998516	0.0051064	0	0	0	0	0	0	0	0	0	0
Ignavibacterium	0.000803909	0	0	0.000314618	0	5.0648e-06	0	0	0	0	0.00147279	0	0.00228627	0.00119633	0.0143706	0.00419628	0.0142092	0.000932536	0.00249687
Gloeophyllum	0	0	0	0	0	0.000447616	0.393963	0	0	0	0	0	0	0	0	0	0	0	0
Jaminaea	0.00162856	0.00702688	0.0324972	0.000278714	0	0	0	0	0	0	0.000118992	0	0	0.000296847	0	0	0	0	0
Oscillibacter	0.00137649	0.000407165	0	0	0	0.00160951	0	0	0	0	0.0846803	0	0.0530219	0.0536537	0.0242095	0.0152774	0.0206744	0.00184056	0.015609
Candidatus Microthrix	0	0	0	0	0	0	0	0	0	0	0.00267733	0	0.00297863	0.00296847	0.000359387	0.000141339	0	0	0.00659182
Methylobacillus	0	0	0	0	0	0	0	0	0	0	0.000706359	0	0	0	0	0.000492219	0	0.000412643	0
Clavispora	0	0	0	0	0	0	0	0.00292499	0.00124406	0	0	0	0	0	0	0	0	0	0
Methanococcoides	0	0.00064639	0	0.00807608	0	0	0	0.00990806	0.00748005	0	0.00264954	0	0.00150802	0.00205001	5.51534e-05	0.000853583	0	0.00144016	0.00275895
Blautia	0.000245075	0.00566829	0.0102236	0.000125827	0	0.00213058	0	0	0	0.0072109	0.102703	0.0103173	0.0633209	0.0605593	0.0652217	0.0309077	0.0602335	0.00523867	0.020438
Acetobacterium	0.000605005	0.000988878	0.000684004	0.000988386	0	0.00090033	0	0	0	0.0367686	0.242837	0.0492383	0.189882	0.172898	0.0465047	0.064052	0.0306303	0.0146541	0.0652167
Atlantibacter	0	0	0	0.000563486	0	0	0	0	0	0	0	0	0.000158656	0.000711515	0	0.00126143	0	0	0.000574544
Rozella	0	0.000759001	0.00792157	0	0	0.00527864	4.327	0.0238966	0.00926985	0.123787	0	0	0	0.000920227	0	0	0	0.00323237	0
Candidatus Photodesmus	0	0	0	0	0	0	0	0	0.00012258	0	0	0	0	0	0	0	0	0	0
Acidianus	0	0	0	0	0	0	0	0	0	0	0.0113109	0	0.0103731	0.0122019	0.00172347	0.00119099	0.000432065	0	0.00554229
Thiobacillus	0	0	0	0	0	0	0	0.00143202	0.00164198	0	0.0124106	0.00820639	0.00578172	0.0114393	0.00372862	0.0017806	0.0012962	0.000343869	0
Spizellomyces	0	0	0	0	0.107039	0	0	0	0	0	0	0	0	0	0	0	0	0	0
Candidatus Magnetoglobus	0	0.00224268	0.000822458	0.0102815	0	0	0	0.00394192	0.00286181	0.0261522	0.00223785	0.0175108	0.00102723	0.00123797	0.0102125	0.000495129	0.0036578	0	0
Cloacibacillus	0	0	0	0	0	0	0	0	0	0	0	0	0.000628147	0.000704255	0.000878108	0.000643812	0	0	0
Terriglobus	0	0	0	0	0	0	0	0	0	0	0	0	0.00185652	0.000438203	0.00116715	0.000534125	0.00124133	0.00338629	0.00884616
Ramlibacter	0	0	0	0	0	0	0	0	0	0	0	0	0	0	0.000299883	0.000944989	0	0	0
Chryseobacterium	0.119565	0.154422	0.0286178	0.12402	0.00888377	0.0213975	0	0.012746	0.00302813	0.0120182	0.00329305	0.0414913	0.013177	0.0196437	0.0430815	0.0292468	0.0213583	0.015451	0.0112741
Janibacter	0	0.00108375	0	0	0	0	0	0	0	0	0.000565481	0	0.000538098	0.000482636	0.000109832	0.00162772	0.0003608	0.000447384	0
Desulfurobacterium	0	0	0	0	0	0	0	0.000599017	0.00199573	0.00775285	0.00244241	0	0.00243483	0.00193055	0.00839619	0.000636029	0.0042545	0	0
Methylomarinum	0	0	0	0	0	0	0	0	0	0	0	0	0.000119997	0	0	0.000850677	0.000152444	0	0.000108637
Catenovulum	0.00145073	0.00317965	0.00807128	0.00693424	0	0	0	0.0161551	0.0025371	0	0.000666644	0	3.73081e-05	0.000793299	0.00460041	3.02172e-05	0.00236981	0	0
Piscirickettsia	0	0	0	0	0	0	0	0	0.00262832	0	0	0	0.000196046	0	0	0.000234424	0.000498114	0	0
Asaia	0	0	0	0	0	0	0	0.00281319	0.00351053	0	0.000447424	0	0.000829628	0	0.0013213	0.00123296	0.000210792	0	0
Turicibacter	0.00682017	0.0162679	0.00369338	0.00344486	0	0	0	0	0	0.352938	1.92729	0.311522	1.36594	1.38628	0.153418	0.48844	0.08885	0.212891	0.288611
Methylosarcina	0	0	0	0	0	0	0	0	0.00238961	0	0	0	0	0	0.000351821	0	0	0	0
Myxococcus	0	0	0	0	0	0	0	0	0	0	0.00149545	0	0.00228764	0.00373065	0	0.000426308	0.000528404	0.00065521	0.000753119
Acetoanaerobium	0.00237596	0.00264334	0.000923491	0.000551413	0	0.0194071	0	0	0	0.0283799	0.201778	0.0617818	0.0871153	0.132598	0.105903	0.0513432	0.16246	0.0107957	0.0198659
Persephonella	0	0	0.000201351	0	0	0	0	0	0	0	0	0	0.000330493	0	0.00557344	2.12866e-05	0.00362042	0	0
Actinoplanes	0	0.000825127	0.000202707	0	0	0.00128404	0.951332	0	0	0	0.0308141	0	0.0207688	0.0124711	0.00261422	0.0060993	0.00092909	0.00106113	0.0152561
Cylindrospermum	0	0	0	0	0	0	0	0	0	0	0	0	0	0	0	0	0.000319199	0.030629	0
Rhodonellum	0.00701188	0.0263762	0	0.00257146	0	0.00742432	0.00429841	0	0	0	0.000112691	0	0.00204942	0.00112451	0.00495771	0.00264512	0.00285867	0.000197497	0.00272411
Thermodesulfatator	0.000275576	0	0.00013145	0	0	0	0	0.0219959	0.0163347	0	0	0.00542912	0	0	0.01013	0.00068076	0.00557147	0	0
Fusarium	0	0	0.0071983	0	0	0	0	0	0	0	0	0	0	0	0	0	0	0	0
Wohlfahrtiimonas	0.0046777	0.00299085	0.000275533	0.00652458	0	0	0	0	0	0	0.0206824	0	0.0146902	0.00532855	0.00143256	0.0046354	0.000893843	0.00162979	0.00243344
Nocardiopsis	0	0	0	0	0	0	0	0	0	0	0.000261615	0	0.00049369	0	5.26761e-05	0.00180131	0	0	0.00126081
Anaeroarcus	0.000310871	0	0	0	0	0	0	0	0	0	0.000573383	0	0.00110817	0.0014304	0.00272518	0.00203265	0.000770481	0.00174617	0.00346513
Fischerella	0.329619	0.478836	0.942219	0.356929	0	0	0	0	0	0.0187364	0.00530025	0.118849	0.00286332	0.0103644	0.000917625	0.00177334	0.000606231	0.00117559	0.00167691
Actinotignum	0	0	0	0	0	0	0	0	0	0	0.000494031	0	0.000274814	0.000902183	0	0.000309282	0	0	0.000728507
Sulfuricurvum	0	0	0.000512374	0	0	0	0	0.00330638	0.00675061	0	0.0105606	0.00668424	0.00618442	0.00742118	0.00512082	0.00269359	0.00868488	0.00123703	0.000898884
Sedimentitalea	0	0	0.000516772	0.00472796	0	0	0	0	0	0	0	0	0	0	0	0	0	0	0
Hylemonella	0	0	0	0	0	0	0	0	0	0	0	0	0	0	0	0.000552983	0	0	0
Aequorivita	0.00702232	0.0160126	0.00211677	0.0155297	0	0.00270811	0	0	0	0	0.00173248	0	0.00485166	0.00545744	0.0162554	0.00451718	0.0387281	0.00440043	0.0228408
Aliagarivorans	0	0	0	0	0	0	0	0.0756193	0.0538152	0	0.000685928	0	0.000127187	0	0.00156171	0.000705084	0	0	0
Winogradskyella	0	0	0	0	0	0	0	0	0	0.0230659	0.000250369	0	0	0	0.00221812	0.000442718	0.00530795	0.000438783	0.00138462
Prevotella	0.0108808	0.014182	0.00200873	0.012043	0	0.0426624	0	0.000939995	0.00582302	0.0744134	0.0208544	0.123639	0.0830653	0.0744619	0.291503	0.126366	0.188811	0.173698	0.16488
Propionibacterium	0	0.000422158	0	0.000149311	0	0	0	0	0	0	0.00991096	0	0.0130272	0.015142	0.00163761	0.0166047	0.000620665	0.00352444	0.00984196
Komagataella	0.0218638	0.0102913	0.0137474	0.0165829	0	0	0	0	0	0	0.000217841	0.00978951	0	0	0	0	0	0	0
Thiomicrospira	0	0	0	0	0	0.00567045	0	0.0162413	0.00655667	0	0.000419178	0	0.00230125	0.000645019	0.00621652	0.00123907	0.00690015	0.000453136	0.0010417
Leadbetterella	0.00587041	0.0126647	0.00210014	0.0131862	0	0	0	0	0	0	0	0.00924363	0.000891673	0	0.00267388	0.00142022	0.000615218	0.00164525	0.00165742
Lentivirus	0	0	0	0	0	0	0	0	0	0.437995	0.00107964	0.0314049	0.00266765	0.0177469	0	0.000224865	0.00251364	0	0.00163115
Stigmatella	0	0	0	0	0	0	0	0	0	0	7.55895e-05	0	0	0	0.00181117	0.000201118	0.00160254	0.000264948	0
Prolixibacter	0.000181342	0.00126889	0.00098695	0.000120897	0.0126109	0.019587	0	0.00555452	0.00472491	0.0308234	0.00261219	0.00692629	0.0210255	0.0120723	0.0269947	0.0231337	0.0198201	0.0192943	0.0260319
Chroococcidiopsis	0.0123208	0.0547314	0.331665	0.823834	0	0	0	0	0	0.0120833	0.00072015	0.0350105	0.000499639	0.00239997	6.04175e-05	0.00042715	0.00101992	0.00168122	0.00109172
Glarea	0	0	0	0	0	0	0	0.00103559	0.00102774	0	0	0	0	0	0	0	0	0	0
Thermosediminibacter	0	0	0	0.000817677	0	0.0180474	0.00665779	0	0	0	0.00231424	0	0.000929798	0.00177998	0.00128786	0.00228132	0.00169931	0	0.00340575
Oceanobacillus	0.000986045	0.000596804	0.000701024	0.00175138	0	0.00346108	0	0	0.000101512	0.0313223	0.0751706	0	0.057511	0.0599899	0.00643286	0.0208706	0.00854811	0.0134815	0.00662182
Candidatus Accumulibacter	0	0	0	0.00424921	0	0	0	0	0	0	0.000801906	0	0.00104084	0	0.00118407	0.0013081	0.000377796	0	0
Passalora	0	0.00414921	0.00573371	0	0	0	0	0	0	0	0	0	0	0	0	0	0	0	0
Faecalibacterium	0	0	0	0	0	0.000318426	0	0.000939995	0.000999501	0	0.00637246	0	0.00472341	0.00936442	0.00434062	0.00189638	0.00609025	0.00171158	0
Zooshikella	0	0.00134465	0.00148652	0.00360005	0	0	0	0.0542882	0.0380976	0	0	0	0	0	0	0	0	0	0
Propionicicella	0.000180563	0	0	0	0	0	0	0	0	0	0.00144346	0	0.00202498	0.00228346	0.000267988	0.00566536	0.00011188	0.00095809	0.000622691
Pseudoalteromonas	0.00132512	0.00309145	0	0.0157935	0	0.0343564	0	0.737369	0.573767	0.0358803	0.0189015	0	0.0126248	0.0158006	0.0163042	0.0109892	0.00746817	0.00342581	0.00579291
Aureobasidium	0	0	0	0	0	0.000735541	0.476953	0.0056112	0.00152475	0	0.000476996	0	0	0	0	0	0	0	0
Nesiotobacter	0	0	0	0	0	0	0	0.0228243	0.0152982	0	0	0	0	0	0	0	0	0	0
Salinicoccus	0	0	0	0.00368988	0	0	0	0	0.000322153	0.0169572	0.0473606	0	0.0333668	0.0303653	0.0052168	0.0124756	0.00392805	0.00088558	0.011706
Agrococcus	0	0	0	0	0	0	0	0	0	0	0.00253469	0	0.00152402	0.00240298	0.000213963	0.00182992	0	0	0.000440361
Groenewaldozyma	0	0	0	0	0	9.67098e-05	0.0166183	0	0	0	0	0	0	0	0	0	0	0	0
Robiginitalea	0.00292162	0.00504244	0.00259913	0.00450006	0	0	0	0	0	0	0.0149361	0	0.0115186	0.0110088	0.00273399	0.00435462	0.00143933	0	0.000683814
Cellulosilyticum	0.00122495	0.00189155	0.00042302	0	0	0.0326185	0	0	0	0.0637474	0.133285	0.0215285	0.0984513	0.0905383	0.0204766	0.0344963	0.0126935	0.00731787	0.0353416
Mastigocoleus	0.000760324	0	0.000120891	0.0260671	0	0	0	0	0	0	0	0	0	0	2.23715e-05	0.000404446	0	0	0
Paenisporosarcina	0.00064725	0	0.000222978	0	0	0	0	0	0	0.0137541	0.0147915	0.00920939	0.00643332	0.0104708	0.000893799	0.00472558	0.00109173	0.000402369	0.00217138
Citricoccus	0	0	0	0	0	0	0	0	0	0	0.000211998	0	0	0	0.000128057	0.000604344	0	0	0.000427056
Phanerochaete	0.808369	1.12979	0.373169	0.0344576	0	0.000275289	0.127359	0.00490104	0.00145916	0.0294731	0	0.0197344	0	0.00109551	0.000132631	2.08643e-05	0	0	0
Cellulomonas	0	0	0	0	0	0	0	0	0	0	0.00113264	0	0.00105413	0.00124918	0.000523143	0.00186521	0.000462745	0	0.00179489
Microvirgula	0	0	0	0	0	0.0101119	0	0	0	0	0.000532034	0	0.000147977	0.000663625	0.00250053	0.000424106	0.0012165	0.000897189	0
Paucisalibacillus	0.000442855	0	0	0	0	0	0	0	0	0.0299022	0.0775334	0.00696509	0.0528353	0.0553244	0.00600405	0.0171458	0.00486545	0.00837786	0.0133088
Ethanoligenens	0	0	0	7.02068e-05	0	0	0	0	0	0.00402342	0.0197725	0	0.0163071	0.0133375	0.00404129	0.00540301	0.00111799	0.00336194	0.00303014
Azonexus	0	0	0	0	0	0	0	0.000974995	0.00103672	0	0	0	0	0	0	0	0	0	0
Thermobacillus	0	0	0	0	0	0	0	0	0	0	0	0	0	0	0.000618944	0.000411595	0	0	0
Pannonibacter	0	0	0	0	0	0	0	0.000617169	0.00450807	0	0	0	0	0	0	0	0	0	0
Slackia	0	0	0	0	0	0	0	0	0	0	0.0141226	0	0.00892844	0.0117918	0.00311706	0.00166991	0.00156255	0	0.00952185
Phi29virus	0	0	0	0	0	0	0	0	0	0	0.00471036	0	0.00196186	0.0051139	0.00136829	0.00671958	0.000277319	0	0.000193846
Empedobacter	0.0013356	0.00576279	0.000637079	0.00205717	0	0	0	0	0	0	0.00046675	0	0.0016578	0.00101496	0.00153345	0.00193951	0.000936029	0.00184355	0.0013341
Marinilabilia	0.000373414	0.000957126	0.00062405	0.00336719	0	0.0263246	0	0	0	0.0203619	0.00613284	0.0311183	0.0129578	0.00843744	0.0295395	0.0184035	0.0280185	0.0222	0.0207225
Gryllotalpicola	0	0	0	0	0	0	0	0	0	0	0.000529488	0	0.000382224	0	0	0.000512452	0	0	0.000425426
Starkeya	0	0	0	0	0	0	0	0	0.00119677	0	0	0	0	0	0.000944995	0.000328612	0	0	0
Robiginitomaculum	0	0	0	0	0	0	0	0.00297563	0.0016031	0	0	0	0	0	0	0	0	0	0
Thermovibrio	0	0	0.00388413	0	0	0	0	0.00328099	0.00193379	0	0.00463857	0	0.00350182	0.0033062	0.000333563	0.00132232	0	0.00116133	0
Xanthomonas	0	0	0	0	0	0	0	0	0	0.00643608	0.0146659	0	0.0169597	0.0200551	0.00923766	0.0113887	0.00296546	0.00649735	0.000280054
Kandleria	0.000800105	0.000687172	0	0.000285522	0	0	0	0	0	0.0217199	0.0712321	0.011031	0.0492477	0.0557992	0.0106254	0.0158138	0.00848287	0.00470821	0.0162084
Desulfatiglans	0	0	0	0	0	0	0	0	0	0	0.000199034	0	6.46621e-05	0	0.0111223	0	0.00747517	0	0
Sorangium	0	0.012756	0.00189832	0.00233517	0	0	0	0	0	0	0.000189491	0.00851554	0.000316224	0	0.000877544	0.00175986	0	0	0
Sebaldella	0.00232499	0	0.000211242	0.00682691	0	0.00199089	0	0	0	0.0622576	0.11201	0.0240202	0.0681087	0.0705488	0.0174891	0.0413192	0.0150704	0.0262096	0.0536089
Sagittula	0	0	0	0	0	0	0	0	0.000787485	0	0	0	0	0	0	0	0	0	0
Roseomonas	0	0	0	0	0	0	0	0	0	0.0103156	0.00138329	0	0.00145346	0.000766855	0.00120694	0.00157734	0.000217233	0	0
Alphavirus	0.00212124	0	0.00252958	0.000544545	0.0184394	0	0	0	0	0.318472	0.00801949	0.182434	0.00294623	0.0100052	0	0.000218751	0.00168785	0.0132791	0
Blastopirellula	0.000493023	0	0	0	0	0	0	0	0	0	0.00108387	0.00963774	0.00131788	0.000535015	0.00632871	0.00200511	0	0	0
Solibacillus	0	0.000526168	0	0	0	0	0	0	0	0	0.0419866	0.00989134	0.0252435	0.0244993	0.00201469	0.00988399	0.000188898	0.00345081	0.00442314
Methanofollis	0	0	0	0	0	0.0179359	0.00489679	0	0	0	0	0	0	0.000320264	0	0.000207384	0	0	0
Pseudomonas	0.0183828	0.00807139	0.00315442	0.0169872	0.335749	0.132619	0.0237257	0.205752	0.136938	0.140158	0.0316819	0.31082	0.0729298	0.065568	0.0701241	0.063275	0.0552578	0.0650107	0.0673176
Alteromonas	0.0018061	0.00394342	0.000715027	0.0215227	0	0	0	0.0755492	0.090235	0	0.00998912	0.0151618	0.00722188	0.00776987	0.00591052	0.00670107	0.00893286	0.00337173	0.000906192
Polymorphum	0	0	0	0	0	0.000512646	0	0	0	0	0	0	0	0	0.000126602	0.000268865	0	0	0.000633305
Methylovulum	0	0.01164	0.00229786	0.00148399	0	0	0	0	0	0	0	0	0	0	9.13196e-05	0	0	0	0
Blastococcus	0	0	0	0	0	0	0	0	0	0	0	0	0	0	0	0.000547687	0	0	0
Geobacillus	0.000921046	0.000330051	0.000389663	0.00239979	0	0.00119464	0	0	0	0.0463506	0.19654	0.0175425	0.129963	0.124883	0.0148007	0.0479538	0.00914925	0.0291499	0.0151287
Desulfatirhabdium	0	0	0	0.00190591	0	0	0	0	0	0	0.00183524	0	0.000935814	0.000802523	0.000228299	0.00133349	0	0.000397422	0.00240091
Draconibacterium	0.000710349	0.0013529	0	0.000496241	0	0.0619566	0.0121799	0	0	0.0502278	0.0153224	0.0243547	0.0404293	0.0255185	0.0494502	0.0371191	0.0245681	0.0227745	0.0467633
Kluyveromyces	0	0	0	0	0	0	0	0.00229124	0.000322833	0	0	0	0	0	0	0	0	0	0
Cytophaga	0.00192693	0.00166285	0	0.00148399	0	2.33946e-05	0	0	0	0.0277136	0	0	0.00144615	0.000758428	0.00613016	0.00339755	0.00620964	0.000532808	0.000651822
Shuttleworthia	0	0	0	0	0	0	0	0	0	0	0.00582956	0	0.00140511	0.001554	0.00139142	0.00110135	0.00170328	0	0
Sporisorium	0	0	0	0	0	0	0.0695775	0	0	0	0	0	0	0	0	0	0	0	0
Cyclobacterium	0.00106062	0	0	0.000544545	0	0.00206257	0	0	0	0	0.00117544	0.00572935	0.00520058	0.00274921	0.00532998	0.00599051	0.00219778	0.00463343	0.00397917
Grimontia	0.00315392	0.00175129	0.000255101	0.0162593	0	0.00286583	0	0.201735	0.115206	0.0303471	0.00578506	0.0166882	0.0097989	0.0104319	0.0153523	0.0124646	0.0212965	0.00830749	0.00091362
Psychromonas	0.000879538	0.000371096	0	0.00352586	0.00767235	0.0282956	0	0.102106	0.0927002	0	0.021072	0.0101847	0.0221669	0.0187935	0.0263461	0.0105648	0.00862418	0.001459	0.00591602
Intrasporangium	0.000350594	0	0	0.000172343	0	0	0	0	0	0	0.00110467	0	0.00148238	0.00190082	8.97477e-05	0.00332681	0	0.000538728	0.000735266
Neptuniibacter	0	0	0	0	0	0	0	0.00260275	0.00423583	0	0	0	0	0	0.00400179	0	0.00224724	0	0
Enterococcus	0.00640805	0.0106537	0.00350962	0.0250435	0.0191641	0.0639048	0.0190224	0.0697387	0.0112982	0.0955568	0.691571	0.124611	0.476932	0.496832	0.0777321	0.184914	0.0566598	0.0720552	0.162567
Thermophagus	0.000204229	0.00124048	0.000106745	0.000181008	0	0.0219138	0.00527629	0	0	0.0332032	0.00130169	0.0106251	0.0204831	0.0103934	0.0126767	0.0188102	0.0046313	0.0145871	0.030393
Mangrovimonas	0.000793797	0.00436567	0.00172649	0.00486326	0	0	0	0	0	0	0	0	0	0	0	0	0	0	0
Leifsonia	0	0	0	0	0	0	0	0	0	0	0	0	0	0	0.000378945	0.000186447	0	0	0.000790508
Pseudovibrio	0	0	0	0	0	0	0	0.0269011	0.00732416	0	0	0	0	0	0	0	0	0	0
Arhodomonas	0	0	0	0	0	0	0	0	0.000691962	0	0	0	0	0	0	0	0	0	0
Pleurocapsa	0.000181081	0.0792891	0.101769	0.00883502	0	0	0	0.00733196	0.00363818	0	0.000173998	0	4.41595e-05	0	0.00169764	0	0	0	0.000159916
Brevibacillus	0.000424962	0.000795012	0.000417707	0.00373172	0	0.0269927	0	0	0	0	0.142225	0.0164193	0.103909	0.0952625	0.0205112	0.0405673	0.00865154	0.0193057	0.0313965
Coccidioides	0	0	0	0	0	0	0	0.00555452	0.00344525	0	0	0	0	0	0	0	0	0	0
Finegoldia	0	0	0	0	0	0	0	0	0	0	0.00387119	0	0.00302039	0.00418366	0.000156182	0.00123972	0	0	0.0010417
Annulohypoxylon	0.000230317	0.0361731	0.168967	0.001892	0	0	0	0	0	0	0.00020194	0.00453748	0	0	4.06606e-05	1.9189e-05	0	0.000176954	0.000203397
Thermocrinis	0	0	0	0	0	0	0	0	0	0	0	0	0	0	0.000337606	0.000286789	0	0	0
Aminobacterium	0	0	0	0	0	0.00541531	0	0	0	0	0.000855642	0	0.000317311	0	0.00220809	0.000492302	0.00113889	0	0
Sphaerulina	0	0	0	0	0	0	0	0	0.000487257	0	0	0	0.000353784	0.0015866	0.000832373	0.000846082	0	0	0
Collimonas	0	0	0	0	0	0	0	0	0	0	0	0	0	0	0	4.04446e-05	0	0	0
Halothermothrix	0.000289481	0	0	0.000177052	0	0.000421102	0	0	0	0	0.0049144	0.00411678	0.00205617	0.00491441	0.0132521	0.00188053	0.00595454	0.00065838	0.00272689
Kurthia	0.000615677	0	0	0.000316102	0	0	0	0	0	0.0181152	0.0750061	0.0121889	0.0472379	0.0557771	0.00503149	0.0191442	0.00305186	0.0112332	0.0187574
Aestuariimicrobium	0	0	0	0	0	0	0	0	0	0	0.00823568	0	0.00831454	0.015983	0.00125638	0.0153363	0	0.00106358	0.00666183
Microcoleus	0.00828521	0.0421607	0.181839	0.531999	0	0	0	0.00955588	0.00351009	0.00880004	0.000194353	0.0117845	0.000143209	0.000799635	0.00348859	2.49185e-05	0.00254836	0.000459578	0.000160376
Sporomusa	0	0	0	0	0	0.0168948	0	0	0	0	0.002436	0	0.00343507	0.00194452	0.00969563	0.00253127	0.0022409	0.000421613	0.00161539
Verminephrobacter	0	0	0	0	0	0	0	0	0	0	0	0	0	0	0.000168803	0.000119495	0	0	0
Niveispirillum	0	0.00111709	0.00926215	0	0	0	0	0.00286542	0.00213563	0	0	0	0	0	0	0	0	0	0
Bermanella	0	0	0	0	0	0	0	0.0278127	0.0208927	0	0	0	0	0	0.00204869	0	0.00123263	0	0
Chondromyces	0	0	0	0	0	0	0	0	0.000191081	0	0	0	0	0	0.00374766	1.20316e-05	0.00161061	0	0.000255061
Sclerotinia	0	0.00154492	0.000853957	0.00137874	0	0	0	0	0	0	0.00020084	0	0.00100549	0.00125258	0.000748125	0.00118563	0.000141931	0.000351982	0.0020229
Dickeya	0.00144023	0.00104728	0.000176035	0.000469333	0.0121232	0.10814	0.0148107	0.0116549	0.00772257	0.0244972	0.00884695	0.0119545	0.0109485	0.0147734	0.0123212	0.019944	0.0162062	0.0303671	0.00625504
Oceanibaculum	0.000145073	0	0	0	0	0	0	0	0.00238671	0	0	0.00285809	0	0	0.00315021	0	0.00179779	0	0
Rhodovulum	0	0	0	0	0	0	0	0	0.000144372	0	0	0	0	0	0	0	0	0	0
Solobacterium	0.00161119	0.00271519	0.000687494	0.000482268	0	0	0	0	0	0.0506924	0.245338	0.0602977	0.188813	0.192167	0.053617	0.0716934	0.0451928	0.0124901	0.052956
Desulfonatronum	0	0	0	0.00311271	0	0.000656169	0	0.00188968	0.00178605	0	0.00371221	0	0.00129792	0.00166306	0.000268458	0.000855184	0	0.000584163	0
Leeuwenhoekiella	0.00953652	0.0182768	0.00239981	0.0142058	0	0	0	0	0	0.00781814	0	0	0	0	0.00302896	0	0.00171071	0	0
Taylorella	0	0	0	0	0	0	0	0	0	0	0.00527197	0.00484705	0.00366061	0.00600629	0.00116975	0.00270936	0.0012462	0.000734629	0.004605
Chelonobacter	0.00151893	0.00499399	0.00108403	0.000566711	0	0	0	0	0	0.013672	0.0181089	0.0288498	0.0198865	0.0373166	0.0222927	0.139181	0.00750135	0.0219566	0.0722645
Sutterella	0	0	0	0	0	0.000161607	0	0	0.000880916	0	0	0	0	0	0.000198946	0	0	0	0
Mixia	0	0	0	0	0	0.000784282	0.597556	0.0111085	0.00872274	0	0	0	0	0	0	0	0	0	0
Desulfitibacter	0.000342972	0	0	0	0	0	0	0	0	0	0.00214989	0	0.000313441	0.000646817	0.0114452	0.000509255	0.00818619	0.000263508	0
Mycoplasma	0.385841	0.000903873	0.0687475	0.502438	0	0.0163187	0	0	0	0	0.0137997	0	0.00743468	0.0109385	0.00243708	0.00381765	0.000235554	0.000969468	0.00208467
Demetria	0	0	0	0	0	0	0	0	0	0	0.00154645	0	0.000614843	0.000513137	0.000106952	0.00117458	0	0	0.00107001
Tannerella	0.00228603	0.00512342	0.00202687	0.0711439	0	0.294835	0.0421726	0.0524358	0.0336749	0.0569852	0.0357355	0.126675	0.170656	0.11867	0.153606	0.15682	0.0782642	0.152014	0.231084
Glaciibacter	0	0	0	0	0	0	0	0	0	0	0.000343674	0	0.000684959	0	6.91987e-05	0.000622232	0	0	0
Meyerozyma	0	0.00231738	0	0	0	0	0	0	0	0	0	0	0	0	0	0	0	0	0
Ornithinibacillus	0	0	0	0	0	0	0	0.00138863	0.00251011	0	0.0248142	0	0.0153601	0.0218776	0.000876023	0.0063903	0	0.00276492	0.00156026
Rickettsia	0	0	0	0	0	0	0	0.00400654	0.00473524	0	0	0	0.000530676	0	0	0.000135977	0	0	0
Fibrisoma	0	0	0	0	0	0	0	0	0	0.00865645	0	0	0.00114794	0	0.000597303	0.00107852	0	0.000678119	0.0015589
Gammaretrovirus	0.216696	0.439734	0.0390468	0.0877404	1.74289	0.000586881	0.405469	0.258779	0.0135681	0.194032	0.00208798	0.0768299	0.00132168	0.00676234	0	9.35023e-05	0	0.00243952	0
Bifidobacterium	0.935913	1.27065	0.401211	0.0424924	0	0	0	0	0	0	0.0157074	0.0543505	0.0101007	0.0126657	0.00665282	0.00535804	0.00523856	0.00464117	0.00172219
Gallionella	0	0	0	0	0	0	0	0.0020254	0.000861448	0.0104315	0.0105672	0.00698465	0.00449584	0.00852586	0.000718035	0.00277428	0	0.000817171	0.00156547
Halobacteriovorax	0	0	0	0	0	0	0	0	0	0	0	0	0	0	0.000353682	0	0	0	0
Fibroporia	0	0	0	0	0	0	0	0	0	0	0	0.023909	0	0	0	0	0	0	0
Snodgrassella	0.000847072	0.000738418	0.000398219	0.000234786	0	0	0	0	0.000702352	0.0339353	0.0732949	0.0183751	0.00984932	0.0461541	0.0042044	0.0432585	0.0108626	0.0240104	0.0379429
Rhodobacter	0.000249434	0.0012915	0.000713881	0.0152087	0	0.0125572	0.00814872	0	0	0	0	0	0	0	0	2.03004e-05	0.000154553	0	0
Thiomargarita	0.000769596	0.00214614	0.000132316	0.0246853	0	0	0	0.000902951	0.00099313	0	0.00270964	0	0.00200754	0.00065419	0.00525724	0.00434563	0.00206252	0	0
Clostridioides	0.00500371	0.00287444	0.00149555	0.00272619	0	0.110386	0.0432577	0.000881245	0.00362319	0.130981	0.442266	0.149593	0.295159	0.333824	0.108722	0.131027	0.0972883	0.0345859	0.153045
Nocardia	0	0	0	0	0	0	0	0	0	0	0.00111467	0	0.000620058	0.000448162	0.000163204	0.000856568	0	0	0.000380415
Methylohalobius	0	0	0	0	0	0	0	0	0.000141234	0	0	0	0	0	0.00101944	0	0.000511136	0	0
Micavibrio	0	0	0	0	0	0	0	0	0.00129935	0	0.000212813	0	0	0.000547754	0.000795785	2.02223e-05	0.000310333	0	0
Bibersteinia	0.000476278	0	0.000320234	0	0	0	0	0	0	0	0	0.00917541	0.00192858	0.00550679	0.00319717	0.0210449	0	0.00214173	0.00604172
Cardiobacterium	0	0	0	0	0	0	0	0.00149024	0.00169021	0	0.0102324	0.00842894	0.00635717	0.00986414	0.00220136	0.00812951	0	0.00337996	0.00618152
Sphingomonas	0.000963464	0.00075115	0.000102388	0.00849115	0	0.0021457	0	0	0.00382987	0.0145632	0.00944613	0	0.0063607	0.00746249	0.00358729	0.00719541	0.00250002	0.00187996	0.00862063
Segetibacter	0.0013427	0.00270789	0.000868429	0.00367665	0	0	0	0	0	0.0168801	0.00287919	0.0174827	0.00402216	0.00410234	0.0441651	0.0291339	0.00618907	0.00228889	0.00230837
Nitratifractor	0	0	0.000519	0.00167589	0	0	0	0	0	0	0	0	0	0	0.000979827	0	0.00178315	0	0
Desulfocapsa	0	0.00887183	0.0104727	0.00859834	0	0.00399777	0	0	0	0	0.00145351	0.00503347	0.003372	0.00277204	0.0049036	0.00190978	0.0010816	0.000779705	0.00180189
Holophaga	0	0	0	0	0	0	0	0	0	0	0.0004303	0	0.00228733	0	0.0053652	0.002579	0.00239844	0.000380278	0.000577521
Gemella	0.000903653	0.00135891	0.000267573	0.000144002	0	0.00150084	0	0	0	0.0372945	0.1102	0.0305585	0.0880677	0.0946465	0.0127707	0.0315965	0.00829046	0.00688826	0.0412325
Caldisericum	0	0	0	0	0	0	0	0	0.000835297	0	0	0	0	0	0	0.000198407	0	0	0
Podospora	0	0	0	0	0	0	0	0	0	0.155661	0.00496989	0.0744472	0.000737226	0.00909206	0.000600413	0.000157419	0	0.00232266	0
Actinomyces	0.000447567	0	0.000395033	0	0	0	0	0	0	0	0.0122696	0	0.0128146	0.0169554	0.00326904	0.0206113	0.0012518	0.0042711	0.0123982
Ophiocordyceps	0	0	0	0	0	0	0	0	0	0	0	0	0	0	0	4.49384e-05	0	0	0
Kluyvera	0.000424962	0	0	0.00043637	0	0	0	0	0	0	0	0	0	0.00177726	0.000286892	0.000873055	0	0	0
Nitrosococcus	0	0.0548097	0.0339479	0.0104518	0	0	0	0	0	0	0	0	0.000244386	0.000951959	0.000444167	0.00448764	0.000202601	0.000267506	0.00122992
Sanguibacter	0	0	0	0	0	0	0	0	0	0	0.0015027	0	0.000991748	0.000349453	0.000279668	0.0014472	0.000849683	0.000245496	0.000282181
Laribacter	0	0	0	0	0	0	0	0	0	0	0.000771076	0	0.000588359	0.00134844	0.000572405	0.00216376	0	0	0.00143101
Janthinobacterium	0	0	0.000866244	0.00512813	0	0.00013126	0	0.00107823	0.000917189	0.00987664	0.000147158	0	0.00196463	0.000367112	0.00323509	0.00225752	0.00291184	0.00154741	0.000889321
Caloranaerobacter	0.000811034	0.0106323	0.0185738	0.00258662	0	0.10788	0.0219884	0	0	0.0309706	0.142269	0.0427264	0.106628	0.118032	0.0232295	0.0403156	0.016953	0.00665997	0.0378653
Leclercia	0	0	0	0	0	0	0	0	0	0	0	0	0	0	0	0.0013773	0	0	0
Saccharicrinis	0.000701898	0.00317381	0.000261756	0.000330617	0	0.0463928	0	0	0	0.0118646	0.00410732	0.0160458	0.0200546	0.0120358	0.0244168	0.0214828	0.0173681	0.0196901	0.0221175
Thermus	0.000204229	0.00684556	0.0170045	0.0229689	0	0	0	0	0	0	0	0	0	0.000910092	0.0023834	0	0.0015563	0	0
Dinoroseobacter	0	0	0.000340135	0.00997263	0	0	0	0.00305498	0.00423796	0	0	0	0	0	0	0	0	0	0
Megasphaera	0	0	0	0	0	0.0470568	0	0	0	0	0.00207538	0	0.000631732	0.000945438	0.00185839	0.000890295	0.001197	0	0
Betabaculovirus	0	0	0	0	4.29203	0	0	0	0	0	0	0	0	0	0	0	0	0	0
Peptoniphilus	0	0	0	0	0	0.00122008	0	0	0.000798484	0	0.0346052	0.00784396	0.0262017	0.0275081	0.00525596	0.0129157	0.00396666	0.00402099	0.00322357
Denitrovibrio	0.000405832	0	0	0	0	0	0	0	0	0	0	0	0	0	0.00236433	0	0.000251459	0	0
Desulfonatronospira	0	0	0	0	0	0	0	0.00766407	0.00285223	0	0	0	0	0	0.00208012	0	0	0	0
Stenoxybacter	0	0	0	0	0	0	0	0	0	0	0.00126713	0	0.000156637	0.000351232	5.66972e-05	0.000414737	0.000198992	0	0.000567235
Dielma	0.0279468	0.0512957	0.0154289	0.0127074	0	0	0	0	0	1.17245	5.44952	1.26325	4.13016	4.37579	0.725583	1.41153	0.442858	0.209713	1.78501
Clostridiisalibacter	0.000462322	0	0	0.000912689	0	0.00779306	0	0	0	0.00869699	0.06114	0.0140842	0.0284178	0.0462985	0.0157752	0.02874	0.0244551	0.0252314	0.0738765
Methylococcus	0	0	0	0	0	0	0	0	0	0	0	0	0	0	0.00147712	0	0.00123017	0	0
Nocardioides	0	0	0	0	0	0	0	0	0	0	0.000371352	0	0	0.00156857	0.000393452	0.000660104	0.00088868	0	0
Kocuria	0	0	0	0	0	0	0	0	0	0	0.000514199	0	0.000895865	0.00115937	9.83752e-05	0.00126301	0	0	0.000638523
Dechloromonas	0	0	0.000308738	0	0	0	0	0	0.000229974	0	0.0171408	0	0.00293326	0.00117207	0.00326119	0.00182162	0	0	0
Prasinovirus	0	0	0	0	0	0	0	0.0146639	0.000311844	0	0	0	0	0	0	0	0	0	0
Acetohalobium	0	0	0	0	0	0	0	0.000925753	0.0024937	0	0	0	0	0	0.00275767	0	0.00174216	0	0
Botrytis	0.000635838	0	0.000303294	0.0168123	0	0	0.0853967	0	0	0.0455658	0.00135783	0.0305097	0.00132181	0.00762151	0	0.000129026	0.000479778	0	0
Microbulbifer	0.00160782	0	0	0.000825489	0	0	0	0.0177491	0.0146123	0	0.00121608	0	0.00146568	0.00101124	0.00375861	0.00149126	0.00215298	0.00089788	0
Haematomicrobium	0	0	0	0	0	0	0	0	0	0	0.000314383	0	0.00100809	0	0.000189903	0.000757951	0	0	0.000633305
Spirochaeta	0.000215571	0.000504244	0.000104159	0	0	0	0	0	0	0	0.0162107	0.00545293	0.0104386	0.0106211	0.0340112	0.00562074	0.0186343	0.00288733	0.0008398
Drosophila	0	0	0	0	0	0	0.0267154	0	0	0	0	0	0	0	0	0	0	0	0
Moorea	0.0124965	0.0090315	0.0175787	0.0131081	0	0	0	0	0	0	0	0	0	0	0	0	0	0	0
Anditalea	0.00020259	0	0.00019739	0	0	0	0	0	0	0	8.88146e-05	0	0.0011181	0.000846391	0.00656785	0.00183765	0.00508423	0.00049475	0.00154808
Ensifer	0	0	0	0	0	0	0	0.00215646	0.000713369	0	0	0	0	0	0	0	0	0	0
Aquimarina	0.0106509	0.0321419	0.0039549	0.0244766	0	0.0181815	1.20111	0.0807874	0.00423492	0	0.000865732	0	0.00507242	0.00253563	0.00866246	0.00485559	0.00942787	0.00370919	0.00796614
Aliiglaciecola	0	0	0	0	0	0	0	0.00738078	0.00580002	0	0.000375553	0	0.000696362	0.000312294	0.00108385	0.00121334	0	0	0
Helcococcus	0.000235473	0.000406406	0.000112321	0.000120897	0	0.00508344	0	0	0	0	0.0472597	0.00463906	0.0414411	0.041301	0.00995755	0.0119073	0.00846354	0.0026988	0.0133088
Hydrocarboniphaga	0	0	0	0	0	0	0	0.00328788	0.00279681	0	0.00145064	0	0.000806945	0.000516981	0.000500719	0.000964914	0	0	0
Succinivibrio	0	0	0	0	0	0	0	0	0.000114987	0	0	0	0	0	0	8.41247e-05	0	0	0
Verrucomicrobium	0.000409138	0	0.000278722	0.000164522	0	0	0	0	0	0	0.014369	0.0121899	0.0165347	0.0132168	0.0562624	0.0249112	0.0139323	0.00198114	0.000708077
Neorhizobium	0	0	0	0	0	0	0	0	0	0	0	0	0	0	0	0	0	0.00858598	0
Desulfohalobium	0	0	0	0	0	0	0	0	0.000549998	0	0	0	0	0	0	0	0	0	0
Rhodanobacter	0	0	0	0	0	0.0133414	0.00168841	0	0	0	0.00126374	0	0.00197601	0.00372505	0.000932338	0.00250299	0.000545872	0.00116709	0.00094861
Xylella	0	0	0.000557444	0	0	0	0	0	0	0	0	0	0	0	0	0	0	0	0
Actinoalloteichus	0	0	0	0	0	0	0	0	0	0	0.000386933	0	0.000338233	0	0.000233727	0.000451719	0	0	0.00183728
Advenella	0.000299085	0	0	0	0	0	0	0	0	0	0.00118006	0.00589227	0.000218809	0.00065419	5.28009e-05	0.000373777	0	0	0
Proboscivirus	0	0	0	0	0	0	0	0.0294184	0.00108279	0	0	0	0	0	0	0	0	0	0
Chaetomium	0.00120204	0.00414921	0.000573371	0	0	0.000218026	0.274742	0.0146639	0.00170772	0.0705117	0	0	0	0	0	0	0.00494961	0	0
Marivirga	0	0.000618845	0.000684136	0.00533871	0	0	0	0	0	0	0	0	0	0.00182826	8.19191e-05	0.000941745	0	0	0
Methanosarcina	0	0	0	0	0	0.000212284	0	0.00166636	0.0018309	0	0.000196211	0.00612447	0	0.000978964	0.00536265	5.21875e-05	0.00154096	0	0
Uncinocarpus	0	0	0	0	0	0	0	0.00241183	0.00170967	0	0	0	0	0	0	0	0	0	0
Desulfobulbus	0.00141975	0.128301	0.0297278	0.0518565	0	0	0	0	0.00414573	0	0.000621702	0.00857426	0.00088268	0	0.0131399	0.000859135	0.00618324	0.00591044	0.000790508
Rhizopus	0.497351	0.995907	0.251071	0.705166	2.64214	0.00321634	2.96805	0.123697	0.0682337	2.2851	0.0319433	2.68644	0.0152948	0.095367	0.00550635	0.00241536	0.066859	0.076246	0.0536408
Brachyspira	0.00192333	0.000895583	0.000118047	0	0	0.0534146	0.00609976	0	0	0.0072816	0.0950056	0.030301	0.0708771	0.0695603	0.01662	0.0297966	0.00848022	0.0036942	0.0232627
Nodosilinea	0.000253951	0.0306279	0.41164	0.00978086	0	0	0	0	0	0.0104023	0.00215601	0.00998609	0.000899681	0.000941003	0.000909755	0.00137024	0.000471107	0.000195113	0.00111954
Lachnospira	0	0.000145319	4.01627e-05	0.000209386	0	0	0	0	0	0.0335069	0.0595452	0.0234227	0.0388971	0.0415644	0.027707	0.0146511	0.0315171	0.00212001	0.0188467
Klebsiella	0.00420325	0	0	0.0137337	0.0130613	0.103223	0.0241589	0.0413859	0.0351911	0	0.00579489	0	0.00460921	0.00435591	0.00987052	0.0240419	0.00274111	0.0137205	0.00315675
Syntrophorhabdus	0	0	0	0	0	0	0	0	0	0	0	0	0	0	0.00365945	0.000207935	0.00190277	0	0
Psychroflexus	0.00589218	0.00826473	0.000321946	0.00874514	0	0.00970475	0	0	0	0	0.00169216	0	0.00608121	0.00445941	0.00755233	0.00662724	0.0012616	0.00254936	0.00523714
Dyadobacter	0.0100971	0.0361554	0.00574915	0.0128553	0.00912387	0.00201665	0	0	0	0	0.00219811	0.00696509	0.00554502	0.00130568	0.00985215	0.00854178	0.00173616	0.00377685	0.00563959
Arenibacter	0.00264784	0.00700269	0.0030624	0.00877825	0	0.00332246	0	0	0	0.0158026	0.00163593	0.0037002	0.00437544	0.00327297	0.0163561	0.00610136	0.00576466	0.00396418	0.00580386
Tremella	0.00938626	0.00422977	0.0480095	0.389894	0	0	0	0.00355921	0	0	0	0.0241411	0	0.00134014	0	0.00015314	0	0	0
Mucilaginibacter	0.000338375	0.00060175	0	0	0	0.000334989	0	0.00192946	0.000136774	0	0	0	0.00147969	0.00236589	0.00430404	0.00285372	0	0	0
Propionigenium	0	0	0	0	0	0	0	0	0	0	0	0	0.00146603	0	0	0.000963624	0	0	0
Circovirus	0	0.00851862	0.00739937	0.000724032	0	0	0	0	0	0	0	0	0	0	0	0	0	0	0
Aquifex	0	0	0	0	0	0.0389874	0.0193625	0	0	0	0	0	0.000129053	0	0.00457785	1.10226e-05	0.00245924	0	0
Sphaerochaeta	0.00116433	0.000401907	0.000524964	0	0	0	0	0	0	0.0151318	0.0589434	0.0211229	0.0422001	0.0510856	0.0188476	0.0151539	0.0160265	0.00191485	0.0116869
Caldimonas	0	0.00100849	0	0	0	0	0	0	0	0	0.000625394	0	0.00019419	0	0.000714124	0.00925786	0.0004934	0.00122361	0.00143526
Caminibacter	0	0	0	0	0	0	0	0	0.00119677	0	0	0	0.00021227	0	0.000116052	0.000580171	0	0	0
Oribacterium	0	0	0	0	0	0	0	0	0	0	0.00170523	0	0.000956583	0.00105102	0.00121254	0.000735658	0.00290238	0	0.000629727
Coleofasciculus	0	0.00122378	0.0737386	0.447904	0	0	0	0	0	0	0.00223407	0	0.00104764	0.000449622	0.000882755	0.00100803	0.00157278	0.000544781	0.00125238
Magnaporthe	0	0	0.000378641	0	0	0	0	0.0183299	0	0.0934243	0.00208798	0.078193	0.00174222	0.00868138	0.000210207	0.00016534	0.00295109	0	0.0042061
Wolinella	0	0	0	0	0	0	0	0	0	0.0151576	0.00135506	0	0.000879405	0.00331177	0.00574698	0.00109448	0.00731535	0.0003958	0
Micrococcus	0	0	0	0	0	0	0	0	0	0	0.000675235	0	0.000949528	0.000857939	0.000138492	0.00171817	0	0.000706629	0.000222478
Kingella	0	0	0.000228045	0	0	0	0	0	0	0	0.0240062	0.0351757	0.00567293	0.012977	0.00644859	0.0208831	0.0015049	0.0125704	0.00800334
Thiothrix	0	0	0.00191124	0.00411434	0	0	0	0.00145475	0.00123748	0.0185681	0.00504227	0.00541729	0.00441457	0.00468209	0.00556223	0.00924722	0.00275143	0.00234105	0.0039979
Raoultella	0	0	0	0.00085829	0	0.0172185	0.0100982	0.00849731	0.00705608	0	0	0	0.000187678	0	0.000135866	0.00152438	0	0	0
Tlsvirus	0	0	0	0	0	0	0	0.00624883	0.00273159	0	0	0	0	0	0	0	0	0	0
Pyrococcus	0	0	0	0	0	0	0	0	0	0	0.000848642	0	0.000660903	0	0.000102524	0.000532231	0	0	0.000683814
Barnesiella	0.00349072	0.00396246	0.00107193	0.000931076	0	0.228037	0.0312999	0	0.00083584	0.0676065	0.0443076	0.0898993	0.162272	0.0992889	0.108442	0.139953	0.0906152	0.0898207	0.162472
Psychrobacter	0.00260424	0.000981232	0.00161839	0.00185966	0	0	0	0.00490807	0.0122995	0	0.00211461	0	0.0016626	0.00422001	0.00378844	0.0036588	0.00645285	0.0031157	0.00602216
Blumeria	0	0	0	0	0	0	0	0.00640906	0.000636046	0	0	0	0	0	0	0	0	0	0
Allofustis	0	0	0.000117357	0.000340162	0	0	0	0	0	0	0.0411667	0.0116409	0.0221357	0.0353529	0.0147866	0.0114011	0.0110084	0.0020749	0.0144677
Sneathiella	0	0	0	0	0	0	0	0.00507892	0.00395554	0	0	0	0	0	0	0	0	0	0
Simiduia	0	0	0	0	0	0	0	0.0264475	0.00973549	0	0	0	0	0	0	0	0	0	0
Gramella	0.00585097	0.0115408	0.00199351	0.0063492	0	0	0	0	0	0	0	0	0.000859121	0.000633183	0.000337102	0.000797685	0	0.000444821	0
Pasteurella	0.0142957	0.0242431	0.00416119	0.0123248	0	0	0	0.0256824	0.00954876	0.39732	0.037305	0.316514	0.127637	0.223313	0.193139	1.30102	0.0474599	0.192727	0.519841
Solirubrobacter	0	0	0	0	0	0	0	0.00226295	0.0012031	0	0	0	0	0	0	0	0	0	0
Opitutus	0	0.000492836	0	0.000210393	0	0	0	0	0	0	0.00438776	0.00562565	0.00593139	0.00300592	0.0130868	0.00800467	0.00306122	0.000219391	0
Pedobacter	0.000105442	0.000195717	9.03963e-05	0.000337283	0	0.0171819	0.00568873	0	0	0	0.00845797	0.0255933	0.023455	0.0111131	0.0378053	0.032021	0.0202033	0.0118317	0.0180799
Burkholderia	0.00155017	0.000415713	0	0	0	0.00841904	0	0.014015	0.00959204	0.0213563	0.0149735	0.015349	0.0133751	0.00886331	0.0126205	0.0143836	0.00985691	0.00890147	0.000910573
Brachybacterium	0	0.000772459	0	0.000114692	0	0	0	0	0	0.0216826	0.00265201	0	0.00370438	0.00373529	0.000260667	0.00438002	0.00067081	0.0539089	0.00167528
Leptospirillum	0	0	0	0	0	0	0	0	0	0.00582071	0.00260179	0	0.00110959	0.00173083	0.00479645	0.00165645	0.00298715	0.000151992	0.000524114
Enhydrobacter	0	0	0	0	0	0	0	0	0	0	0.00087306	0	0.000489848	0.00498111	0.00415576	0.00175545	0.000382415	0.0105437	0.00844819
Synergistes	0	0	0	0	0	0	0	0	0	0	0.00381836	0	0.00140673	0.00357175	0.00532927	0.00115362	0.00216849	0.00163434	0
Gelidibacter	0	0	0	0	0	0.00120724	0	0	0	0	0.000172372	0	0.00054852	0	0.00509072	0.00135803	0.0038039	0.00101511	0.000694465
Martelella	0	0	0	0.00405006	0	0	0	0	0.0012031	0	0	0	0	0	0	0	0	0	0
Johnsonella	0.000271427	0	0.000388413	0	0	0	0	0	0	0.0159725	0.0308672	0	0.0179374	0.0246909	0.00395031	0.0100521	0.00599349	0.0010427	0.0021998
Galbibacter	0.00673865	0.00670257	0.00094646	0.0142728	0	0	0	0	0	0	0.000468911	0	0.000260841	0.00175467	0.000330453	0.000558942	0	0	0
Croceibacter	0.00339589	0.00976831	0.00107989	0.00639291	0	0	0	0	0	0	0	0	0	0	0.0001714	8.08892e-05	0	0	0
Desulfurispirillum	0	0	0	0.000102859	0	0	0	0	0	0	0.000428926	0	0	0.00128913	0.00380208	8.34571e-06	0.00369512	0.00225514	0.000864044
Epsilonretrovirus	0	0	0	0	0	0	0	0.0380752	0.00255348	0.103156	0	0.15691	0.000227994	0	0	0.00014605	0.00221955	0	0.000774039
Jaapia	1.96552	1.73142	0.62513	0.0770553	0	0	0	0	0	0.0525911	0.000450766	0.0253211	0.000250747	0.00166057	0.000181523	3.1626e-05	0.000955648	0	0.00158907
Clavibacter	0.000141813	0	0	0	0	0	0	0	0	0	0.000310851	0	0.000657084	0.00108566	3.75539e-05	0.000620302	0.000175739	0.000217912	0.00112714
Deferribacter	0	0	0	0	0	0	0	0.000668975	0.00151749	0	0	0	0	0	0.00321596	0	0.00228086	0	0
Methanohalobium	0	0	0	0	0	0	0	0	0	0	0.000134955	0	7.50712e-05	0	0.00342382	0	0.00190741	0	0
Kosmotoga	0	0.0015785	0.00130878	0.00704358	0	0	0	0	0	0	0.00505505	0	0.00250107	0.00384982	0.000248366	0.00121762	0	0	0.00162786
Dethiosulfovibrio	0	0.000554283	0	0	0	0	0	0	0	0	0.0186748	0.0100669	0.00983785	0.00999829	0.00437119	0.00551207	0.00311683	0.00117779	0.000534588
Desmospora	0	0	0	0	0	0	0	0	0	0	0.00573383	0	0.00398694	0.00357601	0.000173176	0.00125315	0.000405201	0.0025122	0
Candidatus Solibacter	0	0	0	0	0	0	0	0	0.000764324	0	0.000237474	0	0.00138704	0.00118484	0.00109975	0.00135394	0	0	0
Puccinia	0	0	0	0	0	0	0	0.00600981	0.00241409	0.0508715	0.00323576	0.101788	0.000992439	0.000945438	0	6.14947e-05	0.00594532	0.00664185	0.00195547
Proteocatella	0.0124628	0.0214085	0.00503959	0.00500307	0	3.89909e-05	0	0	0	0.393144	1.93918	0.234579	0.872576	1.06356	0.420303	0.464383	0.386354	0.0406443	0.0380553
Dolichospermum	0.0391951	0.0714466	0.0922612	0.0202535	0	0	0	0	0	0	0.000146768	0	0	0	0	0.000404446	0	0	0
Cyanobium	0.000587041	0	0.000280018	0.0189882	0	0	0	0	0	0	0.000693812	0.00779479	0.000771892	0	0.000873118	0.00102189	0.000245153	0	0
Woodsholea	0	0	0	0	0	0	0	0	0.000211277	0	0	0	0	0	0	0	0	0	0
Taphrina	0	0	0	0	0	0	0	0.0143952	0.00231298	0	0	0	0	0	0	0	0	0	0
Funneliformis	0.00584323	0.00403395	0.00222978	0.000600008	0	0	0	0	0	0	0	0	0	0	0	0	0	0	0
Megamonas	0.000288159	0.00259218	0	0.000147947	0	0.0166284	0.0131496	0	0	0.0233927	0.061155	0.00283851	0.0481816	0.0431467	0.0128531	0.0169672	0.00477655	0.00275441	0.0304329
Spo1virus	0	0	0	0	0	0.000695988	0	0	0	0	0	0	0	0	0	0	0	0	0
Xanthobacter	0	0	0	0	0	0	0	0.0021952	0.000700249	0	0	0	0	0	0	0	0	0	0
Microvirga	0	0	0	0	0	0	0	0	0	0	0.00239087	0	0.00132996	0.000852062	0.000206315	0.000616655	0	0	0.00619231
Dichomitus	1.81245	1.87927	0.708672	0.0664484	0	0	0	0.00416589	0.00295307	0.094414	0.000937822	0.0737532	0	0.00233956	0	2.22788e-05	0	0	0.00377836
Hydrogenobacter	0	0	0	0	0	0	0	0	0	0	0	0	0	0	0.0020042	0	0.00124133	0	0
Sporocytophaga	0	0.000265004	0.000344023	0.00957721	0	0	0	0	0	0	0.000656815	0.0186908	0.00349294	0.00156683	0.00912904	0.00658548	0.00761132	0.00574387	0.00861163
Tuberibacillus	0.000218741	0	0	0	0	0.000305859	0	0	0	0.00907975	0.0268707	0	0.0197139	0.0248811	0.0024397	0.00793836	0.000491007	0.00594552	0.000772698
Glaciecola	0.0014463	0.00151273	6.79503e-05	0.0034426	0	0	0	0.00911936	0.00368027	0	0.00398358	0	0.000347395	0.000311589	0.00168498	0.00026111	0.000484421	0	0
Curtobacterium	0	0	0	0	0	0	0	0.000727377	0.00139216	0	0.000662653	0	0.000368613	0	0.000100069	0.000425031	0	0	0.000333717
Fusobacterium	0.0245806	0.0492683	0.00921022	0.070325	0.0321207	12.3054	2.23913	0	0	0.832381	2.02181	0.714436	1.88144	1.33391	0.631242	1.69595	0.27008	0.373768	1.46654
Massilia	0	0	0	0	0	0.0032008	0	0.00711841	0.00517217	0	0.000683105	0	0	0	7.47718e-05	0.000455013	0	0	0
Jiangella	0	0	0	0	0	0	0	0	0	0	0.00386725	0.147053	0.00301045	0	0.000419285	0.000529476	0	0.00990564	0.00838958
P23virus	0	0	0	0	0	0	0	0	0	0	0.00144343	0	0	0.0012003	0	0	0	0	0
Amycolatopsis	0	0.00117115	0	8.50405e-05	0	0	0	0	0	0	0.00235519	0	0.000709377	0.00166538	0.000286707	0.00218558	0	0.000599137	0.000710021
Parageobacillus	0.00162856	0.000485152	0.000388413	0.00167228	0	0	0	0	0	0	0.0470191	0.00553794	0.0405296	0.0287757	0.00259999	0.0127723	0.000253087	0.00553663	0.00369354
Dasania	0	0	0	0	0	0	0	0	0.00106663	0	0	0	0	0.000322509	0.00309761	1.22846e-05	0.00109632	0	0
Erysipelothrix	0.00100249	0.00604448	0.000888402	0.000169193	0	0	0	0	0	0.0605103	0.457902	0.0654378	0.341729	0.356627	0.0603132	0.110173	0.0326762	0.018193	0.205054
Singulisphaera	0	0	0	0	0	0	0	0	0	0	0	0	0	0	0.00484504	0	0.00310115	0	0
Pluralibacter	0	0	0	0	0	0	0	0	0	0	0	0	0	0	0	0.000153737	0	0	0
Desulfotalea	0	0	0	0.002622	0	0	0	0.0101084	0.000859865	0	0.000553315	0.00668424	0.000777372	0.000707867	0.00795096	0.00102499	0.00519049	0.000642192	0
Schlesneria	0	0	0.000185815	0	0	0	0	0	0	0	0.000512329	0	0.00142496	0	0.000790873	0.00149295	0.00048274	0	0
Methylocystis	0	0	0.000842013	0	0	5.15335e-05	0.0295177	0.000707718	0.0113159	0	0.00103182	0	7.17463e-05	0	0.00340203	0.000159327	0	0	0
Methanospirillum	0	0.000615349	0	0.00237969	0	0.00133924	0	0	0	0	0.00218825	0.00702411	0.000608628	0.000779853	0.000503548	0.00102482	0.00287189	0.00164358	0.0034635
Melissococcus	0	0.000608473	0	0	0	0	0	0	0	0	0.0142053	0.00694563	0.00973329	0.00637597	0.00111498	0.00353295	0	0.0026029	0
Aromatoleum	0	0	0	0	0	0	0	0	0	0	0.000745656	0	0.00200467	0.00081436	0.00147055	0.00314909	0.00181092	0.00357521	0
Chthonomonas	0	0	0.000103979	0	0	0	0	0	0	0	0.000382256	0	0.000941531	0.000715202	0.00135766	0.00150323	0.000270134	0	0
Pelistega	0	0	0	0	0	0	0	0	0	0	0.000913587	0	0.000359508	0.00240369	0	0.000740573	0.000535643	0	0.00184036
Psychrilyobacter	0.00227771	0.00343383	0.000921461	0.0119156	0.00478968	0.989631	0.175811	0	0	0.110264	0.201621	0.0951789	0.159487	0.134507	0.0582169	0.14571	0.0511711	0.076191	0.268547
Sodalis	0	0	0	0	0	0.000347813	0	0	0	0	0	0	0	0	0	0	0	0	0
Ferrimonas	0.00240715	0.00085968	3.95558e-05	0.0075729	0	0	0	1.14712	0.65928	0.00243996	0.0357263	0.00163373	0.024543	0.0261	0.0123352	0.0146355	0.010222	0.00931276	0.00807693
Ornithobacterium	0	0.00171522	0	0.00510243	0	0.00739859	0	0	0	0	0	0	0.00436638	0.000294316	0.00457296	0.0042728	0.00122123	0.00513302	0.00432179
Rubellimicrobium	0	0	0.0045153	0.00445506	0	0	0	0	0	0	0	0	0	0	0	0	0	0	0
Saccharomonospora	0	0	0	0	0	0	0	0	0	0	0.000894004	0	0.00132528	0.000403608	6.5152e-05	0.0018546	0	0	0.000717005
Sporosarcina	0	0.00113455	0	0.000156524	0	0	0	0	0	0.00579347	0.100819	0.0213263	0.0678282	0.0705392	0.00708879	0.0264764	0.00526879	0.0190875	0.00658991
Propionimicrobium	0	0	0	0	0	0	0	0	0	0	0.000836478	0	0.00137424	0.000758428	0.000121614	0.00206049	0	0	0.00115713
Marinococcus	0	0	0	0	0	0	0	0	0	0	0.00305511	0	0.00358776	0.00169367	0	0.00145154	0	0	0
Syntrophobotulus	0	0.00530008	0.018237	0.0204178	0	0	0	0	0	0.00451778	0.00860145	0.0123708	0.0027561	0.00671812	0.0136073	0.00329071	0.00898037	0.00122702	0.00660175
Chlorovirus	0	0	0	0	0	0	0.212688	0	0	0.585549	0.00275509	0.319845	0.00242657	0.0051548	0.000600966	0.000239982	0.00551645	0.00402369	0.0143374
Dehalobacter	0.00106912	0.00268655	0.000298039	0.00019286	0	0	0	0.004676	0.000928108	0.0299655	0.0556989	0.0187869	0.036771	0.0458955	0.0258033	0.0263896	0.0270797	0.00372332	0.0190773
Corallococcus	0	0.00110017	0	0	0	0	0	0	0	0	0	0	0	0	0.00129416	0.000506485	0	0	0
Pseudoclavibacter	0	0	0.000191732	0	0	0	0	0	0	0	0.00459539	0.0144566	0.00158071	0.0019514	0.000401124	0.00300545	0	0.000242428	0.000988601
Kordiimonas	0	0	0	0	0	0	0	0.0047643	0.00626686	0	0	0	0	0	0	0	0	0	0
Nitrosomonas	0	0.000976831	0	0	0	0.000171379	0	0	0	0	0.00708797	0	0.00447276	0.0049674	0.00580411	0.00309742	0.0012574	0.000920296	0.000819571
Deferrisoma	0	0	0	0	0	0	0	0	0.00130727	0	0.000392829	0	0.00115905	0.000577548	0.00281742	0.000477311	0.000683999	0	0.0013991
Lentinula	0	0	0	0	0	0.000894907	0.706121	0	0	0	0	0	0	0	0	0	0	0	0
Oceanithermus	0	0	0	0	0	0	0	0	0	0	0	0	0	0	0.00232104	0	0.00162925	0	0
Anaerovorax	0.00062732	0.00276219	0	0.000191153	0	0	0	0	0	0.0442134	0.103407	0.0228682	0.0705133	0.0743662	0.0197552	0.0318312	0.020501	0.00593366	0.0272604
Catenibacterium	0.000314748	0	0	0	0	0	0	0	0	0	0.0139532	0	0.0147403	0.0127934	0.00292008	0.00299564	0.00198783	0	0.00499828
Paludibacter	0.0066174	0.0167155	0.00402401	0.00481116	0	0.074337	0.00641495	0	0	0.193558	0.0176608	0.531374	0.292557	0.067405	0.310046	0.636248	0.209167	1.04185	0.817809
Myroides	0.0198074	0.0346257	0.00642476	0.0402213	0	0.00607926	0	0	0	0	0.00260279	0	0.004507	0.00303714	0.00721823	0.0074698	0.00231457	0.00337632	0.00369782
Gallibacterium	0.000209657	0.00366769	0.000523362	0.00101516	0	0.000740708	0	0.000829408	0.00293971	0.037974	0.00476997	0.0214228	0.0093354	0.00893615	0.0114706	0.0771982	0.00163665	0.0113376	0.0199295
Cystobacter	0	0.0126647	0.00875057	0.00866524	0	0	0	0	0	0.0114618	0.00104794	0.0221311	0.00188546	0.00112539	0.00327157	0.00273838	0.000965479	0	0.000442308
Azohydromonas	0	0	0	0	0	0	0	0	0	0	0.000224925	0	0	0	0.000165052	0.00253307	0	0	0
Bacteroides	0.0590497	0.104104	0.0296989	0.0298272	0.0747471	1.79896	0.399286	0.0259615	0.0166463	2.02972	0.453138	2.06135	1.63748	1.70748	7.21817	1.96759	10.1364	1.85791	2.19922
Methanobacterium	0	0	0	0	0	0	0	0	0	0	0.0122024	0	0.00737355	0.00734782	0.000508334	0.00411828	0.000892059	0.00147484	0.00127143
Leeia	0	0	0	0	0	0.00804071	0.0140701	0	0	0	0	0	0	0	0	0.000163286	0	0	0
Chelatococcus	0	0	0	0	0	0	0	0.00187678	0.00164082	0	0.00035243	0	0	0	0	0.000167446	0	0	0
Carboxydothermus	0	0	0	0	0	0.0377504	0	0	0	0	0.00355225	0	0.00211399	0.00302536	0.00332981	0.00131383	0.00211199	0	0
Joostella	0.00506944	0.00990662	0.00271566	0.0111319	0	0	0	0	0	0	0	0	0.000103634	0	0.00066159	0.000736307	0.000263313	0.000326502	0.000375292
Thermodesulfobium	0	0	0	0	0	0.0146904	0.00689712	0	0.000896104	0	0	0	0	0	0	0	0	0	0
Cryptococcus	0.377182	0.291426	0.169114	0.0643781	0	0	0	0.0042207	0.00217983	0.285229	0.000645024	0.485836	0.000194624	0.000400101	4.08095e-05	0.000220431	0.00336063	0.00981238	0.00501952
Anaerofustis	0	0.000653365	0.000625202	0	0	0	0	0.00152749	0.00129935	0	0.0980558	0.0411873	0.0772358	0.0665358	0.0143952	0.0225237	0.0074481	0.00269303	0.0241046
Schwanniomyces	0	0	0.0131171	0.000362016	0	0	0	0	0	0	0	0	0	0	0	2.93732e-05	0	0	0
Sinorhizobium	0	0	0.00117575	0.00908847	0	0	0	0.0125364	0.00685823	0	0	0	0	0	0	0	0	0	0
Gardnerella	0	0	0	0	0	0.00062196	0	0	0	0	0	0	0	0	0	0	0	0	0
Vibrio	0.942951	0.622399	0.124742	5.53216	0.0666857	0.865503	0.208986	37.1238	47.3439	4.55868	0.400215	2.13767	0.452025	0.723788	0.629501	0.792613	9.98049	6.22832	0.425506
Lactococcus	0.0182778	0.000496204	0	0.0554618	0	0.00367569	0.0136162	0	0	0.0222794	0.0508407	0.00567702	0.0386175	0.0377835	0.00696804	0.0232224	0.00408871	0.00368128	0.0253656
Achromobacter	0	0	0	0	0	0	0	0.000547161	0.00361762	0	0	0	0.000420638	0.00227751	0.000242877	0.00241245	0.000433262	0.00653142	0
Kyrpidia	0	0	0	0	0	0	0	0	0	0.00760987	0.0119258	0	0.00635972	0.0110429	0.00107222	0.0038202	0.00170536	0	0.000685215
Thermodesulfobacterium	0	0	0	0	0	0	0	0	0	0	0.000435681	0	0.000787656	0.00027172	0.000899175	0.00114885	0.000307889	0	0
Pelagomonas	11.8839	15.4477	22.327	10.7437	0	0	0.032339	0	0	1.21757	0.0164	1.00249	0.011208	0.0495973	0.00330688	0.00167656	0.0252147	0.0307359	0.0406022
Punctularia	0	0	0	0	0.542918	0	0	0.00199963	0.00245695	0	0	0	0	0	0	0	0	0	0
Kytococcus	0	0	0	0	0	0	0	0	0	0	0	0	0.000223038	0	0	0.0001143	0	0	0
Sulfobacillus	0	0	0	0	0	0.00397161	0	0	0	0	0.000775675	0	0.00122254	0.000322509	0.000911062	0.000773928	0.000182719	0.000226568	0.00156255
Ewingella	0	0	0	0	0	6.91952e-05	0	0	0	0	0	0	0	0	0.000567972	2.06188e-05	0	0	0
Porphyromonas	0.000390835	0.00238132	0.000641364	0.000759865	0	0.0967613	0.0299988	0.0153864	0.000189686	0.0349359	0.0296146	0.0447708	0.108965	0.0878523	0.110118	0.0963269	0.0896463	0.0534887	0.0962651
Thermosipho	0	0	0	0	0	0	0	0.00181484	0.00313045	0	0	0	0	0	0.00241303	0	0.00144155	0	0.000513648
Anoxybacillus	0.00142812	0.00359892	0.00127131	0.00139028	0	0.0298414	0.00695393	0	0	0.0490242	0.415049	0.0696518	0.297363	0.290979	0.0327519	0.108963	0.0230616	0.0451395	0.0605734
Heterobasidion	0	0.0026893	0	0.0158381	0	0.000110224	0.108232	0	0	0	8.24612e-05	0.00370572	0	0	1.66036e-05	0	0	0	0
Metarhizium	0	0	0	0	5.47251	0	0	0	0	0.154734	0.000922191	0.0621634	0.000256493	0.00230057	0	8.76299e-05	0.000651699	0.00161618	0.00278654
Planococcus	0.000458959	0	0	0	0	0	0	0.00221733	0.00272445	0	0.0479338	0.00561295	0.0340421	0.0336946	0.0044496	0.0115953	0.00102145	0.00385553	0.0204788
Marinitoga	0	0	0	0	0	0	0	0	0	0	0.000312607	0	0	0	0.000755321	2.97051e-05	0.00044183	0	0
Streptococcus	0.015286	0.0225826	0.00864962	0.00960136	1.04283	0.0357944	0	0.00107192	0.0010638	0.330042	1.77586	0.40969	0.699211	1.91761	0.167697	1.14432	0.0699053	0.64666	0.204943
Desulforegula	0	0	0	0	0	0	0	0	0	0	0	0	0	0	0.00225786	0.000472257	0.0019208	0	0
Trebouxia	0.0105358	0.00526887	0.0224251	0.00420915	0	0	0	0	0	0	0.000218702	0	0	0	0	0	0	0	0
Sp18virus	0	0	0	0	0	0	0	0	0.00119107	0	0	0	0	0	0	0	0	0	0
Eggerthia	0	0.0015023	0	0	0	0	0	0	0	0	0.0165855	0	0.0108392	0.0104715	0.00245058	0.00316234	0	0	0.000784941
Richelia	0.0016427	0.0080329	0.00979457	0.0219283	0	0	0	0	0	0	0	0	0	0	0	0	0	0	0.000120891
Ruegeria	0	0.00160172	0.000442676	0.00271814	0	0	0	0	0.0082342	0	0	0	0	0	0	0	0	0	0
Oceanicaulis	0	0	0	0	0	0	0	0.00274949	0.00272864	0	0	0	0	0	0	0	0	0	0
Azoarcus	0	0	0	0	0	0.00390077	0	0	0	0	0.0020914	0	0.0011838	0.0010618	0.00888289	0.00343363	0.00385746	0.000858151	0.000493193
Pakpunavirus	0	0.00148186	0	0	0	0	0	0	0.00685832	0	0.00590916	0	0	0.00187801	0	0.000214604	0	0	0
Thermaerobacter	0.000464021	0.00480515	0.0185924	0	0	0	0	0	0	0	0	0	0.000113159	0	0.00193997	0	0.000389074	0.000356511	0
Candidatus Hamiltonella	0	0	0	0	0	0	0	0	0.0005997	0	0	0	0	0	0	0	0	0	0
Marinomonas	0	0	0	0	0	0.000272937	0	0.0485666	0.0479933	0.0209809	0.000543075	0	0.000685798	0.00187249	0.00514693	0.00616108	0.0085601	0.00685882	0.00260895
Sphingopyxis	0	0	0	0.000600008	0	0	0	0	0	0	0	0	0	0	0	0	0	0	0
Gottschalkia	0	0	0.000159692	0.00022979	0	0.0308405	0	0	0	0.0060286	0.0546589	0.0104917	0.0363256	0.037023	0.00867499	0.0151403	0.00990538	0.00650001	0.00882287
Frankia	0	0	0	0	0	0	0	0	0	0	0.000975328	0	0.000904241	0.000666831	5.38212e-05	0.000922661	0	0	0
Niabella	0.00459105	0.0069986	0.000736555	0.00419336	0	0.00456625	0	0.00555452	0.00299244	0.0077367	0.00131624	0.0430012	0.00462791	0.00677808	0.0579938	0.0293663	0.0127609	0.000938218	0.0056817
Lamprocystis	0	0	0	0	0	0	0	0	0	0	0.000283751	0	0.000157842	0	0	0.000404446	0	0	0
Chlorobium	0	0	0	0	0	0.030573	0	0	0	0	0.00126226	0	0.00106104	0.00148155	0.00918141	0.00388229	0.00326968	0.000649206	0.000831028
Oxalobacter	0	0	0	0	0	0	0	0.0243831	0.00496485	0	0.000412653	0	0	0.000702255	0.0100935	0.00111213	0.000628881	0.00509928	0.000400941
Roseibium	0	0	0	0	0	0	0	0	0.0329353	0	0	0	0	0	0	0	0	0	0
Effusibacillus	0	0	0	0	0	0.00527109	0.0146564	0	0	0	0.00256504	0	0.000611507	0.000914132	0.00141647	0.000767346	0	0	0
Mycobacterium	0	0	0	0	0	0	0	0	0	0	0.001502	0	0.000173894	0.000779853	0.00214367	0.000682763	0	0	0
Bergeyella	0.000155819	0	7.43259e-05	0	0	0	0	0	0	0.101051	0.00338764	0.186067	0.00259663	0.00250968	0.00833757	0.00264399	0.00748666	0.00951154	0.00358335
Trichodesmium	0.4419	0.526349	1.42477	0.787377	0	0	0	0.00297242	0.001194	0.0656	0.000797767	0.0750407	0.000760314	0.00357736	0.00014269	5.04749e-05	0.00212895	0.00248824	0.0010706
Melampsora	0.331786	0.238638	0.355189	0.245453	0	0	0	0	0	0.0174348	0	0.0123096	0.000442742	0	0.000107705	5.20574e-05	0.000756034	0.000960109	0.000523294
Shigella	0.00546904	0	0	0.00453508	0.00975241	0.0229977	0.00938008	0.0164004	0.0112171	0.0104904	0.000229591	0	0	0	0.00414906	0.00665995	0.00229218	0	0.000192175
Ruania	0	0	0	0.000249234	0	0	0	0	0	0	0.000677409	0	0.000535093	0.000816769	7.50235e-05	0.00164737	0	0.000326502	0.000329768
Methylotenera	0	0	0	0	0	0	0	0	0.000406047	0	0.000917097	0	0.00015624	0.0014633	0.000513979	0.000504001	0	0	0.00061581
Syntrophomonas	0.000515158	0	0	0.00038572	0	0.00133868	0	0	0	0.0152824	0.0508891	0.0242787	0.0376943	0.042705	0.00729489	0.0157008	0.00322547	0.00512671	0.0241376
Muricauda	0	0	0	0	0	0	0	0	0	0	0.00274939	0	0.00267645	0.00257206	6.29435e-05	0.000748162	0.00044183	0.00120461	0.00629727
Hafnia	0.000803909	0	0	0.0056997	0	0.013485	0	0.0101863	0.0232084	0	0	0	0.000475967	0	0.000287139	0.00027102	0.000403113	0.000499851	0
Gemmatirosa	0	0.000951238	0	0	0	0	0	0	0	0	0.000709378	0	0.00073493	0	0.00117791	0.00117683	0	0	0
Kpp10virus	0	0	0	0	0	0	0	0	0	0	0.0068669	0	0	0	0	0	0	0	0
Gimesia	0	0	0	0	0	0	0	0	0	0.00683907	0.000221326	0	0.000605834	0	0.00609057	0.00168649	0.00503234	0.00160725	0.00143689
Trichoderma	0	0	0	0	0	0.000369041	0.178354	0.00861368	0.00459169	0	0	0	0	0	0.00125785	0	0.000840901	0	0
Asinibacterium	0.00232295	0.00604829	0.00181429	0.00596327	0	0	0	0	0	0.0203795	0.000601699	0.0143089	0.00231832	0.000642019	0.0423251	0.0300523	0.00203183	0.00246408	0.00158057
Flexistipes	0	0	0	0	0	0.0036969	0	0	0.000555278	0	0	0	0	0	0.00371317	0	0.00133113	0	0
Streptosporangium	0	0	0	0	0	0	0	0	0	0	0	0	0.000374443	0.000335849	8.13211e-05	0.000498915	0	0	0
Ichnovirus	0.000705105	0.0109525	0.00571769	0.00470621	1.84465	0	0	0	0	0	0	0	0	0	0	0	0	0	0
Avibacterium	0.00104581	0.00260053	0.000876987	0.000912708	0	0	0	0	0	0.0414943	0.00140801	0.0350499	0.016173	0.034696	0.0278876	0.174485	0.00534476	0.0250755	0.0691448
Rubrobacter	0	0.0111392	0.00684136	0.00184093	0	0	0	0	0	0	0	0	0	0	0	0	0	0	0
Nakamurella	0	0	0	8.09e-05	0	0	0	0	0	0	0.000358413	0.00310429	0.000666614	0.00485765	0.000139896	0.00485985	0.000452045	0.0254886	0.00091362
Marinithermus	0.00063424	0	0	0	0	0	0	0	0	0.0186614	0.00389548	0	0.00340741	0.00486948	0.00022394	0.00119082	0.000394969	0	0
Caldithrix	0	0	0.00370486	0.00311787	0	0	0	0	0.00156818	0.0904223	0.00113525	0.0927812	0.00180086	0	0.0138678	0.00179575	0.012032	0.000723664	0.00831803
Escherichia	0.0564176	0.00293293	0.00195732	0.0342081	0.0599961	0.230036	0.0503061	0.491657	0.41928	0.0459864	0.0644935	0.0387758	0.0284666	0.0375508	0.0437036	0.0975661	0.0415203	0.0456923	0.0301462
Natranaerobius	0	0.00072854	0	0	0	0	0	0	0	0	0.00037011	0	0	0	0.000968782	0	0.00104621	0	0
Fimbriimonas	0	0	0	0	0	0	0	0	0	0	0	0	0	0	0.00370462	0	0.00219085	0	0
Edwardsiella	0.00122553	0	0	0.002622	0.0325727	0.0860784	0.0300758	0.0269627	0.0197421	0	0.00208162	0.0072283	0.00499455	0.00195103	0.0084601	0.00959004	0.00819481	0.0165301	0.00506637
Arcobacter	0.0032053	0.0021931	0.00100726	0.0162673	0	0.00169371	0	0.204508	0.0153451	0.0054612	0.00144412	0.0243954	0.00343752	0.00492801	0.0578928	0.0104374	0.0568631	0.00435261	0.00820854
Photobacterium	1.27626	0.105641	0.00657267	0.454721	0.00636027	0.0755921	0.00611744	1.29035	10.6212	0.084167	0.00940064	0.037567	0.0193772	0.0216574	0.0407473	0.0421623	0.026898	0.0185516	0.017148
Halomonas	0.00284535	0.000691535	0.000249809	0	0	0.00487014	0	0.00254913	0.00490359	0	0.00806282	0	0.0122999	0.00948384	0.00349718	0.010275	0.00267879	0.00422767	0.0108854
Cobetia	0	0	0	0	0	0	0	0.0123111	0.00749874	0	0.00070486	0	0.000294069	0.000439599	0.000674136	0.000837229	0.000249057	0	0
Pyramidobacter	0	0	0	0	0	0	0	0	0	0	0.00882834	0	0.00420723	0.0019861	0.000738086	0.00143596	0	0	0.00561317
Penicillium	0.0152409	0.0368699	0.00564625	0.012047	2.24397	0	0	0	0	0	0.00118992	0	0	0.000520883	0	0	0	0	0
Dietzia	0	0	0	0	0	0	0	0	0	0	0	0	0	0	0	5.2578e-05	0	0	0
Halorubrum	0	0	0	0	0	0	0	0	0	0	0.00029589	0	0.000164595	0	0.000595775	5.62331e-05	0.000836405	0	0
Gaetbulibacter	0	0	0	0.000196963	0	0.00347906	0	0	0	0	0	0.0106718	0.000528398	0.00118484	0.00386447	0.000699535	0.00213931	0.000416185	0.0019135
Brochothrix	0	0	0	0	0	0	0	0	0	0.0128499	0.0182664	0	0.0139377	0.0153629	0.000903543	0.00476953	0	0.00397997	0
Loktanella	0	0	0.00104703	0	0	0	0	0	0.00110845	0	0	0	0	0	0	0	0	0	0
Agromyces	0	0	0	0	0	0	0	0	0	0	0.000200476	0	0.000111519	0.00100025	8.07318e-05	0.00043815	0	0	0
Bacillus	0.0275262	0.0429355	0.00882044	0.0393808	0	0.190208	0.00912246	0.0145703	0.014158	0.506915	2.64617	0.4861	1.75045	1.89022	0.231852	0.665771	0.136256	0.360549	0.438085
Nonanavirus	0	0	0	0	0	0	0	0	0	0	0.000181415	0	0.00235332	0.0360004	0.000694029	0.000363891	0	0.00127175	0.000365448
Kordia	0.0176465	0.0238548	0.00342387	0.0264354	0	0	0	0	0	0	0	0	0.00013042	0.00058489	0.00261665	0.000898385	0	0.000725735	0
Citrobacter	0.0116893	0.0022096	0.00105753	0.0146447	0	0.0673785	0.0082314	0.0242991	0.0212801	0.0652951	0.0159835	0.0722633	0.00388929	0.00811141	0.00282083	0.231056	0.00287272	0.00395873	0.00283637
Stappia	0	0	0	0	0	0	0	0.000503569	0.00950975	0	0	0	0	0	0	0	0	0	0
Aspergillus	0.00123739	0	0	0.0187414	0	0.000530165	0.197387	0.00839639	0.00440765	0.0655344	0	0	0	0.00257206	0	0	0	0.00469089	0
Salinimicrobium	0	0	0	0	0	0.00631102	0	0	0	0.00665523	0	0	0.0035236	0.00154	0.00491161	0.00226502	0.00185355	0.000627829	0.00361581
Rhodomicrobium	0	0	0	0	0	0	0	0	0	0	0.000313493	0	0	0	0.00236707	0	0	0	0
Leptothrix	0	0	0	0	0	0	0	0	0	0	0	0	0	0	0.000156915	0.00339924	0	0	0
Actinokineospora	0	0	0	0	0	0	0	0	0	0	0.000105193	0	0.000234062	0.000524844	0.00330184	0.000699707	0.000750157	0	0.00169523
Crocinitomix	0.00467458	0.0084713	0.00117063	0.00540007	0	0	0	0.000686513	0.00107063	0	0.000314383	0	0.000349763	0.00200401	0.00312336	0.00131954	0.00275664	0.00162843	0.000764435
Coprobacillus	0.0030818	0.00108917	0.000812323	0.000129602	0	0	0	0	0	0.0619942	0.282259	0.0924868	0.200086	0.209489	0.0616559	0.0756944	0.0429428	0.0124706	0.0763528
Acephala	0	0	0	0	0	0	0	0.00160789	0.00216558	0	0	0	0	0	0	0	0	0	0
Halobacillus	0	0	0.000268768	0	0	0	0	0	0	0	0.0565527	0.0111006	0.0321213	0.0346721	0.00306297	0.0144305	0.00450158	0.00564206	0.003133
Pleurotus	0	0	0	0	0	0	0	0.0107863	0.00415622	0	0	0	0	0	0	0	0	0	0
Prosthecochloris	0	0.000656125	0.000100507	0	0	0	0	0	0	0	9.23731e-05	0.00748957	0.000358653	0	0.00923445	0.000759147	0.0054968	0.00015742	0
Chlamydia	0	0	0.000725349	0.0023422	0	0.00195259	1.3089	0.0268465	0.00500063	0	0.000970728	0	0.000539986	0.00242165	0	9.2242e-05	0.00183605	0	0.00163914
Capnocytophaga	0.0171904	0.0571652	0.0117403	0.0331083	0.00651125	0.0409502	0	0	0	0.029292	0.0114174	0.0354877	0.0305856	0.0243127	0.0508219	0.0398034	0.0540633	0.0400433	0.0424218
Beauveria	0	0	0	0	0	0.000845223	0.601384	0	0	0	0	0	0	0	0	0	0	0	0
Bdellovibrio	0	0	0	0	0	0	0	0	0	0	0.000793283	0	0.00011032	0.000989491	0.00312676	0.000452284	0.00234398	0.000695133	0.00119851
Claviceps	0	0.0205503	0.0412719	0.000407553	0	0	0	0	0	0	0	0	0	0	0	0	0	0	0
Bryobacter	0	0	0	0	0	0	0	0	0	0	0	0	0	0	0.00239246	5.10466e-05	0.00125327	0	0
Jonquetella	0	0	0	0	0	0	0	0	0	0	0.000564607	0	0	0.000704255	0.000852627	0.000134127	0.00239399	0	0
Salmonella	0.0230708	0.000807927	0.000744614	0.0263061	0.00918114	0.192754	0.0208095	0.0214271	0.0143149	0.0573043	0.00983236	0.0104039	0.00956793	0.00803026	0.0138274	0.0384024	0.0195187	0.0226761	0.0107352
Vi1virus	0.000934917	0	0.00089191	0.00192003	0	0	0	0	0	0	0.00163945	0	0	0.00102247	8.25259e-05	0.00011684	0	0	0
Halanaerobium	0.000921268	0.000466453	0.00013003	0.00291853	0	0.0356193	0.0133148	0	0	0.0159041	0.0182237	0.010695	0.0113306	0.0120229	0.00417756	0.00592316	0.00604926	0.00545285	0.00995188
Lacinutrix	0.000788836	0.00680729	0	0.00202503	0	0	0	0	0	0	0	0	0	0	0	0.00115199	0	0	0
Lawsonia	0	0	0	0	0	0	0	0.00192045	0.00705658	0	0	0	0	0	0	0	0	0	0
Cellvibrio	0.00171137	0	0.000204081	0	0	0	0	0.0266344	0.0103315	0	0.000636126	0	0.00232635	0.00187165	0.00629471	0.00636776	0.00463118	0.00562338	0.00151134
Edhazardia	0	0	0	0	0	0	0	0.302007	0.148992	0	0	0	0	0	0	0	0	0	0
Chlorogloeopsis	0	0.00816875	0.0112882	0.0315904	0	0	0	0	0	0	0	0	0	0	0	0	0	0	0
Candidatus Midichloria	0	0	0	0	0	0	0	0.000964732	0.00184645	0	0	0	0	0	0	0	0	0	0
Geobacter	0.313067	0.352004	0.343062	0.0237162	7.07151	0	0	0.00161639	0.00286453	0.021466	0.0495924	0.042507	0.0427402	0.03463	0.0359193	0.0138079	0.0238309	0.00199854	0.0159255
Lachnoclostridium	0.00367271	0.0040102	0.00152908	0.00200122	0	0.00698815	0	0	0	0.122748	0.639328	0.16317	0.469141	0.492535	0.24968	0.174555	0.199535	0.0429266	0.194479
Cr3virus	0.00919438	0.00681269	0.000398702	0.00536431	0	0	0	0	0	0	0.00283037	0	0	0.00029621	0	0.00127225	0.000167819	0	0
Chitinimonas	0	0	0	0	0	0	0	0	0	0	0.000933865	0	0.000547452	0	0.0016895	0.00179138	0	0	0
Acaryochloris	0.742604	0.539731	0.77858	0.452349	0	0	0	0.0316623	0.0214871	0.0472573	0.00163953	0.0117845	0.000945332	0.00118977	0.000961674	0.00076004	0.00111548	0.000919157	0.00210079
Erythrobacter	0	0	0.000510203	0.00392219	0	0	0	0	0	0	0	0	0	0	0	0	0	0	0
Coniophora	0	0	0	0	0	0	0	0	0.000265174	0	0.000614794	0	0	0	0	0	0	0	0
Desulfurococcus	0	0	0	0	0	0	0	0	0	0	0	0	0	0	0	0.000276726	0	0	0
Lachnoanaerobaculum	0.000212481	0.000859559	0.000136208	0	0	0.000463714	0	0.00164394	0.000815736	0	0.013958	0.0101079	0.00699606	0.0128237	0.0367986	0.00381996	0.0595833	0.000827024	0.000252176
Ogataea	1.31221	1.36856	0.455129	0.0563486	0	0	0	0	0	0.0201827	0	0.0405414	0	0.000750185	0	0.00017145	0	0	0
Enterorhabdus	0	0	0	0	0	0	0	0	0	0	0.000687348	0	0.000669113	0.000428677	0.00013681	0.000816428	0	0	0.000346154
Kineosphaera	0	0.000573246	0	0	0	0	0	0	0	0	0.00182896	0	0.0048188	0.00193636	0.000447358	0.00530786	0.000258098	0.000455263	0.00332625
Pelobacter	0	0	0.000318691	0	0	0	0	0.00163174	0.00323874	0	0.00167328	0	0.0014091	0	0.0245378	0.00217358	0.0175333	0.000494211	0.00310956
Sedimenticola	0	0	0	0	0	0	0	0	0	0	0.000550562	0.00412361	0	0.000228912	0.00319229	0.000540185	0	0	0
Caballeronia	0.0004799	0	0.000457825	0.00221752	0	0.000982993	0	0	0.000792287	0	0.0130439	0	0	0.00262422	0.00470677	0.000573932	0.00107974	0	0.000474305
Debaryomyces	0	0	0	0	0.345398	0	0	0	0	0	0	0	0	0	0.00051519	0	0	0	0
Gloeocapsa	0	0.00414542	0.00619928	0.0022605	0	0	0	0	0	0	0.0437045	0	0.0335452	0.0340305	0.00959063	0.011388	0.004926	0.00268618	0.0141194
Thermococcus	0	0	0	0	0	0	0	0	0	0	0	0	0	0	0.000614675	0.000203528	0	0	0
Listeria	0.000787905	0.00235496	8.87964e-05	0.000615399	0	0.0232194	0	0.00134285	0.00270311	0.0613485	0.200432	0.0515185	0.125283	0.134005	0.0210219	0.052009	0.0127116	0.0232887	0.0433274
Methylobacter	0	0	0	0	0	0.00767972	0	0	0.00106311	0.0143107	0.00100806	0	0.00632347	0.00186173	0.00381266	0.00588948	0.00516558	0.00884734	0.00229666
Methylibium	0	0	0	0	0	0	0	0	0	0	0.00029589	0	0	0	0	0.00238514	0	0	0
Marssonina	0	0	0.00744791	0	0	0	0	0	0	0	0	0	0	0	0	0	0	0	0
Desulfuromonas	0	0	0	0	0	0	0	0	0	0	0.00669185	0.00656078	0.00274288	0.00321163	0.0209224	0.00308704	0.012126	0.00434698	0.0107618
Rhodococcus	0	0	0	0	0	0	0	0	0	0	0.00470426	0	0.00451731	0.00354541	0.0003162	0.00224811	0	0.000687017	0.00212322
Rhizobium	0	0.00117748	0.000575236	0.00857062	0	0.00858123	0	0.00616914	0.0087673	0.00912436	0.00375845	0	0.00194685	0.00285312	0.00213473	0.00179138	0.000268742	0.000350076	0.00400505
Cycloclasticus	0.00164627	0	0	0.000376749	0	0	0	0.00181528	0.0100382	0	0	0	0	0	0.000543463	0.000359069	0.000762964	0.000473029	0
Parabacteroides	0.0215731	0.03545	0.010527	0.00824833	0.185488	1.24988	0.254231	0.00745985	0.0079859	0.373949	0.3153	0.985823	1.35137	1.1252	1.0497	1.12096	0.900763	0.601257	1.16201
Fulvivirga	0.0014676	0.00851848	0	0.0117777	0	0.000261942	0	0	0	0.0180273	0.00125013	0	0.00448221	0.00150977	0.00261517	0.00436976	0.00143646	0	0.00109162
Dysgonomonas	0.00340893	0.00506857	0.00260443	0.00291094	0.0356471	0.292348	0.0497804	0	0	0.157923	0.0527917	0.183152	0.269514	0.208514	0.353636	0.274163	0.402847	0.207265	0.321797
Gordonia	0	0	0	0	0	0	0	0	0	0	0.000709378	0	0	0	0	0.00124884	0	0.0160213	0
Pseudopedobacter	0	0	0.000412356	0	0	0.00190771	0	0.000751226	0.00154431	0	0.00135481	0	0.00412804	0.00266812	0.00691864	0.00712838	0.00119884	0.00406638	0.00578091
Saccharospirillum	0	0	0	0	0	0	0	0	0	0	0.00361802	0	0.00221614	0.00313714	0.000132316	0.00107745	0	0	0.000264754
Tatumella	0	0	0	0	0	0	0	0	0	0	0.00372423	0	0	0	0.000389545	7.98645e-05	0	0	0
Trueperella	0	0	0.000350023	0	0	0	0	0	0	0	0.000965084	0	0.00251175	0	0.00039098	0.000253388	0.000909347	0	0.00129607
Runella	0.000348657	0	0.000166309	0.00297617	0	0.0249094	0.00717863	0	0	0.0205172	0.0468487	0.0451579	0.0328541	0.0316628	0.0186286	0.0171546	0.00749918	0.0202724	0.0237248
Asticcacaulis	0	0	0	0	0	0	0	0	0.00279804	0	0	0	0	0	0.00323777	0	0.00214747	0	0
Actinotalea	0	0	0	0	0	0	0	0	0	0	0	0	0	0	0	0.000588418	0	0	0
Endozoicomonas	0.0205126	0.0122222	0.0116922	0.0250276	0.00442398	0.0137256	0.00476415	0.254563	0.145464	0.0190442	0.0218085	0	0.00955538	0.0156992	0.0103047	0.00943746	0.00733861	0.00707841	0.0209566
Eudoraea	0	0.000617092	0	0.00289613	0	0	0	0	0	0	0.000156746	0	0.00101486	0	0.00104943	0.00147426	0	0.000274705	0.00114909
Terribacillus	0	0	0.000115333	0.00012414	0	0	0	0	0	0.0197533	0.049209	0.0216589	0.0314788	0.0283523	0.0043218	0.0170521	0.00430788	0.00777616	0.0345427
Lymphocystivirus	0	0	0.000211242	0	0	0	0	0	0	0.70035	0.00565179	0.570433	0.00777579	0.0349256	0.00117274	0.000501045	0.00356719	0.0204918	0.0150665
Thermotoga	0	0	0	0	0	0	0	0.00201428	0.00285572	0	0	0	0	0	0	0	0	0	0
Desulfurivibrio	0	0	0.000126479	0	0	0	0	0	0.00130623	0	0	0	6.46621e-05	0	0.00972408	2.07408e-05	0.0053116	0	0
Cesiribacter	0.00384966	0.0080679	0.00170512	0.00776481	0	0	0	0	0	0	0.000521995	0	0	0	0.00192653	0.00112749	0	0	0
Afifella	0	0	0	0	0	0	0	0	0.00194903	0	0	0	0	0	0	0	0	0	0
K1gvirus	0.00793749	0.00536917	0.00168594	0.0073963	0.00765686	0	0	0	0	0.0455675	0.0143504	0	0.00110836	0.0195097	0.00368783	0.00531662	0	0	0
Alishewanella	0.000762882	0	0.000293678	0.00126328	0	0.00423236	0	0.0132051	0.0103498	0	0.0100893	0	0.00544779	0.00798173	0.00621691	0.00375799	0.00182904	0.00112824	0.00646538
Enterovibrio	0.00402625	0	0	0.0041199	0	0.0296748	0	0.758452	0.452157	0.0117893	0.00162831	0.00975112	0.00593842	0.00427377	0.01076	0.00905839	0.00652427	0.0080699	0.0141539
Devosia	0	0	0	0	0	0	0	0.000636455	0.00117303	0	0	0	0	0	0	0	0	0	0
Halobacteroides	0	0	0	0	0	0.061262	0.0343975	0	0	0	0.0013747	0	0.00133823	0	0.000207596	0.0010287	0	0	0.000692308
Ureibacillus	0	0	0	0.000432006	0	0	0	0	0	0	0.032681	0	0.0165396	0.0177185	0.00167697	0.00707645	0.0002803	0.00471779	0.00159802
Niastella	0	0.000551477	0.000266389	0.000640346	0	0.000448542	0	0	0	0.0164319	0.000420336	0.0230179	0.00562313	0.00196878	0.0466735	0.0358645	0.00130485	0.00494472	0.00759783
Dehalococcoides	0	0	0	0	0	0	0	0	0	0	0.000638878	0.0576726	0	0.000722691	0.0039387	0.00156391	0.00348028	0	0
Glutamicibacter	0	0	0	0	0	0	0	0	0	0	0.000467243	0	0.000625299	0.000318785	0.000136699	0.00125976	0	0.000818866	0.00183012
V5virus	0	0	0	0	0	0	0	0	0	0	0	0	0.000194805	0	0	0.000166386	0	0	0
Leptospira	0.000892014	0.00126097	0	0.00679619	0	0.00132966	0	0.0193939	0.010856	0.0319087	0.0567839	0	0.0485738	0.0441336	0.0145387	0.0176569	0.00926557	0.00661657	0.0152061
Geopsychrobacter	0	0	0	0	0	0.0188718	0	0.017136	0.0085878	0	0	0	0	0	0	0.000480408	0	0	0
Alicyclobacillus	0.153127	0.189003	0.195663	0.010006	0	0	0	0	0	0	0.0160201	0	0.00733349	0.00503956	0.00147555	0.00389894	0.000733266	0	0.00258964
Rudaea	0	0	0	0	0	0	0	0	0	0	0.000403879	0	0	0	0	0.00019189	0	0	0
Tricholoma	0.0279183	0.0491882	0.00582619	0.013438	0	0	0	0.0134419	0.000692987	0.23072	0.00557735	0.198923	0.00580384	0.0164008	0.000556816	8.95038e-05	0.0183718	0.00917293	0.0104901
Botryobasidium	0	0	0	0	0	0	0	0.00678658	0.00497515	0	0	0	0	0	0	0	0	0	0
Basilea	0	0	0	0	0	0	0	0	0	0	0.00628821	0	0.00611807	0.00572154	0.000537706	0.0024369	0	0.00158105	0.000985493
Desulfosarcina	0	0	0	0.00470888	0	0	0	0	0	0	0.0019389	0	0.00131775	0.00134946	0.00761558	0.00182468	0.000771853	0	0
Salsuginibacillus	0	0	0	0	0	0	0	0	0	0	0.00228433	0	0.000847133	0.00506547	0	0.000747668	0	0	0
Kangiella	0	0	0	0	0	0	0	0.0180026	0.000232027	0	0	0	0.000223038	0	0.0027149	0.0003048	0.000372399	0.000702689	0
Riemerella	0.0176982	0.0290312	0.00510353	0.0283557	0	0.0118003	0	0	0	0	0.00309058	0.00891232	0.00597168	0.00845407	0.0146081	0.0100235	0.00819293	0.0101537	0.0112825
Rhodothermus	0.000408459	0	0.000147921	0.000256683	0	0.00420334	0	0	0	0	0.0023236	0	0.0052957	0.00291775	0.00809683	0.00535711	0.00309061	0.00132498	0.00500479
Trichosporon	0	0	0	0	0	0	0	0.0206705	0.0102354	0	0.00275129	0.0400861	0.00148932	0.00234201	0.00049242	0.000115954	0.00388859	0	0.00158071
Planctopirus	0	0	0	0	0	0	0	0	0	0	0.000982797	0	0.00125741	0.000490352	0.00130605	0.0013448	0.000138906	0	0
Candidatus Amoebophilus	0	0	0.000121135	0	0	0	0	0	0	0.108643	0.000222662	0.370335	0.00147347	0.00697512	0.00391978	6.99175e-05	0.0106074	0	0.00741101
Methylomonas	0	0	0	0.00201245	0	0	0	0	0.000874563	0	0.000875498	0	0.000758195	0.000873633	0.00237269	0.00475115	0.000591991	0	0.000982041
Roseovarius	0	0	0	0	0	0	0	0.000898525	0.00284662	0	0.00418725	0	0.00249561	0.00298452	0.000481773	0.000937877	0	0.00104834	0
Anaerolinea	0	0	0	0	0	0	0	0	0.000127387	0	0.000547837	0	0.000152372	0	0.000275767	0.000312344	0	0	0
Brevundimonas	0.00184703	0	0	0.00238239	0	0	0	0	0	0	0	0	0	0.000958569	0.00405236	0.00149755	0.00319167	0	0
Melioribacter	0	0.000951238	0	0.0020732	0	0.00930958	0.00488546	0	0	0	0.00104787	0.0108582	0.00585267	0.00446585	0.00925872	0.00461045	0.00715028	0.00292578	0.00583821
Francisella	0	0	0	0.000511586	0	0	0	0	0.000598385	0	0	0.00654352	0.000106135	0.000475979	0.00993573	0.000949135	0.0107309	0.00058957	0.00029332
Bernardetia	0.00153451	0.00779855	0.00109794	0.00531801	0	0	0	0	0	0	0.000601771	0	0.00255296	0.000268027	0.0016385	0.00313377	0.000257249	0.00197523	0.00264648
Eikenella	0	0.000764328	0	0	0	0	0	0	0	0	0.0158137	0	0.00736803	0.00852731	0.0029353	0.018035	0.00227907	0.00692959	0.00905444
Haliea	0	0.00257791	0	0.00191719	0	0.00175172	0	0	0	0	0.000842612	0	0.00015624	0	0	0.00037365	0	0.00106603	0
Hugenholtzia	0	0	0	0	0	0.00217343	0	0	0	0	0.000927027	0	0.000860832	0	0.00182377	0.00213012	0.000662332	0	0.000819571
Selenomonas	0	0	0	0	0	0.000634442	0	0	0	0	0.00223354	0	0.00402783	0.00414713	0.0108068	0.00474847	0.00441508	0.00112757	0.00343779
Thiocystis	0.000333018	0	0	0	0	0	0	0	0.0027317	0	0.0103428	0	0.00337355	0.00300018	0.000694495	0.00207508	0	0	0.000626189
Rhizophagus	0	0	0	0.00191472	0.392136	0.00047374	0.391953	0.0054422	0.00312566	0.236725	0.00113018	0.282841	0.0032812	0.0120382	0.000293184	0.000255975	0.00562617	0.00306586	0.0111911
Candidatus Koribacter	0.00665684	0.00735303	0.00152415	0.00833936	0	0	0	0.0234949	0.0135624	0	0	0	0	0	0.00133208	0	0.00127506	0	0
Neurospora	0	0.00130439	0.00901257	0.000388029	0	0	0	0.00201428	0.000999501	0	0	0	0	0	0	0	0	0	0
Pirellula	0	0	0	7.12098e-05	0	0	0	0	0	0	0.00146256	0	0.00235015	0.00182837	0.00597672	0.00287831	0.00214105	0.000106562	0
Methanobrevibacter	0	0	0	0	0	0	0	0	0	0	0.0071394	0	0.00308315	0.00447147	0.000750729	0.00235445	0	0.000425311	0.00189991
Desulfobacter	0	0.00089276	0	0	0	0.000300787	0	0	0	0	0	0.00753496	0.000652892	0.000565713	0.0105701	0.00125772	0.00584952	0	0.000716884
Ralstonia	0	0.0015785	0	0.00214171	0	1.78002e-05	0.0152936	0	0.000994401	0	0.0032941	0.0122489	0.00126149	0.00100025	0.00195187	0.00178194	0	0.0132614	0.00135676
Serendipita	0	0	0	0	0	0	0	0.00319708	0.00392827	0	0.000666644	0	0	0	0	0	0	0	0
Jannaschia	0	0	0	0	0	0	0	0	0	0	0.000534604	0	0.00089215	0.000666831	0.000215285	0.000508	0	0	0
Marinobacterium	0.000294205	0	0	0	0	0.0149264	0	0.121862	0.0721211	0	0.00123293	0.00579612	0.0019203	0.00283741	0.00766113	0.0183627	0.00325793	0.00233906	0.00622127
Anaeromusa	0	0	0	0.000268883	0	0	0	0	0	0.0162878	0.00577728	0	0.0037799	0.00605412	0.00122302	0.00119343	0.000342999	0.00170125	0
Caldanaerobius	0	0	0.000119452	0	0	0	0	0	0	0	0.010238	0	0.00621931	0.00391288	0.00124243	0.00448553	0.000296227	0.00231909	0.0017325
Octadecabacter	0	0.0412563	0.0070694	0.00231793	0	0	0	0	0.00238643	0	0	0	0	0	0	0	0	0	0
Teredinibacter	0	0.000490616	0	0	0	0.00460331	0	0.0016366	0.00130942	0	0.00190409	0.0157082	0.00296903	0.00417044	0.00780212	0.00261619	0.0033904	0.00853608	0.00135929
Calothrix	0.482257	0.423434	0.446263	0.0414361	0	0	0	0	0	0.0394621	0.00057637	0.00794421	0.00032707	0.00132301	0.00395737	0.00042537	0.000331315	0	0.000712215
Sphingobium	0	0.0202636	0.00076939	0.0135879	0	0	0	0.0041018	0.00159466	0	0.00224287	0	0.000671273	0.000589889	0.00310988	0.000667396	0.00035227	0	0
Pusillimonas	0	0	0	0.000148286	0	0	0	0	0	0	0	0.00569001	7.04329e-05	0	0.000280437	0.0029718	0	0.000221902	0.00102024
Kazachstania	0	0	0	0	0	0	0	0.00207118	0.00242252	0	0	0	0	0	0	3.83781e-05	0	0.00141564	0.00162718
Yokenella	0	0	0	0	0	0	0	0	0	0	0.000878278	0	0.000300285	0.000336668	0.00114127	0.00162585	0	0	0
Lebetimonas	0	0	0	0	0	0.00177799	0	0	0	0	0.00157223	0	0.00116698	0	0.0032452	0.00119888	0.003139	0	0
Trabulsiella	0	0	0.000466697	0.00251166	0	0	0	0	0	0	0	0	0	0.00109803	0.000377661	0.00207964	0	0	0
Arthrospira	0.156372	0.349871	0.0807691	0.119377	0	0	0	0	0	0.0219741	0.000183217	0.0412042	0	0.00059755	0.00544271	0.000300856	0.00232948	0	0
Synechocystis	0.00699708	0.0166767	0.022572	0.0507599	0	0	0	0.0332374	0.0191987	0	0	0	0.00103176	0.00089551	0.00136578	0.000872165	0.000307889	0.00351708	0
Desulfurispora	0	0	0	0	0	0	0	0	0	0	0.00721715	0	0.00267645	0.00100025	0.000524757	0.00180975	0	0.00105403	0
Rb49virus	0	0	0	0	0	7.44373e-05	0	0	0	0	0	0	0	0	0	0	0	0	0
Leuconostoc	0	0	0	0	0	0	0	0	0	0	0	0	0.000236932	0	0.000155697	0.00133875	0.000268742	0.000333234	0
Algoriphagus	0.00382444	0.00533905	0.000590235	0.0121234	0	0	0	0	0	0.0104904	0.00268726	0.0163588	0.00449008	0.003317	0.0129339	0.0065578	0.00501872	0.00518674	0.0078916
Salinivibrio	0.00139957	0	0.000530322	0.011309	0.0134619	0	0	0.00934161	0.0102656	0	0	0	0	0	0.000170874	0.000129026	0.00191911	0.00263894	0
Buttiauxella	0	0	0	0	0	0.0307209	0.0058141	0.00244399	0.00150855	0	0.000457285	0	0.000443065	0.000380259	0.000836953	0.00145927	0.000668409	0.00109595	0
Bracovirus	0	0	0	0.00171658	0	0	0	0	0	0.0911317	0	0.320351	0	0.00423417	0.000273399	9.67693e-05	0.00383822	0.00475931	0.00820576
Thermosinus	0.000227823	0.000196601	0.000108671	0.00209035	0	0	0	0	0	0	0.0235996	0.00448833	0.0101414	0.00988994	0.00208456	0.00710738	0.00311615	0.00985428	0.0233203
Pseudogymnoascus	0	0	0	0	0	0	0	0.00273581	0.000969665	0	0	0	0	0	0	0	0	0	0
Coraliomargarita	0.000322797	0.000631401	0.000174504	0.000195773	0	0	0	0	0.00207068	0.0191424	0.00731878	0.00635943	0.00665391	0.00395601	0.0186286	0.0101054	0.00719017	0.000381776	0
Alloprevotella	0.00070437	0.000724245	0	0.000180756	0	0.000664604	0	0	0	0.00322923	0.000318024	0.0154328	0.00450396	0.0115348	0.0356226	0.0125762	0.0216912	0.022535	0.0100739
Intestinibacter	0	0	0.000340135	0	0	0.0851562	0.0117251	0	0	0	0.0174529	0	0.0151368	0.0185297	0.00449006	0.00868373	0.00606944	0.00352258	0.00246596
Bizionia	0.000876485	0	0	0.00270004	0	0.00353819	0	0	0	0	0.000819726	0	0.00129352	0.00102247	0.000868995	0.00172367	0.000579288	0	0.00247692
Sfi11virus	0	0	0	0	0	0	0	0	0	0	0.0031027	0	0.000287656	0.00129004	0	0	0	0.000453136	0
Xenococcus	0.480295	0.489089	0.703122	0.391425	0	0.000454894	0	0	0.00108934	0.051578	0	0.0115117	0.000427489	0.000636101	0.000154261	2.43416e-05	0.00144488	0	0.000516026
Exiguobacterium	0	0.00204219	0.000477436	0.000508962	0	0.0129142	0	0	0	0.0383677	0.2252	0.0120123	0.13959	0.122947	0.013836	0.0515537	0.00560272	0.032171	0.0259146
Bhargavaea	0	0.000544583	0	0	0	0	0	0	0	0.00928404	0.00967104	0.00621634	0.00307332	0.00414102	0.000500513	0.00231147	0.000730877	0	0.00361696
Hellea	0	0	0	0	0	0	0	0.00152749	0.00140763	0	0	0	0	0	0	0	0	0	0
Yarrowia	0	0	0	0.000140872	0	0.000437885	0.376223	0.00209485	0.00103948	0.059897	0.000892443	0.180474	0	0.00445271	8.98467e-05	4.24016e-05	0.000630676	0.00156405	0.00179777
Congregibacter	0	0	0	0	0	0	0	0	0	0	0	0	8.43265e-05	0	0.00216715	0	0.00107129	0	0
Adhaeribacter	0.000258106	0.00931908	0.00160973	0.0024257	0	0	0	0	0	0	0.00121923	0	0.00326589	0.00099229	0.00311406	0.0047744	0.00079154	0.000421613	0.00255548
Brevibacterium	0	0	0	0	0	0	0	0	0	0	0.000846145	0	0.00204596	0.00156092	0.000598833	0.00424254	0	0.00196954	0.00117592
Eisenibacter	0	0	0	0	0	0	0	0	0	0	0.00128014	0	0.00129488	0	0.000608542	0.00123825	0.000985763	0	0
Gillisia	0	0.000605093	0.000167233	0.00360005	0	0	0	0	0	0	0	0	0.000711799	0	0.00222362	0.00118683	0.000415978	0	0.000419029
Parvibaculum	0	0	0	0	0	0	0	0.00497323	0.0030997	0	0	0	0	0	0	0	0	0	0
Aerococcus	0	0	0.000342068	0	0	0.000944781	0	0	0	0	0.0205063	0	0.0140692	0.0153437	0.00266671	0.00308495	0.00101563	0	0.0130855
Thanatephorus	0.125398	0.195949	0.0580209	0.0531409	0	0	0.00630005	0	0	0.569455	0.00357987	0.600417	0.0034112	0.0208037	0.000585596	0.0007613	0.013266	0.0113123	0.012223
Caulobacter	0	0.00165025	0.00319263	0	0	0	0	0.000949736	0.00134648	0	0	0	0	0	0	0	0	0	0
Zunongwangia	0	0	0	0	0	0	0	0	0	0	0	0	0	0	0.00026954	0	0	0	0
Pseudonocardia	0	0	0	0	0	0	0	0	0	0	0	0	0	0	0	4.82367e-05	0	0	0
Photorhabdus	0	0	0	0	0	0.014192	0	0	0.000118123	0	0	0	0.00245914	0	0.00303744	0.00108699	0.00247214	0.00344567	0
Thermoanaerobacterium	0	0.000885502	0.000505915	0.0104522	0	0.0248648	0.00974835	0	0	0.00995608	0.0712013	0.0224721	0.0504116	0.050332	0.0109173	0.0228226	0.0140445	0.0106126	0.0388253
Candidatus Babela	0	0	0	0	0	0.00590761	0	0	0	0	0	0	0	0	0	0	0	0	0
Olleya	0.0033657	0.00775815	0.0018754	0.00923284	0	0	0	0	0	0	0.000364023	0	0.000780401	0	0.00105656	0.00176192	0	0.00108956	0
Cronobacter	0.00205323	0.00159002	0	0	0	0.00523864	0.0308105	0	0.000625356	0	0.00170882	0	0.000569985	0.00233706	0.0018707	0.00267972	0	0.000301152	0.00503709
Litoreibacter	0	0	0	0	0	0	0	0.000730275	0.00144948	0	0	0	0	0	0	0	0	0	0
Faecalicoccus	0.0018223	0.00168702	0.000541598	0.000160796	0	0	0	0	0	0.0432371	0.197767	0.0360039	0.133588	0.125682	0.0262568	0.0485543	0.0158864	0.00986943	0.0586271
Ehrlichia	0	0	0	0.00370291	0	0	0	0.0027857	0.00122431	0.0211001	0.00880274	0.014128	0.00786968	0.00862712	0.00120272	0.00104558	0.00133302	0	0.00506644
Neptunomonas	0	0	0	0	0	0	0	0.00686146	0.00797114	0.00962077	0.000164677	0	0.000549628	0	0.00422117	0.00179954	0.0020863	0.00202023	0
Phascolarctobacterium	0	0	0	0	0	0	0	0	0	0.0233561	0.009013	0	0.00512303	0.00917453	0.00153209	0.00326206	0.00100908	0.00111461	0.00148615
Rothia	0	0	0	0	0	0	0	0	0	0	0.000655365	0	0.00069602	0.000663572	3.47071e-05	0.00134627	0	0	0.000188598
Fervidobacterium	0	0	0	0	0	0	0	0	0	0	0.000323576	0	0	0	0.00363473	0	0.00150392	0	0
Anaeroglobus	0	0.000951238	0	0	0	0	0	0	0	0	0.00773191	0	0.00645153	0.00783599	0.000291904	0.00206638	0	0.000423454	0
Cryobacterium	0.000284907	0	0	0	0	0	0	0	0	0	0	0.00561295	0.000410015	0.000623178	2.5149e-05	0.000734835	0	0	0.000251606
Acidovorax	0	0	0	0	0.0119907	0.000277683	0	0	0	0.0330915	0.0115835	0.0112513	0.00551715	0.00855887	0.00859543	0.0119179	0	0.00125124	0.00706092
Pleomorphomonas	0	0	0	0	0	0	0	0.00121527	0.0047881	0	0	0	0.000343518	0.000616223	0.000571971	0.00119709	0	0.000216453	0.00199039
Tistrella	0.00559483	0.00667215	0.0094064	0.00980278	0	0	0	0.0155982	0.0136662	0	0	0	0	0	0	0	0	0	0
Crinalium	0.817706	1.15296	1.09258	0.171035	0	0	0	0	0	0.0634032	0.00189868	0.0424531	0.0010186	0.00168334	0.00038907	0.000858471	0.000572223	0.00367413	0.00250269
Pelagibaca	0	0	0	0	0	0	0	0	0.0023234	0	0	0	0	0	0	0	0	0	0
Tetrasphaera	0	0	0	0	0	0	0	0	0	0.0229236	0.000315279	0	0.000923324	0.0019839	9.13511e-05	0.0102843	0	0.000293852	0.00168
Leisingera	0.000689693	0.00119035	0.000328983	0.000354103	0	0	0	0.0180933	0.0907261	0	0.000479753	0	0.00129582	0.00119683	0.00150373	0.000765539	0.00158216	0.00392368	0.00482324
Sp31virus	0.0073276	0.00281438	0.000311131	0.00133955	0.00567	0	0	0	0	0	0.00543307	0	0.000524473	0.00691821	0.00116802	0.00103675	0	0	0
Talaromyces	0	0	0	0	0	0	0	0.0283595	0.00818836	0.0256111	0.00501576	0.091199	0.00496062	0.00571175	0.000230503	0.000263461	0.00323602	0.00468136	0.00531858
Thauera	0	0.00232977	0.000643892	0.00207917	0	3.9408e-05	0.0451448	0.009397	0.00424278	0	0.0154453	0	0.00205643	0.00229644	0.00914716	0.00355255	0.0024193	0.00250576	0.00178815
Thalassospira	0	0.0013202	0.00948668	0.000392733	0	0	0	0.00820024	0.0114902	0	0.010353	0	0.00762007	0.00714603	0.000376951	0.00272032	0.000293999	0.00255187	0
Gaeumannomyces	0	0	0	0	0	0	0	0.0143411	0.00400176	0	0	0	0	0	0	0	0	0	0
Fodinicurvata	0.00101785	0	0.00291309	0.0303101	0	0	0	0	0.00152013	0	0	0	0.000248219	0	0	0	0	0	0
Glycomyces	0	0	0	0	0	0	0	0	0	0	0.000163703	0	0.000273188	0.000408385	6.5923e-05	0.000404446	0	0	0
Oceanibulbus	0	0	0	0	0	0	0	0	0.000687224	0	0	0	0	0	0	0	0	0	0
Roseburia	0.000438242	0	0.000600041	0.000256464	0	0	0	0	0	0	0.145176	0.011367	0.0872231	0.103418	0.0451871	0.0307008	0.0478634	0.00491056	0.0228035
Pseudooceanicola	0	0	0	0	0	0	0	0	0.00114649	0	0	0	0	0	0	0	0	0	0
Methylacidiphilum	0	0	0.00154369	0.000894911	0	0	0	0	0	0.0182739	0.000683407	0.00453748	0.000647983	0.000726495	0.0129577	0.000889548	0.00368523	0.000176954	0
Parvimonas	0.00140864	0.000486235	0.000537535	0.000144645	0	0.000190175	0	0	0	0.0414466	0.110729	0.0205912	0.0853458	0.101473	0.0158938	0.0322433	0.00845403	0.00373136	0.0331919
Beijerinckia	0	0	0	0	0	0	0	0	0	0	0	0	0	0	0.000739651	0.000436332	0	0	0
Arthrobotrys	0	0	0	0	0	0	0	0.0147209	0.0069007	0	0	0	0	0	0	0	0	0	0
Peptoanaerobacter	0	0.000857612	0	0.000978932	0	0.018346	0	0	0	0	0.0222549	0	0.010453	0.019593	0.00425043	0.00525476	0.00573219	0.00150732	0
Methanococcus	0	0	0	0	0	0	0	0	0	0	0.00514075	0.0172676	0.00071491	0.00190392	0.00118772	0.000738554	0	0	0
Herbaspirillum	0	0	0	0	0	0.0034544	3.00897	0	0	0	0	0	0.00126735	0.000797884	0	0.00120754	0.000507817	0	0
Pontibacter	0	0	0.000141656	0	0	0.0185925	0.00611744	0	0	0	0.00183733	0	0.0063147	0.011507	0.0108233	0.0112842	0.00378027	0.00308731	0.00544518
Planktomarina	0	0	0	0	0	0	0	0	0.00126766	0	0	0	0	0	0	0	0	0	0
Zobellia	0.00300853	0.00367651	0.000254025	0.00355448	0	9.44781e-05	0	0	0	0	0.000804942	0	0.00167783	0.00108575	0.00253696	0.00259951	0.000433793	0.00125493	0.00300841
Desulfatibacillum	0.000841425	0.0215144	0.0204693	0.0176002	0	0	0	0.0109165	0.00962677	0	0.00516427	0	0.000758108	0.000293066	0.00935113	0.000528715	0.00466829	0	0
Desulfobacterium	0.00035157	0.000562877	0.00800825	0.00156524	0	0.00136315	0	0	0	0	0.0258602	0	0.0177025	0.0194055	0.0126948	0.00654459	0.00789739	0.000712832	0.00850636
Thalassobacter	0	0	0	0	0	0	0	0	0.000725894	0	0	0	0	0	0	0	0	0	0
Tetrapisispora	0	0	0	0	0	0	0	0	0	0	0	0	0	0	0.000363293	0	0.00425021	0	0
Acidaminococcus	0	0	0	0	0	0	0	0	0	0	0.00104399	0	0	0	0.00368451	0.00022608	0.00176135	0	0
Rhodotorula	0.0065283	0.0175793	0.0126673	0.00503546	0	0	0	0	0	0	0	0	0	0	0	0	0	0	0
Odoribacter	0.000279853	0.00269676	0.000158025	0.000151404	0	0.118924	0.0191133	0	0	0.00967088	0.0119563	0.0582275	0.0613304	0.051236	0.0692558	0.0613552	0.0349165	0.0354072	0.0690402
Hahella	0	0	0	0	0	2.55878e-05	0	0.00275066	0.00463233	0	0.00506301	0.0109539	0.00402737	0.00409137	0.00473543	0.00198836	0.00158041	0.00182812	0
Hoeflea	0	0	0	0	0	0	0	0.00105344	0.0019538	0	0	0	0	0	0	0	0	0	0
Desulfotomaculum	0.000986369	0.000561426	0	0.00438486	0	0.0318814	0.00448093	0	6.01551e-05	0.0290629	0.073424	0.0124404	0.0461039	0.0455295	0.031764	0.0255148	0.0188661	0.00815062	0.0328574
Moorella	0	0	0.000182436	0	0	0	0	0	0	0.0112534	0.0108043	0.0129507	0.00494332	0.0123133	0.000371366	0.00297892	0.0010516	0.00247937	0.00232212
Petrotoga	0	0	0	0	0	0.0116816	0.00647398	0	0	0	0	0	0	0	0.00169767	0	0.0022344	0	0
Mahella	0	0	0	0	0	0	0	0	0.00275118	0	0.0189962	0	0.0119614	0.0150145	0.0022869	0.00537692	0.000421584	0.000392066	0.00779077
Nitrospira	0	0	0	0	0	0	0	0	0	0	0	0	0	0	0.00332225	0	0.00180934	0	0
Shewanella	5.03274	4.78629	0.55867	19.757	3.90404	0.067368	0.034972	33.892	18.7873	4.25808	0.502831	4.75544	3.56783	3.3191	11.6362	5.96664	1.929	0.518531	0.150356
Rudanella	0	0	7.53491e-05	0.00223746	0	0.0130047	0	0	0	0	0.000507652	0	0.0048963	0.00267107	0.00383789	0.00592392	0.000407689	0.00102691	0.00475048
Leptolyngbya	0.557351	0.831327	1.58122	1.48773	0	2.40826e-05	0	0	0.000252301	0.106984	0.00225304	0.0233658	0.00122813	0.00293566	0.000536482	0.000362415	0.00313029	0.000822077	0.000807693
Solimonas	0	0	0	0	0	0	0	0	0	0	0	0	0.000439703	0	0.000583576	0.000669743	0.000372399	0.0013853	0
Lentisphaera	0.00210692	0.0055216	0.000961431	0.000876928	0	0	0	0	0	0.0633374	0.0137444	0.0670382	0.00887682	0.0308316	0.454185	0.0085724	0.283287	0.00619566	0.00433258
Anaerotruncus	0	0.000664126	0.000234257	0.000127061	0	0	0	0	0	0	0.0606414	0.00967524	0.0366615	0.0375132	0.0238769	0.0187459	0.0230023	0.00388604	0.0113222
Nosema	0.898914	0.888511	0.559413	0.0442675	0	0	0.0721545	0.0226621	0.0083063	0.359238	0.00432909	0.212014	0	0.00790546	0.00038684	0.000508888	0	0.0127619	0.00997134
Ruminococcus	0.000674575	0.00216022	0.000285818	0.000122497	0	0.0226502	0.00890514	0	0.00127966	0	0.107511	0.0247222	0.0709181	0.0714725	0.0456232	0.0338687	0.0337977	0.0140024	0.0245767
Shinella	0	0	0	0	0	0	0	0	0.000935973	0	0	0	0	0	0	0	0	0	0
Se1virus	0	0	0	0	0	0	0	0	0	0	0.000475629	0	0	0.00074613	0	0.000721099	0	0	0
Mortierella	0	0	0	0	0	0.00320158	2.5764	0.0164608	0.0127602	0	0	0	0	0	0	0	0	0	0
Plesiomonas	0.0116959	0.0219637	0.00154924	0.0596994	4.70953	25.7354	4.61705	0.0201237	0.0246853	0.902358	0.228643	0.616573	0.0214697	0.586843	0.0136853	0.127407	0.0762815	0.207519	0.120233
Arsenicicoccus	0	0	0	0	0	0	0	0	0	0	0.00143532	0	0.00176737	0.000377142	0.00026875	0.0030274	0	0.00115938	0.00142568
Commensalibacter	0	0	0	0	0	0	0	0	0.00123096	0	0	0	0	0	0	0	0	0	0
Necropsobacter	0.00467443	0.00690815	0.00350368	0.00251313	0	0	0	0	0	0.115339	0.00434083	0.178478	0.0464174	0.0717842	0.0751743	0.510879	0.0158826	0.0733903	0.182573
Emticicia	0.00081957	0.00424351	0.00144711	0.00341045	0	0.000354092	0	0	0	0	0.000294316	0	0.0013894	0.000494745	0.00396772	0.00276336	0	0.00270506	0
Alcaligenes	0	0	0	0	0	0.0384919	0	0.0012139	0.00111865	0	0.000264744	0	0.000475687	0	0.00272513	0.000994926	0.000281309	0.00161383	0.00144437
Oenococcus	0.000194774	0	0	0	0	0	0	0.0103559	0.00308321	0	0.00452557	0	0.00251743	0.00255618	0.000257893	0.0012252	0.000120685	0.000598587	0.000516026
Butyricimonas	0.00259519	0.00113037	0.000264841	0.000748294	0.00485463	0.168695	0.0227155	0.00532404	0.00183311	0.119781	0.04114	0.0569497	0.112837	0.0839958	0.109304	0.0975709	0.101582	0.0385325	0.10209
Muromegalovirus	0.00106961	0.00184605	0.000510203	0	0.799789	0	0	0	0	0.0299485	0.000992315	0.121957	0.000711679	0.00394383	0.000687253	0	0.00189203	0	0.00166361
Enterocytozoon	0	0	0	0	0	0	0	0	0	0	0.000312607	0	0	0	0.000755321	2.97051e-05	0.00220915	0	0
Acetomicrobium	0	0.00141029	0	0	0	0.00108238	0	0	0	0	0.00115882	0	0.00224032	0.00200601	0.000795879	0.00256961	0	0	0.00036665
Paenarthrobacter	0	0	0	0	0	0	0	0	0	0	0.00181138	0	0.000201171	0	0.000211487	0.00138296	0	0.000316899	0
Cucumibacter	0	0	0	0	0	0	0	0.012162	0.00585016	0	0	0	0	0	0	0	0	0	0
Leptotrichia	0.000258106	0	0.000230666	0	0.00488706	0.0778938	0.0240178	0.00203666	0.00101061	0.00759431	0.0859503	0.0239276	0.0609374	0.0639446	0.0221827	0.03412	0.0176064	0.00738724	0.0143311
Geothrix	0	0	0	0	0	0	0	0	0	0	0	0	0	0	0.00018883	0	0.000662744	0	0
Actinobacillus	0.00551402	0.0148724	0.00507861	0.00393428	0	0.00600918	0	0	0	0.14635	0.0236552	0.136185	0.0789721	0.105252	0.117951	0.820029	0.034591	0.0964575	0.275763
Paraburkholderia	0	0	0.000161405	0	0	0	0	0	0.00319477	0	0.00646982	0	0.00257377	0.00459325	0.00285481	0.00146574	0	0.00685459	0
Pectobacterium	0	0	0	0.00108001	0	0.02722	0.00347125	0.00496636	0.00495183	0.0112876	0.00238144	0.00755786	0.00224269	0.00127162	0.00393896	0.00574831	0.00193545	0.00214713	0.002834
Candidatus Kuenenia	0	0.0105891	0.00596067	0.00360005	0	0	0	0	0	0	0.00180822	0	0.000603513	0	0.00350445	0.00129806	0.00290891	0.000316899	0.00109276
Ktedonobacter	0.00562086	0.00705533	0.00243741	0.00682115	0	0.0050926	0	0	0	0.0150349	0	0	0	0	0.000271732	0.000612474	0	0	0
Legionella	0.071887	0.136383	0.0159671	0.0214125	0	0	0	0.0149581	0.0179449	0.0161462	0.00390372	0	0.00305831	0.00868234	0.0106639	0.00296298	0.00908518	0.00150527	0.000659536
Eggerthella	0	0	0	0	0	0	0	0	0	0.011152	0.00558164	0	0.00203088	0.00436511	0.00148624	0.00337569	0.00041016	0	0
Conchiformibius	0	0	0	0	0	0	0	0	0.000759361	0	0.00785068	0	0.00166189	0.00557994	0.000310028	0.00434771	0.000405201	0.000359152	0.0033707
Brucella	0	0	0.000166309	0	0	0.0018664	0	0.000835075	0.00260462	0	0.00572996	0	0.0028727	0.00247694	0.00212781	0.00375056	0.00269952	0.00342198	0.00485705
Aminiphilus	0	0	0	0	0	0.000266113	0	0	0	0	0	0	0	0	0.00274288	0.000219075	0.000569445	0	0
Auricularia	0.0888479	0.0988849	0.0472151	0.0120385	0	0.000703176	7.52375	0	0	0.121758	0	0.0654352	0	0	0.000182639	0	0.00115551	0	0
Tetragenococcus	0	0	0	0	0	0	0	0	0	0	8.17304e-05	0	0.000318249	0.000203891	6.58257e-05	0.00120378	0	0	0
Rheinheimera	0.00346244	0.00510906	0.000182991	0.0141285	0	0.00258572	0	0.083609	0.0571267	0.0066912	0.015247	0	0.0116995	0.0127902	0.00620198	0.00398668	0.00248798	0.00148047	0.00355651
Histophilus	0.00178012	0.00193238	0.000593993	0.000350612	0	0	0	0	0	0.0549033	0.00213392	0.0759811	0.0165214	0.0237692	0.0248962	0.181559	0.006856	0.0259035	0.0685654
Meiothermus	0	0	0	0	0	0	0	0	0	0	0.0218459	0	0.018164	0.0105726	0.00121258	0.00648263	0.000730351	0.00268842	0.00338809
Unclassfied	32.7281	36.6257	41.6563	29.6055	45.774	20.7035	38.9365	18.5893	17.2004	30.2851	35.2198	35.4051	32.247	33.3651	27.8644	26.5964	27.492	22.965	27.1498
Marinospirillum	0	0	0	0	0	0	0	0.00331549	0.00613909	0	0	0	0	0	0	0	0	0	0
T7virus	0.00020931	0	0.000290476	7.12881e-05	0	0	0	0	0	0	0.000279357	0.0455694	0.00392792	0	0.0427363	0.00070089	9.79998e-05	0.000121518	0
Nitratiruptor	0	0	0	0	0	0	0	0	0	0	0.00042727	0	0.000356516	0	0.00696563	0.000566234	0.00772627	0	0
Cyanothece	0.0952714	0.126191	1.10162	0.492423	0	0.003965	0	0	0	0.0594379	0.00600971	0.059157	0.00436048	0.00466419	0.00687123	0.00614735	0.00744858	0.0189957	0.0188262
Acetivibrio	0.00187512	0.00050192	0.00106755	0.000422615	0	0	0	0	0	0.00810833	0.181802	0.0331134	0.141255	0.127068	0.0271382	0.0803608	0.0159965	0.00451372	0.0576395
Pseudobutyrivibrio	0	0	0.000225483	0	0	0	0	0	0	0	0.00886899	0.00931287	0.0054929	0.00769166	0.00369897	0.00185556	0.00166574	0.000869695	0
Filifactor	0	0.00147788	0.000109263	0	0	0	0	0	0	0.0133583	0.0685809	0.0159749	0.0296785	0.0434833	0.0491952	0.0154769	0.0803428	0.00265935	0.0032988
Pichia	0.0155606	0.0104441	0.0218549	0.00887683	0	0	0	0.00916495	0.00548615	0	0	0	0	0.00104571	7.63082e-05	0	0	0	0.000763436
Geitlerinema	0.663264	0.806645	1.36206	0.620687	0	0	0	0	0	0.03621	0.00113929	0.0207904	0.000330401	0.00346359	0.000192514	5.27538e-05	0.00108357	0.00246025	0.00237648
Gilvimarinus	0	0	0	0	0	0	0	0.00547161	0.0023272	0	0	0	0	0	0	0	0	0	0
Pyronema	0	0	0	0	0	0.000421626	0.354378	0	0	0	0	0	0	0	0	0	0	0	0
Macrophomina	0	0.111617	0.325897	0.00642654	0	0.00147864	1.18587	0	0	0	0.000393352	0	0.000218809	0.00136667	0.000105602	0.000585584	0	0	0
Dermacoccus	0	0	0	0	0	0	0	0	0	0	0.000385585	0	0.0004826	0.00120239	1.94094e-05	0.000613715	0	0	0.000194184
Afipia	0.00213486	0.00137002	0.000757282	0	0	0.000194452	0.0437139	0.00203407	8.17202e-05	0.0271067	0.00128391	0	0.000372642	0.00326804	0.000123632	0.000344192	0	0.00202552	0.00140203
Methanohalophilus	0	0	0	0	0	0	0	0	0	0	0	0	0	0.00045257	0.00153417	0	0	0	0
Ketogulonicigenium	0	0	0	0	0	0	0	0.00181484	0.000836216	0	0	0	0	0	0	0.000243135	0	0	0
Candidatus Arthromitus	0.00345791	0.00780692	0.00133293	0.00177537	0	0	0	0	0	0.0254357	0.0171282	0	0.0112743	0.00938878	0.00176129	0.00496205	0.00117434	0.00248609	0.00286363
Desulfotignum	0.000286199	0	0	0	0	0	0	0	0	0	0.00236462	0.00857426	0.000901615	0.00113914	0.011769	0.0020844	0.00561041	0	0
Polaribacter	0.0040879	0.00698623	0.000731222	0.00564806	0	0.0048212	0	0	0	0	0.000206461	0	0.000459391	0.0010301	0.00049885	0.000392373	0	0	0.0012477
Alpharetrovirus	0	0	0	0	0	0	0	0.0137739	0.000901284	0	0	0	0.000338233	0	0	0	0	0.00106562	0
Scardovia	0	0	0	0	0	0	0	0	0	0	0.00107291	0	0.000511565	0.000382366	0.00021603	0.000888436	0	0.000537236	0.00277882
Thalassobacillus	0	0	0	0	0	3.96198e-05	0	0	0	0	0.00318314	0	0.0027816	0.00690629	0.000509896	0.00429072	0.000605356	0.00201507	0.00144287
Ruminiclostridium	0.00476877	0.0148435	0.00112775	0.00243927	0	0.0426729	0.0101438	0.00523712	0.000847505	0.148284	0.441372	0.200214	0.298043	0.33651	0.136301	0.191574	0.112797	0.0448963	0.185985
Corynebacterium	0.000270845	0	0	0	0	0	0	0	0	0.00847858	0.0183246	0.00533592	0.0166911	0.0161761	0.00288418	0.012882	0.00138899	0.0030372	0.00414758
Erwinia	0	0	0.000184298	6.61234e-05	0	0.00456324	0	0	0	0.00686436	0.00378939	0.00459619	0.00449175	0.00548969	0.00558596	0.00849573	0.00164168	0.00452239	0.00245563
Methanomethylovorans	0	0	0.000437847	0	0	0	0	0	0	0	0.014135	0.00904195	0.012024	0.010969	0.0012132	0.00458977	0.000568755	0.000427185	0
Amorphus	0	0	0	0	0	0	0	0.000751226	0.00380548	0	0.000192793	0	0	0	0.00131984	7.32794e-05	0.00108995	0	0
Candidatus Blochmannia	0	0	0	0	0	6.55048e-05	0	0	0	0	0	0	0	0	0	0	0	0	0
Dictyoglomus	0	0	0	0	0	0	0	0	0	0	0.00716055	0	0.00452635	0.00568375	0.000262141	0.00176291	0	0	0.000655657
Tolumonas	0	0	0	0	0	0.00975533	0.00604733	0.0230998	0.0203497	0	0.000174547	0	0.000403472	0.000516981	0.00770462	0.00170499	0.00283129	0	0
Catellicoccus	0	0.000735924	0	0.000218922	0	0	0	0	0	0	0.00956441	0	0.00738284	0.0074613	0.000451662	0.00286717	0.000528404	0.002962	0.000768701
Dokdonia	0	0	0	0	0	0	0	0	0	0	0	0	0.00038474	0	0.00190444	0.000660876	0.00200523	0	0.00139327
Acidothermus	0	0	0	0	0	0	0	0	0	0	0.000882949	0	0.000491157	0	0.00100743	0.00120258	0	0	0
Inquilinus	0	0	0	0	0	0	0	0.00415404	0.00621014	0	0	0	0	0	0	0	0	0	0
Microbacterium	0	0	0	0	0	0	0	0	0	0.018947	0.00303726	0	0.00361521	0.00849102	0.00512926	0.00862967	0.00999783	0.00308268	0.00459931
Syntrophus	0	0.0005326	0.000147198	0	0	0	0	0	0	0	0.000135285	0	0	0.000207883	0.00597642	0	0.00348752	0.000146041	0
Sediminimonas	0	0	0	0.00831111	0	0	0	0	0	0	0	0.00623192	0	0	0	1.31774e-05	0	0	0
Desulfomicrobium	0	0	0	0	0	0	0	0	0	0	0.000364023	0.0126864	0.00047111	0.000704255	0.00848574	0.000744911	0.00575262	0.0009895	0
Arsenophonus	0	0	0	0	0	0.000632185	0	0	0	0	0.00665302	0	0.0023537	0.00487179	0.00193551	0.000896918	0	0.00114084	0
Sharpea	0.000871553	0	0	0	0	0	0	0	0	0.00949774	0.0670756	0.0220105	0.047416	0.057691	0.0134296	0.017649	0.00975266	0.0146689	0.00482524
Hapunavirus	0	0	0	0	0	0	0	0	0	0	0	0	0	0	0	8.91152e-05	0	0	0
Ilyobacter	0.00417324	0.000694599	0.00125003	0.00332831	0	1.32594	0.3276	0	0	0.139342	0.360382	0.142192	0.344111	0.232533	0.111339	0.303293	0.0397996	0.0604413	0.240771
Hippea	0.00195176	0	0.000620659	0.00334025	0	0	0	0	0	0	0.000755379	0	0.000420194	0	0.00308036	0.00110401	0.00105681	0	0.000380415
Phaeobacter	0.106725	0.0624669	0.0482517	0.00571773	0	0	0	0	0.00875118	0	0	0.0182834	0	0	0	0	0	0	0
Hydrogenovibrio	0	0	0	0	0	0	0	0	0.00554999	0	0	0	0	0	0	0	0	0	0
Amphibacillus	0.000136006	0.00137334	0	0	0	0	0	0	0	0.00400174	0.0415107	0.0180453	0.0223585	0.0319934	0.00310049	0.00828747	0.00104272	0.00825484	0.00144131
Syntrophobacter	0	0.00285371	0.000525799	0.00452757	0	0	0	0	0	0	0	0	4.69195e-05	0.000730339	0.0026714	0.000417285	0.00160591	0	0
Mycetocola	0	0	0	0	0	0	0	0	0	0	0	0	0.000415935	0	0	0.00024868	0	0	0
Lonsdalea	0	0	0	0	0	0	0	0.00222373	0.00412099	0	0	0	0	0	0	0	0	0	0
Gloeobacter	0.618652	0.760909	1.04592	0.652509	0	0	0	0.00192272	0.00122666	0.0569899	0.000606977	0.0436359	0.000543828	0.00273037	0.00050336	0.00071487	0.00113994	0.00151278	0.00125635
Calditerrivibrio	0	0	0	0	0	0	0	0.0018609	0.00236211	0.0132629	0	0.123445	0.00163953	0	0.000477471	0.00199045	0	0.00378993	0
Agrobacterium	0	0	0	0.000645856	0	0	0	0.0163302	0.0106049	0	0	0	0.00052614	0	0.000380889	0.000381977	0	0	0
Pseudoramibacter	0	0	0	0	0	0.000138568	0	0	0	0	0	0	0	0	0	2.69631e-05	0	0	0
Caenispirillum	0	0	0	0.000154656	0	0	0	0.00996118	0.00864101	0	0	0	0	0	0.00341439	0	0.00149315	0	0
Comamonas	0.00914178	0.0054715	0.000578044	0.0202755	0.01161	0.00048473	0	0.00586557	0.00284682	0.0283519	0.00977155	0.0143653	0.00986193	0.0173336	0.0332938	0.00595684	0.00640619	0.0329506	0.00104389
Ignatzschineria	0	0	0	0	0	0	0	0	0	0	0.0207906	0.0149791	0.0165714	0.014136	0.00270967	0.0073292	0.00394499	0.00116833	0.00497332
Polaromonas	0	0	0	0.000221921	0	0.000254552	0.153095	0	0	0	0.00125969	0	0.000362108	0.00206773	0.00635292	0.00670161	0	0	0.00141989
Pelosinus	0	0.00147185	0.000163598	0	0	0.0273739	0	0	0	0.0125885	0.0831442	0.00675689	0.0691015	0.0578855	0.0133271	0.0347352	0.0119341	0.00752285	0.0320392
Ahrensia	0	0	0	0	0	0	0	0	0.000270698	0	0	0	0	0	0	0	0	0	0
Erysipelatoclostridium	0.0111017	0.0138814	0.00473279	0.00476321	0	0.0107965	0	0	0	0.370902	1.6522	0.319007	1.24711	1.30917	0.224226	0.438075	0.14648	0.0819153	0.53021
Aphanizomenon	0.000413816	0.000714208	0.00315824	0.00679878	0	0	0	0	0	0	0	0.00815258	0	0	0.000252059	0.000333073	0	0	0
Curvibacter	0	0.000226438	6.25821e-05	0.000372419	0	0	0	0.0199745	0.010311	0	0.00296074	0.0134407	0.00034443	0.00153617	0.00442018	0.00738946	0.000767958	0.00360518	0
Coprococcus	0.00190772	0	0.000464833	0.000464692	0	0.000932367	0	0	0	0.0564833	0.169839	0.0508437	0.124848	0.130473	0.0315258	0.0392451	0.0250485	0.00986749	0.0556347
Gracilimonas	0.00507109	0.0116696	0.00161261	0.006028	0	0	0	0	0	0	0.00175698	0	0.00112951	0.000844245	0.00449555	0.0039376	0.00119578	0.000296547	0.00011362
Synechococcus	2.79825	2.99545	4.57263	1.7578	0	0	0	0.0146753	0.00769476	0.158963	0.0116116	0.199544	0.00697716	0.0233207	0.0139955	0.00358709	0.0157188	0.00736527	0.0149547
Thalassolituus	0	0	0	0	0	0	0	0	0	0	0	0	0	0	0.00346078	0	0.00230982	0	0
Haemophilus	0.00867078	0.00563752	0.00374378	0.00191919	0	0.000436053	0	0.00205954	0.00549851	0.189266	0.00851016	0.164059	0.0475862	0.0862429	0.0828224	0.555859	0.0213509	0.0752561	0.170482
Bradyrhizobium	0.0021113	0.00968089	0.00132904	0.00498813	0	0.0121009	0.0973168	0.0191963	0.0142303	0.187037	0.00647576	0.0409869	0.00473446	0.0135035	0.00435214	0.00424068	0.00805992	0.00526932	0.00682528
Methanosaeta	0	0	0	0	0	0.00118859	0	0	0	0	0.000764951	0	0.00127656	0.0019083	0.000924138	0.0010661	0	0.000446871	0.0010273
Arenimonas	0	0	0	0	0	0	0	0	0	0	0.000753835	0	0.00126837	0.00227993	0.00195785	0.00252749	0.000439347	0	0
Bcep78virus	0	0	0	0	0	0	0	0	0.00698893	0	0	0	0	0	0	0	0	0	0
Jejuia	0.0185075	0.0240059	0.0043138	0.0213612	0	0	0	0	0	0.00370066	0	0.00495573	0.000352726	0.000687763	0.00190402	0.00108719	0.000272759	0.00304393	0.00177717
Candidatus Azobacteroides	0	0	0.000170068	0	0	0.000267806	0	0	0	0.0170056	0.000833859	0	0.00451791	0.00579041	0.0220614	0.00435813	0.0430645	0.00229666	0.00161846
Eubacterium	0.0103995	0.0237695	0.00717528	0.00717956	0	0.0295274	0.00837507	0	0	0.552689	2.40838	0.55437	1.8164	1.94484	0.333985	0.646032	0.228742	0.104731	0.732042
Spirosoma	0	0.0286204	0.003955	0.00123497	0	0.00553336	0.00549614	0	0	0	0.00264738	0	0.00399819	0.00414293	0.00630967	0.00763682	0.00301411	0.000919204	0.00549443
Thioalkalivibrio	0	0	0.00256187	0.00167464	0	0	0	0	0	0	0.0262761	0.011354	0.0239861	0.0283631	0.00718398	0.0076981	0.00364343	0	0.0101791
Holdemanella	0.00112851	0.000309863	0.000342554	0.000160002	0	0	0	0	0	0.00528253	0.147622	0.0459882	0.100826	0.112987	0.0219626	0.0360821	0.0170663	0.00325434	0.0408012
Bavariicoccus	0.00323625	0.00279274	0.0115777	0.00249234	0.0281319	0.0012912	0.0270579	0	0	0	0.0135463	0	0.00019358	0.0105178	0.00260603	0.0008156	0	0.000914821	0
Deefgea	0	0	0	0	0	0	0	0	0	0	0.000550562	0	0.00015313	0	0.000554278	0.000601638	0	0	0
Zymomonas	0	0	0	0.000372419	0	0	0	0	0	0	0.000173453	0	0.000289459	0.00122601	0.00364381	0.000324148	0.00919324	0	0
Salipiger	0	0	0	0	0	0	0	0	0	0	0.00209362	0	0.00166374	0.00074613	0.000180665	0.000369467	0	0	0
N4virus	0.00476758	0.000691535	0.00125184	0.0163942	0	0	0	0.00132347	0.00551226	0	0.0256052	0	0.00250551	0.013895	0.00645518	0.00876156	0.000293999	0.00035215	0
Nonlabens	0.0271882	0.0680473	0.0110182	0.0693192	0	0	0	0	0	0.0333775	0.00735225	0.00737845	0.00258066	0.00586047	0.00637202	0.00771043	0.00568046	0.00861695	0.0143851
Proteus	0.00327487	0.00121525	0.000167933	0.0137768	0	0.0175661	0	0.0250165	0.0219626	0	0	0	0.00100034	0.000868138	0.00206902	0.00253407	0.00250252	0.00762237	0.000838057
Anaerococcus	0	0	0	0	0	0	0	0	0	0	0.00883981	0	0.00381199	0.00524089	0.00293837	0.00140641	0.00181549	0.000466207	0.00222923
Lentibacillus	0	0	0	0	0	0	0	0	0	0	0.0122447	0	0.0089457	0.00660163	0.000387513	0.00227902	0.000340017	0.00292985	0.000969231
Carnobacterium	0.00111279	0.00325239	0.000442676	0	0	0.000787558	0	0	0	0.0185603	0.114885	0.065406	0.0912766	0.0930004	0.00929895	0.0302927	0.00455513	0.0128131	0.0195987
Truepera	0	0.00186182	0	0.00166156	0	0	0	0	0	0	0	0	0	0	0.00308392	0.000172989	0.00233444	0	0
Flavobacterium	4.88609	10.4571	1.72955	9.74078	0.0346962	0.122199	0.0135282	0.010699	0.00194757	0.512496	0.0322841	0.395909	0.0576219	0.0748519	0.0925568	0.0627995	0.0730817	0.0530434	0.0808086
Pimelobacter	0	0	0	0	0	0	0	0	0	0	0	0	0.000694267	0.000518925	4.18834e-05	0.000592985	0	0	0.000419029
Orpinomyces	0.00227412	0	0.000542378	0	0	0	0	0	0	0	0	0	0	0	0	0	0	0	0
Novosphingobium	0	0	0	0.00961663	0	0	0	0.00230565	0.00276541	0	0	0	0	0	0	0	0	0	0
Thermanaerovibrio	0	0	0	0	0	0.000130142	0	0	0	0	0.000466932	0.00904195	0.00200903	0.000582422	0.000546152	0.00177266	0	0	0.000470302
Terrisporobacter	0	0.000687172	0.00348755	0.00256927	0	0.0582335	0.00933857	0	0	0.058436	0.163951	0.014373	0.0992087	0.116876	0.0238031	0.0466415	0.0189985	0.0139304	0.0335706
Rhodoluna	0	0	0	0	0	0	0	0	0	0	0.000330337	0	0.000643147	0.000824084	9.97701e-05	0.000486542	0.000233444	0.000289466	0
Pseudobacteroides	0	0	0	0	0	0	0	0	0	0	0	0	0	0	0	0.000373777	0	0	0
Nautilia	0	0	0	0	0	0	0	0	0	0	0.000173453	0.00442444	0.0005372	0.000245612	0.00490363	0.00105175	0.00136071	0	0.00019833
Thioalkalimicrobium	0	0	0	0	0	0	0	0	0.000138229	0	0.000312607	0	0	0	0.000572463	0.000647122	0	0	0
Methanomassiliicoccus	0	0	0	0.000397552	0	2.09951e-05	0	0	0	0	0.0226534	0.0146267	0.0158339	0.0157605	0.00208183	0.00579787	0.00373652	0.000591287	0.00407472
Paracoccidioides	0	0	0	0	0	0	0	0	0	0.108427	0.00161552	0	0	0	0	0	0	0	0
Kinetoplastibacterium	0	0	0.00616261	0.0413297	0	0	0	0.000763746	0.00102865	0.0259693	0.00889947	0	0.00452002	0.00386109	0.000467454	0.00213253	0.00164064	0	0.00233836
Badnavirus	0.00548756	0.0170478	0.00942323	0	0	0	0	0	0	0	0	0	0	0	0	0	0	0	0
Dyella	0	0	0	0	0	0.00161982	0	0.00635719	0.00397844	0	0	0	0.000146568	0	5.30523e-05	0.000275408	0.000372399	0	0
Cellulophaga	0.00625704	0.0118702	0.00297659	0.0118337	0	0	0	0	0	0.0132157	0.000565786	0	0.0018748	0.00137042	0.00219683	0.00277961	0.0013592	0.00336722	0.00171569
Neisseria	0.00248283	0.00157125	0.000901052	0.00194235	0.190545	0	0	0.0010976	0.000389027	0.299852	0.326309	0.134194	0.0715882	0.280405	0.0405194	0.2588	0.037505	0.143978	0.14518
Granulicatella	0.000274378	0.000764328	0.000211242	0	0	0	0	0	0	0.0130302	0.0625059	0.00872469	0.0397097	0.0422	0.00672465	0.0198876	0.00617786	0.00636313	0.0169164
Gordonibacter	0	0	0	0	0	0	0	0	0	0	0.000468911	0	0	0	0	4.45576e-05	0	0	0
Pseudodonghicola	0	0	0	0.00108605	0	0	0	0	0	0	0	0	0.000171951	0	0.000311201	5.87463e-05	0	0	0
Rhodovibrio	0.00331349	0.000519889	0.0682503	0.349059	0	0	0	0.0023288	0.00463346	0.00886305	0.000264112	0.0118689	0.000146917	0.000329437	5.3179e-05	1.25484e-05	0.000186644	0.000462869	0.000266018
Gemmatimonas	0	0	6.58686e-05	0	0	0	0	0	0	0	0.00109234	0	0.000774531	0.000755109	0.00408825	0.00106997	0.000256687	0.000318286	0
Weeksella	0.00410447	0.00938499	0.00115039	0.00750643	0	0.00140367	0	0	0	0	0.000292759	0	0.000524281	0.00146068	0.000654122	0.00132437	0	0.00125124	0.00235898
Thalassobium	0	0	0	0	0	0	0	0	0	0	0.000345822	0	0.00019237	0	0.00055705	0.000690086	0	0	0
Bilophila	0	0	0.000105068	0	0	0.00181857	0.0116603	0.00546312	0.00899258	0	0.0218353	0.0313429	0.0154965	0.0191031	0.0137053	0.00506653	0.00319455	0.00180606	0.0164015
Geminocystis	0.592245	0.471445	0.84003	0.578406	0	0.000539563	0	0	0	0.0355938	0.000707112	0.00794421	0.000393344	0.000441003	7.11884e-05	0.000214396	0.000510532	0.000929435	0.00142443
Planktothrix	0.00829177	0.0134898	0.0720811	0.0137147	0	0	0	0	0	0.0140136	0.000273759	0.00345352	0.000357942	0	0.00692403	0.00117122	0.00214927	0.00121214	0.000464423
Proteiniclasticum	0.00128506	0.00357125	0.000370379	0.000656113	0	0	0	0	0	0.0448958	0.298092	0.00612447	0.218595	0.229243	0.0436857	0.0804891	0.0310305	0.0143639	0.101753
Deinococcus	0	0	0	0	0	0	0	0	0	0	0.00678365	0	0.00366908	0.00149262	0.00187104	0.00331585	0	0.000419788	0.00124022
Pseudopropionibacterium	0.00235952	0.00509037	0	0.000879456	0	0	0	0	0	0.0952481	0.130824	0.0486875	0.140257	0.153113	0.0179559	0.213102	0.00771354	0.0444382	0.130828
Candidatus Hodgkinia	0.00137189	0	0	0	0	0	0	0	0	0	0	0	0	0	0	0	0	0	0
Cryphonectria	0	0	0.00693258	0.0479134	0	0	0	0	0	0	0	0	0	0	0	0	0	0	0
Mannheimia	0.000460398	0	0.000485449	0.000286936	0	0	0	0	0	0	0.00155452	0.0170466	0.00590738	0.00910286	0.0091065	0.066597	0.00115541	0.00593153	0.0232561
Drechslerella	0.0496015	0.10934	0.0117128	0.0100857	0	0	0	0.021875	0.00645404	0	0	0	0	0	0	0	0	0	0
Campylobacter	0	0	0	0	0	0.0452757	0	0.0465303	0.011385	0	0.00521475	0.0260851	0.00461754	0.00705842	0.0968695	0.0121053	0.115913	0.00205518	0.00805634
Phyllobacterium	0	0	0	0	0	0.00125498	1.08848	0	0	0	0	0	0	0	0	6.49111e-05	0	0	0
Maritimibacter	0	0	0	0	0	0	0	0	0.000128649	0	0	0	0.000184306	0	0	0.000440773	0	0	0.000667435
Thermobrachium	0.000297674	0.000398962	0	0.000319216	0	0.000447724	0	0	0.000644306	0.0051578	0.054377	0	0.0365157	0.0392327	0.00626507	0.0132787	0.00349342	0.00727871	0.0198672
Candidatus Odyssella	0	0	0	0	0	0	0	0.00567178	0.00589039	0	0	0	0	0	0	0	0	0	0
Cryptobacterium	0	0	0	0	0	0.000225879	0	0	0	0	0	0	0	0	0	0	0	0	0
Chivirus	0	0	0	0	0	0	0	0	0	0.00255935	0.00085213	0.00351206	0.000194057	0.00538719	0.00677179	0.000601116	0.000110457	0	0.000314863
Archaeoglobus	0	0	0	0	0	0.000356004	0	0	0	0	0	0	0	0	0.0023139	0.000716972	0.00150392	0	0
Paracoccus	0.000617182	0.00263389	0.00387131	0.0478473	0	0	0	0	0.00598225	0	0	0	0	0	0.000284928	0.000179792	0	0	0.000358397
Wolbachia	0	0.00345957	0	0.00038572	0	0	0	0.00575809	0.00231971	0.297235	0.0122444	0.714491	0.00572025	0.015166	0.00078895	0.000623032	0.0198642	0.000843226	0.000884616
Microcystis	0.00230655	0.0152612	0.0148813	0.0200914	6.68262	0.0211714	0	0.0092555	0.00286684	0	0.0085931	0.00527927	0.0077776	0.0156388	0.00821873	0.00829318	0.00263769	0.0027892	0.00176232
Paraprevotella	0.00756596	0.0136395	0.00366102	0.00260854	0	0.00600053	0	0	0	0.162678	0.00695633	0.24356	0.127295	0.172536	0.844245	0.277533	0.183818	0.591575	0.317599
Naumovozyma	0	0	0	0	0	0.000472977	0.458808	0	0	0	0	0	0	0	0	0	0.000942215	0	0
Citreicella	0	0	0	0	0	0	0	0	0.00176008	0	0	0	0	0	0	0	0	0	0
Elioraea	0	0.00535656	0.00296085	0	0	0	0	0.00105648	0.00261444	0	0	0	0	0	0	0	0	0	0
Azospira	0	0	0	0	0	0	0	0.0020254	0.00495333	0	0	0	0	0	0	0	0	0.000821788	0
Occidentia	0	0	0	0	0	7.73679e-05	1.46241	0.016419	0.00245037	0	0	0	0	0	0	0	0	0	0
Desulfitobacterium	0.00106193	0.00227994	0.000326111	0.00172715	0	2.36195e-05	0	0	0	0.0477664	0.184364	0.0507113	0.126449	0.130101	0.058229	0.0482173	0.0521651	0.0159441	0.0519059
Phaeospirillum	0	0	0	0	0	0.00742618	0	0.00230203	0.00812083	0	0.00103154	0.0074225	0.0010332	0.00257335	0.00242832	0.00214468	0.000233444	0	0.00133088
Thermicanus	0	0.000564335	0	0	0	0	0	0	0	0	0.0151886	0.0106262	0.00965849	0.00682729	0.000600288	0.00304717	0.000516672	0.00189676	0.00160023
Hydrogenivirga	0	0.000700429	0	0	0	0.0158469	0	0	0	0	0.000177915	0	0.00137304	0.00349457	0.00116404	0.00115562	0.000471107	0.000311804	0.00179199
Basfia	0.00988958	0.0107133	0.00592243	0.00455167	0	0	0	0	0	0.269087	0.007534	0.23761	0.0940937	0.115783	0.144288	0.988487	0.0293883	0.132712	0.337408
Tepidanaerobacter	0	0.000783573	0	0	0	0	0	0	0	0	0.0471521	0.00299583	0.0302408	0.0330958	0.0108795	0.0134485	0.00910678	0.0018626	0.0177558
Mitsuokella	0	0	0	0	0	0	0	0.00451476	0.00230427	0	0	0	0.000123611	0	0.000268458	0.000464544	0	0	0
Halothiobacillus	0	0	0	0	0	0	0	0	0	0	0.000968604	0	0.000263981	0.00181226	0.000142347	0.000437191	0.00756666	0.0184089	0.000487797
Acidithiobacillus	0	0.00650249	0.00179713	0.00241794	0	0.0315129	0	0.00286405	0.00157805	0	0.000461096	0	4.10937e-05	0	0.00028621	0.000997185	0.000313233	0.000404046	0
Enterobacter	0.0189059	0.003015	0	0.0180331	0	0.0120467	0.00523702	0.0586198	0.0644013	0.0256998	0.0190988	0.0215546	0.00254974	0.00321649	0.00663723	0.0122093	0.00942263	0.0063249	0.00558282
Parasutterella	0	0.000761655	0	0	0	0	0	0	0	0	0	0	0	0	0.00222041	0	0.00191408	0	0
Hirschia	0	0	0	0	0	4.67891e-05	0	0	0	0	0	0	0	0	0	0	0	0	0
Ideonella	0	0	0	0	0	0	0	0	0	0	0.000892443	0	0.000868767	0.000556589	0.00203098	0.00266985	0	0	0.000472295
Orenia	0	0.000519889	0	0.00371175	0	0.00126632	0	0	0	0	0.00486639	0	0.00241975	0.00207112	0.00516404	0.00339339	0.0032193	0.00186241	0.00378239
Atopococcus	0	0	0	0	0	0	0	0	0	0	0.0263183	0	0.0204429	0.0163166	0.00388144	0.00376837	0.00118292	0.00162976	0.0128009
Microlunatus	0	0	0	0	0	0	0	0	0	0	0.00255772	0.0037561	0.00223067	0.00250818	0.000250878	0.00671518	0	0.0163775	0.00408061
Thioflavicoccus	0	0	0	0	0	0.0143529	0	0	0	0	0	0	0	0	0	0	0	0	0
Mariprofundus	0	0	0.000557444	0	0	0	0	0	0.00107228	0	0.00167378	0	0.000673997	0	0.000109584	0.000923716	0	0	0
Balneatrix	0	0	0	0	0	0.00149351	0	0	0	0	0	0	0	0	0	0	0	0	0
Desulfobacca	0	0	0	0	0	0	0	0	0	0.00499142	0.000238498	0	0.000796013	0.000594974	0.00474409	0.00143264	0.00210225	0	0.000960876
Pelagibacterium	0	0	0	0	0	0	0	0	0.000560871	0	0	0	0	0	0	0	0	0	0
Pyrenophora	0	0	0	0	0	0	0	0	0	0.0227829	0	0.0521651	0	0.00338734	0	0	0	0	0.00410288
Vagococcus	0	0.000554283	0	0	0	0	0	0	0	0	0.0189044	0	0.0152982	0.0191512	0.00617898	0.00548516	0.00412137	0.00207425	0.0101
Sulfuricella	0	0	0	0	0	0	0	0.000969836	0.00137497	0	0.000439139	0	0	0.00109551	0.000353682	0.000125186	0	0	0
Lachnobacterium	0	0	0	0	0	0	0	0	0	0	0.0101204	0	0.00309215	0.00784428	0.0134947	0.00168499	0.0206356	0.000169234	0.00110441
Oceanicola	0	0	0	0	0	0	0	0	0.00136081	0	0	0	0	0	0	0	0	0	0
Frateuria	0	0	0	0	0	0	0	0	0	0	0.000230548	0	0.00076948	0	0.000928416	0.00102108	0	0	0
Lacticigenium	0.000603528	0	0.000113378	0.000385454	0	0	0	0	0	0	0.0670658	0.00936549	0.0533424	0.0595575	0.00804333	0.0155716	0.00338736	0.00889068	0.0199667
Acidipropionibacterium	0	0	0.000189321	0	0	0	0	0	0	0	0.00184421	0	0.00234247	0.00166834	0.000261242	0.00603102	0.000641015	0.00090739	0.00164035
Dactylosporangium	0	0	0	0	0	0	0	0	0	0	0.000476996	0	0.000176892	0.000793299	9.6043e-05	0.000468367	0	0.000557305	0.000320292
Pseudothermotoga	0	0	0	0	0	0	0	0	0	0	0.0288887	0.00627913	0.0201487	0.0250911	0.0041398	0.0092274	0.00315975	0.00171413	0.00112587
Limnobacter	0	0	0	0	0	0	0	0	0	0	0.000140793	0.0186958	0.00140267	0.000351232	0.0011547	0.00143109	0.00236995	0.000986982	0.00224335
Phocaeicola	0	0	0	0	0	0.00134542	0	0	0	0	0.000323576	0	0.000777335	0.000807216	0.00172608	0.000972883	0	0.000986146	0.00178533
Caldanaerobacter	0.000530145	0	0	8.91347e-05	0	0	0	0	0	0	0.0254968	0	0.0176143	0.0191263	0.00935823	0.00353165	0.00456224	0.000547859	0.0168411
Elusimicrobium	0	0	0	0	0	0.00276148	0.0137942	0	0	0	0	0	0.000201171	0	7.28169e-05	0.000309282	0	0.00126759	0.00145701
Moritella	0	0	0	0	0	0.0049934	0	0.099328	0.08058	0	0.000451686	0	0.000661213	0	0.00491889	0.000745238	0.00776609	0.000960109	0.00110358
Aneurinibacillus	0.000618695	0	0.000334676	0	0	0	0	0	0	0	0.00793959	0	0.00325145	0.00889295	0.00541935	0.0014534	0.00434737	0	0.00218552
Fomitiporia	0	0	0	0	0	0.000727232	0.569284	0.00204803	0.00201672	0	0	0	0	0	0	0	0	0	0
Gilliamella	0	0.000464464	0	0	0	0	0	0.00246039	0.0060462	0	0.00069687	0	0.00116294	0.000347693	0.00341053	0.00159147	0.0021677	0	0.000371539
Modestobacter	0	0	0	0	0	0	0	0	0	0	0.000215298	0	0.000479053	0	0	0.000409167	0	0	0.000867406
Serpula	0.14909	0.182435	0.0459055	0.0072901	0	0	0	0.0272865	0.0164889	0	0	0	0	0	0	0	0	0	0
Acinetobacter	0	0.000545948	0.000399664	0.00981663	0.241573	0.0381827	0	0.00893421	0.028913	0	0.0077286	0.00744472	0.00244243	0.00180068	0.0161103	0.0114984	0.00423738	0.0183293	0.00666331
Desulfosporosinus	0.00073909	0.00177137	0.000328983	0.00130706	0	0.101788	0.0112561	0.0081302	0.00518692	0.0594405	0.0652054	0.0173204	0.0408811	0.0591463	0.0281509	0.0255901	0.0208957	0.0254025	0.0246197
Leminorella	0	0	0	0	0	0.000473029	0	0	0	0	0.000247016	0	0.00123357	0.00128905	0.00212361	0.00677052	0.00585588	0.00446117	0
Acidobacterium	0	0	0	0	0	0	0	0	0	0	0	0	0	0	0	4.69446e-05	0	0	0
Alloscardovia	0	0	0	0	0	0	0	0	0	0	0.00254814	0	0.000996365	0.00169367	0.00193303	0.0010612	0.000244387	0.000838786	0.000622691
Simonsiella	0	0	0	0	0	0	0	0	0	0	0.000904325	0	0.000172917	0.0023799	6.25898e-05	0.00072882	0.000425021	0	0
Succinispira	0	0	0.000242758	0	0	0.000468494	0	0	0	0	0.0158169	0.00694563	0.0103136	0.0125744	0.0029789	0.00460463	0.000784465	0.000701851	0.000934036
Yersinia	0.00350843	0.00429228	0.000593142	0.00472025	0	0.331995	0.0678105	0	0.00150475	0.0441926	0.00657864	0.00834408	0.00818699	0.00517629	0.0128317	0.0116535	0.0122405	0.00812285	0.014224
Zymobacter	0	0	0	0	0	0.00467631	0	0	0	0	0	0	0	0	0	0	0	0	0
Mesoflavibacter	0.00664864	0.0191915	0.0029779	0.0124623	0	0.00442669	0	0	0	0	0.00262295	0.0119007	0.0056619	0.00857799	0.00382226	0.00522657	0.00214856	0.00288304	0.00344812
Caldibacillus	0	0	0.000164942	0.000274	0	0	0	0	0	0.0078512	0.0418893	0.0105139	0.0232007	0.0281286	0.00174384	0.00911215	0.000759186	0.0083669	0.00210835
Oligella	0.00137939	0	0.00098695	0.00283283	0	0	0	0	0	0	0.00046759	0	0.000383223	0.00192077	0.00115174	0.000801851	0.000881998	0	0.000627953
Cetobacterium	0.123335	0.307717	0.0588922	2.64864	0.714509	25.1918	4.75872	0.00137303	0.000291989	7.43281	13.4357	4.66742	5.37715	7.7766	2.41696	7.12144	4.49574	7.80255	24.705
Limnohabitans	0.000241789	0	0	0	0	0	0	0	0	0	0.00288087	0.00920939	0.00176892	0.00105773	0.00695413	0.00497034	0.00336768	0.000185768	0.000640584
Trachipleistophora	0.000678569	0	0	0	0	0	0	0	0	0.239588	0	0	0.00132384	0	0.000598978	0	0	0	0
Microbotryum	0	0	0	0	0	0.00134264	1.00938	0.00437729	0.00279263	0	0	0	0	0	0	0	0	0	0
Brachymonas	0	0.000424627	0	0	0	0	0	0	0	0	0.013764	0	0.000239994	0	0.000280944	0.0010899	0.000457332	0.000935412	0.000434548
Oscillatoria	0.933561	1.08361	1.59021	0.130758	0	0	0	0	0	0.0866868	0.00117474	0.0486012	0.000903301	0.00332769	0.00376758	0.000826317	0.00258529	0.00142671	0.00147927
Eremococcus	0	0	0.000371629	0	0	0	0	0	0	0	0.00568547	0	0.00104666	0.00318428	0.000823947	0.000691728	0.00230011	0.00140668	0
Thermobifida	0	0	0	0	0	0	0	0	0	0	0.00124942	0	0.000496438	0.00178108	3.59387e-05	0.000763228	0	0	0
Thiocapsa	0.000390755	0	0	0	0	0	0	0	0	0	0.0383304	0.0413601	0.0078978	0.00635663	0.00592255	0.00346829	0.00258998	0	0
Methanoculleus	0	0	0	0	0	0.0189216	0.00870915	0	0	0	0	0	0	0	0	0.000524963	0	0	0.000380415
Hyalangium	0	0	0	0	0	0	0	0	0	0	0	0.0121294	0	0	0.000380424	0.000333421	0	0	0
Flavonifractor	0	0	0	0.000341057	0	0	0	0	0	0.0355402	0.0102654	0	0.00537764	0.00826686	0.0110131	0.00260372	0.0102766	0	0.00570841
Nostoc	0.00835238	0.0200436	0.0862949	0.165297	0	0	0	0	0	0	0	0	0.000709198	0	0.000167346	0.000999363	0	0	0
Simkania	0	0	0	0	0	0	0	0	0	0.011678	0.00012604	0	7.0112e-05	0	0.00622522	0	0.00122962	0	0
Thermochromatium	0	0	0	0	0	0	0	0	0	0	0.000476996	0	0	0	0	0	0	0	0
Caloramator	0.000879406	0	0	0	0	0	0	0	0	0	0.0272914	0.00802109	0.0229503	0.0191	0.00637541	0.0114898	0.00593524	0.00180411	0.0155686
Thermobaculum	0.000396899	0	0	0	0	0	0	0	0	0	0	0	0	0	0.00365228	0	0.00155278	0	0
Ottowia	0	0	0	0	0	0	0	0	0	0	0	0	0.000455718	0	0.000804093	0.00204071	0	0.000430982	0
Succinatimonas	0	0	0	0	0	0	0	0	0	0	0.000400953	0	0.000446075	0	0.00102195	0.000381	0.0012025	0	0
Symbiobacterium	0	0	0	0	0	0	0	0	0.000861016	0	0	0	0	0	0	0	0	0	0
Brenneria	0	0	0.000203392	0	0	0	0	0.004146	0.00689452	0	0	0	0.000274979	0	0.000150554	0.00293363	0	0	0
Parastagonospora	0	0	0	0	0	0	0	0.00321577	0.00083584	0	0	0	0.000284992	0	0	0	0	0	0
Solitalea	0.00035354	0	0.00019739	0.000164053	0	0.0175506	0	0	0	0.0104023	0.00314275	0.0148508	0.00785034	0.00638932	0.0198269	0.0117538	0.016957	0.00595537	0.00838217
Oleispira	0	0	0	0	0	0	0	0.00533234	0.00478612	0	0.000110885	0	0	0.000276621	0.00350566	5.90764e-05	0.00282098	0	0
Lechevalieria	0	0	0	0	0	0	0	0	0	0	0.00034261	0	0.00057175	0	0.000181154	0.000602286	0	0.00030022	0
Morganella	0	0	0	0	0	0	0	0.0299187	0.0176463	0	0.000982216	0	0.000182125	0	0.000131846	0.000466668	0	0.000573793	0
Anaerovibrio	0	0	0	0	0	0	0	0	0	0	0	0	0	0	0	0	0.000840901	0	0
Azovibrio	0	0	0	0	0	0	0	0	0	0	0.00486663	0.00475437	0.00235405	0.00263927	0.000276927	0.000884677	0	0.00129789	0.00021312
Nitrospina	0	0	0	0	0	0	0	0	0	0	0.000242682	0	0	0	0.0031273	0	0	0	0
Helicobacter	0.00525314	0.00444584	0.000216561	0.0110201	0	0.0413236	0.0146185	0	0	0	0	0.00700433	0.00127151	0.00155531	0.0246243	0.00185139	0.031369	0.000273158	0.00156988
Streptobacillus	0	0.000975604	0	0	0	0.0282976	0	0	0	0	0.00225862	0	0.00415216	0.00117476	0.00191079	0.0034012	0.00124793	0	0.0012137
Cupriavidus	0	0	0	0	0	0	0	0	0	0	0.00212666	0	0.000404035	0	0.000210158	0.00157596	0.000358733	0	0.00139241
Verticillium	0	0	0	0	0	0	0	0.0131712	0.00217855	0	0	0	0	0	0	0	0	0	0
Chlorobaculum	0	0	0	0	0	0.00469058	0.00489679	0	0	0	0.00314378	0	0.00485812	0.00474331	0.00291364	0.00496386	0.000439968	0.00315667	0.00233051
Pararhodospirillum	0	0	0	0	0	0	0	0.005488	0.00634266	0	0	0	0	0	0	0	0	0	0
Desulfovirgula	0	0	0	0	0	0	0	0	0	0	0.00581895	0	0.00464591	0.00372059	0.00172393	0.000949521	0.000421584	0.00104551	0
Collinsella	0	0	0	0	0	0	0	0	0	0	0.00727702	0	0.00330515	0.00203067	0.00108803	0.000811606	0.000625631	0.000650812	0.000748065
Anabaena	0.00409026	0.0045382	0.00428454	0.0180421	0	0.000524749	0	0	0	0	0	0	0	0.000616223	0.00133981	0.00061028	0.0019958	0.034619	0
Rahnella	0	0	0	0.000316102	0	0.111401	0.0157111	0	0.0026964	0.0181152	0	0	0	0.00134667	0	0.0010392	0.000476853	0.000591287	0
Subdoligranulum	0.000419315	0.00108375	0.000384123	0	0	7.83967e-05	0	0	5.85293e-05	0	0.0146815	0	0.00981155	0.0154853	0.0133002	0.00402312	0.0166195	0.00150966	0.000230769
Thiorhodovibrio	0	0	0	0	0	0	0	0.00211662	0.00216058	0	0.00182011	0	0	0	7.3296e-05	0.000172954	0	0	0
Sediminispirochaeta	0	0	0	0	0	0.000871636	0	0	0	0	0.00591002	0	0.00252106	0.00273237	0.00792293	0.00171807	0.00607017	0	0.00249908
Acetobacter	0.0438911	0.261586	0.842183	0.022826	0.656136	0	0	0.000593201	0.00113536	0.0349771	0.00312802	0.0262146	0.00561288	0	0	7.16746e-05	0	0.00191076	0.0136679
Haematobacter	0	0	0	0	0	0.00597049	0	0.000833178	0.00100404	0	0	0	0	0	0	0	0	0	0
Gulosibacter	0	0	0	0	0	0	0	0	0	0	0	0	0.000218292	0	0	0.000111868	0	0	0
Arthrobacter	0.000266274	0	0.000120408	0	0	0	0	0	0	0.00742723	0.00168181	0	0.00210599	0.00193863	0.00125955	0.00286794	0.0016818	0.00108565	0.00221277
Azospirillum	0	0.00395778	0.0160612	0.00687831	0	0	0	0.00526013	0.00724101	0	0.000409105	0	0.000605082	0.000765438	0.00182154	0.000829394	0	0	0.000206029
Paraglaciecola	0.00543089	0.00644535	0.000286658	0.0213019	0	0.00202101	0	0.115065	0.0597518	0.0109546	0.000102466	0	0.00212534	0.00323453	0.00701446	0.00344148	0.0109469	0.00801065	0.000745563
Rhodopseudomonas	0	0	0	0	0	0	0	0	0	0	0.000243751	0.0109539	0.000677956	0	0.000736189	0.00106193	0	0	0
Alcanivorax	0	0	0	0	0	0	0	0.0286459	0.00679963	0.00493176	7.34814e-05	0	0.000509165	0.000549936	0.00417688	0.00483907	0.00244328	0.00012878	0.00044407
Leucobacter	0	0	0	0	0	0	0	0	0	0	0.00815321	0	0.00703177	0.0118552	0.000179752	0.00578954	0.000610967	0	0
T5virus	0.00758662	0.00357104	0.000328983	0.00566565	0	0	0	0.0185995	0.0147132	0	0.000392422	0	0.000218292	0	0.000158028	0.00010331	0	0	0
Lyngbya	0.0398569	0.0449175	0.396755	0.0532009	0	0	0	0.0138443	0.00675191	0	0	0.019884	0	0.000776717	0.000749113	0.000192116	0.00214799	0	0
Magnusiomyces	0	0	0	0	0	5.22645e-05	0.0748411	0	0	0	0	0	0	0	0	0	0	0	0
Veillonella	0	0	0	0	0	0	0	0	0	0	0.00135782	0	0	0.000513137	0.0052624	0	0.00153678	0	0
Paenibacillus	0.00276841	0.000787305	0.00104991	0.00325484	0	0.0332088	0	0.0144537	0.0124713	0.0798792	0.516625	0.120452	0.346547	0.360549	0.0739877	0.141198	0.0394525	0.0633967	0.121793
Cecembia	0.00450749	0.015559	0.00216419	0.0128266	0	0	0	0.00955588	0.00246322	0.012136	0.0270591	0	0.0153801	0.0179218	0.00342437	0.00624863	0.00200354	0.000850783	0.0111236
Streptomyces	0	0	0	0.000244532	0	0	0	0.00426277	0	0	0.0384362	0.00548904	0.0278487	0.0314844	0.013839	0.0216307	0.00415028	0.00193562	0.00639155
Gemmata	0	0	0	0	0	0	0	0.00134779	0.00191081	0	0.00158211	0	0.00126224	0.000870877	0.000984062	0.00192883	0.0004934	0	0
Coprobacter	0.00239995	0.00103235	0.000783966	0.000682293	0	0.2921	0.0460823	0	0	0.079851	0.03097	0.0777325	0.14942	0.0919275	0.0895796	0.124423	0.046588	0.0432015	0.143597
Akkermansia	0.00506977	0.0154714	0.00422324	0.00449532	0	0.000265847	0	0	0	0.299672	0.339052	0.219413	0.179518	0.241928	1.15423	0.24909	0.193587	0.0166186	0.00799677
Rhodopirellula	0	0	0.00015927	0	0	0	0	0	0	0	0.00469381	0	0.00409752	0.00117475	0.0234278	0.00490172	0.00953056	0.000737422	0.00237138
Spirulina	0.582746	0.646718	0.809237	0.0658184	0	0	0	0	0	0	0	0.00796967	0.000394605	0.00463484	0.00146404	3.37038e-05	0.00156658	0.00170202	0.00214349
Anaeromyxobacter	0.000513064	0	0.000244731	0	0	0	0	0	0	0	0.035988	0.0202157	0.0317801	0.0353502	0.00480059	0.00936144	0.00317902	0.00275934	0.0135929
Candida	0.0288489	0.00871334	0.045067	0	0	0.000320966	0	0.0475806	0.00339019	0.0645846	0.00192457	0.0648662	0	0.00960236	0	0	0.00476023	0.00843226	0
Gracilibacillus	0	0.000249237	0.000354141	0	0	0	0	0	0	0	0.0370412	0.0104039	0.0235247	0.0261326	0.00320369	0.0109003	0.00237945	0.00267827	0.00334359
Flexithrix	0	0	0	0.0030423	0	0.0144439	0	0	0	0.00716914	0.00157039	0.00627913	0.00389612	0.00447013	0.00946757	0.00342932	0.00370901	0.00165733	0.00296457
Ochrovirga	0.00442855	0.0121019	0.00158431	0.0132633	0	0.00326859	0	0	0	0	0.000243751	0	0.00105401	0.000608079	0.000886197	0.00117981	0.000228666	0	0.00294612
Azorhizobium	0	0	0	0.00228709	0	0.000277249	0	0.000990806	0.000632117	0	0	0	0	0	0	0	0	0	0
Prochlorococcus	0.569804	0.633007	0.927192	0.0884355	0	0	0	0	0	0.350341	0.00881808	0.445373	0.00350334	0.0286122	0.0011045	0.000247317	0.0166318	0.00914821	0.0165994
Pseudarthrobacter	0	0	0	0	0	0	0	0	0	0	0.00388152	0.0175842	0.000838877	0.00278294	7.20173e-05	0.003128	0.000630676	0.00144621	0.00219309
Halothece	0.193276	0.242519	0.165747	0.00692529	0	0	0	0	0	0.0283482	0	0	0	0.00097207	0.000876258	0	0.00660148	0	0
Anaerophaga	0.00016851	0.000760301	0.000638204	0.00709833	0	0.0210494	0	0	0	0	0.0050368	0.00510582	0.0156941	0.0123408	0.0246652	0.0145694	0.0169936	0.00880346	0.0137926
Alicycliphilus	0	0	0	0.000533341	0	0	0	0	0	0	0	0	0	0.000568041	0.00132861	0.000735707	0.000321826	0.000798115	0.00045869
Abiotrophia	0.000354533	0.000518651	0	0	0	0	0	0	0	0.0104315	0.0199332	0	0.0134327	0.0118948	0.00121941	0.00497577	0.000372399	0.00155133	0.00159231
Bordetella	0	0	0	0	0	0.00915441	0	0.000860559	0.00763421	0	0.00500016	0	0.00028161	0.00130221	0.0022055	0.00128265	0	0.0102428	0.000557308
Rubritepida	0	0	0	0	0	0	0	0	0.00068905	0	0	0	0	0	0	0	0	0	0
Papiliotrema	0	0	0	0	0	0	0	0.00635719	0.00150214	0	0	0	0	0	0	0	0	0	0
Paeniclostridium	0.000259166	0	0.000134384	0.00086629	0	0.0795135	0.00599579	0	0	0.018166	0.126459	0.0201417	0.0891249	0.0824377	0.0182873	0.0383169	0.0199469	0.0197118	0.056356
Serratia	0.00101785	0	0.000258386	0.00104518	0.0220238	0.373015	0.0601598	0.0142107	0.0321405	0	0.0023554	0	0.0049785	0.00651656	0.00933554	0.0102103	0.00272665	0.00293987	0.00116106
Marvinbryantia	0.000437483	0.000803813	0.00010434	0.000437075	0	0	0	0	0	0.0128722	0.0669436	0.00430942	0.0515245	0.0527334	0.0203249	0.0158744	0.0226303	0.00325554	0.0190247
Trametes	0.526722	0.491896	0.314894	0.173758	0	0	0.0510609	0.0150952	0.00081654	1.10112	0.0164256	1.41096	0.00424522	0.0334122	0.002398	0.000689898	0.0207969	0.0277736	0.0167556
Trichormus	0	0	0.00466697	0.0233914	0	0	0	0	0	0	0	0	0	0	0	0	0	0	0
Butyricicoccus	0.00102613	0.000693737	0	0.000206372	0	0	0	0	0	0.0343132	0.0574778	0.0303505	0.039803	0.0346196	0.0170548	0.0147102	0.0127908	0.00488707	0.0093022
Blastocladiella	0.000760324	0.00306192	0.0070117	0.0119712	0	0	0	0	0	0	0	0	0	0	0	0	0	0	0
Magnetospirillum	0	0	0	0	0	0	0	0.003029	0.00401225	0	0	0	0	0	0.000666038	0.000371475	0	0	0
Enterovirus	0	0	0	0	0	0	0	0	0	0.304644	0.00189863	0.277752	0.0026995	0.0112297	0	2.8575e-05	0	0	0.00772316
Labrenzia	0.000419315	0	0.0012775	0.00926982	0	0	0	0	0.00345757	0	0.000779317	0	0.000722516	0.000648047	0.000679967	0.000543059	0	0	0
Serinicoccus	0	0	0	0	0	0	0	0	0	0	0	0	0.000130975	0	0	0.000758935	0	0	0.000474305
Scytonema	0.00200541	0.00993146	0.0164855	0.00297465	0	0	0	0	0	0	0.0031385	0	0.000459499	0.000896325	0.00462539	0.000950997	0.00262429	0	0.00110358
Ranavirus	0	0	0	0	0	0	0	0	0	0	0.00327417	0.17761	0	0.0110722	0.000458747	0.000125186	0.00669124	0.00285209	0
Moraxella	0.00274378	0.0015785	0.00043626	0.00140872	0	0.00160656	0	0	0.00285812	0	0.012225	0.00900919	0.00239739	0.00457564	0.00379345	0.00200354	0.00231105	0	0.000804777
Chelativorans	0	0	0	0.00108909	0	0	0	0	0	0	0	0	0	0	0	0	0	0	0
Histoplasma	0.000717124	0	0	0.0139911	0	0	0	0.00533881	0.00201841	0	0	0	0	0	0	0	0	0	0
Rikenella	0	0.000298402	0.000205086	0	0	0.0490506	0.00546766	0	0	0.0296077	0.00444751	0.00340621	0.0231782	0.0123108	0.0229026	0.023056	0.0130912	0.0117139	0.0198852
Aestuariibacter	0	0	0	0	0	0	0	0.035546	0.0147839	0	0	0	0	0	0.00286892	2.25656e-05	0.000671278	0	0
Crocosphaera	0.00773568	0.00351344	0.0256486	0.00751084	0	0	0	0	0	0	0.000206461	0	0.000229695	0.0010301	0.000706705	0.000417393	0.000291805	0	0
Shimazuella	0.000454006	0	0	0	0	0	0	0	0	0	0.0162125	0	0.00989299	0.00739383	0.00298175	0.00396422	0.00124086	0.00348817	0.000801882
Phikmvvirus	0	0	0	0.000378953	0.0642013	0	0	0	0	0	0	0	0	0.00898568	0.00150963	0.000747081	0.00130885	0	0
Coccolithovirus	0.161707	0.248229	0.0413427	0.0629526	0	0	0	0	0	0.0431816	0	0.00963774	0.000148692	0	0	0	0	0	0
Macrococcus	0	0	0	0	0	0	0	0	0	0	0.0141634	0	0.0106681	0.0123358	0.000570358	0.00333771	0.000266907	0.00132384	0
Nitritalea	0	0	0	0	0	0	0	0	0	0	0	0	0	0	0.000357083	6.74076e-05	0.000501307	0	0
Syntrophothermus	0.00047899	0	0.000114239	0.00108909	0	0	0	0	0	0	0.0379026	0	0.0300199	0.0295974	0.00467203	0.00925851	0.00385825	0.00110403	0.0112096
Weissella	0	0	0	0	0	0	0	0	0	0	0.0149722	0.00599165	0.0133494	0.0123075	0.0008812	0.00445609	0.00156346	0.00263591	0.00265534
Magnetococcus	0	0	0	0	0	0	0	0.00220842	0.00409297	0	0	0	0	0	0.00060769	0.000454082	0.000355472	0.000881555	0
Chitiniphilus	0	0	0	0	0	0	0	0	0	0	0.000422378	0	0.000234956	0	0.00202692	0.000161166	0.000909347	0	0
Gelatoporia	0	0	0	0	0	0.000481156	0.489553	0	0	0	0	0	0	0	0	0	0	0	0
Mogibacterium	0	0	0	0	0	0	0	0	0	0	0	0	0	0.000471106	0.000912573	0	0	0.000330959	0
Aeromonas	16.9794	0.80384	0.254047	0.609753	6.01871	0.629275	0.134489	0.0991441	0.0820482	19.3616	3.9161	18.398	21.3874	14.483	32.6684	31.299	34.5002	50.1822	25.151
Oceanospirillum	0.00376517	0	0	0	0	0	0	0.155726	0.0849646	0	0	0	0.000794819	0.00143198	0.00187652	0.00144352	0.00218751	0.000713022	0
Raphidiopsis	0	0	0	0	0	0	0	0	0	0.030192	0	0.0404315	0	0.00448891	0.000181154	0	0.00190741	0	0.00543715
Alistipes	0.00526894	0.00601997	0.00075726	0.00731002	0	0.105088	0.0162209	0	0	0.0583601	0.0218283	0.0921169	0.0872061	0.0744565	0.115313	0.101103	0.0784708	0.0862668	0.127235
Cedecea	0	0.00110575	0	0.000198168	0	0.00699276	0	0.00777632	0.00446079	0	0.00803817	0	0.00763856	0.00832084	0.00217946	0.00291782	0.000951611	0	0.000961049
Sulfurovum	0	0	0.00018411	0.000198168	0	0	0	0	0	0.0168037	0.000173453	0	0.00181392	0.00168738	0.0180135	0.00169353	0.0272467	0.00151248	0.00104823
Sulfurimonas	0.000173371	0	0	0	0	0	0	0	0	0	0	0	0.00012987	0	0.0147986	0.000126191	0.0176019	0	0
Maritalea	0	0	0	0	0	0	0	0	0.00100812	0	0	0	0	0	0	0	0	0	0
Flectobacillus	0	0	0	0	0	0.00331229	0	0	0	0	0.00160799	0	0.00366171	0.00109178	0.0113302	0.00555407	0.00980947	0.00380112	0.00874026
Dichelobacter	0	0	0.000445955	0.00192003	0	0	0	0	0	0	0	0	0	0	0	0	0	0	0
Atopobium	0	0	0	0.00111726	0	0	0	0	0	0.0215908	0.014592	0.0101907	0.0104666	0.0171161	0.00289993	0.00736706	0.00109569	0.000794844	0.00116186
Nannizzia	0	0	0	0	0	0	0	0	0	0	0.000966489	0	0.000806441	0	0	0.000160719	0.00136601	0.0055049	0.00340712
Lewinella	0	0	0	0.0239365	0	0.000186227	0	0	0	0	0.0123102	0	0.00530115	0.00449753	0.00454545	0.00402308	0.000566694	0.00027239	0.00435835
Kutzneria	0	0	0	0	0	0	0	0	0	0.0120182	0.00499082	0.00804704	0.00037999	0.00406194	0.000680405	0.00214759	0	0	0.000688035
Candidatus Regiella	0	0	0	0	0	0.00393305	0	0	0	0	0.000155426	0	0.00129688	0.00116321	0.000563309	0.000723685	0	0.00027239	0.000626189
Mesonia	0.00138184	0.00403395	0.00111489	0.00480007	0	0	0	0	0	0.0262947	0.000350199	0	5.19919e-05	0.000233166	0.0105905	0.00146584	0.0020158	0	0.000141809
Pantoea	0	0	0	0	0	0.0137302	0.00894287	0	0	0	0.000819726	0	0.00100525	0.000418285	0.00352828	0.00324292	0.00347573	0.00574643	0.00743077
Isoptericola	0	0	0	0	0	0	0	0	0	0	0.000914198	0	0.00189677	0.00260381	0.00102954	0.00186825	0.000332782	0.000412643	0.000553159
Plesiocystis	0	0	0	0	0	0	0	0.000985479	0.000628718	0	0	0	0	0	0.00236433	0	0.000754378	0	0
Hyphomicrobium	0	0	0	0	0	0	0	0.0020254	0.00433696	0	0	0	0	0	0	0	0	0	0
Thiomonas	0	0	0	0.000661234	0	0	0	0.0012302	0.00279055	0	0.00239415	0	0	0	0.000149544	0.00115123	0	0.00130162	0
Rivularia	0	0	0	0	0	0	0	0	0	0	0	0	0.000464008	0	0.000615834	0.000676852	0.000785968	0	0.00280054
Mucispirillum	0	0	0.000181885	0	0	0	0	0	0	0	0	0	0	0	0.00201952	0	0.000945061	0	0
Saccharophagus	0	0	0	0	0	0.000367729	0	0	0.000631629	0	0	0	0	0	0.000251301	0.000355791	0	0	0
Paraclostridium	0	0.00226684	0.000538569	0.000399184	0	0.072896	0.0167472	0	0	0.0166063	0.179825	0.0280859	0.134253	0.127897	0.0217992	0.052038	0.0204023	0.0281626	0.0697893
Paludibacterium	0	0	0.000188727	0.000101569	0	0	0	0	0	0	0.000260179	0	0.00313581	0.000649063	0.00237488	0.00308612	0.00220638	0.00243187	0.000349409
Sulfurihydrogenibium	0	0	0	0	0	0	0	0	0	0	0.00189167	0	0.00238395	0.000589889	0.00380235	0.00116085	0.00209943	0	0
Spongiibacter	0	0	0	0	0	0	0	0.000883795	0.00320765	0	0	0	0	0	0	0	0	0	0
Marinobacter	0	0.00726111	0.00361224	0.00154525	0	0	0	0.0393306	0.0225361	0	0.000796347	0	0.00212691	0.000990675	0.0036254	0.00461779	0.00148031	0.00486281	0.00130883
Granulicoccus	0	0	0	0	0	0	0	0	0	0	0.00267909	0.00476348	0.00244285	0.00119202	0.000120384	0.00383934	0	0.00104252	0.00222149
Candidatus Aquiluna	0	0	0	0	0	0	0	0	0	0	0.000217841	0	0.000484712	0	0	0.0004968	0	0.000381776	0
Pseudoflavonifractor	0	0.000814385	0.000140993	0	0	0.00459424	0	0	0.00331749	0.0253221	0.0585529	0.0146045	0.0457919	0.0497364	0.0149586	0.0162421	0.013139	0.00354038	0.0122199
Glomus	0	0	0.00130878	0	0.351087	0	0	0	0	0	0	0	0	0	0	0	0	0	0
Facklamia	0	0	0	0	0	0	0	0	0	0	0.00382905	0	0.00109713	0.000766855	0.00105185	0.00119498	0.00160411	0	0
Dactylococcopsis	0.00119445	0.00893323	0.0252591	0	0	0	0	0	0	0	0	0	0	0	0	0	0.0002467	0	0
Sulfurospirillum	0.00272962	0.000812811	0.000770699	0.00219059	0	0	0	0	0	0.0547701	0.00140964	0.0236754	0.00226424	0.00319962	0.30961	0.00566455	0.381004	0.00709733	0.00730408
Chitinophaga	0.00144455	0.000797925	0.0010379	0.00191891	0	0	0	0	0	0.00790131	0.0019505	0	0.00197327	0.00209034	0.0251658	0.0155669	0.0082549	0.0039323	0.00207854
Rodentibacter	0.000683171	0.00063694	0.00062606	0.000183053	0	0	0	0.00147524	0.00397387	0.0598978	0.00200865	0.0594314	0.00815159	0.0114	0.0121368	0.0833372	0.0029682	0.0108804	0.0351638
Prosthecobacter	0	0.000345767	0	0	0	0	0	0	0	0	0.00114176	0	0	0.000219102	0.00293556	0	0	0	0.000176923
Novispirillum	0	0	0	0	0	0	0	0	0.00132184	0	0	0	0	0	0	0	0	0	0
Paraoerskovia	0	0	0	0	0	0	0	0	0	0	0.000294316	0	0.000163719	0.00182111	8.77243e-05	0.00055934	0	0.000515803	0.00029644
Kiloniella	0.000401955	0	0	0	0	0	0	0	0.00188959	0	0	0	0	0	0.00280299	0	0.000996227	0	0
Caldalkalibacillus	0.00478622	0.00165956	0.0362266	0.271547	0	0	0	0	0	0.0122158	0.0580986	0.0605677	0.0451357	0.0367763	0.00498393	0.0133401	0.0035968	0.00681924	0.0142994
Indibacter	0	0	0	0	0	0	0	0	0	0	0.00031618	0	0.00162111	0	0.000515054	0.0015917	0.00034451	0.00149515	0.00147306
Thiorhodococcus	0	0.0205825	0.015865	0.0427782	0	0	0	0	0	0	0.00372794	0	0.00336929	0.00484152	0.00331553	0.00634928	0.00127161	0.000550534	0.000765484
Franconibacter	0.000725367	0	0	0	0	0	0	0	0	0	0	0	0	0	0	0	0	0	0.00448409
Oceanimonas	0.0136746	0.014541	0.0014638	0.00755911	0	0.0108541	0.0071543	0	0.00127387	0.039362	0.00208522	0	0.00933887	0.0082295	0.0171536	0.0152179	0.0146521	0.01608	0.00826245
Bipolaris	0	0	0	0	0	0.000491286	0.086455	0	0	0	0	0.0230235	0	0	0	0	0	0	0
Vitreoscilla	0.000759369	0	9.726e-05	0	0	0	0	0	0	0	0.00999685	0	0.00256909	0.00898885	0.0033824	0.00693896	0.00294154	0.00438822	0.003093
Hydrogenophaga	0	0.00105234	0.000248777	0	0	0	0	0	0.00122984	0	0.00415982	0	0.000648829	0.00235511	0.026668	0.0318832	0.00121813	0.00255208	0.000347232
Rubidibacter	0.0176276	0.00608473	0.06424	0.000362016	0	0	0	0	0	0	0	0	0	0	0	0	0	0	0
Olivibacter	0	0	0	0	0	0.000649707	0	0.00400654	0.000710028	0	9.13061e-05	0	0	0	0.0047177	0.000707981	0.00154859	0	0
Caldicoprobacter	0	0.000568756	0	0	0	0	0	0	0	0.00851747	0.0619247	0.0206896	0.0454195	0.0454418	0.0144747	0.0211017	0.0102118	0.00437486	0.0181898
Halonatronum	0	0	0	0	0	0.000399762	0	0	0	0	0.00574439	0	0.00458727	0.00318051	0.00240325	0.00520135	0.00198212	0.00625619	0.0141253
Algibacter	0.0196227	0.0480377	0.00669357	0.0348231	0	0.000700783	0	0	0	0	0.000330337	0.00379481	0.00178588	0.00137311	0.0120109	0.00513552	0.00471043	0.00517045	0.00443647
Laccaria	0	0	0	0	0	0.000742641	0.687145	0	0	0	0	0	0	0	0	0	0	0	0
Desulfomonile	0.000266274	0.00684979	0.00315021	0.00376749	0	0.00099585	0	0	0	0.00882094	0	0.00960053	0.000281077	0.000932662	0.0156014	0.000188721	0.00924169	0.000235367	0
Thermoanaerobacter	0.00105698	0.00245479	0	0.000435773	0	0.0243044	0.0111668	0	0	0.06977	0.124245	0.0161041	0.098223	0.0916916	0.0197634	0.0361252	0.0133438	0.00592338	0.0326287
Faecalitalea	0.00293871	0.000633237	0.000533368	0.000693446	0	0.00749745	0	0.0014246	0.00181774	0.0568812	0.35266	0.11228	0.274425	0.306901	0.0538664	0.0945161	0.0354862	0.0184654	0.102219
Staphylococcus	0.000298378	0.00172351	0.000130878	0	0	0.00413211	0	0	0	0.0392161	0.245534	0.027034	0.159826	0.179855	0.0252305	0.062037	0.0196566	0.0249089	0.0437828
Sphingobacterium	0.00039426	0.000345767	9.21959e-05	0.000103186	0	0.00481835	0	0	0	0.0293066	0.00121781	0	0.00884713	0.00615916	0.0170966	0.0184993	0.0141135	0.0127256	0.0096089
Saprospira	0	0	0	0	0	3.19017e-05	0	0.0482944	0.00202294	0	0.000479061	0	0.000532973	0	0.00125817	4.5522e-05	0.000338545	0	0
Chamaesiphon	0.0184555	0.0198769	0.223096	0.800372	0	0	0	0	0	0.038219	0.000379633	0.0170603	0.000211178	0.00142059	5.73293e-05	5.41111e-05	0.000536561	0.000665324	0.0013383
Providencia	0.000222599	0	0	0.00107109	0.010206	0.052385	0.026177	0.00864517	0.0325783	0	0.00458369	0.00438543	0.00326506	0.00144832	0.0139082	0.00524211	0.00301574	0.00119717	0.00125018
Pseudanabaena	0.849595	0.894017	1.92463	1.52171	0	0	0	0.00922646	0.00501427	0.148095	0.00894496	0.0912401	0.00576835	0.00882034	0.00545995	0.00220505	0.00558234	0.00698943	0.00362855
Chloroherpeton	0	0	0	0	0	0	0	0	0	0	0	0	0.000125119	0	0.00231618	0.00258428	0.000434466	0.00211549	0.00155801
Mesorhizobium	0	0.0067398	0.00320403	0.00594188	0	0.000180694	0.0999857	0.00404521	0.00381171	0	0.00181973	0.00645854	0.000798906	0.00209055	0.00107679	0.00181681	0.00134244	0.00243332	0.00487913
Cyanobacterium	0.00532999	0.0217583	0.0526936	0.0295065	0	0	0	0	0	0	0	0.00663076	0	0	0	0	0	0	0
Delftia	0	0	0	0	0	0.000366176	0	0	0.0030256	0	0.000227702	0	0	0.000762619	0.000926697	0.00229712	0	0	0
Rhodoferax	0	0	0	0	0	0	0	0	0	0	0	0	0	0	0.000625235	0.00136796	0.000260679	0.00096971	0
Hamadaea	0	0	0	0	0	0	0	0	0	0	0	0	0	0	0.000346352	0	0	0	0
Leucothrix	0	0.000635083	0	0	0	0	0	0	0	0	0.000322633	0	0.000717882	0.00120729	0.000812026	0.00102703	0	0	0
Verrucosispora	0	0	0	0	0	0	0	0	0	0	0	0	0	0	0	0.000375557	0	0	0
Caldicellulosiruptor	0.00395282	0.00360947	0.00104518	0.00437332	0	0.040656	0.0137493	0	0	0.00995608	0.111792	0.0257025	0.0816046	0.0811245	0.018226	0.0352426	0.0142917	0.00725926	0.0596284
Nevskia	0	0	0	0	0	0	0	0	0	0	0	0	0.000425127	0	0.000307762	0.000551923	0.000216033	0	0.000307905
Candidatus Jettenia	0	0	0	0	0	0	0	0	0	0	0.000300715	0	0.00185673	0.00190047	0.00702801	0.00222694	0.00190154	0	0.00107519
Pseudoxanthomonas	0	0	0	0	0	0	0	0	0	0	0	0	0	0	0.000936184	0.000584158	0	0	0
Haloplasma	0.00326652	0.00746013	0.00291021	0.000961858	0	0	0	0	0	0.160426	0.725311	0.140584	0.516024	0.523329	0.0722276	0.181694	0.0396259	0.056961	0.179159
Saccharibacillus	0	0	0	0	0	0	0	0	0	0	0.00309306	0.0154443	0.00114705	0.00171471	0	0.000326571	0	0	0.000692308
Colletotrichum	0	0	0	0	0	0.00099971	0.638064	0.0409104	0.00209837	0	0	0	0	0	0	0	0	0	0
Terasakiella	0	0	0	0	0	0	0	0.00364965	0.00730974	0	0	0	0	0	0.000106105	0	0	0	0
Pneumocystis	0	0	0.000569753	0.00010221	0	0.00247968	2.2237	0	0.000423701	0	0.000558904	0.0251165	0.000310901	0.00139428	0	0	0	0	0.00112587
Sulfitobacter	0	0	0.000700046	0.0169385	0	0	0	0.00288342	0.00966925	0	0	0	0	0	0	0.000347031	0	0	0
Hungatella	0.003786	0.000943002	0.000873864	0.000641986	0	0.311523	0.12198	0	0	0.037108	0.189475	0.0634211	0.126339	0.143129	0.0922197	0.0568153	0.072817	0.0112581	0.0339548
Thermosynechococcus	0.0286761	0.0233414	0.250064	0.696848	0	0	0	0	0	0.0163314	0.00482338	0.00811268	0.000150632	0.000607034	0.000197734	8.57716e-06	0.000981796	0.00201844	0.00127911
Methanocorpusculum	0	0	0	0	0	0.00478169	0	0	0	0.0233561	0.000527063	0	0.00149414	0.00111678	0.00064899	0.00132223	0.000253087	0.000313822	0.00126251
Nodularia	0	0.00250185	0.00708282	0	0	0	0	0	0	0.191671	0	0	0.000127187	0	0.00202563	0	0.00129263	0.00500496	0
Bartonella	0	0	0.000637079	0.00514293	0	0	0	0.0122053	0.00949731	0	0	0	0.000233176	0	0.000766612	0	0	0	0
Actinopolymorpha	0	0	0	0	0	0	0	0	0	0	0.000368877	0	0.000410389	0	7.42733e-05	0.000455676	0	0	0
Beggiatoa	0.000876485	0.0174322	0.0159805	0.00884666	0	0	0	0.00131618	0.00343465	0	0.00490506	0	0.00166374	0.00215741	0.00269404	0.00312508	0.000385241	0	0
Virgibacillus	0.00506935	0.00174269	0.000113378	0.00637143	0	0.0203628	0.0244462	0	0	0	0.030276	0.00500309	0.0167482	0.0244271	0.00498561	0.0129075	0.00114304	0.00459011	0.00188918
Tumebacillus	0	0	0	0	0	0	0	0	0	0	0.0149394	0.00777043	0.00988462	0.0109091	0.00147927	0.00340344	0.000398999	0.00181036	0
Desulfobacula	0	0.000981232	0.0130909	0.00591219	0	0	0	0	0	0	0	0	0	0	0.0040075	0	0.00149035	0	0
Stomatobaculum	0	0	0	0	0	0	0	0	0	0	0.000628767	0	0	0	0.000886215	8.96215e-05	0.00155519	0	0
Stenotrophomonas	0	0	0	0	0	0	0	0	0	0	0.011177	0	0.0100903	0.00746842	0.00731511	0.00859766	0.000700522	0.0155918	0.00180032
Chitinilyticum	0.000393189	0	0	0.000201872	0	0	0	0	0	0	0.0135369	0	0.00848528	0.00843135	0.000719394	0.00511568	0.000720478	0.00151045	0.000694465
Belliella	0	0.000613615	0.000379839	0.00447146	0	0.000580185	0	0	0	0	0.00193762	0.00276589	0.00184853	0.00142502	0.00863293	0.00834934	0.0269591	0.00334245	0.00372576
Oerskovia	0	0	0	0	0	0	0	0	0	0	0	0	0	0	0	8.21531e-05	0	0	0
Propionispira	0	0	0	0.000120002	0	0	0	0	0	0.00762549	0.0126685	0	0.00574768	0.00961195	0.00226145	0.00651068	0.00432642	0.00658151	0.011043
Methylophaga	0	0	0	0	0	0	0	0.0154635	0.0123762	0.0272942	0.000443835	0.00525695	0.00142088	0.00146084	0.0019616	0.00220631	0.00188138	0.000718304	0
Pelodictyon	0	0	0	0.000426322	0	0.000833752	0	0.0006477	0.00204315	0	0.00224378	0	0.00134489	0.00129286	0.00335177	0.00159847	0.0015435	0	0
Thermodesulfovibrio	0	0	0	0	0	0	0	0	0	0	0	0	0	0	0	0.00024889	0	0	0
Gluconobacter	0.00172896	0	0.0074224	0.0181975	0	0	0	0	0	0	0	0	0	0	0	0	0	0	0
Butyrivibrio	0	0.000687172	0.000486489	0	0	0.00594508	0	0	0	0	0.0281351	0	0.0179604	0.0179862	0.0110302	0.00634309	0.0110035	0.00103595	0.0160649
Lichtheimia	0.0359376	0.0458875	0.142481	0.316507	0	0.00219358	1.75663	0.0246339	0.00987242	1.04479	0.0175694	1.29812	0.0076675	0.0426715	0.00218125	0.000479297	0.0225149	0.0469132	0.0452339
Porphyrobacter	0	0	0	0	0	0	0	0	0	0	0	0	0	0	0.00236746	0	0.0013034	0	0
Phycisphaera	0	0	0	0	0	0	0	0	0	0	0.000838356	0	0	0	0.000253204	3.98318e-05	0	0	0
Terrimonas	0.000893994	0	0	0.000249198	0	0	0	0	0	0.00751744	0.00803451	0.0107628	0.0131532	0.0145574	0.027516	0.0208243	0.00825073	0.00341374	0.0100047
Nisaea	0	0	0	0	0	0	0	0.00673851	0.00641663	0	0	0	0	0	0	0	0	0	0
Desulfovermiculus	0	0	0	0	0	0	0	0	0	0	0	0	0	0	0.000646896	0	0.000504541	0	0
Dethiobacter	0	0.00159809	0	0	0	0	0	0	0	0.0331573	0.0581716	0.0111006	0.0427272	0.0358001	0.00985139	0.0116641	0.00567175	0.000432906	0.0259725
Halalkalibacillus	0	0	0	0	0	0	0	0	0	0	0.0177632	0	0.00887855	0.00934765	0.00117986	0.00253383	0.000148113	0.0030409	0
Tepidiphilus	0	0	0	0	0	0.000149522	0	0	0	0	0	0	0	0.00240059	0	9.14399e-05	0	0	0
Fenollaria	0	0	0	0	0	0.000734633	0	0	0	0	0	0	0	0	0	0	0	0	0
Fibrobacter	0	0	0	0	0	0.00229267	0	0.00107823	0.000458594	0	0	0	0.000582939	0	0.00645547	0.000643283	0.00539415	0.000220389	0.000928847
Conexibacter	0	0	0	0	0	0	0	0.00710461	0.00206486	0	0	0	0	0	0	0	0	0	0
Acetonema	0	0	0	0.00202503	0	0.000191909	0	0	0	0	0.00990502	0.015349	0.0118767	0.00852062	0.00208145	0.00500977	0	0.00195506	0.00227495
Rhodospirillum	0	0	0	0	0	0	0	0.00482424	0.00362062	0	0	0	0.00026307	0	0.00177754	0	0.00231039	0	0
Actinobaculum	0	0	0	0	0	0	0	0	0	0	0.000589888	0	0.000262509	0	9.50191e-05	0.000493269	0	0	0
Cafeteriavirus	0	0	0	0	0	0	0	0	0	0.0252627	0	0.101491	0	0	0	0	0	0	0
Thermithiobacillus	0	0	0	0	0	0	0	0.000803943	0.00182931	0	0	0	0	0	0.000790141	0	0	0	0
Amphritea	0	0	0	0	0	0	0	0	0.000597403	0	0	0	0	0	0	0	0	0	0
Perlucidibaca	0	0	0	0	0	0	0	0	0	0	0	0	0	0	0	0.000214604	0	0	0
Candidatus Protochlamydia	0	0	0	0	0	0	0	0.000583755	0.00165522	0	0.000453537	0	0	0	0	4.30967e-05	0	0	0
Aquaspirillum	0	0	0	0	0	0	0	0.000856538	0.00188224	0	0	0	0	0	0	0.000895989	0.000425021	0	0
Lambdavirus	0	0	0	0	0	6.29854e-05	0	0	0	0	0	0	0	0	0	0	0	0	0
Allobaculum	0.000304864	0.00126233	0.000395024	0.000116548	0	0	0	0	0	0.0290076	0.134093	0.0312658	0.0966173	0.106093	0.0190802	0.0332584	0.00905593	0.00787105	0.0372208
Salinispora	0	0.000867862	0	0.000385014	0	0	0	0	0	0.00665523	0.0270158	0	0.000633374	0.0217508	0.00519383	0.013672	0	0.00044894	0.00039247
Methylobacterium	0.000640679	0	0	0.00263151	0	0	0	0.00716012	0.00749845	0	0.000185676	0	0	0	0.00257266	0.000612254	0.00082303	0	0
Chthoniobacter	0.000226596	0.000753749	0.000340563	0	0	0	0	0	0	0.0204213	0.00612433	0.016423	0.00922458	0.00494961	0.0355545	0.0123527	0.0175595	0.000207647	0
Pontibacillus	0.000430764	0	0	0.000212462	0	0	0	0	0	0.0108269	0.0571859	0	0.0295703	0.0268646	0.00246716	0.0108778	0.00153513	0.00433876	0.00197459
Salinimonas	0	0	0	0	0	0	0	0.00125547	0.00080097	0	0	0	0	0	0.000193756	0	0	0	0
Hymenobacter	0	0	0.000213489	0	0	0	0	0	0	0	0.00193466	0	0.00484877	0.00462542	0.00486922	0.00802464	0.00118451	0.000343869	0.00280634
Thermacetogenium	0.000256532	0	0	0	0	0	0	0	0	0	0.0102341	0	0.00519242	0.00533058	0.000362309	0.0023083	0.000158951	0.0043361	0.000453096
Phycicoccus	0	0	0	0.000319216	0	0	0	0	0	0	0.00149871	0	0.000682064	0.00110469	0.000123442	0.00101454	0	0.000298372	0.000514438
Alkaliflexus	0.000712429	0	0.000383182	0	0	0.0128799	0	0	0	0.00666717	0.00209095	0.00574258	0.011845	0.00710628	0.0277962	0.0127931	0.0232539	0.00606852	0.0134101
Fictibacillus	0.000751895	0.00118929	0	0.00261103	0	0.000566868	0.0062813	0	0	0.0354901	0.120042	0.0108069	0.0711005	0.0726799	0.006837	0.0300752	0.00317343	0.0187155	0.00947225
Mobilicoccus	0	0	0	0	0	0	0	0	0	0	0.000381961	0	0.000876206	0.00177942	0.000188523	0.00139492	0	0	0.00148393
Owenweeksia	0	0	0	0	0	0	0	0	0	0	0	0.00391581	0.000677202	0	0.00414065	0.00201672	0.00436615	0.00330583	0.00126661
Caldilinea	0.000403239	0	0	0	0	0	0	0	0	0.018947	0.000508104	0	0.00168713	0.00241281	0.00426647	0.00264218	0.00669967	0	0.000712215
Acholeplasma	0.00247478	0.00427124	0.0627732	0.243317	0	0.0490228	0.022017	0	0	0.024272	0.089938	0.037941	0.0472025	0.0675639	0.0149137	0.0202764	0.0131441	0.00985524	0.015773
Maribacter	0	0	0.000541616	0.0021843	0	0.0223319	0	0	0	0	0	0	0	0.000422122	0.00194523	0.000503334	0.0021524	0	0
Catonella	0	0	0	0	0	0	0	0	0	0	0.00280212	0	0.00067057	0.00240582	0.00145125	0.0018053	0.00237313	0.00105633	0.00121418
Robinsoniella	0.000280475	0.000483537	0.000133638	0.000344274	0	0	0	0	0	0.00412624	0.0954684	0.0347032	0.0688674	0.068498	0.0187891	0.024365	0.0136509	0.00544467	0.0209267
Haliscomenobacter	0	0.00244764	0.0013087	0.0420358	0	0.0011179	0	0	0	0.0193418	0.00122596	0.00454577	0.00328058	0.00142303	0.00971788	0.00364783	0.00476371	0	0.00182849
Holdemania	0.0106269	0.0206319	0.00439722	0.00577563	0	0	0	0	0	0.457286	1.69614	0.5043	1.23904	1.4043	0.389843	0.449261	0.272825	0.0828488	0.500297
T4virus	0	0	0	0	0	0.00142723	0	0	0	0	0	0	0.00111519	0	0	0	0	0	0
Desulfonatronovibrio	0	0	0	0	0	0	0	0	0	0	0	0	0	0	0.00523138	0	0.00441294	0	0
Beutenbergia	0	0	0	0	0	0	0	0	0	0	0.000548165	0	0.000889342	0.000930677	5.97907e-05	0.00115827	0	0.000173472	0.000797579
Leptonema	0	0	0	0.000212462	0	0	0	0	0	0	0.00123745	0	0.00187096	0.00220502	0.00528763	0.00229247	0.00487171	0	0
Peptostreptococcus	0	0	0	0.000903598	0	0.000817179	0	0.000691695	0.00372644	0	0.008018	0	0.00463208	0.00567403	0.00270707	0.00311654	0.00367785	0.00361805	0.00328862
Nitrincola	0	0	0	0	0	0	0	0	0	0	0	0	0.00101839	0.00129792	0.00111766	0.000818524	0.00108921	0.000438783	0.000543715
Variovorax	0	0	0	0	0	0.000245643	0	0	0	0.00639177	0	0.00427975	0.000476786	0.00192815	0.00164642	0.00675641	0.000134602	0.000500711	0.00134291
Sporolactobacillus	0.00141364	0	0	0	0	0.0275624	0.0065544	0	0	0	0.0226356	0.0218117	0.0138269	0.0114186	0.00350359	0.00565251	0.000948627	0.00343742	0
Methanolobus	0	0	0	0	0	0	0	0	0	0	0.00636146	0.00297789	0.00368613	0.00396744	0.00032022	0.00144196	0.000187315	0.0010452	0.000667435
Batrachochytrium	0.114139	0.22459	0.0283333	0.0512934	0	0.00434771	3.67016	0.0483855	0.0226307	0.0691626	0.00426637	0.110454	0.00126183	0.00111318	6.11026e-05	0.000319368	0.000428908	0.00355032	0.000173346
Parascardovia	0	0	0	0	0	0	0	0	0	0	0.00299682	0.00328472	0.000853848	0.00218812	0.00016189	0.00147941	0	0.000384297	0.000736206
Trichophyton	0.00430274	0.00495076	0.00136827	0	0	0	0	0	0	0	0	0.0282561	0	0.00156857	0	0	0	0	0
Wallemia	0	0	0	0	0	0	0	0.0155115	0.00497732	0	0	0	0	0	0	0	0	0	0
Alkalibacillus	0	0	9.57137e-05	0.000103022	0	0	0	0	0	0	0.00979633	0	0.00700431	0.0117804	0.000389669	0.00150362	0	0	0.00106323
Desulfospira	0.00053031	0	0	0.00775049	0	0	0	0.000996191	0.00153127	0	0.00165522	0	0.000341991	0	0.00331492	0.000963596	0.00260646	0.000359152	0.0020641
Humibacter	0	0	0	0	0	0	0	0	0	0	0	0	0.000244279	0.000547754	4.42103e-05	0.0002921	0	0	0.000442308
Halorhodospira	0	0	0	0	0	0	0	0	0.00053398	0	0	0	9.35537e-05	0	0.00209952	0	0.00118851	0	0
Prochlorothrix	0.516483	0.676013	0.911271	0.216557	0	0	0	0	0	0.0357078	0.00079805	0.0597725	0.00036941	0.0026545	0	5.05557e-05	0.00075196	0.000466207	0.00321138
Rubritalea	0.00220759	0.00224707	0.00118617	0.00172976	0	0	0	0	0	0.0907589	0.0897987	0.0430126	0.100031	0.0638496	0.165684	0.140748	0.032044	0.00586733	0.00145085
Thioploca	0.0082151	0.0141785	0.000712473	0.00383437	0	0	0	0.0106334	0.00251256	0	0	0.00796967	0.00128247	0.000442417	0.000680888	0.000724632	0.00122833	0	0.00107175
Alkaliphilus	0.000848276	0.0025604	0.000611425	0.00351542	0	0.0819269	0.0456197	0	0	0.0533033	0.184397	0.0236606	0.105484	0.11599	0.0457774	0.0670752	0.0539306	0.0336342	0.0846021
Tyzzerella	5.08516e-05	8.77653e-05	0	0	0	0	0	7.38514e-05	0.000139656	0	0.00702147	0.00300548	0.0026667	0.0043137	0.0124906	0.000830038	0.0140616	0.00119261	8.9816e-05
Granulicella	0	0	0	0	0	0.00481477	0.00366409	0	0	0	0.000288185	0.00863381	0.00159731	0.000239642	0.00107479	0.00120615	0.000671514	0.00165622	0.0019351
Echinicola	0.00312927	0.00945145	0.00179155	0.0169352	0	0.0123915	0	0	0	0	0.000680146	0	0.00384106	0.0049699	0.00775842	0.00463184	0.00525139	0.00409111	0.00474715
Azotobacter	0	0	0	0	0	0	0	0	0	0	0	0	0	0	7.90141e-05	0.000149157	0	0	0
Nitrobacter	0	0	0	0.00136903	0	0	0	0	0	0	0.000461096	0	0	0.00115028	0	0.000131445	0	0	0
Stanieria	0.000997737	0.00488216	0.00940727	0.0319881	0	0	0	0	0	0	0	0	0	0	0.000118521	0.000223736	0	0	0
Aliivibrio	0.00347067	0.00339071	0	0.0082009	0	0.265709	0.0699477	0.224972	0.320468	0.00585744	0.00928048	0.0105036	0.00369299	0.00746836	0.00828543	0.00867749	0.00804798	0.00492265	0.00829562
Nitrosospira	0	0	0.00357142	0.000531155	0	0	0	0.0127608	0.00716741	0	0	0	0	0	0	0	0	0	0.00094459
Idiomarina	0.00134988	0	0	0.00834416	0	0.0103566	0.00773083	0.047534	0.0196364	0.00840185	0.0083952	0	0.00661871	0.0064503	0.0045088	0.00428272	0.00239672	0.00225337	0.00140646
Schizosaccharomyces	0.00979245	0.00375575	0.00622799	0.000558628	0	0.000993701	0.655695	0.00650766	0.00269096	0	0	0	0	0	0.00250104	0	0.00319199	0	0
Budvicia	0	0	0	0	0	0.0252313	0.0112118	0.0201335	0.0132947	0	0.000327405	0	0.000546376	0	0.000263692	0.000295557	0	0	0.000659536
Sediminibacterium	0.000986045	0.0022691	0.000627124	0.00135002	0	0.00325006	0	0	0	0.00750225	0.000521424	0	0.00180059	0.000128883	0.0132066	0.00851221	0.000555794	0.00238376	0.00136259
Thermincola	0	0.000263084	0	0	0	3.56004e-05	0	0	0	0	0.00127503	0	0	0	0.00551229	0.000690267	0.00289687	0	0
Cohnella	0	0.000545948	0	0	0	0.000614107	0	0	0	0	0.0102684	0	0.00710307	0.00516209	0.00322344	0.00504785	0.00396231	0.00571449	0.00512678
Lactobacillus	0.00177559	0.000777976	0.000398859	0.0103488	0	0.000588753	0	0.0147376	0.00790826	0.0325729	0.133105	0.0319961	0.100664	0.108899	0.0202385	0.0385169	0.0122363	0.0178216	0.0242256
Colwellia	0	0	0	0	0	0.00157463	0	0.137526	0.0679333	0	0	0	0.00110967	0.00124985	0.00463178	0.00181961	0.00317703	0.000999701	0
Aminomonas	0	0.000386915	0	0	0	0	0	0	0	0	0	0	0	0	0.00358174	0	0.0025003	0	0.000197978
Sp6virus	0.00408537	0	0.000590235	0.00774876	0	0	0	0	0	0	0	0	0	0	0	0	0	0	0
Desulfovibrio	0.00109221	0.0871671	0.0635793	0.0220107	0	0.00387748	0	0.0205119	0.0168464	0.0279292	0.0753471	0.0238228	0.0534034	0.0698539	0.0472003	0.0279644	0.0299609	0.00285272	0.032368
Gemmobacter	0	0	0	0	0	0	0	0	0	0	0.00326136	0	0.000267645	0.00764724	0.00135904	0	0	0	0
Proteiniphilum	0.00106901	0.000410232	0.000358357	0.000775266	0	0.0461673	0.0186961	0	0	0.039981	0.0110497	0.0142893	0.059932	0.0407678	0.0791267	0.0646583	0.0553211	0.0591602	0.073507
Alkanindiges	0	0	0	0	0	0	0	0	0	0	0	0	0	0.000314428	0.00109126	2.39535e-05	0	0	0

## Sheet: species
	BP4	BP5	BP8	BP11	PM	IP3	IP8	SG2	SG4	CI1	CI2	CI3	CI4	CI5	CI6	CI7	CI8	CI9	CI10
Fischerella sp. PCC 9605	0.00223702	0.0108889	0.0143404	0.0294242	0	0	0	0	0	0	0.00381296	0	0.00184104	0.00206021	0	0.00122706	0	0.000158449	0
Halorubrum litoreum	0	0	0	0	0	0	0	0	0	0	0.00029589	0	0.000164595	0	0.000595775	5.62331e-05	0.000836405	0	0
Rhodanobacter sp. OR87	0	0	0	0	0	0.0133414	0.00168841	0	0	0	0	0	0	0	0	0	0	7.75768e-05	0
Saccharospirillum impatiens	0	0	0	0	0	0	0	0	0	0	0.00361802	0	0.00221614	0.00313714	0.000132316	0.00107745	0	0	0.000264754
Brachyspira pilosicoli	0.00192333	0.000427124	0.000118047	0	0	0.0308239	0	0	0	0.0072816	0.0451655	0.00975112	0.0349726	0.0333759	0.00906332	0.0125778	0.00530615	0.000950696	0.012346
Bacteroides sp. 4_1_36	0	0.000213144	0.000261756	0.000319216	0	0	0	0	0	0.00368414	0.00744034	0.0110513	0.00955225	0.00934785	0.0461668	0.00893203	0.0715663	0.00728076	0.00457623
Desulfotomaculum alcoholivorax	0	0	0	0	0	0	0	0	0	0.00747206	0.000445324	0	6.19299e-05	0	0.00156915	0.00011637	0.00204557	0	0.000224269
Vibrio maritimus	0.00537665	0	0.00055804	0.0364965	0	0.0504382	0.00474274	0.0937665	0.0646448	0	0.0041292	0	0.00766421	0.00184763	0.013544	0.0113196	0.00563495	0.00626341	0.00785129
Enterorhabdus caecimuris	0	0	0	0	0	0	0	0	0	0	0.000687348	0	0.000669113	0.000428677	0.00013681	0.000816428	0	0	0.000346154
Pseudoalteromonas sp. BSi20480	0	0	0	0	0	0	0	0.000600981	0.00342791	0	0	0	0	0	0	0	0	0	0
Acinetobacter calcoaceticus	0	0	0	0	0	0.000289579	0	0	0	0	0.000975004	0	0.000271182	0	0.00131213	0.00211919	0	0	0
Pseudoalteromonas sp. BSi20495	0	0	0	0	0	0	0	0	0	0	0	0	0.000404989	0	0.000439776	0.000207545	0	0	0
Aeromonas australiensis	0	0	0	0	0	0	0	0	0	0	0.00191901	0	0.0037362	0.00239365	0.00373513	0.00498427	0.00452045	0.00952894	0.00386572
Klebsiella michiganensis	0	0	0	0	0	0.0293337	0	0.000877029	0.00345043	0	0	0	0	0	0.000291649	0.00274084	0	0	0
Bacillus clausii	0	0	0	0	0	0.00134089	0	0	0	0	0.0119643	0	0.00937147	0.00842649	0.000809665	0.00366832	0	0.00281892	0.00549419
Treponema succinifaciens	0.000304233	0.00031847	7.03317e-05	0.000172343	0	0	0	0	0	0.00461319	0.0426128	0.00626691	0.0317582	0.0369511	0.00559114	0.0108951	0.00342767	0.00342857	0.0215021
Thalassobacillus devorans	0	0	0	0	0	3.96198e-05	0	0	0	0	0.00318314	0	0.0027816	0.00690629	0.000509896	0.00429072	0.000605356	0.00201507	0.00144287
Methanomassiliicoccus luminyensis	0	0	0	0.000397552	0	2.09951e-05	0	0	0	0	0.0226534	0.0146267	0.0158339	0.0157605	0.00208183	0.00579787	0.00373652	0.000591287	0.00407472
Peptoniphilus harei	0	0	0	0	0	0	0	0	0	0	0.0154615	0	0.0113408	0.00798583	0.000561861	0.00399119	0.00113252	0.00363921	0.00252035
Rhodothermus phage RM378	0	0.000704962	0.000194835	0	0	0	0	0	0	0	0	0	0.000199218	0	0.000468715	0.00034031	0	0	0
Yersinia pseudotuberculosis	0	0	0	0	0	0	0	0	0	0	0	0	0	0	0	0.000125186	0	0	0
Rhodopseudomonas palustris	0	0	0	0	0	0	0	0	0	0	0.000243751	0.0109539	0.000677956	0	0.000736189	0.00106193	0	0	0
Terra1 virus	0	0	0	0	0	0	0	0.0113312	0.000992232	0	0	0	0	0	0	0	0	0	0
Anabaena cylindrica	0.00409026	0.0045382	0.00195105	0.00900012	0	0.000277339	0	0	0	0	0	0	0	0	0.00109113	0	0.00161245	0	0
Desulfovibrio oxyclinae	0.000544025	0	0	0	0	0	0	0	0	0	0	0	0	0	0.0033854	0	0.00205258	0	0
Serinicoccus marinus	0	0	0	0	0	0	0	0	0	0	0	0	0	0	0	0.000311463	0	0	0
Pseudobacteroides cellulosolvens	0	0	0	0	0	0	0	0	0	0	0	0	0	0	0	0.000373777	0	0	0
Jonesia quinghaiensis	0	0	0	0	0	0	0	0	0	0	0	0	7.61861e-05	0	0	0.00160978	0	0	0
Erysipelothrix rhusiopathiae	0.00100249	0.00419474	0.000888402	0	0	0	0	0	0	0.0605103	0.387879	0.0511473	0.292101	0.300758	0.0518315	0.0892679	0.0275781	0.0142435	0.193851
Peptoniphilus rhinitidis	0	0	0	0	0	0	0	0	0	0	0	0	0	0	0.000489117	2.56478e-05	0	0	0
Aeromonas hydrophila	2.96275	0.0389141	0.0092549	0.0773519	0.785359	0.26227	0.0295887	0.0145396	0.0289583	0.929872	0.245331	0.850257	1.00365	1.09584	1.91233	1.16276	1.34295	4.15911	0.928904
Granulicatella elegans	0.000274378	0.000764328	0.000211242	0	0	0	0	0	0	0.0130302	0.0480248	0.00872469	0.0306806	0.0309383	0.00548828	0.0165266	0.00500481	0.0038741	0.0158308
Enterococcus faecium	0.00263101	0.000735924	0	0.0121803	0.0191641	0.00239597	0.0124883	0	0.000340441	0.0115509	0.109923	0.0297294	0.058696	0.0651164	0.0144521	0.0284633	0.0141222	0.0170396	0.0177775
Halanaerobium hydrogeniformans	0.000921268	0.000466453	0	0.00013876	0	0.000445195	0	0	0	0.0159041	0.0143993	0.00532449	0.00936475	0.0100609	0.00102343	0.00467586	0.00258675	0.00503844	0.00922967
Xanthomonas cassavae	0	0	0	0	0	0	0	0	0	0	0	0	0	0.00170412	0.000962802	0	0	0	0
Allofustis seminis	0	0	0.000117357	0.000340162	0	0	0	0	0	0	0.0411667	0.0116409	0.0221357	0.0353529	0.0147866	0.0114011	0.0110084	0.0020749	0.0144677
Paraburkholderia mimosarum	0	0	0	0	0	0	0	0	0	0	0.00363492	0	0.001011	0.000503774	0	0.00040297	0	0.000353909	0
Leuconostoc pseudomesenteroides	0	0	0	0	0	0	0	0	0	0	0	0	0.000236932	0	0.000155697	0.00133875	0.000268742	0.000333234	0
Subdoligranulum sp. 4_3_54A2FAA	0	0	0.00018411	0	0	7.83967e-05	0	0	0	0	0.00172467	0	7.1914e-05	0.00213102	0.00733597	0.000584886	0.0102161	0.000628104	0.000230769
Streptococcus sanguinis	0	0.000355067	0.000597172	0.000445212	0	0	0	0	0	0	0.00732072	0.00815623	0.0129363	0.0200738	0.00249979	0.0339798	0.000730617	0.0030288	0.0012986
Thermanaerovibrio velox	0	0	0	0	0	0.000130142	0	0	0	0	0.000466932	0	0.00200903	0.000582422	0.000141025	0.00129467	0	0	0.000470302
Bacteroides sp. 1_1_6	0.000307089	0	0	0.000125705	0	0.0174687	0	0	0	0.0184757	0.00226096	0.00241177	0.00594136	0.00447428	0.00869235	0.00494892	0.0131784	0.00162193	0.00684491
Staphylococcus delphini	0	0	0	0	0	0	0	0	0	0.0122562	0.0269197	0	0.015687	0.014622	0.000994977	0.00615504	0.000516197	0.00320681	0.0018393
Porphyromonas endodontalis	0	0	0	0	0	0.00256621	0	0	0	0	0.000194829	0	0.000988497	0.00097207	0.00129729	0.00158198	0.00156444	0.00106562	0.00183728
Streptococcus sp. I-G2	0	0	0	0	0	0	0	0	0	0	0.000238498	0	0.000398007	0	9.6043e-05	0.000793202	0	0.000417979	0
Lachnospiraceae bacterium 2_1_46FAA	0	0.000713388	0.000144721	5.64468e-05	0	0	0	0	0	0	0.0173741	0	0.0132867	0.0182398	0.00572855	0.00416732	0.00276931	0.000944707	0.00302328
Flavobacterium sp. ACAM 123	0.0133406	0.0387367	0.00481644	0.0296012	0	0	0	0	0	0	0	0	0	0	0.000227367	0	0	0	0
Novosphingobium resinovorum	0	0	0	0	0	0	0	0.00230565	0.00155268	0	0	0	0	0	0	0	0	0	0
Lachnospiraceae bacterium NK4A179	0	0	0	0	0	0	0	0	0	0	0.0198111	0	0.0157782	0.0158938	0.0017231	0.00296364	0.00134004	0.00143661	0.0128927
Avian myelocytomatosis virus	0	0	0	0	0	0	0	0.0137739	0.000901284	0	0	0	0.000338233	0	0	0	0	0.00106562	0
Belliella baltica	0	0.000613615	0.000379839	0.00447146	0	0.000580185	0	0	0	0	0.00193762	0.00276589	0.00184853	0.00142502	0.00863293	0.00834934	0.0269591	0.00334245	0.00372576
Pleomorphomonas koreensis	0	0	0	0	0	0	0	0.000751226	0.00383415	0	0	0	0	0	0	0	0	0	0
Legionella massiliensis	0	0	0	0	0	0	0	0.00382654	0.0122684	0	0.000988062	0	0.000366419	0.000821631	0.000530523	0.000563335	0	0	0
Cupriavidus sp. amp6	0	0	0	0	0	0	0	0	0	0	0.00118237	0	0	0	0	0.000108782	0	0	0
Candida parapsilosis	0	0	0	0	0	0	0	0.0453588	0.00189397	0.0645846	0.00192457	0.0648662	0	0.00960236	0	0	0.00476023	0.00843226	0
Janibacter sp. HTCC2649	0	0.00108375	0	0	0	0	0	0	0	0	0.000565481	0	0.000538098	0.000482636	0.000109832	0.00162772	0.0003608	0.000447384	0
Thiobacillus denitrificans	0	0	0	0	0	0	0	0.00143202	0.00164198	0	0.0124106	0.00820639	0.00578172	0.0114393	0.00272119	0.00160942	0.0012962	0.000343869	0
uncultured archaeon GZfos37B2	0	0.000475619	0	0.0128753	0	0	0	0	0	0	0	0	0	0	0	0	0	0	0
Enterococcus caccae	0	0	0	0	0	0	0	0	0	0	0.00657787	0	0.00533793	0.0137069	0.000202563	0.00129178	0.000947925	0.00176311	0
Salmonella bongori	0.000612688	0	0	0	0	0	0	0	0	0	0	0	0	0	0	0.00149634	0	0	0
Serratia sp. M24T3	0	0	0	0	0	0.00317801	0	0	0	0	0	0	0	0	0	0	0	0	0
Thermoanaerobacter ethanolicus	0.000343907	0	0	0.000176569	0	0	0	0	0	0	0.00241227	0	0.00209667	0.00112834	0.0026641	0.000530078	0.00124133	0	0
Microbacterium sp. MA1	0	0	0	0	0	0	0	0	0	0	0.000359295	0	0	0	0.000144688	0.000238991	0	0	0
Bacteroidetes bacterium oral taxon 272	0	0	0.000196104	0.000328939	0	0.00156318	0	0	0	0	0.000194829	0	0.00238416	0.00396474	0.0155853	0.00507413	0.0197129	0.00640094	0.00534531
Paenibacillus pinihumi	0	0	0	0.000600008	0	0	0	0	0	0	0.0193923	0	0.0155663	0.0144626	0.00622824	0.00509168	0.00259402	0.00289148	0.0122299
Gemmata obscuriglobus	0	0	0	0	0	0	0	0.00134779	0.00191081	0	0.00158211	0	0.00126224	0.000870877	0.000984062	0.00192883	0.0004934	0	0
Novosphingobium sp. PP1Y	0	0	0	0.00961663	0	0	0	0	0	0	0	0	0	0	0	0	0	0	0
Clostridium beijerinckii	0.000640679	0.00283857	0.00021813	0.000336874	0	0.0642639	0.00775926	0	0	0.0103156	0.0811947	0.0143418	0.0503009	0.0629032	0.017416	0.030758	0.0262601	0.021712	0.0319615
Prevotella falsenii	0	0	0	0	0	0	0	0	0	0	0	0	0.000318955	0	0.0018786	0.000289607	0	0.00100488	0
Shimwellia blattae	0	0	0	0	0	0	0	0	0	0	0	0	0	0	0	0.00138363	0	0	0
Myroides odoratus	0.00683658	0.0108917	0.00175595	0.0137702	0	0.00404078	0	0	0	0	0.00185556	0	0.00150559	0.002485	0.00183634	0.00233791	0.00175427	0.000557305	0.00191443
Escherichia virus K1-5	0.00161059	0	0	0.00393694	0	0	0	0	0	0	0	0	0	0	0	0	0	0	0
Thiomonas sp. CB2	0	0	0	0.000661234	0	0	0	0.0012302	0.00279055	0	0	0	0	0	0	0.000420624	0	0	0
Acetobacter malorum	0.0438911	0.261586	0.842183	0.022826	0.656136	0	0	0	0	0.0349771	0.00312802	0.0262146	0.00561288	0	0	7.16746e-05	0	0.00191076	0.0136679
Acinetobacter sp. CIP-A165	0	0	0	0	0	0	0	0.000952203	0.00242995	0	0	0	0	0	0	0	0	0	0
Robiginitomaculum antarcticum	0	0	0	0	0	0	0	0.00297563	0.0016031	0	0	0	0	0	0	0	0	0	0
Methylacidiphilum infernorum	0	0	0	0	0	0	0	0	0	0.0114973	0	0	0	0	0.00279387	1.6278e-05	0.000726351	0	0
Geopsychrobacter electrodiphilus	0	0	0	0	0	0.0188718	0	0.017136	0.0085878	0	0	0	0	0	0	0.000480408	0	0	0
Brachyspira innocens	0	0	0	0	0	0	0	0	0	0	0.00677564	0	0.00324391	0.00114393	0.000807335	0.00362963	0	0.000353909	0.00212663
Flavobacteria bacterium MS024-3C	0	0	0	0	0	0.000203642	0	0	0	0	0	0	0	0	0	0	0	0	0.000577521
Paracoccus pantotrophus	0	0	0	0	0	0	0	0	0.00139715	0	0	0	0	0	0	0	0	0	0
Morganella morganii	0	0	0	0	0	0	0	0.0299187	0.0176463	0	0	0	0	0	0	0	0	0	0
Paenibacillus larvae	0	0	0	0	0	0	0	0	0	0	0.0268034	0.00872469	0.0177148	0.0252628	0.00175124	0.00871108	0.000622888	0.0022359	0.0028245
Campylobacter coli	0	0	0	0	0	0	0	0.00173743	0.00129319	0	0	0	0	0	0.00283648	5.3651e-05	0.00264265	0	0
Thermobrachium celere	0.000297674	0.000398962	0	0.000319216	0	0.000447724	0	0	0.000644306	0.0051578	0.054377	0	0.0365157	0.0392327	0.00626507	0.0132787	0.00349342	0.00727871	0.0198672
Paenibacillus zanthoxyli	0	0	0	0	0	0	0	0	0	0	0	0	0.000307792	0.00069017	0	0.000289179	0	0	0.000557308
Dasania marina	0	0	0	0	0	0	0	0	0.00106663	0	0	0	0	0.000322509	0.00309761	1.22846e-05	0.00109632	0	0
Synechococcus sp. WH 7805	0.00224048	0.00644478	0.00534355	0.0115031	0	0	0	0	0	0	0	0	0	0	0	0	0	0	0
Rhodoferax ferrireducens	0	0	0	0	0	0	0	0	0	0	0	0	0	0	0.000625235	0.00136796	0.000260679	0.00096971	0
Actinomyces odontolyticus	0	0	0	0	0	0	0	0	0	0	0	0	0	0	0	8.69057e-05	0	0	0
Brachybacterium squillarum	0	0	0	0	0	0	0	0	0	0	0.000369576	0	0.000414256	0.000467912	7.55321e-05	0.00101738	0	0	0.000377836
Buttiauxella agrestis	0	0	0	0	0	0.0307209	0.0058141	0.00244399	0.00150855	0	0.000457285	0	0.000443065	0.000380259	0.000836953	0.00145927	0.000668409	0.00109595	0
Endozoicomonas montiporae	0.0110041	0.00409079	0.00864168	0.00861451	0	0	0	0.0332361	0.0199325	0.0190442	0.010215	0	0.00568231	0.0101761	0.00354114	0.00248285	0.0016575	0	0.0011432
Niastella koreensis	0	0.000551477	0.000266389	0.000640346	0	0.000448542	0	0	0	0.0164319	0.000420336	0.0230179	0.00562313	0.00196878	0.0466735	0.0358645	0.00130485	0.00494472	0.00759783
Edwardsiella tarda	0.00122553	0	0	0	0.0225257	0.0472563	0.0300758	0.00841461	0.0095892	0	0.00106795	0	0.00221614	0.00127133	0.00401661	0.00318165	0.00334797	0.0103703	0
Paraburkholderia rhizoxinica	0	0	0	0	0	0	0	0	0	0	0	0	0	0	0	0	0	0.00624071	0
Azotobacter vinelandii	0	0	0	0	0	0	0	0	0	0	0	0	0	0	7.90141e-05	0.000149157	0	0	0
Escherichia virus K1H	0.00793749	0.00536917	0.00168594	0.0073963	0.00765686	0	0	0	0	0.0455675	0.0143504	0	0.00110836	0.0187595	0.00288512	0.00359804	0	0	0
Megamonas rupellensis	0	0	0	0	0	0.000106801	0	0	0	0	0	0	0.000273188	0.000408385	0.00133939	0.00465113	0.000324497	0.000573793	0.00164884
Flexithrix dorotheae	0	0	0	0.0030423	0	0.0144439	0	0	0	0.00716914	0.00157039	0.00627913	0.00389612	0.00447013	0.00946757	0.00342932	0.00370901	0.00165733	0.00296457
Acidovorax ebreus	0	0	0	0	0	0	0	0	0	0	0	0	0	0	0.000959687	0.00119019	0	0	0
Corynebacterium jeikeium	0	0	0	0	0	0	0	0	0	0	0.000277351	0	0.000308563	0.0006919	0	0.00051392	0	0.000243035	0.000279352
Rhodotorula glutinis	0	0.00130439	0.00955332	0.000194015	0	0	0	0	0	0	0	0	0	0	0	0	0	0	0
Segetibacter koreensis	0.0013427	0.00270789	0.000868429	0.00367665	0	0	0	0	0	0.0168801	0.00287919	0.0174827	0.00402216	0.00410234	0.0441651	0.0291339	0.00618907	0.00228889	0.00230837
Bacillus kribbensis	0.000274378	0.000689346	0.00020977	0.000237366	0	0.00073108	0	0	0	0.00807308	0.0350336	0	0.0227806	0.0244196	0.00475306	0.0125663	0.00796376	0.010331	0.0216436
Arenitalea lutea	0	0	0	0	0	0	0	0	0	0	0	0	0.000145873	0.00065419	0	0.000299022	0	0	0
Bacteroides massiliensis	0.00814367	0.00861173	0.00256778	0.00213677	0.015133	0.07461	0.0392908	0	0	0.265257	0.0311439	0.291251	0.109524	0.185787	1.17963	0.170595	2.05586	0.137845	0.125881
Erwinia tracheiphila	0	0	0	0	0	0	0	0	0	0	0.0034261	0	0.00152467	0.0017094	0.000344922	0.000439506	0	0	0
Salmonella phage iEPS5	0	0	0	0	0	0	0	0	0	0.00255935	0.000305067	0	6.36372e-05	0.00180747	0.00248772	8.33421e-05	0	0	0
Halonatronum saccharophilum	0	0	0	0	0	0.000399762	0	0	0	0	0.00574439	0	0.00458727	0.00318051	0.00240325	0.00520135	0.00198212	0.00625619	0.0141253
Nitrospira defluvii	0	0	0	0	0	0	0	0	0	0	0	0	0	0	0.00332225	0	0.00180934	0	0
Synechococcus sp. JA-2-3B'a(2-13)	0.813961	0.848206	1.20817	0.0596875	0	0	0	0.00104147	0.00236246	0.058608	0.00703255	0.0321074	0.00364741	0.00765232	0.00333089	0.00120583	0.00145861	0.00194777	0.00303841
Gluconobacter frateurii	0.00172896	0	0.0074224	0.0181975	0	0	0	0	0	0	0	0	0	0	0	0	0	0	0
Intrasporangium chromatireducens	0.000350594	0	0	0	0	0	0	0	0	0	0.000739674	0	0.000788182	0.00153371	8.97477e-05	0.00201503	0	0.000538728	0
Prevotella enoeca	0.000203571	0	0	0	0	0	0	0	0	0	0.000412309	0.015478	0.00323462	0.00254721	0.00685821	0.00622766	0.00345777	0.00615148	0.00765144
Silicibacter phage DSS3phi2	0	0	0	0	0	0	0	0	0	0	0.000479753	0	8.89572e-05	0	0.000354193	0.000623034	0	0	0
Atlantibacter hermannii	0	0	0	0.000563486	0	0	0	0	0	0	0	0	0.000158656	0.000711515	0	0.00126143	0	0	0.000574544
Exiguobacterium sibiricum	0	0	0	0	0	0	0	0	0	0	0.0197978	0	0.0158506	0.0123421	0.00108584	0.00497779	0	0.00183536	0.0010273
Lachnospiraceae bacterium 5_1_57FAA	0.000904356	0	0	0	0	0	0	0	0	0	0.034984	0	0.0231173	0.027123	0.0133806	0.00551929	0.0145858	0.00117218	0.0166332
Zunongwangia profunda	0	0	0	0	0	0	0	0	0	0	0	0	0	0	0.00026954	0	0	0	0
Serendipita indica	0	0	0	0	0	0	0	0.00319708	0.00392827	0	0.000666644	0	0	0	0	0	0	0	0
Rhodanobacter thiooxydans	0	0	0	0	0	0	0	0	0	0	0.000660675	0	0.000183756	0.000412042	3.32567e-05	0.000706271	0	0	0
Solirubrobacter soli	0	0	0	0	0	0	0	0.00226295	0.0012031	0	0	0	0	0	0	0	0	0	0
Psychrobacter sp. PRwf-1	0.000568531	0.000981232	0	0.000291896	0	0	0	0	0	0	0.000666669	0	0.00114287	0.00287987	0.000746488	0.00131017	0	0	0.000667435
Afipia felis	0.000921268	0.00137002	0.000757282	0	0	0.000123594	0.0132737	0.00115282	8.17202e-05	0.0271067	0.000751876	0	0.000224666	0.00260441	7.00691e-05	6.61358e-05	0	0.00202552	0.00140203
Brevibacterium casei	0	0	0	0	0	0	0	0	0	0	0.000440888	0	0.000245252	0.000549936	0	0.000751833	0	0	0
Emiliania huxleyi virus 202	0.161707	0.248229	0.0413427	0.0629526	0	0	0	0	0	0.0431816	0	0.00963774	0.000148692	0	0	0	0	0	0
Lactobacillus hamsteri	0	0	0	0	0	0	0	0	0	0	0.00269313	0	0.000408573	0.00061077	0.000197186	0.00120976	0	0.000429075	0.00147958
[Clostridium] termitidis	0.00010553	0	0	0	0	0.000230034	0	0.00523712	0.000668238	0.0211242	0.0035647	0.00313166	0.00235946	0.00250532	0.00376248	0.00429966	0.00170173	0.00272146	0.00126107
Capnocytophaga canimorsus	0.00940883	0.0315926	0.00331651	0.0175519	0	0.00660482	0	0	0	0	0.00104602	0	0.00425749	0.00375737	0.00475709	0.00716899	0.00200599	0.00515576	0.00825841
Blautia wexlerae	0	0	0.000354141	0	0	0	0	0	0	0	0.00285335	0	0.000490027	0.00105566	0.00829033	0.00213785	0.00894529	0	0.00189991
Marinospirillum minutulum	0	0	0	0	0	0	0	0	0.000460763	0	0	0	0	0	0	0	0	0	0
Cloacibacillus evryensis	0	0	0	0	0	0	0	0	0	0	0	0	0.000628147	0.000704255	0.000878108	0.000643812	0	0	0
Enterococcus dispar	0	0	0	0	0	0	0	0	0	0	0.00636747	0	0.00411356	0.00300158	0.000542856	0.00193814	0	0	0.000743077
Streptococcus pseudopneumoniae	0	0	0	0	0	0	0	0	0	0	0.009473	0	0.00762404	0.0034361	0.000914841	0.00464054	0.000301945	0.00149762	0.000860707
Verrucomicrobia bacterium LP2A	0	0	0	0	0	0	0	0	0	0	0.000249241	0	0	0	0.00393448	0.000331573	0.00249561	0	0
Mycoplasma alligatoris	0.0029352	0	0.000622263	0.00636288	0	0	0	0	0	0	0	0	0	0	0	0	0	0	0
Bacillus sp. m3-13	0.000292162	0.000504244	0	0	0	0	0	0	0	0.0332584	0.0544618	0.00642516	0.0376329	0.0294994	0.00320967	0.0124891	0.000611004	0.00821957	0.00239792
Escherichia virus VR7	0	0	0	0	0	0	0	0	0.00119107	0	0	0	0	0	0	0	0	0	0
Halobacillus kuroshimensis	0	0	0.000268768	0	0	0	0	0	0	0	0.03676	0.0111006	0.0213822	0.0253889	0.00250341	0.00893698	0.00384037	0.00338861	0.00199039
Campylobacter rectus	0	0	0	0	0	0	0	0	0	0	0	0.00406962	0	0	0.00569986	7.14453e-05	0.0089072	0	0
Saccharicrinis fermentans	0.000701898	0.00317381	0.000261756	0.000330617	0	0.0463928	0	0	0	0.0118646	0.00410732	0.0160458	0.0200546	0.0120358	0.0244168	0.0214828	0.0173681	0.0196901	0.0221175
Aminobacterium mobile	0	0	0	0	0	0.000614107	0	0	0	0	0.000855642	0	0.000317311	0	0.00220809	0.000462429	0.00113889	0	0
Syntrophus aciditrophicus	0	0.0005326	0.000147198	0	0	0	0	0	0	0	0.000135285	0	0	0.000207883	0.00597642	0	0.00348752	0.000146041	0
Streptococcus castoreus	0	0	0	0	0	0	0	0	0	0	0.00405937	0	0.00142856	0.00580953	0.000554774	0.00458933	0	0.000734724	0
Aeromonas diversa	0.00396887	0.000400429	0.000575193	0.00048941	0.0448973	0.0849825	0.0234224	0	0	0	0.0101718	0.0168674	0.012778	0.00638042	0.130339	0.0205734	0.0324899	0.0229714	0.0278403
Campylobacter fetus	0	0	0	0	0	0	0	0	0	0	0	0	0	0	0.00921718	0.000105815	0.00944234	0	0
Bacillus ligniniphilus	0	0	0	0.000529263	0	0	0	0	0	0.0204045	0.0332268	0	0.0265305	0.0299293	0.00165923	0.00863729	0.000429691	0.00431783	0.00194976
uncultured Termite group 1 bacterium	0.00035354	0	0	0	0	0	0	0	0	0.0104023	0.016274	0	0.0163811	0.0158526	0.00218451	0.00321064	0	0.000543255	0.00842987
Pantoea ananatis	0	0	0	0	0	0.0027595	0	0	0	0	0	0	9.32703e-05	0.000418285	0.000908722	0.00219136	0	0	0
Vibrio phage PWH3a-P1	0.0317435	0.0101236	0.00193568	0.0327324	0	0	0	0	0	0	0.00565181	0	0.000368613	0.00350517	0.000695162	0.00248743	0	0	0
Halomonas sp. TD01	0	0.000691535	0	0	0	0	0	0	0.00180465	0	0	0	0.00058627	0	0.000459787	0.00428969	0	0.000923533	0.00283077
Bacillus atrophaeus	0	0	0	0	0	0	0	0	0	0	0.00872706	0.00897667	0.00588916	0.00647813	0.000241321	0.00283797	0	0.00210046	0.000541076
Orenia marismortui	0	0.000519889	0	0.00371175	0	0.00126632	0	0	0	0	0.00486639	0	0.00241975	0.00207112	0.00516404	0.00339339	0.0032193	0.00186241	0.00378239
Pseudomonas agarici	0	0	0	0	0	0	0	0	0	0	0.000368877	0	0.0131367	0.000951959	0.000678704	0.000398867	0	0	0
Thalassospira lucentensis	0	0	0	0	0	0	0	0.00301904	0.00279671	0	0.010353	0	0.00762007	0.00714603	0.000376951	0.00272032	0.000293999	0.00255187	0
Trichoderma virens	0	0	0	0	0	0.000369041	0.178354	0	0	0	0	0	0	0	0	0	0	0	0
Vibrio fortis	0.00465108	0.00274446	0.000381038	0.0365677	0	0	0	0.0527303	0.0556826	0.0117519	0	0	0.000479053	0.000537097	0.00208081	0.00155483	0.00210293	0	0
Janthinobacterium lividum	0	0	0	0	0	0.00013126	0	0	0	0.00987664	0.000147158	0	0.00196463	0.000367112	0.00323509	0.00225752	0.00291184	0.00154741	0.000889321
Rhodococcus fascians	0	0	0	0	0	0	0	0	0	0	0.000235453	0	0.00026195	0.000587379	9.4817e-05	0.000380351	0	0	0.000474305
Holdemania filiformis	0.00989863	0.0203835	0.00412263	0.00570174	0	0	0	0	0	0.435525	1.65553	0.478612	1.21002	1.3755	0.378464	0.435581	0.262522	0.080839	0.494758
Acetohalobium arabaticum	0	0	0	0	0	0	0	0.000925753	0.0024937	0	0	0	0	0	0.00275767	0	0.00174216	0	0
Raphidiopsis brookii	0	0	0	0	0	0	0	0	0	0.030192	0	0.0404315	0	0.00448891	0.000181154	0	0.00190741	0	0.00543715
Vibrio phage VBP47	0	0	0	0	0	0	0	0.00132347	0.00551226	0	0.00479887	0	0.000239527	0.00105602	0.000935656	0.000910303	0.000293999	0	0
Prevotella disiens	0	0	0	0	0	0.00046473	0	0	0	0	0.000548924	0	0.00116033	0.00105723	0.00355526	0.000863259	0.00315464	0.000384806	0.000442308
Dolichospermum circinale	0.0391951	0.0714466	0.0922612	0.0202535	0	0	0	0	0	0	0.000146768	0	0	0	0	0.000404446	0	0	0
Corynebacterium matruchotii	0	0	0	0	0	0	0	0	0	0.00847858	0.000374451	0	0.000550647	0.000315146	0.000301059	0.00171216	0	0	0.000985289
Streptococcus canis	0	0	0	0	0	0	0	0	0	0	0.00695126	0	0.00105935	0.00308829	0.000972194	0.00203094	0	0.00281884	0
Aeromonas bestiarum	0	0	0	0	0	0	0	0	0	0	0	0	0	0	0.000133425	0.000531542	0.00140486	0	0
Clostridium saccharobutylicum	0.000438242	0	0	0	0	0	0	0	0	0	0.0145516	0	0.00510333	0.0107791	0.00291937	0.00577687	0.000972648	0.00626774	0.0029332
Clostridiales bacterium 1_7_47FAA	0	0	0	0.00229384	0	0.000423897	0	0	0	0.021466	0.0454203	0	0.0254251	0.0299405	0.0110276	0.0108269	0.00740648	0.00259444	0.0165781
Spirochaeta thermophila	0	0	0.000104159	0	0	0	0	0	0	0	0.000540523	0	0.000106502	0.00083153	0.0098082	0.000697256	0.00600694	0	0
Vibrio owensii	0.000974239	0.000412563	0	0.00314133	0	0	0	0.0494503	0.079182	0	0.000314383	0	0.00122417	0.000224446	0.00339155	0.000985837	0.00200242	0	0.00158326
Prochlorothrix hollandica	0.516483	0.676013	0.911271	0.216557	0	0	0	0	0	0.0357078	0.00079805	0.0597725	0.00036941	0.0026545	0	5.05557e-05	0.00075196	0.000466207	0.00321138
Prochlorococcus phage P-SSM7	0	0	0	0	0	0	0	0	0	0	0	0	0	0	0.000200739	4.73675e-05	0	0	0
Martelella mediterranea	0	0	0	0	0	0	0	0	0.0012031	0	0	0	0	0	0	0	0	0	0
Dechloromonas aromatica	0	0	0	0	0	0	0	0	0	0	0	0	0	0	0.000911268	0.000362714	0	0	0
Shewanella benthica	0.000717124	0.000674407	0	0.000313048	0	0	0	0.484265	0.276267	0	0.00034261	0.0197105	0.0023318	0.000985957	0.00850661	0.0047368	0.00219721	0	0
Prevotella baroniae	0	0	0	0	0	0	0	0	0	0	0	0	0.00142813	0.000513137	0.0056557	0.00236788	0.000559983	0.0047366	0.00241712
Dokdonia donghaensis	0	0	0	0	0	0	0	0	0	0	0	0	0.00038474	0	0.00190444	0.000660876	0.00200523	0	0.00139327
Rubrivivax benzoatilyticus	0	0	0	0	0	0	0	0	0	0	0.000272569	0	0.000478433	0	0.00149197	0.00514986	0	0.00237067	0.000577521
Paenibacillus barengoltzii	0	0	0.000192345	0	0	0	0	0	0	0.0272101	0.0643194	0	0.0502854	0.0403196	0.00655749	0.0155371	0.00214543	0.00262696	0.0151878
Propionispira raffinosivorans	0	0	0	0.000120002	0	0	0	0	0	0.00762549	0.0126685	0	0.00574768	0.00961195	0.00226145	0.00651068	0.00432642	0.00658151	0.011043
Streptococcus parasanguinis	0	0.000772459	0.000211986	0.000228172	0	0	0	0	0	0	0.0401675	0.0263283	0.0367075	0.0380074	0.00653232	0.0166855	0.00316675	0.00241334	0.0134303
uncultured verrucomicrobium HF0500_18J03	0.00023995	0	0	0	0	0	0	0	0	0	0.0012628	0	0.00105381	0.00083999	0.00196206	0.00220579	0.000624577	0	0
Bacteroides fragilis	0.00149597	0.00681183	0.00214561	0.00245207	0	0.256906	0.0539585	0	0	0.116523	0.0302463	0.134458	0.15088	0.138481	0.334999	0.16723	0.296943	0.149699	0.199852
Thermoanaerobacterium thermosaccharolyticum	0	0	0.000505915	0	0	7.92397e-05	0	0	0	0	0.0144022	0.014128	0.00811558	0.0102471	0.0042975	0.00576099	0.0045119	0	0.00688426
Methylophilaceae bacterium 11	0	0	0	0	0	0	0	0	0.000333167	0	0	0	0	0	0	0	0	0	0
Pseudomonas alkylphenolica	0	0	0	0	0	0	0	0	0	0	0	0	0	0	0.000185683	0.00023368	0	0	0
Leptolyngbya sp. PCC 7376	0.00108571	0.0140538	0.0455737	0	0	0	0	0	0	0	0.000118992	0.00534739	0	0	0	0	0	0	0
Proteiniclasticum ruminis	0.00128506	0.00357125	0.000370379	0.000656113	0	0	0	0	0	0.0448958	0.298092	0.00612447	0.218595	0.229243	0.0436857	0.0804891	0.0310305	0.0143639	0.101753
Pedobacter glucosidilyticus	0	0	0	0.000158051	0	0	0	0	0	0	0.000238498	0	0.000816651	0.000594974	0.0066854	0.00282108	0.000909309	0.000591287	0.00128667
Pseudoclavibacter soli	0	0	0	0	0	0	0	0	0	0	0.00257356	0.0144566	0	0	0.000129546	0.000736051	0	0	0
Sphingobium xenophagum	0	0.0202636	0	0	0	0	0	0	0	0	0	0	0	0	0	0	0	0	0
Geobacillus vulcani	0	0	0	0.000136136	0	0	0	0	0	0	0.0295435	0	0.0154316	0.0177568	0.000814099	0.00638232	0.000328588	0.00433921	0.00257579
Helicobacter pametensis	0	0	0	0	0	0	0	0	0	0	0	0	0	0	0.000928753	0.000447003	0	0	0
Lymphocystis disease virus - isolate China	0	0	0.000211242	0	0	0	0	0	0	0.70035	0.00565179	0.570433	0.00777579	0.0349256	0.00117274	0.000501045	0.00356719	0.0204918	0.0150665
Dactylosporangium aurantiacum	0	0	0	0	0	0	0	0	0	0	0.000476996	0	0.000176892	0.000793299	9.6043e-05	0.000468367	0	0.000557305	0.000320292
Marinomonas sp. MED121	0	0	0	0	0	0	0	0.0161022	0.0127101	0	0	0	0.000364251	0	0	0.00158667	0	0	0.00131907
Chryseobacterium caeni	0	0	0	0	0	0	0	0	0	0	0	0.00875541	0	0	0.00309194	0.00187837	0	0	0
Edwardsiella phage eiDWF	0	0	0	0	0	0	0	0	0	0	0.000252655	0	0.000140544	0.00149226	0.000925047	0.000279793	0	0	0
Lactobacillus hayakitensis	0	0	0	0	0	0	0	0	0	0	0.00271566	0	0.00207712	0.0025405	0.000205049	0.000967693	0	0.00118983	0
Desmospora sp. 8437	0	0	0	0	0	0	0	0	0	0	0.00573383	0	0.00398694	0.00357601	0.000173176	0.00125315	0.000405201	0.0025122	0
Asticcacaulis excentricus	0	0	0	0	0	0	0	0	0.00181023	0	0	0	0	0	0	0	0	0	0
Chlorobaculum tepidum	0	0	0	0	0	0	0	0	0	0	0.00160874	0	0.00259811	0.00319166	0.00132523	0.00276811	0.000181869	0.00293168	0.00129607
Brachybacterium faecium	0	0.000772459	0	0	0	0	0	0	0	0.00853705	0.00138552	0	0.0012457	0.0016136	0.000141953	0.00105735	0	0.00091066	0.000651488
[Clostridium] leptum	0	0	0	0.000608919	0	0	0	0	0	0.00947351	0.021975	0.00907495	0.0125046	0.0154987	0.0113754	0.00488212	0.00768517	0.00324474	0.00507399
Bradyrhizobium sp. ORS 278	0	0	0.000321946	0	0	0	0	0	0	0	0.00029589	0	0.000164595	0	0.00280014	0	0.00125461	0.000518562	0
Serratia odorifera	0	0	0	0	0	0.011848	0	0	0	0	0.000128678	0	0	0	2.59093e-05	6.11372e-05	0	0	0
Bacteroides nordii	0.000686469	0.00417757	0.00062914	0.00067174	0	0.0920579	0.0174041	0	0	0.0490475	0.010869	0.119195	0.072337	0.0433383	0.124036	0.0809482	0.0800079	0.0982306	0.175869
Pseudoalteromonas sp. NJ631	0	0	0	0	0	0	0	0.00185708	0.00625286	0	0	0	0	0	0	0	0	0	0
Streptococcus pneumoniae	0.000504855	0	0.000156781	0.000238239	0	0	0	0	0	0.013653	0.0321827	0.00994615	0.0207188	0.0317266	0.00713116	0.00886875	0.00480018	0.00563636	0.000348318
Paenibacillus curdlanolyticus	0.000249928	0.000425456	0	0.000126564	0	0	0	0	0	0.0292137	0.0441368	0.00485652	0.0350695	0.0381665	0.00601801	0.0120327	0.00321393	0.00303822	0.0171615
Veillonella atypica	0	0	0	0	0	0	0	0	0	0	0	0	0	0	0.00312453	0	0.000664622	0	0
Haemophilus sputorum	0	0.000444558	0	0	0	0	0	0	0	0	0	0.00679382	0.00119409	0.000651104	0.00190977	0.0149215	0.000213672	0.00225879	0.0036585
Endozoicomonas elysicola	0	0	0.00034576	0.000258208	0.00442398	0.00800321	0	0.184481	0.105356	0	0.0107206	0	0.00387307	0.00552311	0.00652552	0.00603242	0.00568111	0.00707841	0.0184288
Dyadobacter crusticola	0	0	0	0.000246391	0	0	0	0	0	0	0.000438389	0	0.000936249	0	0.00122897	0.00209953	0.000297353	0.000368711	0.00127143
Gelatoporia subvermispora	0	0	0	0	0	0.000481156	0.489553	0	0	0	0	0	0	0	0	0	0	0	0
Mesorhizobium australicum	0	0	0	0	0	0	0	0	0	0	0	0	0	0	0.000618944	4.17285e-05	0.000310333	0	0.000442308
Treponema bryantii	0	0	0	0	0	0	0	0	0	0	0.0107789	0.00684996	0.00419716	0.00179265	0.00397534	0.00324345	0.00195433	0.00125936	0
Pseudoalteromonas sp. BSi20429	0	0	0	0	0	0.000308661	0	0	0.000136774	0	0.00330785	0	0	0.00242435	0.000349979	0.00110287	0.000818888	0.000507702	0.00175071
Enterococcus italicus	0	0	0	0	0	0	0	0	0	0.0158026	0.00840813	0	0.0035713	0.00492229	0.000394284	0.00220203	0.000332782	0.000851425	0
Hahella ganghwensis	0	0	0	0	0	0	0	0	0.00100228	0	0.00506301	0	0.00378416	0.00360873	0.00135514	0.00154715	0	0.00182812	0
Curvibacter gracilis	0	0	0	0	0	0	0	0.0104742	0.00722107	0	0.000297481	0	0	0	0.000239591	0.000994687	0	0	0
Psychromonas sp. CNPT3	0.000879538	0	0	0.00338681	0	0.00234896	0	0.0140999	0.0102751	0	0	0	0	0	0	0	0	0	0.000388368
Bat circovirus ZS/China/2011	0	0.00851862	0.00739937	0.000724032	0	0	0	0	0	0	0	0	0	0	0	0	0	0	0
Citrobacter braakii	0	0	0	0	0	0	0	0	0	0.0154092	0.00473897	0	0	0	6.15524e-05	0.00233886	0	0	0
Bacteroides stercorirosoris	0	0.00108329	0.000262882	0.000142107	0	0.0111741	0	0	0	0.00933069	0.00131983	0.0135243	0.0111885	0.0101607	0.0518923	0.0140845	0.0562819	0.0135328	0.0159494
Metarhizium anisopliae	0	0	0	0	0	0	0	0	0	0.154734	0.000922191	0.0621634	0.000256493	0.00230057	0	8.76299e-05	0.000651699	0.00161618	0.00278654
Arenibacter algicola	0	0	0	0	0	0	0	0	0	0	0	0	0	0	0.000309472	0.0002921	0	0	0
Thermococcus sibiricus	0	0	0	0	0	0	0	0	0	0	0	0	0	0	0.000614675	0	0	0	0
Chryseobacterium palustre	0	0	0.0004152	0.00628147	0	0	0	0	0	0	0	0	0	0	0.000174078	0.000244765	0	0	0
Prevotella bryantii	0.000384798	0	0	0.000132247	0	0.0123783	0	0	0	0	0.000235253	0	0.0022523	0.00212388	0.00571475	0.00222153	0.00345083	0.000725065	0.00187665
Desulfomicrobium baculatum	0	0	0	0	0	0	0	0	0	0	0.000364023	0.0126864	0.00047111	0.000704255	0.00832659	0.000744911	0.00575262	0.0009895	0
Methylophaga frappieri	0	0	0	0	0	0	0	0	0.00104851	0	0	0	0.000128247	0	0.000742733	0	0.0013034	0	0
Methanomethylovorans hollandica	0	0	0.000437847	0	0	0	0	0	0	0	0.014135	0.00904195	0.012024	0.010969	0.0012132	0.00458977	0.000568755	0.000427185	0
Megasphaera elsdenii	0	0	0	0	0	0.0470568	0	0	0	0	0	0	0	0	0	0	0	0	0
Leptotrichia sp. oral taxon 225	0	0	0	0	0	0	0	0	0	0	0.000990774	0	0	0	4.80215e-05	0.00113534	0	0	0
Faecalitalea cylindroides	0.00293871	0.000633237	0.000533368	0.000693446	0	0.00749745	0	0.0014246	0.00181774	0.0568812	0.35266	0.11228	0.274425	0.306901	0.0538664	0.0945161	0.0354862	0.0184654	0.102219
Cryobacterium roopkundense	0.000284907	0	0	0	0	0	0	0	0	0	0	0.00561295	0.000410015	0.000623178	2.5149e-05	0.000734835	0	0	0.000251606
Serratia liquefaciens	0	0	0	0	0	0	0	0.00200327	0.00475719	0	0	0	0	0	0	0	0	0	0
Halobacillus trueperi	0	0	0	0	0	0	0	0	0	0	0.00953347	0	0.00592707	0.00419698	0.000150554	0.00265368	0	0	0.00037656
Elephant endotheliotropic herpesvirus 5	0	0	0	0	0	0	0	0.0294184	0.00108279	0	0	0	0	0	0	0	0	0	0
Rhodospirillum centenum	0	0	0	0	0	0	0	0.00482424	0.00281855	0	0	0	0.00026307	0	0.00177754	0	0.00231039	0	0
Iodobacteriophage phiPLPE	0	0.000633237	0	0	0.00637876	0	0	0	0	0.00923785	0	0	0.0103354	0.00585993	0.00224675	0.00732849	0.000502426	0	0.000324016
Nostoc sp. 'Nephroma parile cyanobiont'	0	0	0.00173249	0	0	0	0	0	0	0	0	0	0	0	0	0	0	0	0
Blastocladiella emersonii	0.000760324	0.00306192	0.0070117	0.0119712	0	0	0	0	0	0	0	0	0	0	0	0	0	0	0
Candidatus Amoebophilus asiaticus	0	0	0.000121135	0	0	0	0	0	0	0.108643	0.000222662	0.370335	0.00147347	0.00697512	0.00391978	6.99175e-05	0.0106074	0	0.00741101
Lactobacillus kunkeei	0	0	0	0	0	0	0	0	0	0	0.00153699	0	0.000213744	0	0	0.000766762	0	0	0
Niveispirillum irakense	0	0.00111709	0.00926215	0	0	0	0	0.00286542	0.00213563	0	0	0	0	0	0	0	0	0	0
Flavobacteria bacterium MS024-2A	0	0	0	0	0	0	0	0.00365866	0.00414962	0	0.000872125	0	0.000916368	0.000241741	0.00144244	0.00175609	0.000511136	0	0.000728507
Streptococcus sp. GMD6S	0	0	0	0	0	0	0	0	0	0	0.00197612	0	0.000125119	0.00492979	4.52886e-05	0.000683941	0	0	0
Hydrogenophaga sp. PBC	0	0	0	0	0	0	0	0	0	0	0	0	0.000383541	0	0.000989153	0.000982766	0.00121813	0.00181254	0.000347232
Streptococcus equinus	0	0.000341432	0	0	0	0	0	0	0	0	0.00492007	0.00413733	0.00482466	0.0112718	0.00279315	0.0132937	0.00332615	0.0016721	0
Streptococcus dysgalactiae	0	0	0.000226331	0	0	0	0	0	0	0	0.0289055	0	0.0132357	0.013396	0.00376454	0.00860542	0.00203676	0.00397509	0.0109421
[Clostridium] scindens	0	0	0.000181337	0.000258171	0	0	0	0	0	0.0295319	0.0682484	0	0.0556915	0.0603862	0.0126839	0.0161201	0.00422876	0.00319274	0.0215164
Acidobacterium capsulatum	0	0	0	0	0	0	0	0	0	0	0	0	0	0	0	4.69446e-05	0	0	0
Ochrovirga pacifica	0.00442855	0.0121019	0.00158431	0.0132633	0	0.00326859	0	0	0	0	0.000243751	0	0.00105401	0.000608079	0.000886197	0.00117981	0.000228666	0	0.00294612
Microbacterium maritypicum	0	0	0	0	0	0	0	0	0	0.018947	0	0	0	0.00140851	0	0.00208755	0	0	0
Desulfotomaculum ruminis	0.000185882	0	0	0	0	0	0	0	0	0.0215908	0.0390187	0	0.0260046	0.0204023	0.00481841	0.00713993	0.00143382	0.00135954	0.0151705
Parabacteroides distasonis	0.000755732	0.00243427	0.000349976	0.000197977	0.010271	0.0527801	0.0107135	0	0	0.00464202	0.012314	0.0841691	0.0567429	0.0537947	0.0507376	0.0484688	0.0489221	0.0284536	0.061922
Thermococcus sp. 4557	0	0	0	0	0	0	0	0	0	0	0	0	0	0	0	0.000203528	0	0	0
Blautia hansenii	0	0	0	0	0	0.00120808	0	0	0	0	0.0021986	0	0.000407671	0	0.00256994	2.64211e-05	0.00225637	0	0.000738156
Methylohalobius crimeensis	0	0	0	0	0	0	0	0	0.000141234	0	0	0	0	0	0.00101944	0	0.000511136	0	0
Pseudomonas stutzeri	0.00132638	0	0	0.00278782	0	0.0235928	0	0.000877029	0.00317972	0	0.00164512	0.0136623	0.000953255	0.00325977	0.00384353	0.00382522	0.000586099	0.000862708	0.00346174
Acanthocystis turfacea Chlorella virus 1	0	0	0	0	0	0	0	0	0	0.585549	0.00275509	0.319845	0.00242657	0.0051548	0.000600966	0.000239982	0.00551645	0.00402369	0.0143374
Gloeocapsa sp. PCC 73106	0	0.00414542	0.00619928	0.0022605	0	0	0	0	0	0	0.0427631	0	0.0329052	0.0340305	0.00580196	0.0108214	0.00259957	0.00268618	0.0132766
Synechococcus sp. WH 5701	0	0	0.00185243	0.000996937	0	0	0	0	0	0	0	0	0	0	0	7.51114e-05	0	0	0.000796154
Pontibacillus halophilus	0.000430764	0	0	0.000212462	0	0	0	0	0	0.0108269	0.0359465	0	0.0165866	0.0154143	0.00157339	0.00613101	0.00109701	0.00325225	0.00197459
Leisingera daeponensis	0	0	0	0	0	0	0	0.000969836	0.00969762	0	0	0	0	0	0	0	0	0	0
Pseudomonas protegens	0	0	0	0	0	0	0	0	0.00109945	0	0	0	0	0	0	0	0	0	0
Roseiflexus castenholzii	0	0	0	0	0	0.0143669	0	0	0	0	0	0	0	0	0.000103157	0	0	0.00089788	0
Mycetocola saprophilus	0	0	0	0	0	0	0	0	0	0	0	0	0.000415935	0	0	0.00024868	0	0	0
Vibrio phage eugene 12A10	0.0323106	0.0134964	0.00421659	0.0298739	0	0	0	0	0	0	0	0	0	0	0	0	0	0	0
Nostoc sp. 'Peltigera membranacea cyanobiont'	0	0	0	0	0	0	0	0	0	0	0	0	0	0	0	0.000452825	0	0	0
Carnobacterium maltaromaticum	0.000708257	0.0024318	0	0	0	0.000787558	0	0	0	0.0185603	0.0851883	0.0453069	0.0660725	0.0692972	0.00808431	0.0217876	0.00455513	0.00913017	0.0195987
Aestuariibacter salexigens	0	0	0	0	0	0	0	0.035546	0.0147839	0	0	0	0	0	0.00286892	2.25656e-05	0.000671278	0	0
Sagittula stellata	0	0	0	0	0	0	0	0	0.000787485	0	0	0	0	0	0	0	0	0	0
Vibrio rumoiensis	0.00146887	0	0	0.00619179	0	0	0	0.00485203	0.00872858	0	0.000635994	0	0.00042454	0	0.000275538	0.000673945	0	0.00195244	0.000512467
Vibrio natriegens	0.00595723	0.00345697	0.00060966	0.0442747	0	0	0	0.06046	0.0523065	0	0	0.0189812	0.000601756	0.000381309	0.000717921	0.00133756	0.0244133	0.00849873	0.00177457
Pseudothermotoga lettingae	0	0	0	0	0	0	0	0	0	0	0.0217973	0.00627913	0.0184209	0.0233542	0.00334792	0.00791325	0.00315975	0.00171413	0.00112587
Delftia acidovorans	0	0	0	0	0	0.000366176	0	0	0	0	0	0	0	0	0.000690685	0.000412923	0	0	0
Aminiphilus circumscriptus	0	0	0	0	0	0.000266113	0	0	0	0	0	0	0	0	0.00274288	0.000219075	0.000569445	0	0
Geobacillus sp. WCH70	0	0	0.000143002	0	0	0	0	0	0	0.0108269	0.0225815	0.00590626	0.0154088	0.0154859	0.0011166	0.00600486	0.000458245	0.00287156	0.00219652
Actinomyces massiliensis	0	0	0	0	0	0	0	0	0	0	0.000391035	0	0.000486589	0.000718927	0	0.000672804	0	0	0.000580529
Empedobacter brevis	0.0013356	0.00576279	0.000637079	0.00205717	0	0	0	0	0	0	0.00046675	0	0.0016578	0.00101496	0.00153345	0.00193951	0.000936029	0.00184355	0.0013341
Saprospira grandis	0	0	0	0	0	3.19017e-05	0	0.0482944	0.00202294	0	0.000479061	0	0.000532973	0	0.00125817	4.5522e-05	0.000338545	0	0
Salmonella phage SETP13	0	0	0	0	0	0	0	0	0.000628718	0	0	0	0	0	0	0	0	0	0
Microcystis cf. wesenbergii	0	0	0	0	0	0	0	0	0	0	0	0	0	0	0	0.000231962	0	0	0
Streptobacillus moniliformis	0	0.000975604	0	0	0	0.0282976	0	0	0	0	0.00225862	0	0.00415216	0.00117476	0.00191079	0.0034012	0.00124793	0	0.0012137
Sphingomonas melonis	0	0	0	0	0	0	0	0	0.00307051	0	0	0	0	0	0	0	0	0	0
Aliagarivorans taiwanensis	0	0	0	0	0	0	0	0.0211976	0.0091485	0	0	0	0	0	0.00146963	0.000357461	0	0	0
Streptomyces acidiscabies	0	0	0	0	0	0	0	0	0	0	0	0	0.000436584	0	0	7.45787e-05	0	0	0.000790508
uncultured marine microorganism HF4000_ANIW141I9	0	0	0	0	0	0	0	0	0	0	0	0	0	0	0.000684897	0.000193935	0	0	0
Azonexus hydrophilus	0	0	0	0	0	0	0	0.000974995	0.00103672	0	0	0	0	0	0	0	0	0	0
Bacillus acidiproducens	0	0	0	0.000378953	0	0	0	0	0	0	0.0223882	0	0.0115281	0.0137206	0.00104183	0.0048159	0.000755593	0.00272629	0.000460585
Burkholderia phage BcepNazgul	0	0	0	0	0	0	0	0	0	0	0.000264112	0	0.000146917	0.00230606	0.00220693	0.000213323	0	0	0
Kosakonia radicincitans	0	0	0	0	0	0.00553787	0	0	0	0	0	0	0	0.000408385	0.00184174	0	0.000491848	0	0
Thiomicrospira arctica	0	0	0	0	0	0	0	0	0.000760596	0	0	0	0	0	0.000795785	0	0.00124133	0	0
Enhydrobacter aerosaccus	0	0	0	0	0	0	0	0	0	0	0.00087306	0	0.000489848	0.00399515	0.00415576	0.00160522	0.000382415	0.0105437	0.00844819
Pseudodonghicola xiamenensis	0	0	0	0.00108605	0	0	0	0	0	0	0	0	0.000171951	0	0.000311201	5.87463e-05	0	0	0
Alcanivorax nanhaiticus	0	0	0	0	0	0	0	0.0286459	0.00614633	0	0	0	0	0	0.00396975	0.000697103	0.00244328	0	0
Methanococcoides burtonii	0	0.00064639	0	0.00807608	0	0	0	0	0	0	0	0	0	0	0	0	0	0	0
Bacillus coahuilensis	0.000458959	0	0	0	0	0	0	0	0	0	0.0289736	0.0180839	0.0241553	0.0291126	0.00372717	0.00868536	0.00227502	0.00176311	0.00486378
Lactobacillus mali	0	0	0	0.00036405	0	0	0	0	0	0	0.00714957	0	0.00708959	0.00775472	0.000312949	0.00168368	0	0.000544781	0
Shewanella fidelis	0	0.000618845	0	0.000573459	0	0	0	1.72143	0.97486	0.01055	0.00657916	0	0.00808023	0.00524318	0.0111288	0.0113782	0.00474761	0.0023906	0.0019738
Vibrio albensis	0.000806128	0	0	0	0	0.0182421	0.0107283	0	0	0.0720417	0.00186095	0.00881751	0.00140236	0.00587146	0.00505109	0.00724909	0.133524	0.076459	0.00514544
Caldimonas manganoxidans	0	0	0	0	0	0	0	0	0	0	0.000625394	0	0.00019419	0	0.000714124	0.00724709	0.0004934	0.00122361	0.00105484
Thermochromatium tepidum	0	0	0	0	0	0	0	0	0	0	0.000476996	0	0	0	0	0	0	0	0
Pseudomonad phage gh-1	0	0	0	0	0	0	0	0	0	0	0	0	0	0	0.00182307	0	0	0	0
Salinimicrobium terrae	0	0	0	0	0	0.00631102	0	0	0	0	0	0	0.00281234	0.000797884	0.00105017	0.00121932	0.000452045	0.000280263	0.00341606
Bacteroides xylanisolvens	0.00107035	0.000480868	0	0.000143908	0	0.0171931	0	0	0	0	0.00255183	0	0.00909233	0.00768132	0.0249903	0.00935877	0.0358749	0.00809953	0.00761626
Nocardia rhamnosiphila	0	0	0	0	0	0	0	0	0	0	0	0	0	0	0.00012518	0	0	0	0
Methanosaeta harundinacea	0	0	0	0	0	0.00118859	0	0	0	0	0.000764951	0	0.00127656	0.0019083	0.000924138	0.0010661	0	0.000446871	0.0010273
Neisseria wadsworthii	0	0	0.000179178	0	0	0	0	0	0	0.0293202	0.0349549	0	0.0069737	0.0281343	0.0064061	0.0247826	0.0015328	0.0136376	0.0141955
Anaerolinea thermophila	0	0	0	0	0	0	0	0	0.000127387	0	0.000547837	0	0.000152372	0	0.000275767	0.000312344	0	0	0
Rat leukemia virus	0.0269104	0.0294369	0.00271189	0.0118704	0	0	0	0	0	0	0	0	0	0	0	0	0	0	0
Vibrio phage ICP1	0.0227309	0.00803661	0.00144928	0.0196622	0	0	0	0	0	0	0.0116482	0	0.000279467	0.00235147	0.000326078	0.0012482	0	0	0
Bacteroides dorei	0.00175913	0.00558404	0.000738066	0.001167	0	0.0447409	0.00207524	0	0	0.110959	0.0129629	0.0814581	0.0469129	0.0803896	0.391983	0.0607852	0.657714	0.0465659	0.0622678
Pseudomonas nitroreducens	0	0	0	0	0	0	0	0.00507754	0.00136774	0	0	0	0.000104691	0	0.0034863	0.000695476	0.00265999	0	0
Salmonella phage FSL SP-062	0	0	0	0	0	0	0	0	0	0	0	0	0	0	0	0.000197167	0	0	0
Treponema saccharophilum	0	0	0	0	0	0	0	0	0	0	0.0108707	0	0.00527643	0.00788766	0.000530523	0.00258032	0	0	0.000667435
Idiomarina salinarum	0.00134988	0	0	0.00277223	0	0	0	0.0112024	0.00579335	0.00840185	0	0	0.000835634	0.000312294	0.00277264	0.00186759	0.000530795	0.000219391	0
Desulfitibacter alkalitolerans	0.000342972	0	0	0	0	0	0	0	0	0	0.00214989	0	0.000313441	0.000646817	0.0114452	0.000509255	0.00818619	0.000263508	0
Campylobacter gracilis	0	0	0	0	0	0	0	0	0	0	0	0	0	0.000308801	0.00246292	0.000781233	0.00299475	0	0
Singulisphaera acidiphila	0	0	0	0	0	0	0	0	0	0	0	0	0	0	0.00484504	0	0.00310115	0	0
Candidatus Pelagibacter sp. HTCC7211	0	0	0	0	0	0	0	0	0	0.0218448	0.00813698	0	0.00561267	0.00568375	0.00104856	0.00334025	0.00230011	0	0.000655657
Cyanothece sp. PCC 7822	0.0211673	0.0223707	0.554877	0.0139486	0	0.003965	0	0	0	0.014366	0	0.0144286	0.000416739	0.000750185	0.000717458	0.00103884	0.000302529	0.000562694	0.00164273
Treponema maltophilum	0	0	0	0	0	0	0	0.0030652	0.00356344	0	0	0	0	0	0	0	0	0	0
Bergeyella zoohelcum	0.000155819	0	7.43259e-05	0	0	0	0	0	0	0.101051	0.00338764	0.186067	0.00259663	0.00250968	0.00833757	0.00264399	0.00748666	0.00951154	0.00358335
Prevotella oralis	0.00012171	0.000215038	0	0	0	0	0	0	0	0	0.00164729	0.0175647	0.00744381	0.00714033	0.0078041	0.0147234	0.00428416	0.0156043	0.0302114
Roseobacter sp. MED193	0	0	0	0.000123666	0	0	0	0	0.0027172	0	0	0	0	0	0	0	0	0	0
Algoriphagus mannitolivorans	0	0	0	0.00223451	0	0	0	0	0	0	0	0.0163588	0	0	0.00107126	0.00079786	0	0	0.0007333
Thermoanaerobacter kivui	0	0	0	0.000259204	0	0	0	0	0	0.04865	0.00658016	0	0.0110247	0.00757811	0.00248592	0.00462319	0.000630676	0	0.000973464
Gramella forsetii	0	0	0	0	0	0	0	0	0	0	0	0	0.000435554	0	0.000210207	0.000460849	0	0	0
Deinococcus geothermalis	0	0	0	0	0	0	0	0	0	0	0	0	0	0.000618986	0.000799354	2.35776e-05	0	0	0
Desulfovirgula thermocuniculi	0	0	0	0	0	0	0	0	0	0	0.00581895	0	0.00464591	0.00372059	0.00172393	0.000949521	0.000421584	0.00104551	0
Hydrocarboniphaga effusa	0	0	0	0	0	0	0	0.00328788	0.00279681	0	0.00145064	0	0.000806945	0.000516981	0.000500719	0.000964914	0	0	0
Burkholderia ambifaria	0	0	0	0	0	0	0	0	0	0	0	0	0	0	0.000166283	3.92373e-05	0	0	0
Novispirillum itersonii	0	0	0	0	0	0	0	0	0.00132184	0	0	0	0	0	0	0	0	0	0
Pseudarthrobacter siccitolerans	0	0	0	0	0	0	0	0	0	0	0.000757966	0	0.000421633	0	3.81541e-05	0.0006285	0	0.000664185	0.000763436
Clostridium sp. BNL1100	0.00186523	0	0.000655106	0.00223451	0	0	0	0	0	0.020923	0.0136884	0.00667527	0.00762755	0.0137326	0.0131254	0.0110572	0.0169605	0.00280044	0.00626089
Streptococcus pasteurianus	0	0	0	0	0	0	0	0	0	0	0	0	0.000546376	0	3.29615e-05	0.000793336	0	0	0
Methylophaga lonarensis	0	0	0	0	0	0	0	0.00528022	0.00545407	0	0	0	0	0	0	0	0	0	0
Actinomyces virus Av1	0.000444415	0	0	0	0	0	0	0	0	0	0.00272761	0	0.00184242	0.00243018	0	0.000444321	0	0	0
Talaromyces stipitatus	0	0	0	0	0	0	0	0	0	0.0256111	0.00501576	0.091199	0.00496062	0.00571175	0.000230503	0.000263461	0.00323602	0.00468136	0.00531858
Hydrogenobacter thermophilus	0	0	0	0	0	0	0	0	0	0	0	0	0	0	0.0020042	0	0.00124133	0	0
Moraxella boevrei	0	0	0	0	0	0	0	0	0.00139528	0	0.000643389	0	0	0	0.000129546	0.000244549	0	0	0
Vibrio anguillarum	0.00173291	0	0.000461333	0.01589	0	0.0258203	0.00762549	0.0259039	0.0528164	0	0	0	0.000536456	0.000601455	0.000855172	0.00173041	0.00443404	0.00369064	0
Arthrobacter sp. SB	0	0	0.000120408	0	0	0	0	0	0	0.00742723	0.000221326	0	0.000492467	0.000552136	4.4564e-05	0.000672998	0	0.000387884	0.000222923
Aliivibrio wodanis	0	0.000818923	0	0.00439686	0	0	0	0.0312518	0.107955	0	0.000208013	0	0.000578556	0.000807216	0.00192664	0.00136386	0.000293999	0	0
Streptomyces albus	0	0	0	0	0	0	0	0	0	0	0	0	0	0	0	0.000321087	0	0	0
uncultured bacterium	0.0107796	0.0236557	0.0179263	0.0739934	0.00539138	0.106177	0.0224799	0.00118257	0.0142114	0.0645335	0.0734857	0.0651996	0.0816662	0.0726428	0.19964	0.072439	0.265482	0.0413747	0.0739682
Streptococcus infantarius	0	0	0	0	0	0	0	0	0	0	0.00271331	0	0.00198554	0.00231414	0.000286623	0.0039425	0	0.00139527	0
Desulfovibrio salexigens	0	0	0	0	0	0.000181958	0	0	0.000454318	0	0.000310851	0	0.000717015	0.00101232	0.00601187	0.000118153	0.005588	0	0
Corynebacterium resistens	0	0	0	0	0	0	0	0	0	0	0	0	0.00037999	0.000852062	0	0.000227189	0	0	0
Dialister micraerophilus	0	0	0.000532778	0	0	0	0	0	0	0	0.00146898	0	0.000272382	0.00244308	0	0	0	0	0
Pseudomonas chlororaphis	0	0	0	0	0	0	0	0	0	0	0	0	0	0	0.00134671	0.000122274	0.00171877	0	0
Nosema bombycis	0.898914	0.888511	0.559413	0.0442675	0	0	0	0.0226621	0.0083063	0.121739	0.00079045	0.0529911	0	0.00309032	0.00038684	0.000148967	0	0.00139527	0
Serratia marcescens	0.00101785	0	0	0.00104518	0.00213245	0.12131	0.011726	0.00695324	0.00959298	0	0.000540812	0	0.00212809	0.00339459	0.00292488	0.00177998	0.000867005	0.00293987	0
Galbibacter marinus	0.00673865	0.00670257	0.00094646	0.0142728	0	0	0	0	0	0	0.000468911	0	0.000260841	0.00175467	0.000330453	0.000558942	0	0	0
Vibrio sinaloensis	0.00463381	0.00285805	0.000179713	0.0370234	0	0.0218714	0	0.0994999	0.154499	0	0.000321695	0	0.000347565	0	0.00273372	0.000706987	0.0133202	0.00598564	0
Paenibacillus polymyxa	0	0	0	0	0	0.00276902	0	0	0	0	0.0142382	0.0121889	0.00494053	0.00424374	0.00202061	0.00366764	0.00140663	0.00113727	0.00586868
Yersinia frederiksenii	0.000159764	0	0	8.20264e-05	0	0.00613001	0	0	0	0.0204045	0.000490279	0	0.000818181	0.000174727	0.00224544	0.00202779	0.00589081	0.00213123	0.000282181
Pseudomonas tolaasii	0	0	0	0	0	0	0	0	0	0.0802944	0.000598178	0.101722	0	0.00941141	0	0	0	0.00524168	0
Streptococcus devriesei	0	0.000738418	0	0	0	0	0	0	0	0.0148545	0.012612	0.00507456	0.0110668	0.0108798	0.00167896	0.0234741	0	0.00413813	0.00303863
Blautia obeum	0	0	0	0	0	0	0	0	0	0	0.000666644	0	0.000139905	0.000965273	0.00387646	6.06669e-05	0.00468834	0	0
Pseudophaeobacter arcticus	0	0	0	0	0	0	0	0	0.00218187	0	0	0	0	0	0	0	0	0	0
Lebetimonas sp. JS032	0	0	0	0	0	0	0	0	0	0	0.000258558	0	0	0	0.00103711	0.000300155	0.00231144	0	0
Streptococcus cristatus	0	0	0	0	0	0	0	0	0	0	0.00960695	0.0112513	0.00680093	0.0112042	0.000794342	0.00917437	0.000485738	0.00220606	0.00156297
Lonsdalea quercina	0	0	0	0	0	0	0	0.00222373	0.00412099	0	0	0	0	0	0	0	0	0	0
Microbacterium yannicii	0	0	0	0	0	0	0	0	0	0	0	0	0	0	0	0.000149157	0	0	0
Bradyrhizobium sp. BTAi1	0.00136447	0	0.000356236	0.00115031	0	0	0	0	0	0	0.000173998	0	0.00105323	0.00206761	0.00038538	0.000985481	0.000462745	0	0.000701016
Aeromonas phage phiAS5	0	0	0	0	0	0	0	0	0	0	0	0	0.00111519	0	0	0	0	0	0
Komagataella pastoris	0.0218638	0.0102913	0.0137474	0.0165829	0	0	0	0	0	0	0.000217841	0.00978951	0	0	0	0	0	0	0
Microscilla marina	0.000201619	0.00138747	0.00191732	0.0214627	0	0.00413079	0	0	0	0	0.0146883	0.0252246	0.0149477	0.012679	0.00725901	0.00942022	0.00343537	0.00870669	0.00835433
Bordetella hinzii	0	0	0	0	0	0	0	0	0	0	0.00208798	0	0	0.00130221	0.000670912	0.000534047	0	0	0
Phaeospirillum molischianum	0	0	0	0	0	0	0	0.00230203	0.00434666	0	0.000205693	0	0.000114421	0.000513137	0.00153039	0.00121868	0	0	0
Comamonas composti	0	0	0	0	0	0	0	0	0	0.0212207	0	0	0	0	0.000318314	0.000300446	0	0	0
Streptococcus sp. 2_1_36FAA	0	0	0	0	0	0	0	0	0	0	0	0	0.00026307	0.000589889	4.76111e-05	0.000808892	0	0	0
Bacillus pumilus	0	0	0	0	0	0.000145446	0	0	0	0	0.0187145	0	0.0127395	0.0122617	0.00099124	0.00425076	0	0.00246835	0.000796154
Shewanella putrefaciens	0.0415775	0.0358028	0.00865124	0.143527	0.0227738	0	0	0.991732	0.540685	0.247528	0.0203721	0.338925	0.307241	0.216403	0.824928	0.634083	0.194836	0.0362713	0.00754166
Exiguobacterium sp. NG55	0	0	0	0	0	0.0129142	0	0	0	0	0	0	0	0	0.00054494	0.000185134	0.00127506	0	0
Clostridium sp. D5	0	0	0	0	0	0	0	0	0	0.0375488	0.008497	0	0.00210274	0.00444222	0.0145364	0.00181187	0.0176729	0.000948628	0.0114695
Actinomyces sp. oral taxon 170	0	0	0	0	0	0	0	0	0	0	0.000459182	0	0.000488605	0	0	0.000848863	0	0	0.000462496
Marinobacterium rhizophilum	0	0	0	0	0	0	0	0.0130212	0.0051122	0	0	0	0.00064935	0	0.0016923	0.000621174	0	0	0.00329212
Nitrosococcus watsonii	0	0	0.000155969	0	0	0	0	0	0	0	0	0	0.000159478	0	0.000259764	0.00337807	0.000202601	0	0
Geitlerinema sp. PCC 7407	0.0274361	0.0403595	0.195576	0.523834	0	0	0	0	0	0.0160427	0	0.00277206	9.86512e-05	0.000884833	7.14166e-05	3.37038e-05	0.000516875	0.00135132	0.000357249
Caulobacter vibrioides	0	0	0	0	0	0	0	0.000949736	0.00134648	0	0	0	0	0	0	0	0	0	0
Paenibacillus borealis	0	0	0	0	0	0	0	0	0	0	0.00299089	0	0.00163829	0.00186532	0.000417093	0.00170908	0.000671278	0.00249711	0.00143513
Brevundimonas naejangsanensis	0.00184703	0	0	0	0	0	0	0	0	0	0	0	0	0	0.00201081	0.00120545	0.00114445	0	0
Pasteurella dagmatis	0.003978	0.00994726	0.00195302	0.00208619	0	0	0	0	0	0.120413	0.00431456	0.13295	0.0441897	0.0680777	0.0727965	0.506715	0.017368	0.0663185	0.202308
Desulfosporosinus youngiae	0.000215382	0	0.000328983	0.000354103	0	0.0129884	0	0.0081302	0.00518692	0.0362304	0.0219473	0	0.0137853	0.0236425	0.00957276	0.00712686	0.008027	0.0185029	0.00060908
Aneurinibacillus thermoaerophilus	0	0	0.000163154	0	0	0	0	0	0	0	0	0	8.34124e-05	0	0.00283808	0	0.00211935	0	0
Cedecea davisae	0	0	0	0.000198168	0	0	0	0	0.00214572	0	0	0	0	0	0	0	0	0	0
Salsuginibacillus kocurii	0	0	0	0	0	0	0	0	0	0	0.00228433	0	0.000847133	0.00506547	0	0.000747668	0	0	0
Bacillus sp. SG-1	0.000551152	0	0	0	0	0	0	0	0	0.0168801	0.0175506	0	0.00974633	0.00916482	0.000893623	0.00426792	0.000683003	0.00176311	0.0014602
Bordetella bronchiseptica	0	0	0	0	0	0.00282228	0	0.000860559	0.00763421	0	0	0	0	0	0	0	0	0.00782863	0
Bacteroides faecis	0.000294205	0	0.000219722	0	0	0.00520361	0	0	0	0.0220284	0.00126623	0	0.00689198	0.0130208	0.0223155	0.00756138	0.0325162	0.00760488	0.00859784
Streptococcus minor	0.00298436	0.00169449	0	0.00180801	0	0	0	0	0	0.0419176	0.556432	0.035367	0.0432921	0.514323	0.0136585	0.0293882	0.000802462	0.254012	0.010459
Enterococcus cecorum	0	0	0	0	0	0.000499613	0	0	0	0	0.000803162	0	0.00134032	0.000908118	0.000692971	0.000533137	0.000606231	0.00140758	0
Tetrasphaera elongata	0	0	0	0	0	0	0	0	0	0	0	0	0	0	0	0.000172387	0	0	0
Paraburkholderia phytofirmans	0	0	0	0	0	0	0	0	0.00115498	0	0.000319835	0	0	0	0.000257595	0	0	0	0
[Eubacterium] rectale	0	0	0	0	0	0	0	0	0	0	0.00932229	0.00538211	0.00619581	0.0105169	0.00353726	0.00200674	0.00194904	0	0.00193007
Acinetobacter venetianus	0	0	0	0	0	0.0056222	0	0	0	0	0	0	0	0	0	0	0	0	0
Bradyrhizobium japonicum	0.000746827	0.00386687	0	0.00153375	0	5.81403e-05	0.0249765	0.000678885	0.00230996	0.0219741	0	0	0.000326629	0	0.000261526	0.000791949	0.00110146	0.000910526	0
alpha proteobacterium HIMB114	0	0	0.00430028	0.000462864	0	0	0	0	0	0.00714157	0.00106407	0	0.000947052	0.00026545	0.00124265	0.00146612	0.000150392	0.000186483	0
Aeromonas veronii	6.86906	0.430936	0.138603	0.277187	2.0955	0.146209	0.0436131	0.0139594	0.00933439	10.6352	1.97789	9.94264	11.7301	7.40573	17.4256	17.6541	19.2448	25.1312	13.7892
Thauera sp. 27	0	0	0	0	0	0	0	0	0	0	0.000226768	0	0	0	0.00200903	0	0	0	0
Xenorhabdus nematophila	0	0	0.000165395	0.000189476	0	0	0	0.0114562	0.00669978	0	0	0.00683114	0.0017866	0.000403608	0.00638686	0.00415959	0.00259197	0.000532808	0
Fodinicurvata fenggangensis	0.00101785	0	0.00291309	0.0303101	0	0	0	0	0	0	0	0	0.000248219	0	0	0	0	0	0
Bacillus bombysepticus	0	0	0	0	0	0	0	0	0	0	0	0	0	0	0.000186721	0.000352478	0	0.000541738	0
Shewanella algae	0	0.0005326	0	0	0	0	0	0.613149	0.33881	0	0.000135285	0	0.000827802	0.00101247	0.00253328	0.00251963	0.000573622	0.000237093	0
Alloprevotella tannerae	0	0.000531301	0	0	0	0.000664604	0	0	0	0	0.00026991	0.00506423	0.00171184	0.00655165	0.0191303	0.00504921	0.0176885	0.00545072	0.00363603
Sphingomonas sp. PR090111-T3T-6A	0	0	0	0	0	0	0	0	0	0	0.00345822	0	0.000480925	0.00215678	0	0.000657225	0	0	0
Chitinilyticum aquatile	0.000393189	0	0	0.000201872	0	0	0	0	0	0	0.0115489	0	0.00728728	0.00801808	0.0004859	0.0043674	0.000720478	0.00151045	0.000694465
Vibrio ordalii	0.0207408	0.011839	0.000356236	0.138419	0	0.0307229	0	0.0990656	0.124862	0.0523697	0.00150394	0.0106718	0.00360317	0.00511727	0.00790642	0.00972252	0.0636284	0.0330208	0.00168186
Bacteroides helcogenes	0.000905881	0	0.000651325	0.000327704	0	0.0236526	0.121761	0	0	0.0321689	0.00328239	0.0221196	0.0290078	0.0206685	0.0885694	0.0315696	0.112509	0.0204378	0.0362848
Riemerella anatipestifer	0.00710994	0.00797925	0.000441055	0.00617151	0	0.00676435	0	0	0	0	0	0.00891232	0.00326484	0.00239591	0.00554032	0.00655295	0.00131247	0.00594638	0.0102447
Brevibacterium linens	0	0	0	0	0	0	0	0	0	0	0.000178489	0	0.00129074	0.000445271	0.000467203	0.000848032	0	0.00125124	0.000719107
Rozella allomycis	0	0.000759001	0.00792157	0	0	0.00527864	4.327	0.0238966	0.00926985	0.123787	0	0	0	0.000920227	0	0	0	0.00323237	0
Fictibacillus macauensis	0.000584946	0.000361249	0	0	0	0	0.0062813	0	0	0.00990298	0.0425748	0	0.0290409	0.0304449	0.00116974	0.0117682	0.000467926	0.0051529	0.00297904
Bacillus cellulosilyticus	0	0.000533905	0.00019739	0	0	0	0	0	0	0.0121758	0.0132327	0	0.00843484	0.0133999	0.00395206	0.00380644	0.00108872	0	0.000551217
Microlunatus phosphovorus	0	0	0	0	0	0	0	0	0	0	0.00255772	0.0037561	0.00223067	0.00250818	0.000250878	0.00671518	0	0.0163775	0.00408061
Flavobacterium antarcticum	0.0241948	0.0553992	0.00657504	0.0499987	0	0.000978408	0	0	0	0	0	0	0.000260841	0.000908118	0	0.000274335	0.00105635	0.000359152	0.000831849
Exiguobacterium sp. S17	0	0	0	0	0	0	0	0	0	0	0.0337422	0	0.0170124	0.0179456	0.00125467	0.00726383	0.00108322	0.0053846	0.003759
Coriobacteriaceae bacterium BV3Ac1	0	0	0	0	0	0	0	0	0	0	0	0	0.00161054	0	0	0.000305686	0	0	0
Azoarcus sp. KH32C	0	0	0	0	0	0	0	0	0	0	0.00184438	0	0	0	0	0	0	0	0
Sulfurimonas gotlandica	0	0	0	0	0	0	0	0	0	0	0	0	0	0	0.00281376	4.10765e-05	0.00305211	0	0
Agrobacterium rhizogenes	0	0	0	0	0	0	0	0	0.00200836	0	0	0	0	0	0	0	0	0	0
Clostridium sp. 7_2_43FAA	0.00137407	0.00527842	0.000697952	0.00144258	0	0.0299722	0	0	0	0.0505463	0.307218	0.0522157	0.230126	0.236632	0.0342242	0.0884302	0.0259102	0.0430379	0.0891709
Streptococcus caballi	0.000393189	0.000293576	0.000302532	0	0	0	0	0	0	0	0.0146457	0.00171367	0.0101088	0.0175227	0.00286823	0.0231988	0.000556611	0.0078866	0.00102036
Rubellimicrobium mesophilum	0	0	0.0045153	0.00445506	0	0	0	0	0	0	0	0	0	0	0	0	0	0	0
Candidatus Midichloria mitochondrii	0	0	0	0	0	0	0	0.000964732	0.00184645	0	0	0	0	0	0	0	0	0	0
Thioalkalivibrio thiocyanodenitrificans	0	0	0	0.000295894	0	0	0	0	0	0	0.0262761	0.011354	0.0238925	0.0283631	0.00295058	0.00734651	0.00107129	0	0.0101791
Flavobacterium enshiense	0.0261957	0.0666052	0.0101084	0.0624857	0	0	0	0	0	0	0.000716097	0	0.00136363	0.00174727	0.00121987	0.00156736	0	0.000834364	0.000705453
Agaricus bisporus	0	0	0.00575479	0	0	0	0	0	0	0	0	0	0	0	0	0	0	0	0
Kineosphaera limosa	0	0.000573246	0	0	0	0	0	0	0	0	0.00182896	0	0.0048188	0.00193636	0.000447358	0.00530786	0.000258098	0.000455263	0.00332625
Lachnospiraceae bacterium NK4A144	0	0	0	0.000182538	0	0	0	0	0	0	0.0262318	0.0136351	0.0209354	0.0225218	0.00789486	0.00644184	0.00499716	0.00158358	0.0103107
Dickeya solani	0	0	0	0	0	0	0	0	0	0	0.000176215	0	0.000519919	0	0.00123656	0.00371039	0	0	0
Alishewanella jeotgali	0.000762882	0	0	0	0	0	0	0.00741672	0.0056995	0	0.00981939	0	0.00424766	0.00742959	0.00380175	0.00254854	0.000684591	0	0.00646538
Lactobacillus plantarum	0	0	0	0	0	0	0	0	0	0	0.0149234	0	0.0103449	0.00630031	0.0018029	0.00187623	0	0	0.00647495
Vibrio shilonii	0.0035387	0	0.00442234	0.00993458	0	0.0199146	0.0188439	0.0399778	0.0498295	0	0.0266629	0	0.0212632	0.0220737	0.00318314	0.00382283	0.00116722	0.000413522	0.0142595
Atopobium rimae	0	0	0	0	0	0	0	0	0	0	0.0136061	0.0101907	0.00958696	0.0147085	0.00251129	0.00523625	0.000641015	0.000794844	0.00091362
Bifidobacterium breve	0.935913	1.27005	0.401002	0.0424924	0	0	0	0	0	0	0	0.0543505	0	0.000754284	0	0	0	0	0
Proteus penneri	0	0	0	0	0	5.99129e-05	0	0	0.000156548	0	0	0	0	0	0	0	0	0	0
Zymomonas mobilis	0	0	0	0.000372419	0	0	0	0	0	0	0.000173453	0	0.000289459	0.00122601	0.00364381	0.000324148	0.00919324	0	0
Bradyrhizobium sp. WSM1743	0	0	0	0	0	0	0	0	0	0.122427	0	0.0409869	0	0.00834271	0.000550928	8.6667e-05	0.00472661	0	0.00612426
Rhizobium sp. CF142	0	0	0	0	0	0.00848426	0	0	0	0	0	0	0	0	0	0	0	0	0
Bordetella petrii	0	0	0	0	0	0	0	0	0	0	0.00291218	0	0	0	0.000729759	0.000256478	0	0	0
Microvirga lotononidis	0	0	0	0	0	0	0	0	0	0	0.00239087	0	0.00132996	0.000852062	0.000206315	0.000616655	0	0	0.00619231
Streptococcus ratti	0	0	0.000185815	0	0	0	0	0	0	0.00570448	0.00229424	0.0191962	0.00681623	0.00648901	0.00124354	0.0175689	0.000347465	0.000765417	0.000879795
Crinalium epipsammum	0.817706	1.15296	1.09258	0.171035	0	0	0	0	0	0.0634032	0.00189868	0.0424531	0.0010186	0.00168334	0.00038907	0.000858471	0.000572223	0.00367413	0.00250269
Virgibacillus sp. SK37	0	0.00174269	0	0	0	0	0	0	0	0	0.00531722	0.00500309	0.0020893	0.00607689	0.00219467	0.00154423	0.000786759	0	0
Chlorobium chlorochromatii	0	0	0	0	0	0	0	0	0	0	0	0	0.000258166	0	0.000269959	0.000970218	0.00021865	0.000180747	0.000831028
[Clostridium] lactatifermentans	0	0	0	0	0	0	0	0	0	0	0	0	0	0	0.00246038	2.7819e-05	0.00181378	0	0
Neisseria sp. oral taxon 020	0	0	0	0.000261294	0	0	0	0	0	0	0.00754298	0	0.00164482	0.00756995	0.000877955	0.00581646	0.000961711	0.0034965	0.00431086
Vibrio halioticoli	0.00040281	0	0	0.000447926	0	0	0	0.0207917	0.0551128	0	0.00249642	0	0.00128632	0.0029707	0.000122088	0.00213941	0.00161254	0.00311413	0.00126915
Candidatus Regiella insecticola	0	0	0	0	0	0.00393305	0	0	0	0	0.000155426	0	0.00129688	0.00116321	0.000563309	0.000723685	0	0.00027239	0.000626189
Dyadobacter alkalitolerans	0	0	0.000330791	0	0	0	0	0	0	0	0	0	0.000338233	0	0.000793109	0.000707807	0.000429691	0	0
Bartonella rattaustraliani	0	0	0.000637079	0.00514293	0	0	0	0.00344276	0.00259491	0	0	0	0.000233176	0	0.000766612	0	0	0	0
Cutibacterium granulosum	0	0	0	0	0	0	0	0	0	0	0.00130603	0	0.000863433	0.000568041	0	0.00095657	0	0	0.000583569
Thermodesulfobium narugense	0	0	0	0	0	0.0146904	0.00689712	0	0.000896104	0	0	0	0	0	0	0	0	0	0
Planococcus antarcticus	0.000458959	0	0	0	0	0	0	0.00221733	0.00272445	0	0.0276369	0.00561295	0.0235584	0.0198906	0.00343667	0.0051932	0.000529597	0.00176311	0.01409
Finegoldia magna	0	0	0	0	0	0	0	0	0	0	0.00387119	0	0.00302039	0.00418366	0.000156182	0.00123972	0	0	0.0010417
Desulfotignum phosphitoxidans	0.000286199	0	0	0	0	0	0	0	0	0	0.000487502	0.00857426	0.000558353	0.000626004	0.00805167	0.00122801	0.00298516	0	0
Acidovorax avenae	0	0	0	0	0	0	0	0	0	0	0	0	0	0	0	0.00059127	0	0	0
Dorea formicigenerans	0	0	0	0	0	0	0	0	0	0	0.00925639	0	0.00369262	0.00974158	0.00564985	0.00190628	0.00696164	0	0
Flavobacterium hydatis	0.0230306	0.0659497	0.0116603	0.049714	0	0.0280455	0.00425079	0	0	0.00373979	0.00415648	0.00751219	0.0101364	0.00509217	0.00844317	0.00903771	0.00128601	0.00213888	0.00792791
Thermoplasmatales archaeon BRNA1	0	0	0	0	0	0	0	0	0	0	0	0	0	0	0.000657771	0	0.000865725	0	0
Streptococcus parauberis	0	0	0	0	0	0	0	0	0	0	0.00520287	0.00835811	0.000609261	0.00264945	3.74487e-05	0.00220088	0	0.0027667	0
Fictibacillus gelatini	0.000166949	0.00082804	0	0.00261103	0	0.000566868	0	0	0	0.0255871	0.0774676	0.0108069	0.0420596	0.042235	0.00566726	0.018307	0.0027055	0.0135626	0.00649321
Serinicoccus profundi	0	0	0	0	0	0	0	0	0	0	0	0	0.000130975	0	0	0.000447472	0	0	0.000474305
Caminibacter mediatlanticus	0	0	0	0	0	0	0	0	0.00119677	0	0	0	0.00021227	0	0.000116052	0.000580171	0	0	0
Synechococcus phage S-SKS1	0	0	0	0	0	0	0	0	0	0	0.000196211	0	0.000218292	0	0.000592606	0.000932233	0	0	0
Faecalibacterium prausnitzii	0	0	0	0	0	0.000318426	0	0.000939995	0.000999501	0	0.00637246	0	0.00472341	0.00936442	0.00434062	0.00189638	0.00609025	0.00171158	0
Pseudomonas virus PaP1	0	0	0	0	0	0	0	0	0.00685832	0	0	0	0	0	0	0	0	0	0
Erysipelotrichaceae bacterium 6_1_45	0.00218091	0.000485152	0.000458717	0.000434265	0	0	0	0	0	0.00827086	0.13469	0.0490982	0.100788	0.101315	0.0206974	0.0332739	0.0139762	0.00577182	0.0628749
Thioalkalimicrobium aerophilum	0	0	0	0	0	0	0	0	0	0	0	0	0	0	5.54278e-05	0.000497006	0	0	0
Herbaspirillum frisingense	0	0	0	0	0	0	0	0	0	0	0	0	0.00106749	0.000797884	0	0.000489867	0	0	0
Musa acuminata endogenous badnavirus	0.00548756	0.0170478	0.00942323	0	0	0	0	0	0	0	0	0	0	0	0	0	0	0	0
Streptococcus anginosus	0	0	0	0	0	0	0	0	0	0	0.00244548	0	0.00169894	0.00538066	0.00084714	0.00520117	8.38198e-05	0.00124477	0.000344017
Thiomicrospira chilensis	0	0	0	0	0	0	0	0	0	0	0	0	0	0	0.00224158	0	0.000939385	0	0
Brachyspira hyodysenteriae	0	0	0	0	0	0	0	0	0	0	0.00692407	0.0205499	0.00502969	0.00837672	0.000728658	0.00317519	0.000579288	0.00176398	0.00198246
Methanobrevibacter ruminantium	0	0	0	0	0	0	0	0	0	0	0.00462433	0	0.00290827	0.00447147	0.00024432	0.00101012	0	0.000425311	0
uncultured bacterium ws020C1	0	0	0	0	0	0	0	0	0	0	0	0	0	0	0	0.000129026	0	0	0
Enterococcus gallinarum	0	0	0	0	0	0	0	0.00596095	0.000105638	0	0.0165621	0	0.0097038	0.00893903	0.000672472	0.00337034	0.000490306	0.00273586	0.00142733
Melioribacter roseus	0	0.000951238	0	0.0020732	0	0.00930958	0.00488546	0	0	0	0.00104787	0.0108582	0.00585267	0.00446585	0.00925872	0.00461045	0.00715028	0.00292578	0.00583821
Ruminococcus bicirculans	0	0	0	0	0	0	0	0	0	0	0.000650959	0	0	0	0.000589817	0	0	0	0
Methanococcus maripaludis	0	0	0	0	0	0	0	0	0	0	0.00305277	0	0.00042454	0.00190392	7.68344e-05	0.000688953	0	0	0
Shigella boydii	0	0	0	0	0	0	0	0	0	0	0	0	0	0	0	0.000126694	0	0	0
Hamadaea tsunoensis	0	0	0	0	0	0	0	0	0	0	0	0	0	0	0.000346352	0	0	0	0
Streptococcus macedonicus	0	0	0	0	0	0	0	0	0	0	0	0	0.000172917	0.000775472	0.00012518	0.00141783	0	0	0
Salmonella virus 9NA	0	0	0	0	0	0	0	0	0	0	0.000181415	0	0.00235332	0.0360004	0.000694029	0.000363891	0	0.00127175	0.000365448
Clostridium cadaveris	0.0011596	0.00132376	0.000891531	0.000953831	0	0.000517442	0	0	0	0.0225674	0.167661	0.0548786	0.132825	0.138538	0.034335	0.0500736	0.0267946	0.0128994	0.0511896
Simkania negevensis	0	0	0	0	0	0	0	0	0	0.011678	0.00012604	0	7.0112e-05	0	0.00622522	0	0.00122962	0	0
Acinetobacter sp. CIP 51.11	0	0	0	0	0	0	0	0	0	0	0	0.00744472	0	0	0.00140691	0.000776967	0	0	0
Aeromonas salmonicida	0.0784918	0.0036251	0.00229862	0.00262494	0.0574236	0.0422162	0.0124148	0.0135648	0.0103061	0.0959007	0.0340104	0.106652	0.127949	0.0882567	0.19724	0.166124	0.160961	0.272274	0.208541
Providencia sneebia	0.000222599	0	0	0	0	0.00307054	0	0	0.0016777	0	0.000683105	0.00438543	0	0	0.00341893	4.24016e-05	0	0	0
Bacteroides caccae	0	0.00135282	0.000240471	0	0	0.0337838	0.00645418	0.00145475	0.00305244	0	0.00988651	0.0518165	0.0304056	0.0295492	0.0862986	0.029999	0.0982852	0.0202817	0.0229152
Asticcacaulis benevestitus	0	0	0	0	0	0	0	0	0	0	0	0	0	0	0.00323777	0	0.00214747	0	0
Alkaliflexus imshenetskii	0.000712429	0	0.000383182	0	0	0.0128799	0	0	0	0.00666717	0.00209095	0.00574258	0.011845	0.00710628	0.0277962	0.0127931	0.0232539	0.00606852	0.0134101
Clostridium tyrobutyricum	0	0	0	0.000378953	0	0.0349206	0.00373543	0	0	0	0.00942486	0	0.00723568	0.0070074	0.00307628	0.00339185	0.00298623	0.00145457	0.00651822
Lachnospiraceae bacterium 1_4_56FAA	0	0	0	0	0	0	0	0	0	0	0.0120617	0	0.00307097	0.00777634	0.00238213	0.00299619	0.000684104	0.000287748	0.00149113
Flavobacterium indicum	0.368978	0.784335	0.134646	0.770339	0	0.000124903	0	0	0	0.0326127	0.000776577	0.0056456	0.000209845	0.00208214	0.00707433	0.000842086	0.00654388	0.0010736	0.00158607
Desulfohalobium retbaense	0	0	0	0	0	0	0	0	0.000549998	0	0	0	0	0	0	0	0	0	0
Desulfovibrio piger	0	0	0	0	0	0	0	0	0	0	0.00343888	0	0.00133823	0.00171471	0.0022734	0.000167655	0.000550731	0	0
Actinotalea ferrariae	0	0	0	0	0	0	0	0	0	0	0	0	0	0	0	0.000588418	0	0	0
Vibrio alginolyticus	0.00610543	0.00233899	0.00067601	0.0317912	0	0	0	0.0766795	0.0832296	0	0	0	0.000124612	0.000636101	0.00118797	0.000839344	0.00460477	0.00378118	0
Legionella shakespearei	0.071887	0.136383	0.0159671	0.0214125	0	0	0	0	0	0.0161462	0	0	0	0	0	0	0	0	0
Perlucidibaca piscinae	0	0	0	0	0	0	0	0	0	0	0	0	0	0	0	0.000214604	0	0	0
Scardovia wiggsiae	0	0	0	0	0	0	0	0	0	0	0.00107291	0	0.000511565	0.000382366	0.00021603	0.000888436	0	0.000537236	0.00277882
Passalora fulva	0	0.00414921	0.00573371	0	0	0	0	0	0	0	0	0	0	0	0	0	0	0	0
Vibrio phage VBM1	0	0	0	0	0	0	0	0	0	0	0	0	0.000196046	0	0.000283847	0.000200935	0	0	0
Prevotella copri	0.000532548	0.00207782	0.000114893	0	0	0	0	0	0	0	0.000691113	0	0.00357347	0.00308821	0.0108665	0.00622102	0.00506083	0.0105509	0.0190105
Paraglaciecola polaris	0.0051177	0.00644535	0.000286658	0.0208311	0	0	0	0.0529939	0.0205363	0.0109546	0.000102466	0	0.00181652	0.00211242	0.00318223	0.00324048	0.0068449	0	0
Streptococcus sp. SK140	0	0	0	0	0	0	0	0	0	0	0.00153699	0	0.000427489	0.00191714	0	0	0	0	0
Alistipes sp. HGB5	0.00033657	0	0	0	0	0.001731	0	0	0	0	0	0.00975112	0.00295557	0.0020367	0.00583569	0.00581479	0.00785692	0.0070189	0.00694598
Peptostreptococcus anaerobius	0	0	0	0	0	0	0	0.000691695	0.00372644	0	0.00380141	0	0.00214173	0.00148159	0.00104078	0.000807357	0.00153341	0.000587703	0
Alicyclobacillus contaminans	0	0	0	0	0	0	0	0	0	0	0.00811558	0	0.00412171	0.00164326	0.000198946	0.00135007	0	0	0.00199039
Paenibacillus macerans	0	0	0	0	0	0	0	0.00238051	0.00502022	0	0	0	0.00112346	0	0.00156612	0.0016495	0	0.00418306	0.00174842
Chitinilyticum litopenaei	0	0	0	0	0	0	0	0	0	0	0.00198796	0	0.00119799	0.000413275	0.000233494	0.000748273	0	0	0
Lacinutrix sp. 5H-3-7-4	0.000788836	0.00680729	0	0.00202503	0	0	0	0	0	0	0	0	0	0	0	0.00115199	0	0	0
Escherichia virus AKFV33	0	0	0	0	0	0	0	0	0	0	0.000392422	0	0.000218292	0	0.000158028	7.45787e-05	0	0	0
Demetria terragena	0	0	0	0	0	0	0	0	0	0	0.00154645	0	0.000614843	0.000513137	0.000106952	0.00117458	0	0	0.00107001
Paraburkholderia fungorum	0	0	0.000161405	0	0	0	0	0	0	0	0	0	0	0.00148026	0.0020908	4.22879e-05	0	0.000259976	0
Cotesia sesamiae bracovirus	0	0	0	0.00171658	0	0	0	0	0	0.0911317	0	0.320351	0	0.00423417	0.000273399	9.67693e-05	0.00383822	0.00475931	0.00820576
Gramella echinicola	0	0	0	0	0	0	0	0	0	0	0	0	0.000423567	0.000633183	5.11055e-05	0.000265302	0	0.000444821	0
Paenibacillus sp. HGF5	0	0	0	0	0	0.000175459	0	0	0	0	0.0048849	0	0.00109692	0.00351679	0.00453888	0.000889208	0.00614693	0	0
Pseudomonas vranovensis	0	0	0	0	0	0	0	0.0150702	0.00756669	0	0	0	0	0	0	0	0	0	0
Methylosarcina fibrata	0	0	0	0	0	0	0	0	0.00238961	0	0	0	0	0	0	0	0	0	0
Haemophilus sp. oral taxon 851	0.000229898	0	0	0	0	0	0	0	0	0.00912436	0.000224925	0.00610943	0.000418529	0.0006783	0.00167896	0.00767211	0.000427343	0.00193171	0.00304038
Rheinheimera sp. A13L	0	0	0	0	0	0	0	0.015366	0.0157947	0	0.000204175	0	0.000227153	0	0.000822213	1.94015e-05	0.000288575	0	0
Anaerostipes caccae	0	0	0	0	0	0	0	0	0	0	0.0140867	0.0213697	0.00785605	0.00730132	0.00230425	0.00364589	0.00048274	0.00070439	0.00631393
Desulfosporosinus meridiei	0	0	0	0.000952954	0	0	0	0	0	0	0.000324525	0	0	0	0.0011435	0.000596977	0.00160536	0	0
Thermosipho africanus	0	0	0	0	0	0	0	0.00181484	0.00313045	0	0	0	0	0	0.00241303	0	0.00144155	0	0.000513648
Odoribacter splanchnicus	0	0.00166786	0	0.000151404	0	0.0462	0.0081803	0	0	0.00967088	0.00539785	0.0259622	0.0255516	0.0219354	0.0351137	0.027418	0.0206401	0.0141937	0.0284862
Dickeya zeae	0	0	0	0	0	0.0858547	0.0148107	0.0116549	0.00578324	0	0.000564607	0	0.000187678	0.00137467	0.000350987	0.00242348	0.000540399	0.000925296	0.00151648
Thiomicrospira kuenenii	0	0	0	0	0	0	0	0.0152115	0.00474452	0	0	0	0	0	0	0	0	0	0
Enterococcus phoeniculicola	0.000295583	0	0	0.000583723	0	0	0	0	0	0.0236536	0.0279197	0.00656078	0.0185717	0.0226631	0.00433237	0.00826192	0.00572607	0.0012793	0.00489844
Prevotella salivae	0	0	0	0	0	0	0	0	0	0	0.00339932	0.00927812	0.00371189	0.00349363	0.00408975	0.00124642	0.00335425	0.00224643	0.00314893
Neisseria meningitidis	0	0	0	0	0.0889578	0	0	0	0	0	0.0208561	0	0.00463888	0.0136554	0.00118228	0.0106359	0.00129325	0.00595602	0.00594342
Bacteroides sp. D20	0	0	0	0	0	0.00141941	0	0	0	0	6.6186e-05	0	0.00193065	0.00386114	0.0123464	0.00150172	0.0239677	0.000320036	0.000133327
Amycolatopsis alba	0	0	0	8.50405e-05	0	0	0	0	0	0	0.000435681	0	0.000484712	0.000181147	5.84829e-05	0.000849979	0	0.000127259	0.000438825
Candidatus Arthromitus sp. SFB-3	0	0	0	0	0	0	0	0	0	0	0	0	0	0	0.000765047	0	0.000671278	0	0.000478376
Capnocytophaga sp. oral taxon 326	0	0	0	0	0	0.00328587	0	0	0	0.0160763	0.0015286	0	0.00258376	0.00274267	0.00283851	0.00218276	0.000424517	0.000227098	0.00276422
Wallemia sebi	0	0	0	0	0	0	0	0.0155115	0.00497732	0	0	0	0	0	0	0	0	0	0
Prosthecochloris aestuarii	0	0.000656125	0.000100507	0	0	0	0	0	0	0	9.23731e-05	0.00748957	0.000358653	0	0.00923445	0.000759147	0.0054968	0.00015742	0
Mycoplasma sp.	0	0	0	0	0	0.0160622	0	0	0	0	0	0	0	0	0	0	0	0	0
Anoxybacillus kamchatkensis	0	0	0	0	0	0	0	0	0	0	0.00537945	0	0.00263618	0.00351475	0.000103157	0.00118057	0.000181027	0.00044894	0
Paucisalibacillus globulus	0.000442855	0	0	0	0	0	0	0	0	0.0299022	0.0775334	0.00696509	0.0528353	0.0553244	0.00600405	0.0171458	0.00486545	0.00837786	0.0133088
Laribacter hongkongensis	0	0	0	0	0	0	0	0	0	0	0.000771076	0	0.000588359	0.00134844	0.000572405	0.00216376	0	0	0.00143101
Bacillus weihenstephanensis	0	0	0	0	0	0	0	0	0	0	0.00419575	0	0.00335508	0.00196257	0.000422407	0.00127084	0	0.000919157	0
Sulfuricella denitrificans	0	0	0	0	0	0	0	0.000969836	0.00137497	0	0.000439139	0	0	0.00109551	0.000353682	0.000125186	0	0	0
Salinimonas chungwhensis	0	0	0	0	0	0	0	0.00125547	0.00080097	0	0	0	0	0	0.000193756	0	0	0	0
Venezuelan equine encephalitis virus	0.00212124	0	0.00252958	0.000544545	0.0184394	0	0	0	0	0.318472	0.00801949	0.182434	0.00294623	0.0100052	0	0.000218751	0.00168785	0.0132791	0
[Clostridium] celerecrescens	0.000296974	0	0	0	0	0	0	0	0	0.00873792	0.0366988	0.0117013	0.0208735	0.0210015	0.0131999	0.00735429	0.00373077	0.000228167	0.013093
Porphyromonas sp. oral taxon 279	0	0	0.000122865	0	0	0	0	0.0153864	0.000189686	0	0.000249241	0.00505394	0.00173147	0.00100582	0.00281406	0.00201647	0.00035227	0.000197096	0.00126344
Gemella morbillorum	0	0	0	0	0	0	0	0	0	0	0.0015809	0	0.00138585	0.00267617	0.000265735	0.0018257	0	0.000696773	0.00298558
Caldicoprobacter oshimai	0	0.000568756	0	0	0	0	0	0	0	0.00851747	0.0619247	0.0206896	0.0454195	0.0454418	0.0144747	0.0211017	0.0102118	0.00437486	0.0181898
Leptotrichia wadei	0	0	0	0	0	0.0138999	0	0	0	0	0.00399195	0	0.00272192	0.00269699	0.000291988	0.00160446	0	0.000962014	0.00269383
Aequorivita capsosiphonis	0.00409619	0.00927891	0.00146541	0.00801796	0	0.00270811	0	0	0	0	0.00173248	0	0.00485166	0.00545744	0.0162554	0.00451718	0.0387281	0.00440043	0.0228408
uncultured gamma proteobacterium	0	0	0	0	0	0	0	0.00745118	0.00105638	0	0	0	0	0	0	0	0	0	0
Teredinibacter turnerae	0	0	0	0	0	0.00460331	0	0.0016366	0.00130942	0	0.00103175	0.0101079	0.000750712	0.00168334	0.00388772	0.00133727	0.00092451	0.00220238	0.00135929
Acholeplasma laidlawii	0	0	0.000208318	0	0	0	0	0	0	0	0.0246059	0	0.00751672	0.00662866	0.0024896	0.0028738	0.000779629	0.0016777	0.0038568
Annulohypoxylon stygium	0.000230317	0.0361731	0.168967	0.001892	0	0	0	0	0	0	0.00020194	0.00453748	0	0	4.06606e-05	1.9189e-05	0	0.000176954	0.000203397
Acidothermus cellulolyticus	0	0	0	0	0	0	0	0	0	0	0.000882949	0	0.000491157	0	0.00100743	0.00120258	0	0	0
Treponema vincentii	0	0	0	0	0	0	0	0	0	0	0	0	0	0	0.00137624	0	0.000460023	0	0
Citrobacter farmeri	0.00570095	0.00074093	0.000802431	0.00802314	0	0	0	0	0	0.0122562	0.00510399	0.0483075	0.000813806	0.000801903	0.000132959	0.124519	0.00096386	0.000903125	0.000520849
Bacteroides pyogenes	0.00102031	0	0.000681392	8.88901e-05	0	0.0375866	0.0046182	0	0	0.0695227	0.00513532	0.0625111	0.0256563	0.0229481	0.0775108	0.0349055	0.0986184	0.0406992	0.0394728
Coprococcus sp. HPP0074	0.00121041	0	0.000464833	0.000464692	0	0.000932367	0	0	0	0.026751	0.128442	0.0411685	0.0978377	0.104707	0.0195611	0.0295681	0.0141961	0.00509086	0.0430513
Ureibacillus thermosphaericus	0	0	0	0.000432006	0	0	0	0	0	0	0.032681	0	0.0165396	0.0177185	0.00167697	0.00707645	0.0002803	0.00471779	0.00159802
Ruminococcus sp. NK3A76	0.000313965	0	0.000113807	0.000122497	0	0	0	0	0	0	0.0142315	0.00618541	0.00853851	0.00967399	0.00418905	0.00675277	0.00247583	0.00408196	0.00341579
Fusobacterium varium	0.00186353	0.00676209	0.00217522	0.0058074	0	1.81494	0.291946	0	0	0.111698	0.243056	0.109889	0.247147	0.149656	0.082628	0.236509	0.0191725	0.0406747	0.156301
Clostridium sp. M62/1	0	0	0	0	0	0	0	0	2.04945e-05	0	0.000772703	0	0.000138545	0.000435438	0.00487138	0.000155143	0.00699867	0.000152951	0.000175807
Escherichia phage N4	0.00204395	0	0.000731222	0.00367293	0	0	0	0	0	0	0	0	0.000741667	0.00083153	3.35572e-05	0.000554286	0	0	0
Gracilibacillus lacisalsi	0	0.000249237	0	0	0	0	0	0	0	0	0.0246627	0.0104039	0.0150095	0.0147651	0.00143424	0.00641423	0.00053936	0.00267827	0.00181028
Candidatus Puniceispirillum marinum	0	0	0	0	0	0	0	0	0.000742486	0	0	0	0	0	0	0	0	0	0
Kamptonema formosum	0	0	0	0	0	0	0	0	0	0	0	0	0	0	0	0	0	0.0184245	0
Clostridium sporogenes	0	0	0	0	0	0.0280272	0.0038096	0	0	0	0.00122464	0	0.00121932	0.000555469	0.000349001	0.00161639	0	0.000557305	0.00108912
Nisaea denitrificans	0	0	0	0	0	0	0	0.00673851	0.00641663	0	0	0	0	0	0	0	0	0	0
Methanobacterium lacus	0	0	0	0	0	0	0	0	0	0	0.0122024	0	0.00690484	0.00734782	0.000508334	0.00311869	0.000892059	0.00147484	0.00127143
Bdellovibrio bacteriovorus	0	0	0	0	0	0	0	0	0	0	0.000793283	0	0.00011032	0.000989491	0.00312676	0.000452284	0.00234398	0.000695133	0.00119851
Alicyclobacillus pomorum	0.153127	0.189003	0.195663	0.010006	0	0	0	0	0	0	0.00686687	0	0.00147623	0.00210204	0.00033932	0.0014946	0	0	0
Vibrio crassostreae	0.000755771	0	0	0.00605041	0	0	0	0.0574079	0.0704453	0	0.00129886	0	0.00125428	0.00194414	0.00118321	0.00129806	0.00879807	0.00652679	0.000199395
Pleurocapsa sp. PCC 7319	0	0.0620999	0.0456926	0.00874205	0	0	0	0.00733196	0.00363818	0	0	0	0	0	0	0	0	0	0
Desulfurispora thermophila	0	0	0	0	0	0	0	0	0	0	0.00721715	0	0.00267645	0.00100025	0.000524757	0.00180975	0	0.00105403	0
Halomonas anticariensis	0	0	0	0	0	0	0	0	0	0	0	0	0.000443931	0.000663625	0.000482062	0.000455002	0.00112794	0.000932414	0
Photobacterium halotolerans	0.00261639	0	0	0.000607508	0	0	0	0.0634576	0.0627424	0.00531276	0.000554106	0	0.0025067	0.00218766	0.003846	0.00313977	0.00470396	0.00470127	0.0073351
Raoultella ornithinolytica	0	0	0	0	0	0.0172185	0.0100982	0	0	0	0	0	0	0	0	0	0	0	0
uncultured Rhodobacterales bacterium	0	0	0	0	0	0	0	0	0	0	0	0	0	0	0	0.000197662	0	0	0
Vibrio phage ICP3	0.00020931	0	0	0	0	0	0	0	0	0	0.000168694	0	0.00132715	0	0.0118479	8.7194e-06	0	0	0
Bacillus smithii	0.000904597	0	0.000128641	0	0	0.0138662	0	0	0	0.0196488	0.0659106	0.0106262	0.0423073	0.0536357	0.00489724	0.0148175	0.00180016	0.00768282	0.0130068
Synechococcus sp. PCC 7336	0.177148	0.252887	0.192312	0.0311814	0	0	0	0	0.00232554	0	0.000439139	0	0	0	0	0	0.000620665	0	0
Clostridium sulfidigenes	0.000245552	0.0012714	0.000254025	0.00194502	0	0.0430526	0.0059788	0	0	0.00499142	0.0911589	0.00483762	0.068685	0.0693805	0.0141168	0.0268584	0.00891057	0.0054075	0.0165451
Clavibacter michiganensis	0.000141813	0	0	0	0	0	0	0	0	0	0.000310851	0	0.000657084	0.00108566	3.75539e-05	0.000620302	0.000175739	0.000217912	0.00112714
Dickeya dadantii	0.00058163	0	0	0.000322393	0.0121232	0	0	0	0.00193933	0	0.000254984	0	0.000745788	0.00254441	0.00319706	0.00302504	0.00366574	0.0128054	0.000513648
Synechococcus sp. KORDI-49	0	0	0	0	0	0	0	0	0	0	0.000341552	0	0.00037999	0	0.000412629	0.000421922	0	0	0
Enterobacteria phage cdtI	0	0	0	0	0	6.29854e-05	0	0	0	0	0	0	0	0	0	0	0	0	0
Collinsella intestinalis	0	0	0	0	0	0	0	0	0	0	0	0	0	0	0.000165052	0	0	0	0
Bipolaris maydis	0	0	0	0	0	0	0	0	0	0	0	0.0230235	0	0	0	0	0	0	0
Eisenibacter elegans	0	0	0	0	0	0	0	0	0	0	0.00128014	0	0.00129488	0	0.000608542	0.00123825	0.000985763	0	0
Aquaspirillum serpens	0	0	0	0	0	0	0	0.000856538	0.00188224	0	0	0	0	0	0	0.000895989	0.000425021	0	0
Fenollaria massiliensis	0	0	0	0	0	0.000734633	0	0	0	0	0	0	0	0	0	0	0	0	0
[Clostridium] symbiosum	0	0	0	0	0	0	0	0	0	0	0.00548888	0	0.00392152	0.00430081	0.00876541	0.00327894	0.00807556	0.00104834	0
Bacillus mycoides	0	0	0.000298039	0	0	0	0	0.00555452	0.00177184	0	0.0383655	0	0.0261125	0.0216979	0.00236104	0.00940451	0.00113195	0.00427241	0.000895274
Escherichia virus K1G	0	0	0	0	0	0	0	0	0	0	0	0	0	0	0.000318314	0.000375557	0	0	0
Vibrio phage VD1	0	0	0	0	0	0	0	0	0	0	0	0	0	0.000884833	0	0.000202223	0	0	0
Deefgea rivuli	0	0	0	0	0	0	0	0	0	0	0.000550562	0	0.00015313	0	0.000554278	0.000601638	0	0	0
Aerococcus urinaeequi	0	0	0	0	0	0	0	0	0	0	0.00197612	0	0.000916047	0.00164326	0.000198946	0.000219075	0	0	0.00132692
Chitinophaga pinensis	0.00144455	0.000797925	0.0010379	0.00191891	0	0	0	0	0	0.00790131	0.0019505	0	0.00197327	0.00209034	0.0245517	0.0154841	0.0082549	0.0039323	0.00207854
Solitalea canadensis	0.00035354	0	0.00019739	0.000164053	0	0.0175506	0	0	0	0.0104023	0.00314275	0.0148508	0.00785034	0.00638932	0.0198269	0.0117538	0.016957	0.00595537	0.00838217
Natranaerobius thermophilus	0	0.00072854	0	0	0	0	0	0	0	0	0.00037011	0	0	0	0.000968782	0	0.00104621	0	0
Pantoea phage LIMElight	0	0	0	0.000378953	0	0	0	0	0	0	0	0	0	0.00161443	0.000781824	0	0	0	0
Labrenzia aggregata	0	0	0	0	0	0	0	0	0.00244001	0	0	0	0	0	0	0	0	0	0
Arenimonas oryziterrae	0	0	0	0	0	0	0	0	0	0	0.000753835	0	0.00126837	0.00227993	0.00195785	0.00252749	0.000439347	0	0
Piscirickettsia salmonis	0	0	0	0	0	0	0	0	0.00262832	0	0	0	0.000196046	0	0	0.000234424	0.000498114	0	0
Paenibacillus sp. OSY-SE	0.000279853	0	0.000392758	0	0	0	0	0	0.000101512	0.00823418	0.0471836	0.00774622	0.0261257	0.0275927	0.00316728	0.0101813	0.000513052	0.00697171	0.00353313
Enterococcus saccharolyticus	0.00108338	0.000309422	0	0.00279208	0	0	0	0.00484918	0.000343744	0	0.0448483	0.00845761	0.0308992	0.0311343	0.00298851	0.0128865	0.00173874	0.00392829	0.000882222
Alteromonas naphthalenivorans	0.000296974	0.000512549	0.000141656	0.00655633	0	0	0	0	0	0	0	0	0.000217265	0	0.000996358	0.000544337	0	0	0
Agrobacterium vitis	0	0	0	0	0	0	0	0.0155999	0.0058451	0	0	0	0	0	0	0	0	0	0
Lachnospiraceae bacterium A4	0	0	0	0	0	0	0	0	0	0	0.00728305	0	0.00115774	0.00310502	0.014902	0.00154189	0.0167509	0.000203721	0.000468326
Clostridium sp. L2-50	0	0	0	0	0	0	0	0	0	0	0.00029589	0	0.000329189	0	0.00125113	2.81166e-05	0.000836405	0	0
Desulfovibrio africanus	0	0	0	0	0	0	0	0.00127291	0.000631629	0	0.00851254	0	0.00690559	0.00973317	0.00261626	0.00297303	0.00500822	0.00124322	0.000714498
Lactobacillus fermentum	0	0	0	0.000358016	0	0	0	0	0	0	0.013444	0.0137378	0.0125791	0.015244	0.00276411	0.00557398	0.000432065	0.000535751	0
Afipia clevelandensis	0.00121359	0	0	0	0	7.08585e-05	0.0304402	0.000881245	0	0	0.000532034	0	0.000147977	0.000663625	5.35625e-05	0.000278057	0	0	0
Papiliotrema laurentii	0	0	0	0	0	0	0	0.00635719	0.00150214	0	0	0	0	0	0	0	0	0	0
Helcococcus kunzii	0	0	0	0	0	0.00508344	0	0	0	0	0.00256645	0	0.00112951	0.00189955	0.00211034	0.000592133	0.00257492	0.000889642	0
Providencia burhodogranariea	0	0	0	0	0.010206	0.0179948	0.00981636	0	0	0	0.000257356	0	0	0	0	9.78195e-05	0	0	0
Polaromonas glacialis	0	0	0	0	0	0	0	0	0	0	0	0	0	0	0.000212885	0.00279108	0	0	0.00141989
Legionella drancourtii	0	0	0	0	0	0	0	0	0	0	0	0	0	0	0	0.000245979	0	0	0
Anabaena sp. PCC 7108	0	0	0	0	0	0	0	0	0	0	0	0	0	0	0	0	0.000383352	0.0142604	0
Salmonella phage FSL SP-076	0	0	0	0	0	0	0	0	0	0	0.000654037	0	0.000218292	0.000326321	0.000500423	0.000671208	0	0.000229246	0
Bradyrhizobium sp. BR 10109	0	0	0	0	0	0	0	0.00107192	0.00273548	0	0	0	0	0	0	0	0	0	0
delta proteobacterium MLMS-1	0.000685944	0.00118388	0.00238977	0.0104041	0	0	0	0	0	0	0.000744104	0	0.000295332	0.000423417	0.00118548	0.000492106	0	0	0
Nocardia carnea	0	0	0	0	0	0	0	0	0	0	0.000359295	0	0.000199865	0.000448162	0	0.00044384	0	0	0
Escherichia virus TLS	0	0	0	0	0	0	0	0.00624883	0.00273159	0	0	0	0	0	0	0	0	0	0
Acidithiobacillus ferrivorans	0	0	0	0	0	0	0	0	0.00147654	0	0.000461096	0	0	0	9.28416e-05	0.000372427	0	0.000404046	0
Haematomicrobium sanguinis	0	0	0	0	0	0	0	0	0	0	0.000314383	0	0.00100809	0	0.000189903	0.000757951	0	0	0.000633305
Acinetobacter guillouiae	0	0	0	0	0	0	0	0	0	0	0.000188202	0	0.000418764	0	0.000303156	0.000858416	0	0.0009895	0.00417033
Achromobacter xylosoxidans	0	0	0	0	0	0	0	0.000547161	0.00279263	0	0	0	0.000250116	0.00103396	0.000181154	0.00173146	0	0.00653142	0
Paracoccus zeaxanthinifaciens	0	0	0	0	0	0	0	0	0.000861448	0	0	0	0	0	0	0	0	0	0
Crocinitomix catalasitica	0.00467458	0.0084713	0.00117063	0.00540007	0	0	0	0.000686513	0.00107063	0	0.000314383	0	0.000349763	0.00200401	0.00312336	0.00131954	0.00275664	0.00162843	0.000764435
Bacteroides sp. 1_1_14	0	0	0	0	0	0.00778089	0	0	0	0	0.000687394	0.00627913	0.00247983	0.0042963	0.0092273	0.00368636	0.00922246	0.00214802	0.00412157
Kribbella catacumbae	0	0	0	0	0	0	0	0	0	0	0.000515655	0	0.000310901	0.00169721	0.000141339	0.00117306	0	0.000653003	0.000663462
Glaciecola nitratireducens	0.000876485	0.00151273	0	0.00315004	0	0	0	0	0	0	0.00392113	0	0	0	0	0	0.000307889	0	0
Idiomarina loihiensis	0	0	0	0	0	0	0	0	0	0	0.0083952	0	0.00578308	0.00613801	0.00173616	0.00241513	0.00186592	0.00203398	0.00140646
Vibrio phage pVp-1	0.00758662	0.00357104	0.000328983	0.00566565	0	0	0	0.0185995	0.0147132	0	0	0	0	0	0	2.87311e-05	0	0	0
Dyadobacter fermentans	0.0100971	0.0361554	0.00541835	0.0124742	0	0.00201154	0	0	0	0	0.00141462	0.00696509	0.00217328	0.000731735	0.00516375	0.00395511	0.000521359	0.000527016	0.000884616
Amphibacillus xylanus	0.000136006	0.00137334	0	0	0	0	0	0	0	0.00400174	0.0415107	0.0180453	0.0223585	0.0319934	0.00310049	0.00828747	0.00104272	0.00825484	0.00144131
Pseudomonas taiwanensis	0	0	0	0	0	0	0	0	0	0	0.000481143	0	0.00187352	0.000600148	0.00392357	0.00425196	0.00544027	0.00295129	0.00242308
Phocaeicola abscessus	0	0	0	0	0	0.00134542	0	0	0	0	0.000323576	0	0.000777335	0.000807216	0.00172608	0.000972883	0	0.000986146	0.00178533
Clostridiales bacterium NK3B98	0	0	0	0	0	0	0	0	0	0	0.000228643	0	9.22914e-05	0	0.00301229	0	0.00228777	0	0
Rhodanobacter fulvus	0	0	0	0	0	0	0	0	0	0	0.000603068	0	0.0010064	0.000376114	0.000424997	0.00110313	0.000213089	0.000264226	0
Methylotenera mobilis	0	0	0	0	0	0	0	0	0.000406047	0	0.000917097	0	0.00015624	0.0014633	0.000513979	0.000504001	0	0	0.00061581
Azoarcus toluclasticus	0	0	0	0	0	0.00390077	0	0	0	0	0.000247016	0	0.0011838	0.0010618	0.00399222	0.0031119	0.000346035	0.000858151	0.000493193
Shewanella xiamenensis	0.685186	0.597788	0.07653	2.29485	0.561978	0.00654245	0.00689712	0.936905	0.536977	1.02781	0.267702	1.0611	0.941931	1.13627	4.02621	0.815416	0.346717	0.189492	0.0467826
Pedobacter arcticus	0	0	9.03963e-05	0	0	0.00848895	0	0	0	0	0.00105123	0	0.00405096	0.00284838	0.00873383	0.00576025	0.00530755	0.00193253	0.00343878
Thiocystis violascens	0.000333018	0	0	0	0	0	0	0	0.0027317	0	0.0103428	0	0.00337355	0.00300018	0.000694495	0.00207508	0	0	0.000626189
Meyerozyma guilliermondii	0	0.00231738	0	0	0	0	0	0	0	0	0	0	0	0	0	0	0	0	0
Bacillus fordii	0	0	0	0.000199387	0	0	0	0.00174809	0.00952102	0	0.0010215	0	0.000920328	0.000353933	0.00307948	0.000261542	0.00296774	0	0
Phaeobacter inhibens	0	0	0	0	0	0	0	0	0.00685003	0	0	0	0	0	0	0	0	0	0
Corynebacterium diphtheriae	0	0	0	0	0	0	0	0	0	0	0	0	0	0	0	8.98769e-05	0	0	0
Sphingopyxis sp. LC363	0	0	0	0.000600008	0	0	0	0	0	0	0	0	0	0	0	0	0	0	0
Ruegeria sp. PR1b	0	0	0	0	0	0	0	0	0.00188996	0	0	0	0	0	0	0	0	0	0
Photorhabdus temperata	0	0	0	0	0	0	0	0	0	0	0	0	0	0	0.00270388	0.000266893	0.00247214	0.00344567	0
Bacteroides sp. 2_2_4	0.000316325	0	0	0	0	0.00295821	0	0	0	0	0.0010616	0	0.00434267	0.0017646	0.00934809	0.00391659	0.00393394	0.00499998	0.00380485
Oceanicola sp. S124	0	0	0	0	0	0	0	0	0.00136081	0	0	0	0	0	0	0	0	0	0
Colletotrichum graminicola	0	0	0	0	0	0	0	0.0409104	0.00209837	0	0	0	0	0	0	0	0	0	0
Parvimonas sp. oral taxon 393	0	0	0	0	0	0	0	0	0	0	0.0126104	0	0.0118126	0.0166925	0.00243547	0.00621317	0.00145495	0.00113392	0.0020737
Escherichia sp. TW09231	0	0	0	0	0	0	0	0	0	0	0	0	0	0	0	0.000420624	0	0	0
[Bacteroides] pectinophilus	0	0	0	0	0	0	0	0	0	0	0.0017692	0	0.000159478	0	0.00388773	0.000161484	0.00472851	0.00025122	0.000288761
Paenibacillus sp. Y412MC10	0	0	0	6.07319e-05	0	0	0	0	0	0	0.00435599	0	0.00473082	0.00401036	0.000281918	0.00132554	0	0.000545292	0.00104463
Eubacterium ventriosum	0	0	0	0	0	0	0	0	0	0	0.00108577	0	0.000109534	0.000905741	0.0049644	0.000105905	0.00447853	0	0
Clostridium celatum	0.00116089	0.000346868	0	0.000489106	0	2.2536e-05	0	0	0	0	0.0938203	0	0.0585342	0.0591956	0.0131474	0.0281603	0.0103083	0.00506487	0.0170615
Campylobacter upsaliensis	0	0	0	0	0	0.000283434	0	0	0	0	0.00135902	0.00661313	0.00075598	0.00048433	0.00574526	0.000703223	0.00483795	0.000340249	0.00117328
Vibrio ichthyoenteri	0.00100725	0.000585574	0.000321946	0.00407304	0	0.0562078	0.0115015	0.771226	1.64043	0	0.00675139	0	0.00448603	0.00398915	9.02105e-05	0.00161889	0.00335159	0.0049113	0
Jannaschia sp. CCS1	0	0	0	0	0	0	0	0	0	0	0.000534604	0	0.00089215	0.000666831	0.000215285	0.000508	0	0	0
Carboxydothermus hydrogenoformans	0	0	0	0	0	0.0377504	0	0	0	0	0	0	0	0	0.000196606	0	0	0	0
Microbacterium sp. C448	0	0	0	0	0	0	0	0	0	0	0	0	0	0.000677745	0	0.000550735	0	0	0
Prevotella buccalis	0	0	0	0	0	0	0	0	0	0	0	0.00765088	0.000461688	0.00042472	0.00221461	0.000309314	0.000391019	0.00096971	0
Caldicellulosiruptor kristjanssonii	0.00352206	0.00302546	0	0.00420006	0	0	0	0	0	0	0.00974843	0	0.0107367	0.00899072	0.0024981	0.00312119	0.000299632	0	0.00939523
Geobacillus sp. A8	0	0	0	0	0	0	0	0	0	0	0.00493265	0	0.00596496	0.00321009	0.000388639	0.00203791	0.000606231	0.00112757	0
Pedobacter agri	0.000105442	0	0	5.41361e-05	0	0	0	0	0	0	0.000206461	0	0.00108506	0.000745685	0.00278175	0.00107835	0.0073936	0.000523856	0.00166361
Synergistes sp. 3_1_syn1	0	0	0	0	0	0	0	0	0	0	0.00381836	0	0.00140673	0.00357175	0.00514007	0.000644411	0.00216849	0	0
Pseudomonas sp. GM50	0	0	0	0	0	0.0156714	0	0	0	0	0	0	0	0	0	0	0	0	0
Granulicatella adiacens	0	0	0	0	0	0	0	0	0	0	0.0142044	0	0.00902903	0.0109166	0.000289376	0.00333474	0	0.00248903	0.00108567
Cafeteria roenbergensis virus	0	0	0	0	0	0	0	0	0	0.0252627	0	0.101491	0	0	0	0	0	0	0
Alcanivorax hongdengensis	0	0	0	0	0	0	0	0	0	0	0	0	0.000223038	0	0	0.0002667	0	0	0
Peptoanaerobacter stomatis	0	0.000857612	0	0.000456344	0	0.018346	0	0	0	0	0.0151944	0	0.00774406	0.0146034	0.00236815	0.00359233	0.00260374	0.00150732	0
Desulfovibrio magneticus	0	0.0864927	0.0602039	0.0192497	0	0	0	0	0	0	0	0	0.000214489	0.00136789	0	0.000384717	0	0	0.00194184
Cohnella panacarvi	0	0.000545948	0	0	0	0	0	0	0	0	0.00612939	0	0.0058913	0.00245021	0.0018704	0.0028021	0.000964921	0.00342384	0.00139676
Cellulomonas carbonis	0	0	0	0	0	0	0	0	0	0	0	0	0	0	0.000395538	0	0.000462745	0	0
Clostridium sartagoforme	0.00112419	0.000817389	0.000582844	0.000316794	0	0	0	0	0	0.0238602	0.184084	0.0348877	0.127121	0.149628	0.0184627	0.0444965	0.00831134	0.0119684	0.0498799
Aliivibrio salmonicida	0	0	0	0.000220787	0	0.0623016	0.00639551	0.0424158	0.0570218	0	0.000163703	0	0	0	0	1.59327e-05	0	0	0
Xanthomonas phage vB_XveM_DIBBI	0	0	0.000130594	0	0	0	0	0	0	0	0.0063307	0	6.67661e-05	0	0.000634509	0.000569585	0	0	0
Amycolatopsis benzoatilytica	0	0	0	0	0	0	0	0	0	0	0.000134626	0	0.000224666	0	0.000108428	0.000588464	0	0.000471878	0.000271196
Oceanithermus profundus	0	0	0	0	0	0	0	0	0	0	0	0	0	0	0.00232104	0	0.00162925	0	0
unidentified diatom SGAD-101	0	0.00640686	0	0.00428829	0	0	0	0	0	0	0	0	0	0	0	0	0	0	0
Erysipelotrichaceae bacterium 3_1_53	0.0110808	0.0154592	0.00469595	0.00469974	0	0.00357299	0	0	0	0.355755	2.06646	0.498621	1.56317	1.671	0.267678	0.554862	0.163044	0.0958583	0.633333
Thermicanus aegyptius	0	0.000564335	0	0	0	0	0	0	0	0	0.0151886	0.0106262	0.00965849	0.00682729	0.000600288	0.00304717	0.000516672	0.00189676	0.00160023
Pseudomonas syringae	0	0	0	0	0	0.000242362	0	0.00230565	0.00114408	0	0.00166804	0	0.000538701	0.00124594	0.000882235	0.00145738	0.000340017	0.00163182	0.0112973
Actinomyces gerencseriae	0	0	0	0	0	0	0	0	0	0	0.000848242	0	0.000794484	0.000868138	4.67128e-05	0.000664114	0	0.00067341	0.000233672
Enterococcus casseliflavus	0	0	0	0	0	0.000247188	0	0.0507665	0.0079006	0	0	0	0	0	0	0.0001865	0	0	0
Stanieria cyanosphaera	0.000997737	0.00488216	0.00940727	0.0319881	0	0	0	0	0	0	0	0	0	0	0.000118521	0.000223736	0	0	0
Bacillus virus SPO1	0	0	0	0	0	0.000695988	0	0	0	0	0	0	0	0	0	0	0	0	0
Richelia intracellularis	0.0016427	0.0080329	0.00979457	0.0219283	0	0	0	0	0	0	0	0	0	0	0	0	0	0	0.000120891
Halomonas halodenitrificans	0	0	0	0	0	0	0	0	0	0	0	0	0	0	0	0.000181303	0	0	0
Fibrisoma limi	0	0	0	0	0	0	0	0	0	0.00865645	0	0	0.00114794	0	0.000597303	0.00107852	0	0.000678119	0.0015589
Actinomyces sp. oral taxon 849	0.000447567	0	0	0	0	0	0	0	0	0	0.000196211	0	0.000407121	0	0.000107857	0.000681846	0	0	0
Psychrobacter sp. 1501(2011)	0	0	0	0	0	0	0	0.00026759	0.00925669	0	0.000537199	0	0	0.000670068	0	0.000255233	0	0.000470733	0.000541076
Streptococcus vestibularis	0	0	0	0	0	0	0	0	0	0	0	0	0.000415935	0	0.000150554	0.000757881	0	0	0.00351456
Bacteroides sp. 1_1_30	0	0	0	0	0	0.000365682	0	0	0	0	0	0.00421447	0.00194285	0.00059625	0.00423014	0.00416592	0.0053308	0.00816319	0.00272149
Pannonibacter phragmitetus	0	0	0	0	0	0	0	0.000617169	0.00450807	0	0	0	0	0	0	0	0	0	0
Campylobacter curvus	0	0	0	0	0	0	0	0	0	0	0	0.00565122	0.000559622	0.000627427	0.00942224	0.00525066	0.0096544	0.00132233	0.00253322
Desulfovibrio inopinatus	0	0	0	0	0	0	0	0	0	0	0.000468911	0	0	0.00058489	0.00174913	0.000312528	0.00165686	0	0
Oceanibulbus indolifex	0	0	0	0	0	0	0	0	0.000687224	0	0	0	0	0	0	0	0	0	0
Selenomonas bovis	0	0	0	0	0	0	0	0	0	0	0	0	0.00115836	0	0.00053908	0.000891443	0	0	0
Magnaporthe oryzae	0	0	0	0	0	0	0	0.0183299	0	0	0	0	0	0	0	0	0	0	0
Brevibacillus sp. BC25	0	0	0	0	0	0	0	0	0	0	0.0142281	0	0.0104063	0.0131461	0.00148547	0.00132697	0.000744798	0	0.00902308
alpha proteobacterium BAL199	0	0	0.000175011	0.00621636	0	0	0	0.0122654	0.00695563	0	0	0	0	0	0	0	0	0	0
Leptospirillum rubarum	0	0	0	0	0	0	0	0	0	0	0	0	0	0	0.00304326	0	0.00185757	0	0
Lentinula edodes	0	0	0	0	0	0.000894907	0.706121	0	0	0	0	0	0	0	0	0	0	0	0
Porphyromonas canoris	0	0	0	0	0	0.00985753	0	0	0	0	0.00204351	0.00617007	0.00842898	0.00798819	0.00664381	0.00702231	0.00274004	0.0057034	0.00937883
Clostridium autoethanogenum	0	0	0	0	0	0	0	0	0	0	0.00553972	0	0.00431604	0.00553612	0.00134686	0.00132304	0.00133424	0	0.000728507
Thiomicrospira pelophila	0	0	0	0	0	0	0	0	0	0	0	0	0	0	0.000400275	0	0.00187315	0	0
Psychrobacter arcticus	0	0	0	0	0	0	0	0	0	0	0.000260998	0	0	0	0	0.000223208	0	0	0
Delftia sp. Cs1-4	0	0	0	0	0	0	0	0	0	0	0	0	0	0.000762619	0	0.000290486	0	0	0
Uncinocarpus reesii	0	0	0	0	0	0	0	0.00241183	0.00170967	0	0	0	0	0	0	0	0	0	0
Photobacterium leiognathi	0.0254144	0.00281484	0	0.00458356	0	2.85631e-05	0	0.130765	0.394639	0.0161462	0.000409863	0	0.00508102	0.00598475	0.0151787	0.00969499	0.00437751	0.00224057	0.000683814
Candidatus Odyssella thessalonicensis	0	0	0	0	0	0	0	0.00567178	0.00589039	0	0	0	0	0	0	0	0	0	0
Shewanella violacea	0	0	0	0	0	0	0	0.609664	0.350685	0	0	0	0	0	0	0	0	0	0
Pedobacter jeongneungensis	0	0	0	6.6874e-05	0	0.000203809	0	0	0	0	0	0	0.00164366	0.00014245	0.00272789	0.00300911	0.00107478	0.00330242	0.00181984
Pedobacter heparinus	0	0	0	0	0	0.000869985	0	0	0	0	0	0	0	0	0.000758536	7.30249e-05	0	0	0
Mycoplasma mycoides	0	0	0	0	0	0	0	0	0	0	0.000208013	0	0.000115711	0.000518925	0.00154969	0	0	0	0
Haemophilus haemolyticus	0	0	0.000598788	0.000575196	0	0	0	0	0	0.0427989	0.000736924	0.0620341	0.00533713	0.0110281	0.0104946	0.0678573	0.00211134	0.0103052	0.0170802
Vibrio tasmaniensis	0	0	0	0.00104225	0	0.00253163	0	0.117527	0.0772517	0	0	0	0.000464403	0	0.00198284	0.00150565	0	0	0
Burkholderia multivorans	0	0	0	0	0	0	0	0	0	0	0.000247016	0	0.00137407	0.000616223	0.000547102	0.000821531	0.000349124	0	0
Azospirillum brasilense	0	0	0	0	0	0	0	0.00526013	0.00688008	0	0.000409105	0	0.000284466	0.000765438	0.00164747	0.000194373	0	0	0.000206029
Vibrio phage helene 12B3	0.022684	0.0118843	0.0017167	0.0214502	0	0	0	0	0	0	0	0	0	0	0	1.34127e-05	0	0	0.000619231
Sulfitobacter sp. NAS-14.1	0	0	0	0.000661234	0	0	0	0	0.000802649	0	0	0	0	0	0	0	0	0	0
Echinicola pacifica	0	0	0	0	0	0.0031417	0	0	0	0	0	0	0.000960802	0.00208804	0.00219115	0.00191567	0.00253296	0.00239196	0.000622691
Helicobacter canis	0	0	0	0	0	0	0	0	0	0	0	0	0	0	0.000293184	0	0	0	0
Robiginitalea biformata	0.00292162	0.00504244	0.00259913	0.00450006	0	0	0	0	0	0	0.0149361	0	0.0115186	0.0110088	0.00273399	0.00435462	0.00143933	0	0.000683814
Paenibacillus daejeonensis	0.000595348	0	0	0.000110206	0	0	0	0	0	0.00631567	0.0398727	0	0.0278633	0.0238545	0.005446	0.00847772	0.00180969	0.00174597	0.0183274
Mycobacterium iranicum	0	0	0	0	0	0	0	0	0	0	0	0	0.000173894	0.000779853	0	0.000207935	0	0	0
[Eubacterium] yurii	0	0	0	0.000522588	0	0	0	0	0	0	0.00706054	0	0.00270899	0.00498957	0.00188228	0.00166243	0.00312845	0	0
Lysinibacillus fusiformis	0	0	0	0.00041539	0	0	0	0	0	0	0.0480356	0	0.0313642	0.0232543	0.00407591	0.0132678	0.00253607	0.00328906	0.0027437
Labrenzia alexandrii	0	0	0.000277438	0.00358346	0	0	0	0	0	0	0	0	0	0	0	0	0	0	0
Deinococcus proteolyticus	0	0	0	0	0	0	0	0	0	0	0.00255354	0	0.000584415	0.000873633	0.000894139	0.00118319	0	0	0
Candida albicans	0.0288489	0.00871334	0.045067	0	0	0	0	0	0	0	0	0	0	0	0	0	0	0	0
Microcystis aeruginosa	0.00230655	0.0152612	0.0148813	0.0200914	6.68262	0.0211714	0	0.0092555	0.00286684	0	0.00827234	0.00527927	0.00733152	0.0140384	0.00734683	0.00720778	0.00263769	0.00250813	0.00176232
Dysgonomonas gadei	0.000304864	0.00148758	0.000170467	0.0012569	0.00549948	0.0937082	0.0196394	0	0	0.0381887	0.0141902	0.0668271	0.084975	0.0677767	0.126761	0.0861855	0.151896	0.078862	0.106213
Bartonella tamiae	0	0	0	0	0	0	0	0.000921101	0.00117529	0	0	0	0	0	0	0	0	0	0
Nitrosococcus oceani	0	0	0	0	0	0	0	0	0	0	0	0	8.49081e-05	0.000951959	0.000184403	0.00110958	0	0.000267506	0.00122992
Vibrio sp. EJY3	0.000465733	0.000803813	0	0.0128953	0	0	0	0.139966	0.258556	0	0	0.0115117	0.000347134	0	0.000462651	0.000617135	0.00470399	0.00555268	0.000838057
symbiont bacterium of Hymeniacidon perlevis	0	0.0097904	0.0315108	0	0	0	0	0	0	0	0	0	0	0.0010301	0	0	0.000596976	0	0
Coprococcus eutactus	0	0	0	0	0	0	0	0	0	0	0.00101745	0	0	0	0.00310879	5.96208e-05	0.00251855	0	0
Arsenicicoccus bolidensis	0	0	0	0	0	0	0	0	0	0	0.00143532	0	0.00176737	0.000377142	0.00026875	0.0030274	0	0.00115938	0.00142568
Paenibacillus assamensis	0	0	0	0	0	0	0	0	0	0	0.0243143	0	0.0112748	0.0146894	0.000934241	0.0046361	0	0.00173163	0.000497597
Flavobacterium johnsoniae	0.00981468	0.032417	0.00566287	0.0395616	0	0	0	0	0	0	0.000137299	0	0.00146862	0.000526847	0.000786574	0.00210018	0	0	0.00360234
Ewingella americana	0	0	0	0	0	6.91952e-05	0	0	0	0	0	0	0	0	0.000567972	2.06188e-05	0	0	0
Rhizobium favelukesii	0	0	0	0	0	0	0	0.000860559	0.00140305	0.00912436	0.000407849	0	0.000302498	0	0.000109494	0.000439226	0	0	0
Aeromonas virus 65	0	0	0	0	0	0.00142723	0	0	0	0	0	0	0	0	0	0	0	0	0
Enterococcus avium	0	0	0.000349008	0.000200622	0	0	0	0	0	0.0114973	0.0472684	0.0299259	0.0343472	0.0403524	0.00582117	0.0109252	0.00328878	0.00060044	0.0161913
Pseudomonas phage PA11	0	0.000930912	0	0	0	0	0	0	0	0	0.000472919	0	0.000652101	0.0025912	0.000238055	0.00127222	0	0	0
Proteocatella sphenisci	0.0124628	0.0214085	0.00503959	0.00500307	0	3.89909e-05	0	0	0	0.393144	1.93918	0.234579	0.872576	1.06356	0.420303	0.464383	0.386354	0.0406443	0.0380553
Bacteroides clarus	0.00522695	0.0028475	0.0010155	0.00322395	0	0.0213836	0.00985845	0	0	0.00714157	0.00192843	0	0.0105153	0.0119557	0.0279882	0.0118357	0.0315795	0.0100835	0.0176882
Terrimonas ferruginea	0.000893994	0	0	0.000249198	0	0	0	0	0	0.00751744	0.00803451	0.0107628	0.0131532	0.0145574	0.027516	0.0208243	0.00825073	0.00341374	0.0100047
Joostella marina	0.00506944	0.00990662	0.00271566	0.0111319	0	0	0	0	0	0	0	0	0.000103634	0	0.00066159	0.000736307	0.000263313	0.000326502	0.000375292
Roseburia intestinalis	0.000438242	0	0	0	0	0	0	0	0	0	0.0559922	0	0.0280455	0.0378576	0.0107778	0.0101661	0.00709211	0.00295667	0.00656612
Serratia symbiotica	0	0	0	0	0	0.0199439	0	0	0	0	0.000219569	0	0	0	4.42103e-05	0.000104321	0	0	0
Arcobacter nitrofigilis	0	0.00095541	0	0	0	0	0	0	0	0	0.00119169	0.0115117	0.00309204	0.00336133	0.00940764	0.00970411	0.00724357	0.00417757	0.00820854
Thioploca ingrica	0.0082151	0.0141785	0.000712473	0.00383437	0	0	0	0.0106334	0.00251256	0	0	0.00796967	0.00128247	0.000442417	0.000680888	0.000724632	0.00122833	0	0.00107175
Human immunodeficiency virus 1	0	0	0	0	0	0	0	0	0	0.437995	0.00107964	0.0314049	0.00266765	0.0177469	0	0.000224865	0.00251364	0	0.00163115
Paraglaciecola arctica	0	0	0	0.000310052	0	0.00202101	0	0.00396674	0.00211732	0	0	0	0.000308821	0.0011221	0.00322177	0.000201003	0.00134834	0	0.000745563
Pseudomonas taeanensis	0	0	0	0	0	0	0	0	0	0	0.00124062	0	0	0.00123797	0.000217385	0.000400819	0	0.000434848	0.00380601
Lactobacillus nodensis	0	0	0	0	0	0	0	0	0	0	0	0	0	0	0.000454734	7.15346e-05	0.000531999	0	0
Amorphus coralli	0	0	0	0	0	0	0	0.000751226	0.00380548	0	0.000192793	0	0	0	0.00131984	7.32794e-05	0.00108995	0	0
Exiguobacterium aurantiacum	0	0	0	0	0	0	0	0	0	0.0151576	0.0156625	0	0.00887622	0.0109635	0.000737651	0.00390869	0	0.00264223	0.00215177
Peptoniphilus duerdenii	0	0	0	0	0	0	0	0	0	0	0.0153602	0.00784396	0.0133991	0.0152403	0.00238987	0.0066842	0.000986799	0	0.000703228
Microbacterium barkeri	0	0	0	0	0	0	0	0	0	0	0	0	0	0	0	0.000200935	0	0	0
Orpinomyces sp. OUS1	0.00227412	0	0.000542378	0	0	0	0	0	0	0	0	0	0	0	0	0	0	0	0
Vibrio navarrensis	0.0210381	0.0148445	0.00146586	0.144248	0	0.0367162	0.00708227	0.258116	0.211484	0.0439651	0.00787888	0	0.00842786	0.00689841	0.00780608	0.00941306	0.0479994	0.027001	0.00260277
Sphingomonas sp. A1	0	0	0	0	0	0	0	0	0	0	0.000821755	0	0.000533303	0	5.51534e-05	0.000585646	0	0	0.000275895
Shigella flexneri	0.00546904	0	0	0.00453508	0.00975241	0.0175225	0.00938008	0.0164004	0.0112171	0.0104904	0.000229591	0	0	0	0	0.00609924	0	0	0
Photorhabdus asymbiotica	0	0	0	0	0	0	0	0	0.000118123	0	0	0	0.00172191	0	0	0	0	0	0
Anaerophaga thermohalophila	0.00016851	0.000760301	0.000638204	0.00709833	0	0.0210494	0	0	0	0	0.0050368	0.00510582	0.0156941	0.0123408	0.0246652	0.0145694	0.0169936	0.00880346	0.0137926
Yersinia rohdei	0	0	0	0	0	0	0	0	0	0	0.00373958	0	0.00235997	0.000384496	0.00163312	0.00230982	0.000668409	0	0.000620956
Shewanella livingstonensis	0.0013356	0.00115256	0	0.00925727	0	0	0	0.00861137	0.00331378	0	0	0	0	0	0	8.34571e-05	0	0	0
Thermoanaerobacter siderophilus	0	0	0	0	0	0	0	0	0	0.00861628	0.00102703	0	0.000499894	0.00192159	0.000387738	0.00100032	0.000907237	0.000674972	0.0043964
Pichia kudriavzevii	0.0155606	0.0104441	0.0218549	0.00887683	0	0	0	0.00916495	0.00548615	0	0	0	0	0.00104571	7.63082e-05	0	0	0	0.000763436
Desulfatirhabdium butyrativorans	0	0	0	0.00190591	0	0	0	0	0	0	0.00183524	0	0.000935814	0.000802523	0.000228299	0.00133349	0	0.000397422	0.00240091
Pseudomonas resinovorans	0	0	0	0	0	0	0	0	0.00104226	0	0	0	0	0	0	0.000197874	0	0	0
Gloeophyllum trabeum	0	0	0	0	0	0.000447616	0.393963	0	0	0	0	0	0	0	0	0	0	0	0
Sulfurihydrogenibium yellowstonense	0	0	0	0	0	0	0	0	0	0	0	0	0.000673997	0	0.00309057	0.000307025	0.00209943	0	0
Lactobacillus sp. ASF360	0	0	0	0	0	9.1544e-05	0	0	0	0	0	0	0	0	0	0	0	0	0
Cyanothece sp. PCC 7425	0.0241455	0.0252912	0.0687622	0.118966	0	0	0	0	0	0	0	0.0120123	0	0	7.37814e-05	0.000348198	0	0	0
Prevotella timonensis	0.00348477	0.00551477	0	0.00287093	0	0.000479771	0	0	0.00409055	0	0.000733897	0	0.00252132	0.00134007	0.00576316	0.00222846	0.00623069	0.00259979	0.00300841
Chroococcidiopsis thermalis	0.0123208	0.0547314	0.331665	0.823834	0	0	0	0	0	0.0120833	0.00072015	0.0350105	0.000499639	0.00239997	6.04175e-05	0.00042715	0.00101992	0.00168122	0.00109172
Methylobacter tundripaludum	0	0	0	0	0	0	0	0	0.00106311	0.0143107	0.00050043	0	0.00575871	0.00186173	0.00381266	0.00514181	0.00516558	0.00884734	0.00229666
Porphyromonas catoniae	0	0	0	0	0	7.3108e-05	0	0	0	0	0	0	0.00223069	0.000852062	0.00369193	0.00350678	0.00141886	0.00284329	0.00553073
Staphylococcus carnosus	0	0	0	0	0	0	0	0	0	0	0.00879935	0	0.0042311	0.00483677	0.000330326	0.0014172	0	0.000522755	0
Vibrio sp. C7	0.00291497	0.00469915	0	0.0160459	0	0	0	0.036227	0.0405891	0	0.0161494	0	0.00998059	0.00726495	0.00205907	0.00924395	0.00224509	0	0.0025898
Thermosinus carboxydivorans	0.000227823	0.000196601	0.000108671	0.00209035	0	0	0	0	0	0	0.0235996	0.00448833	0.0101414	0.00988994	0.00208456	0.00710738	0.00311615	0.00985428	0.0233203
Parabacteroides sp. D25	0	0	0	0	0	0	0	0	0	0	0.000222215	0	0.000123611	0	0.003972	0.000248188	0.00698849	0.000389442	0
Barnesiella intestinihominis	0.00180837	0	0.000428025	0	0	0.0973773	0.0144166	0	0.00083584	0.0354301	0.0134573	0.0422753	0.0652621	0.0343749	0.0412836	0.0584171	0.0326315	0.0316236	0.0682942
Vibrio tapetis	0	0	0	0.000864012	0	0	0	0.00745985	0.00129167	0	0.000368877	0	0.00112857	0.00184045	0.00211679	0.00035052	0	0.000323237	0
Marinomonas sp. MWYL1	0	0	0	0	0	0.000272937	0	0.0167607	0.0211901	0.0209809	0	0	0	0.00187249	0.001502	0.000602991	0.0083606	0.00604049	0
Citrobacter werkmanii	0	0	0	0	0	0.0118549	0	0	0	0	0	0	0	0	0	0	0	0	0
Alistipes onderdonkii	0	0	0	9.67178e-05	0	0.00467625	0	0	0	0	0.000429281	0	0.00218875	0.000741478	0.00262565	0.00319192	0.00101193	0.00329949	0.00737909
Micrococcus luteus	0	0	0	0	0	0	0	0	0	0	0.000675235	0	0.000949528	0.000857939	0.000138492	0.00171817	0	0.000706629	0.000222478
Saccharibacillus kuerlensis	0	0	0	0	0	0	0	0	0	0	0.00309306	0.0154443	0.00114705	0.00171471	0	0.000326571	0	0	0.000692308
Pseudopedobacter saltans	0	0	0.000412356	0	0	0.00190771	0	0.000751226	0.00154431	0	0.00135481	0	0.00412804	0.00266812	0.00691864	0.00712838	0.00119884	0.00406638	0.00578091
Streptococcus intermedius	0	0.00050777	0.000219722	0.000109646	0	0	0	0	0	0.0235965	0.0358061	0.0115922	0.0251897	0.0355391	0.00424919	0.0172321	0.00255211	0.00160623	0.0119516
Runella slithyformis	0	0	0	0.00279716	0	0	0	0	0	0	0.00277247	0.00740041	0.00285416	0.00369734	0.0052633	0.00392208	0.00326216	0.0166952	0.00199039
Thiothrix nivea	0	0	0.00191124	0.00411434	0	0	0	0	0	0	0.0048358	0.00541729	0.00357362	0.00270655	0.00434589	0.00416339	0.00242828	0.000211266	0.000528254
Cronobacter sakazakii	0	0	0	0	0	0.00522071	0	0	0.000625356	0	0	0	0	0.000630292	0.000976247	0.00130679	0	0	0
Photobacterium damselae	1.20156	0.101193	0.00614357	0.432242	0	0.0364719	0	0.657903	9.46699	0.0568134	0.00288462	0.00942919	0.00349045	0.00511994	0.00344958	0.00458994	0.0108339	0.00353666	0.0024164
Gallibacterium genomosp. 2	0.000209657	0.00190677	0	0.000350275	0	0	0	0	0	0	0	0	0.00101119	0.000687877	0.00158437	0.0117804	0.000129907	0.000966489	0.00245402
Rhodopirellula baltica	0	0	0	0	0	0	0	0	0	0	0.00216542	0	0.00123842	0	0.00555144	0.00146406	0.00292075	0.000737422	0.00162331
Myroides odoratimimus	0.00513661	0.0104684	0.00178113	0.00889892	0	0.000896766	0	0	0	0	0.000361644	0	0.000793278	0	0.00203554	0.000989617	0	0.000103823	0
Veillonella magna	0	0	0	0	0	0	0	0	0	0	0.00135782	0	0	0.000513137	0.00213787	0	0.000872162	0	0
Bacteroides sp. D1	0	0	0	0	0	0	0	0	0	0.00719693	0	0	0.000784392	0	0.00305945	0.000865786	0.00361442	0.00206721	0.001859
[Clostridium] bolteae	0	0.00087836	0	0	0	0	0	0	0	0	0.0149555	0.014373	0.00622678	0.00520382	0.013405	0.0035186	0.00991582	0.000391012	0.00952921
Asticcacaulis biprosthecium	0	0	0	0	0	0	0	0	0.000987811	0	0	0	0	0	0	0	0	0	0
Erysipelotrichaceae bacterium 2_2_44A	0.000688996	0.000659103	0.000100173	0.000196069	0	0	0	0	0	0.018844	0.0671419	0	0.0495136	0.0489792	0.0103275	0.0142156	0.00644411	0.00212022	0.0264835
Rubidibacter lacunae	0.0176276	0.00608473	0.06424	0.000362016	0	0	0	0	0	0	0	0	0	0	0	0	0	0	0
Ruminococcus sp. 5_1_39BFAA	0	0	0	0	0	0	0	0	0	0	0	0	0	0	0.00107665	0	0.000985763	0	0
Lachnospiraceae bacterium 28-4	0	0	0	0	0	0.000276348	0	0	0	0	0.00546764	0	0.000426522	0.0018547	0.0181815	0.000268676	0.0174372	0	0.000464423
Sphaerulina musiva	0	0	0	0	0	0	0	0	0.000487257	0	0	0	0.000353784	0.0015866	0.000832373	0.000846082	0	0	0
Capnocytophaga sp. oral taxon 332	0	0.00054053	0	0	0	0.00707671	0	0	0	0	0.000411897	0	0.00198575	0.00239761	0.00189837	0.00135685	0.000582163	0	0.00221264
Candidatus Solibacter usitatus	0	0	0	0	0	0	0	0	0.000764324	0	0.000237474	0	0.00138704	0.00118484	0.00109975	0.00135394	0	0	0
Serratia fonticola	0	0	0	0	0.00815722	0.118323	0.038238	0.00134449	0.00758003	0	0.000750368	0	0.0012396	0.0009722	0.000790467	0.00283393	0	0	0.00116106
Haliscomenobacter hydrossis	0	0.00244764	0.0013087	0.0420358	0	0.0011179	0	0	0	0.0193418	0.00122596	0.00454577	0.00328058	0.00142303	0.00971788	0.00364783	0.00476371	0	0.00182849
Epulopiscium sp. 'N.t. morphotype B'	0	0	0	0	0	0	0	0	0	0	0.000603189	0	0	0	0.00221574	0.000116239	0.00228178	0	0.000278654
Prevotella multisaccharivorax	0	0	0	0	0	0	0	0	0	0	0	0	0	0	0.00207075	0.00048938	0.00236398	0	0.00240071
Proteiniphilum acetatigenes	0.00106901	0.000410232	0.000358357	0.000775266	0	0.0456925	0.0186961	0	0	0.039981	0.0110497	0.0142893	0.0595058	0.0390729	0.0778268	0.0638577	0.0505808	0.0587844	0.0725703
Streptomyces resistomycificus	0	0	0	0	0	0	0	0	0	0	0	0	0	0	0	6.96397e-05	0	0	0.000738156
Photobacterium angustum	0.00480875	0	9.55618e-05	0.00246945	0	0	0	0.06279	0.110982	0.00589463	0.000351311	0.00394688	0.000732838	0.000438203	0.00194525	0.00156065	0.000993065	0.0013853	0
Hylemonella gracilis	0	0	0	0	0	0	0	0	0	0	0	0	0	0	0	0.000552983	0	0	0
Runella zeae	0	0	0	0	0	0.0249094	0.00717863	0	0	0	0.000667032	0.0308887	0.00049978	0.000511237	0.00661946	0.00253703	0.00164463	0.00277357	0.00512089
Clostridium novyi	0	0	0	0	0	0	0	0	0	0	0.00287436	0	0.00088725	0.00134449	0	0.000860239	0	0.00125936	0.00212736
Nesiotobacter exalbescens	0	0	0	0	0	0	0	0.0228243	0.0152982	0	0	0	0	0	0	0	0	0	0
Sphingomonas sp. PAMC 26621	0	0	0	0	0	0	0	0	0	0	0.000426736	0	0.00159035	0.000744788	0.000632715	0.0013069	0.0015281	0.000697633	0.00126057
Gemella cuniculi	0.000280475	0.000484074	0	0.000144002	0	0	0	0	0	0	0.0254038	0.0145411	0.018039	0.014457	0.00302301	0.0052297	0.00202141	0.00055574	0.0158523
Shewanella loihica	0.000901527	0	0.000262899	0.000588935	0	0	0	1.13819	0.648955	0.0178067	7.31898e-05	0	0.00461927	0.00291989	0.0130461	0.00909705	0.00383227	0.000671286	0.000147436
Butyricicoccus desmolans	0	0	0	0	0	0	0	0	0	0	0.00308984	0.0166882	0.00137561	0	0.00344481	0.000722161	0.00695214	0	0
Aliivibrio fischeri	0.00307252	0.00257179	0	0.00358325	0	0.19818	0.0635521	0.127552	0.129414	0	0.00855967	0.0105036	0.00262896	0.00666114	0.00509357	0.005863	0.004921	0.00339314	0.00811982
Prevotella aurantiaca	0	0	0	0	0	0	0	0	0	0	0	0	0.000483443	0	0.00011666	0.000474218	0	0	0
Acidianus hospitalis	0	0	0	0	0	0	0	0	0	0	0.0113109	0	0.0103731	0.0122019	0.00172347	0.00119099	0.000432065	0	0.00554229
Gemmobacter nectariphilus	0	0	0	0	0	0	0	0	0	0	0.00326136	0	0.000267645	0.00764724	0.00135904	0	0	0	0
Leeuwenhoekiella blandensis	0.00953652	0.0182768	0.00239981	0.0142058	0	0	0	0	0	0.00781814	0	0	0	0	0.00302896	0	0.00171071	0	0
Desulfuromonas acetoxidans	0	0	0	0	0	0	0	0	0	0	0.00669185	0.00656078	0.00274288	0.00321163	0.0209224	0.00308704	0.012126	0.00434698	0.0107618
Vibrio tubiashii	0.00538287	0.00125915	0.000148652	0.0525727	0	0	0	0.260133	0.280713	0	0	0	0.000361565	0.000520883	0.00302468	0.00219039	0.00682403	0.00216169	0
Enterococcus raffinosus	0	0	0	0	0	0	0	0.00414235	0.000807506	0	0	0	0	0	0	0	0	0	0
Desulfotomaculum gibsoniae	0	0	0	0	0	0	0	0	0	0	0.00652249	0	0.00195935	0.00445569	0.00702244	0.00440503	0.00238517	0.000400707	0.00111434
Hymenobacter aerophilus	0	0	0	0	0	0	0	0	0	0	0.00126472	0	0.00140705	0.00206357	0.000911903	0.000925034	0	0	0
Ruminococcus albus	0	0	0	0	0	0	0	0	0	0	0.00165667	0	0.00015545	0.00104571	0.0015286	0.000397498	0.000586353	0	0
Gemella bergeri	0.000287503	0	0	0	0	0.000605506	0	0	0	0	0.00201664	0	0.000911456	0.00125771	5.07562e-05	0.00104198	0.000178141	0.000220891	0.00177729
Sediminispirochaeta bajacaliforniensis	0	0	0	0	0	0.000871636	0	0	0	0	0.004548	0	0.00235468	0.00153276	0.00310297	0.00147539	0.00072411	0	0.00219783
Halomonas campaniensis	0	0	0	0	0	0	0	0.00119803	0	0	0	0	0	0	0	0	0	0	0
Shuttleworthia satelles	0	0	0	0	0	0	0	0	0	0	0.00195864	0	0.00115179	0.000985957	0.00061201	0.000993164	0.000415978	0	0
Runella limosa	0.000348657	0	0.000166309	0.000179008	0	0	0	0	0	0.0205172	0.0434092	0.00686889	0.0295001	0.0274543	0.00674588	0.0106955	0.00259239	0.000803627	0.0166136
Aeromonas phage vB_AsaM-56	0	0	0	0	0	0	0	0	0	0	0.0289189	0.0189645	0.00152677	0.00268446	0.00284765	0.00680041	0.000717466	0	0
Martelella sp. AD-3	0	0	0	0.00405006	0	0	0	0	0	0	0	0	0	0	0	0	0	0	0
Exiguobacterium mexicanum	0	0	0	0.00019286	0	0	0	0	0	0	0.0339921	0	0.0210206	0.0175905	0.00431967	0.00632799	0.000953705	0	0.00940943
Candida dubliniensis	0	0	0	0	0	0	0	0.00222181	0.00149622	0	0	0	0	0	0	0	0	0	0
Pseudoalteromonas sp. AC163	0	0	0	0	0	0	0	0.00639415	0.00667302	0	0	0	0	0	0	0	0	0	0
Paenibacillus terrigena	0	0	0	0	0	0	0	0	0	0	0.000427821	0	0.000317311	0.000355758	8.61417e-05	0.000691102	0	0.000249925	0.000287272
Bacillus velezensis	0	0	0	0	0	0	0	0	0	0	0.0182965	0.0149791	0.00794019	0.0111488	0.000991927	0.00328392	0	0.00465788	0.00330988
Lactobacillus amylolyticus	0	0	0	0	0	0	0	0	0	0	0.00169382	0	0.00345481	0.00492979	0.000284209	0.000804765	0	0	0
Janthinobacterium sp. CG3	0	0	0.000866244	0.00512813	0	0	0	0	0	0	0	0	0	0	0	0	0	0	0
Candidatus Koribacter versatilis	0.00665684	0.00735303	0.00152415	0.00833936	0	0	0	0.0234949	0.0135624	0	0	0	0	0	0.00133208	0	0.00127506	0	0
Sulfurospirillum arcachonense	0.000813363	0	0.000282648	0.000161598	0	0	0	0	0	0.0122824	0.000208421	0	0.00184362	0.00211864	0.107558	0.00333946	0.133738	0.00521962	0.00526879
Coprobacillus sp. D7	0	0	0	0	0	0	0	0	0	0	0.00884397	0	0.0065595	0.00622284	0.000776217	0.00217638	0.000641015	0.000794844	0
Frateuria aurantia	0	0	0	0	0	0	0	0	0	0	0.000230548	0	0.00076948	0	0.000928416	0.00102108	0	0	0
Intestinibacter bartlettii	0	0	0.000340135	0	0	0.0851562	0.0117251	0	0	0	0.0174529	0	0.0151368	0.0185297	0.00449006	0.00868373	0.00606944	0.00352258	0.00246596
Vibrio brasiliensis	0.00704152	0.00224739	0.000838391	0.0587588	0	0	0	0.116179	0.177416	0	0	0	0	0	0	0	0	0	0
Ruania albidiflava	0	0	0	0.000249234	0	0	0	0	0	0	0.000677409	0	0.000535093	0.000816769	7.50235e-05	0.00164737	0	0.000326502	0.000329768
Pseudarthrobacter chlorophenolicus	0	0	0	0	0	0	0	0	0	0	0.00312355	0.0100264	0.000417245	0.00278294	0	0.00150687	0.000630676	0.000782024	0.00142965
Catenovulum agarivorans	0.00145073	0.00317965	0.00807128	0.00693424	0	0	0	0.0161551	0.0025371	0	0.000666644	0	3.73081e-05	0.000793299	0.00460041	3.02172e-05	0.00236981	0	0
Wolbachia endosymbiont of Drosophila ananassae	0	0.00345957	0	0.00038572	0	0	0	0	0.000142786	0.297235	0.0122444	0.714491	0.00572025	0.015166	0.00078895	0.000623032	0.0198642	0.000843226	0.000884616
Pneumocystis murina	0	0	0.000569753	0.00010221	0	0.00247968	2.2237	0	0	0	0.000558904	0.0251165	0.000310901	0.00139428	0	0	0	0	0.00112587
Nitrosospira multiformis	0	0	0	0.000531155	0	0	0	0	0	0	0	0	0	0	0	0	0	0	0
Bacteroides propionicifaciens	0.00031241	0.000275738	7.62075e-05	0.000146277	0	0.0137325	0	0	0	0	0.00229426	0.0270476	0.0105113	0.0108661	0.0130545	0.0124806	0.0157241	0.0082553	0.0111863
Neisseria sp. oral taxon 014	0	0	0	0.000247332	0	0	0	0	0	0	0.0129872	0	0.00336269	0.016881	0.00182668	0.0113155	0.00180382	0.00984137	0.00224566
Shewanella haliotis	0	0.000479809	0	0	0	0	0	0.575702	0.322719	0.00819783	0.000230548	0.00547695	0.00383265	0.00179197	0.00870003	0.00697056	0.00170503	0	0
Lachnospiraceae bacterium 9_1_43BFAA	0.000223387	0	0.000172011	0.000229384	0	0	0	0	0	0.00657277	0.0738102	0.00831618	0.050356	0.053963	0.0150781	0.0155488	0.0109984	0.00272981	0.0286496
Pseudomonas thermotolerans	0	0	0	0	0	0	0	0	0	0	0.000459182	0	0.000472184	0	0.000277369	0.00178251	0.000550731	0.00120711	0.000462496
Cytophagales bacterium B6	0	0	0	0	0	0	0	0	0	0	0.000263483	0	0.000565517	0.00202981	0.00292753	0.000749293	0	0.000923533	0.00106154
Claviceps purpurea	0	0.0205503	0.0412719	0.000407553	0	0	0	0	0	0	0	0	0	0	0	0	0	0	0
Halomonas lutea	0	0	0	0	0	0	0	0	0	0	0	0	0.00102597	0	0.000371366	0.000575854	0	0.000461767	0.00212308
Haloplasma contractile	0.00326652	0.00746013	0.00291021	0.000961858	0	0	0	0	0	0.160426	0.725311	0.140584	0.516024	0.523329	0.0722276	0.181694	0.0396259	0.056961	0.179159
Bacillus zhangzhouensis	0	0	0	0	0	0	0	0	0	0	0.000461096	0	0	0	0	0	0	0	0
Geobacillus sp. WSUCF1	0	0	0	0	0	0	0	0	0	0	0.00485837	0	0.00345327	0.00471336	0.00110123	0.00109104	0.00202788	0.000473029	0
Paraprevotella clara	0.00324859	0.0022247	0.00219485	0.00139127	0	0.0027262	0	0	0	0.064749	0.00316851	0.0872151	0.0619262	0.0841465	0.410067	0.131469	0.0983444	0.280551	0.147189
Stenoxybacter acetivorans	0	0	0	0	0	0	0	0	0	0	0.00126713	0	0.000156637	0.000351232	5.66972e-05	0.000414737	0.000198992	0	0.000567235
Streptococcus marimammalium	0	0	0	0	0	0	0	0	0	0.0111856	0.00391062	0	0.0032808	0.00398175	0.000427053	0.00526537	0	0.00227486	0
Photobacterium sp. SKA34	0.000888829	0	0	0.000480316	0	0	0	0.0175127	0.0426187	0	0	0	0.000220639	0	0.000279523	0.000433438	0	0.000347566	0
[Clostridium] clariflavum	0.00074894	0.0012925	0.000119452	0	0	0.0423901	0.0101438	0	0	0.0253955	0.0687071	0.0522533	0.0397115	0.0464981	0.0149091	0.0387354	0.0150101	0.0142363	0.0585116
Methylophaga aminisulfidivorans	0	0	0	0	0	0	0	0.0101833	0.00530869	0.0272942	0	0.00525695	0.000387367	0.000722691	0.000210875	0.000815567	0	0.000718304	0
Fusobacterium sp. oral taxon 370	0	0	0	0	0	0.0101466	0	0	0	0	0.00259435	0	0.00227308	0.00077114	0.00085003	0.00298316	0	0	0.00227473
Maritalea myrionectae	0	0	0	0	0	0	0	0	0.00100812	0	0	0	0	0	0	0	0	0	0
Sulfurospirillum deleyianum	0.00117376	0	0	0	0	0	0	0	0	0.0188508	0	0	0.000250164	0.000464761	0.0713151	0.000624906	0.0991899	0.000249925	0.000917789
Pseudooceanicola batsensis	0	0	0	0	0	0	0	0	0.00114649	0	0	0	0	0	0	0	0	0	0
Bacillus infantis	0	0	0	0	0	0	0	0	0	0	0.00342761	0	0.00190668	0.00244308	0.000147889	0.000907319	0	0.000858151	0
Actinobaculum sp. oral taxon 183	0	0	0	0	0	0	0	0	0	0	0.000589888	0	0.000262509	0	9.50191e-05	0.000493269	0	0	0
Pseudoalteromonas ruthenica	0	0	0	0	0	0	0	0.0525315	0.0241886	0	0	0	0	0	0	0	0	0	0
Lactobacillus coryniformis	0	0	0	0	0	0	0	0	0	0	0	0	0	0	0.00173626	0	0.00152345	0	0
Polaromonas sp. CF318	0	0	0	0	0	0	0	0	0	0	0.000459182	0	0	0	0.00140554	0.00150132	0	0	0
Flavobacterium sp. CF136	0.0274174	0.0476825	0.00832111	0.0441729	0	0.000481653	0	0	0	0.0238052	0.00150124	0	0.00177254	0.00206252	0.00699658	0.00389685	0.00286841	0.00241823	0.0022649
Facklamia languida	0	0	0	0	0	0	0	0	0	0	0	0	0	0	0.000554278	0.000156949	0.00116722	0	0
Verrucomicrobiae bacterium DG1235	0	0	0	0.000250197	0	0	0	0	0	0	0.00358053	0.00288461	0.00116789	0.000160132	0.0153235	0.00273997	0.00689113	0	0.000557308
Sulfitobacter phage pCB2047-A	0	0	0	0	0	0	0	0.00100991	0.00379425	0	0	0	0	0	0	0	0	0	0
Salinispora arenicola	0	0	0	0.000268883	0	0	0	0	0	0	0.00230548	0	0.000633374	0.00312894	0.000591576	0.00255845	0	0.00044894	0.00039247
Dickeya dianthicola	0	0	0.000176035	0	0	3.23214e-05	0	0	0	0	0.000142975	0	0.00177645	0.0022856	0.00208392	0.00383215	0.00233083	0.00220906	0.00297253
Megamonas hypermegale	0.000288159	0.00259218	0	0.000147947	0	0	0	0	0	0.00847858	0.0362583	0.00283851	0.0245765	0.0175208	0.00731467	0.00540833	0.00146625	0.00044279	0.0209191
Shewanella waksmanii	0.000532548	0	0	0.000109646	0	0	0	1.39312	0.720623	0	0	0	0.0016107	0.00116484	0.00423409	0.00254364	0.000989922	0.00040916	0
Pyramidobacter piscolens	0	0	0	0	0	0	0	0	0	0	0.00882834	0	0.00420723	0.0019861	0.000738086	0.00143596	0	0	0.00561317
Kluyveromyces marxianus	0	0	0	0	0	0	0	0.00229124	0.000322833	0	0	0	0	0	0	0	0	0	0
Actinobacillus suis	0	0	0	0.00134395	0	0	0	0	0	0.0151576	0.000934654	0.018484	0.00329862	0.00536068	0.00595594	0.0450097	0.00172722	0.0053845	0.0135989
Streptococcus gallolyticus	0	0.00249667	0.000179713	0	0	0	0	0	0	0	0.0228382	0.00407629	0.0140125	0.028689	0.00232363	0.0244236	0.000777413	0.0071415	0
Elizabethkingia meningoseptica	0	0	0	0	0	0	0	0	0	0	0.0008901	0	0.00236606	0.00158296	0.00172067	0.00176976	0.00175924	0.000668766	0.00153388
Vibrio ponticus	0.00931324	0.00434241	0.000523218	0.0438514	0	0.0247116	0	3.89338	5.24562	0	0.000430595	0.015349	0	0.000673337	0.00160231	0.00128128	0.0100653	0.00225146	0
Sulfurimonas autotrophica	0	0	0	0	0	0	0	0	0	0	0	0	0	0	0.00102016	3.89466e-05	0.00169468	0	0
Oceanimonas sp. GK1	0.0136746	0.014541	0.00118379	0.00755911	0	0.0108541	0.0071543	0	0.00127387	0.0220893	0.00208522	0	0.00864322	0.00674526	0.0141796	0.0127493	0.0144441	0.0150483	0.00826245
Intrasporangium calvum	0	0	0	0.000172343	0	0	0	0	0	0	0.000364999	0	0.000694195	0.000367112	0	0.00131178	0	0	0.000735266
Enterobacter phage Enc34	0	0	0	0	0	0	0	0	0	0	0.00161926	0	0.000225489	0.00884114	0.00691585	0.000451212	0	0.000118402	0
Psychroflexus tropicus	0.00404964	0.00349465	0.000321946	0.00427638	0	0.00692185	0	0	0	0	0.00129438	0	0.00314616	0.00247477	0.00449522	0.00279715	0.000778033	0.000706528	0.00223329
Bifidobacterium stellenboschense	0	0	0.000208318	0	0	0	0	0	0	0	0	0	0	0.000955253	0.00192751	0	0	0	0
Curvibacter putative symbiont of Hydra magnipapillata	0	0.000226438	6.25821e-05	0.000372419	0	0	0	0	0	0	0.00109233	0.0134407	0.00034443	0.00153617	0.00271817	0.00454507	0.000521258	0.00360518	0
Vibrio breoganii	0.00342624	0.00411006	0	0.00979459	0.00517522	0	0	0.0211582	0.0226602	0.0195453	0.00216216	0	0.00166342	0.00418949	0.00279836	0.00349951	0.012023	0.00774647	0
Polaribacter sp. MED152	0.0040879	0.00617342	0.000731222	0.00472233	0	0	0	0	0	0	0	0	0	0	0	0	0	0	0
Meiothermus chliarophilus	0	0	0	0	0	0	0	0	0	0	0.00137836	0	0.00616115	0.00392979	0	0.00206513	0.000730351	0.000560526	0.00208189
Aminobacterium colombiense	0	0	0	0	0	0.0048012	0	0	0	0	0	0	0	0	0	2.98738e-05	0	0	0
Synechococcus sp. CC9311	0.00350594	0.0169426	0.0327777	0.0302404	0	0	0	0	0	0	0	0	0	0	0	0	0	0.000538728	0.000619231
Citrobacter sp. 30_2	0	0	0	0	0	0	0	0.00299264	0.00424278	0	0	0	0	0	0	8.83663e-05	0	0	0
Halomonas sp. HAL1	0.00186707	0	0	0	0	0	0	0	0	0	0	0	0.000455313	0.000408385	0.000955884	0.00102667	0.000231372	0.000286896	0
Pseudomonas mendocina	0	0	0	0	0	0	0	0.0111873	0.00703926	0	0.000492565	0	0	0	0.000240453	0.000468053	0	0	0
Prevotella sp. oral taxon 473	0.00052834	0.000192944	0	0	0	0	0	0	0	0	0	0.00820639	0.00148623	0.00309124	0.00549523	0.00442977	0.000657314	0.0116585	0.00364341
Xanthomonas hortorum	0	0	0	0	0	0	0	0	0	0	0	0	0.000184306	0	0.000333563	0.000346322	0	0.000580665	0
Flavobacterium succinicans	0.0236526	0.046825	0.0096723	0.0581899	0	0.0630461	0.00927737	0.00517794	0.00132137	0	0.00170368	0.0125661	0.0067556	0.00983644	0.0124832	0.00801818	0.0197266	0.00691181	0.011346
Starkeya novella	0	0	0	0	0	0	0	0	0.00119677	0	0	0	0	0	0.000944995	0.000328612	0	0	0
Butyrivibrio crossotus	0	0	0	0	0	0	0	0	0	0	0.0013618	0	0	0.00171022	0.00241354	0.000431061	0.00301305	0.000385571	0
Methylobacterium extorquens	0	0	0	0	0	0	0	0	0.00161077	0	0	0	0	0	0	0	0	0	0
gamma proteobacterium HTCC5015	0	0	0	0	0	0	0	0	0	0	0	0	0	0	0	4.41832e-05	0	0	0
Alteromonas macleodii	0.00150913	0.00343087	0.000573371	0.0149664	0	0	0	0.0604715	0.0756142	0	0.000461096	0.0151618	0.000563034	0	0.00307687	0.00347822	0.00893286	0.00337173	0
Variovorax paradoxus	0	0	0	0	0	0.000245643	0	0	0	0.00639177	0	0.00427975	0.000476786	0.00192815	0.00164642	0.00675641	0.000134602	0.000500711	0.00134291
Oceanospirillum maris	0	0	0	0	0	0	0	0	0	0	0	0	0.000593648	0.000417021	0.00144257	0.000925725	0.00218751	0	0
Bacillus thermoamylovorans	0.00145117	0	0.0003963	0.000136136	0	0.000287302	0	0	0	0.00780171	0.0695481	0.0156879	0.0430546	0.051835	0.00365663	0.0177941	0.00250252	0.0119179	0.00565725
Streptococcus urinalis	0	0	0	0	0	0	0	0	0	0	0	0	0.000401032	0	0.00010887	0.000667929	0	0	0
Vitreoscilla stercoraria	0.000759369	0	9.726e-05	0	0	0	0	0	0	0	0.00999685	0	0.00256909	0.00898885	0.0033824	0.00693896	0.00294154	0.00438822	0.003093
Vibrio genomosp. F10	0.00840224	0.000864418	0.000967563	0.0290171	0	0.00415246	0	0.0896406	0.106497	0	0.0136459	0	0.00928352	0.00979295	0.00232481	0.00371356	0.000337814	0	0.0105437
Desulfotomaculum acetoxidans	0	0	0	0	0	0	0	0	6.01551e-05	0	0.00388011	0	0.000960063	0.00193506	0.00369768	0.00205929	0.00248463	0.000787386	0
Fusobacterium ulcerans	0.00667013	0.0154703	0.00277648	0.0237364	0.0277669	3.44179	0.548228	0	0	0.235482	0.574237	0.156072	0.538142	0.348153	0.19563	0.532213	0.0770741	0.125451	0.497747
Rhodothermus marinus	0.000408459	0	0.000147921	0.000256683	0	0.00420334	0	0	0	0	0.0023236	0	0.0052957	0.00291775	0.00809683	0.00535711	0.00309061	0.00132498	0.00500479
Gracilimonas tropica	0.00507109	0.0116696	0.00161261	0.006028	0	0	0	0	0	0	0.00175698	0	0.00112951	0.000844245	0.00449555	0.0039376	0.00119578	0.000296547	0.00011362
Paracoccus halophilus	0.000617182	0.0005326	0.000441594	0.0099316	0	0	0	0	0	0	0	0	0	0	0	0	0	0	0
Maricaulis maris	0	0	0	0	0	0	0	0.0013679	0.00271506	0	0	0	0	0	0	0	0	0	0
Escherichia albertii	0	0	0	0	0	0	0	0	0	0	0	0	0.000149414	0	0	0.000306279	0	0	0
Vibrio sp. AND4	0.000774318	0	0	0.00198776	0	0.000150833	0	0.0487754	0.0328034	0.0236554	0	0	0.000754941	0.00115045	0.00143198	0.00413628	0.00142001	0.00118924	0.00195977
uncultured parabasalid eukaryote	0	0	0	0	0	0	0	0.00812084	0.00283719	0	0	0	0	0	0	0	0	0	0
Erwinia phage phiEa100	0.00192204	0.00110575	0	0.00592089	0	0	0	0	0	0	0	0	0	0	0	0	0	0	0
Necropsobacter rosorum	0.00467443	0.00690815	0.00350368	0.00251313	0	0	0	0	0	0.115339	0.00434083	0.178478	0.0464174	0.0717842	0.0749503	0.510377	0.0158826	0.072903	0.181453
Paracoccus aestuarii	0	0	0.000191732	0.0140333	0	0	0	0	0	0	0	0	0	0	0	0	0	0	0
Bacillus bataviensis	0.000814282	0	0	0.000220411	0	0	0	0	0	0.0380243	0.076796	0.0085448	0.0623967	0.0631069	0.0104586	0.0193873	0.00785391	0.00231903	0.0239823
Sphaerochaeta pleomorpha	0	0	0.000191732	0	0	0	0	0	0	0	0.0105246	0	0.00443434	0.00517985	0.00448307	0.00331661	0.00190904	0.000593095	0.000273861
Trabulsiella guamensis	0	0	0.000466697	0.00251166	0	0	0	0	0	0	0	0	0	0.00109803	0.000377661	0.00207964	0	0	0
Marssonina brunnea	0	0	0.00744791	0	0	0	0	0	0	0	0	0	0	0	0	0	0	0	0
Pseudogulbenkiania sp. NH8B	0	0	0	0	0	0	0	0	0	0	0	0	0	0	9.05772e-05	0.000733887	0	0	0
Halomonas sp. KM-1	0	0	0	0	0	0.00487014	0	0	0	0	0	0	0	0	0	0	0	0	0
Lachnospiraceae bacterium oral taxon 082	0	0.000926951	0	0	0	0	0	0	0	0	0.0233694	0	0.0145684	0.0239231	0.00271711	0.00574481	0.00118707	0.000964886	0.00179338
Streptomyces violaceoruber	0	0	0	0	0	0	0	0	0	0	0.0121341	0	0.0102597	0.010292	0.00131933	0.00152199	0	0	0
Acidovorax radicis	0	0	0	0	0	0	0	0	0	0	0.00053412	0	0	0	0.000309192	0.00111266	0	0	0
Devosia riboflavina	0	0	0	0	0	0	0	0.000636455	0.00117303	0	0	0	0	0	0	0	0	0	0
Flavobacterium denitrificans	0.0111019	0.0252872	0.00370638	0.021473	0	0	0	0	0	0	0.00798225	0	0.00811393	0.00816411	0.00291257	0.00283954	0.000256406	0	0.00152651
Desulfobacterium autotrophicum	0	0.000562877	0.00800825	0.00156524	0	0	0	0	0	0	0.0257578	0	0.0167074	0.0190392	0.00694091	0.00571105	0.00507632	0.000557305	0.00832759
Rhizophagus irregularis	0	0	0	0.00191472	0.392136	0.00047374	0.391953	0.0054422	0.00312566	0.236725	0.00113018	0.282841	0.0032812	0.0120382	0.000293184	0.000255975	0.00562617	0.00306586	0.0111911
Actinoplanes utahensis	0	0	0	0	0	0	0	0	0	0	0.000313789	0	0.000581837	0.000521868	2.10605e-05	0.000556591	0	0	0.000421405
Aneurinibacillus aneurinilyticus	0.000618695	0	0	0	0	0	0	0	0	0	0.00607971	0	0.00290939	0.0054131	0.000327676	0.00132085	0	0	0.00218552
Gulosibacter molinativorax	0	0	0	0	0	0	0	0	0	0	0	0	0.000218292	0	0	0.000111868	0	0	0
Aliagarivorans marinus	0	0	0	0	0	0	0	0.0544217	0.0446668	0	0.000685928	0	0.000127187	0	9.20743e-05	0.000347623	0	0	0
Nocardioides insulae	0	0	0	0	0	0	0	0	0	0	0	0	0	0	0.00026685	0.000377806	0	0	0
Oleispira antarctica	0	0	0	0	0	0	0	0.00533234	0.00478612	0	0.000110885	0	0	0.000276621	0.00350566	5.90764e-05	0.00282098	0	0
Lechevalieria aerocolonigenes	0	0	0	0	0	0	0	0	0	0	0.00034261	0	0.00057175	0	0.000181154	0.000602286	0	0.00030022	0
Prosthecobacter debontii	0	0.000345767	0	0	0	0	0	0	0	0	0.00114176	0	0	0.000219102	0.00293556	0	0	0	0.000176923
Paeniclostridium sordellii	0.000259166	0	0.000134384	0.00086629	0	0.0795135	0.00599579	0	0	0.018166	0.126459	0.0201417	0.0891249	0.0824377	0.0182873	0.0383169	0.0199469	0.0197118	0.056356
Cyclobacterium marinum	0.00106062	0	0	0.000544545	0	0.00206257	0	0	0	0	0.00117544	0.00572935	0.00520058	0.00274921	0.00532998	0.00599051	0.00219778	0.00463343	0.00397917
Actinomyces sp. oral taxon 171	0	0	0.000121379	0	0	0	0	0	0	0	0	0	6.20548e-05	0.00112223	0.000375481	0.000700316	0	0	0
Amycolatopsis balhimycina	0	0	0	0	0	0	0	0	0	0	0	0	0	0	0	4.04446e-05	0	0	0
Collinsella stercoris	0	0	0	0	0	0	0	0	0	0	0.000221326	0	0	0.00110427	0.000623896	0	0.000625631	0	0
Porphyromonas levii	0	0	0	0	0	0.00263617	0	0	0	0	0.000561401	0	0.00255759	0.000526847	0.00153411	0.00336878	0.00116058	0.00186125	0.00467568
Prevotella saccharolytica	0	0	0	0	0	0	0	0	0	0	0.000132372	0.00471829	0.00253658	0.00246176	0.0111349	0.00558839	0.00491745	0.0128537	0.005276
Bradyrhizobium sp. Ai1a-2	0	0	0	0	0	0.0119248	0	0	0	0	0	0	0	0	0	0	0	0	0
Leclercia adecarboxylata	0	0	0	0	0	0	0	0	0	0	0	0	0	0	0	0.0013773	0	0	0
[truncated: 2,294 more rows]
