# Supplementary material for: A Comparative Metagenomics Study on Gastrointestinal Microbiota in Amphibious Mudskippers and Other Vertebrate Animals
Source: Animals (Basel). 2019 Sep 6;9(9):660. doi: 10.3390/ani9090660 (PMC6769816; doi:10.3390/ani9090660)
Supplement: Supplementary file 1 [file animals-09-00660-s001.zip › Table 9.xlsx]

## Sheet: phylum
Table 9. Significant analysis of taxonomic relative abundance at the levels from phylum to species between herbivorous BP and grass carp
ID	mean(BP)	sd(BP)	mean-rank(BP)	occ-rate(BP)	mean(CI)	sd(CI)	mean-rank(CI)	occ-rate(CI)	enriched	pvalue	qvalue
Blastocladiomycota	0.0057013	0.00491287	12	1	0	0	6	0	BP	0.000551784	0.015651
Chlorophyta	0.0106097	0.00834868	12	1	2.187e-05	6.9159e-05	6	0.1	BP	0.00130943	0.015651
Unclassfied	47.1591	10.5984	12	1	27.1091	4.20313	6	1	BP	0.001998	0.015651
Cyanobacteria	17.9582	5.99737	12	1	0.434685	0.682686	6	1	BP	0.001998	0.015651
Fusobacteria	0.832698	1.27808	2	1	10.0574	6.82534	10	1	CI	0.001998	0.015651
Firmicutes	0.579279	0.120882	2	1	17.3191	14.4981	10	1	CI	0.001998	0.015651
Lentisphaerae	0.00236672	0.00217678	3	1	0.0940401	0.152007	9	1	CI	0.003996	0.020868
Verrucomicrobia	0.012078	0.00655005	3	1	0.440004	0.431453	9	1	CI	0.003996	0.020868
Euryarchaeota	0.0031719	0.00514686	3	0.75	0.0369787	0.0239207	9	1	CI	0.003996	0.020868
Nitrospirae	0	0	3	0	0.00267596	0.00271042	9	0.9	CI	0.0113696	0.046953
Arthropoda	0.000234786	0.000469572	3	0.25	0.0296567	0.0575195	9	1	CI	0.0129252	0.046953
Basidiomycota	4.13756	2.55571	12	1	0.596734	1.17864	6	1	BP	0.013986	0.046953
Microsporidia	0.597946	0.401441	12	1	0.0851933	0.191868	6	1	BP	0.013986	0.046953
Ascomycota	1.24314	0.734348	12	1	0.250109	0.506286	6	1	BP	0.013986	0.046953
Balneolaeota	0.00609534	0.00417219	12	1	0.00137698	0.00161108	6	0.8	BP	0.0194902	0.0593091
Synergistetes	0.000679227	0.0011186	3	0.75	0.0181589	0.0109209	9	0.9	CI	0.0234984	0.0593091
Ignavibacteriae	0.00103574	0.000993604	3	0.75	0.00931689	0.00768116	9	0.9	CI	0.0234984	0.0593091
Chlorobi	0.000295738	0.000301389	3	0.75	0.00922656	0.0072272	9	0.9	CI	0.0234984	0.0593091
Chytridiomycota	0.104589	0.0878383	12	1	0.0190791	0.0385536	6	1	BP	0.023976	0.0593091
Bacillariophyta	0.00267379	0.00320628	10	0.5	0	0	6	0	BP	0.0274925	0.0615308
Neocallimastigomycota	0.000704125	0.00107744	10	0.5	0	0	6	0	BP	0.0274925	0.0615308
Elusimicrobia	8.8385e-05	0.00017677	4	0.25	0.00765861	0.00692258	9	0.8	CI	0.0359741	0.0768537
Aquificae	0.00119648	0.0019541	4	0.5	0.00845721	0.00768143	9	0.9	CI	0.0394288	0.080572
Crenarchaeota	0	0	4	0	0.00430514	0.00511109	9	0.7	CI	0.0414731	0.0812181
Proteobacteria	16.0934	12.6236	4	1	34.9598	15.4788	9	1	CI	0.0539461	0.101419
Thermotogae	0.00248271	0.00311775	4	0.75	0.0129576	0.0118947	9	0.9	CI	0.0656947	0.118756
Fibrobacteres	0	0	4	0	0.00142251	0.00240831	9	0.6	CI	0.0716912	0.120339
Dictyoglomi	0	0	4	0	0.00200513	0.00273794	9	0.6	CI	0.0716912	0.120339
Chrysiogenetes	2.5715e-05	5.1429e-05	5	0.25	0.001855	0.00278694	9	0.7	CI	0.105414	0.160549
Mucoromycota	0.75156	0.332513	10	1	0.840341	1.6307	6	1	BP	0.105894	0.160549
Planctomycetes	0.00532857	0.00424174	4	1	0.0175492	0.0180514	9	1	CI	0.105894	0.160549
Deferribacteres	0.000146929	0.000192725	5	0.5	0.0160727	0.0380269	9	0.7	CI	0.128844	0.189239
Armatimonadetes	2.5995e-05	5.199e-05	5	0.25	0.00110655	0.00160701	8	0.6	CI	0.151376	0.215596
Thermodesulfobacteria	0.000101756	0.000131407	5	0.5	0.00256623	0.00371274	8	0.7	CI	0.169429	0.234211
Tenericutes	0.317692	0.32688	10	1	0.0382597	0.0312634	6	1	BP	0.187812	0.252205
Calditrichaeota	0.00170568	0.00198408	5	0.5	0.0222877	0.0368656	8	0.9	CI	0.227278	0.296724
Gemmatimonadetes	0.000254277	0.000465677	6	0.5	0.00121542	0.00164215	8	0.7	CI	0.278024	0.350633
Chlamydiae	0.000766887	0.00110447	6	0.5	0.00273255	0.00366978	8	0.8	CI	0.28349	0.350633
Actinobacteria	0.674026	0.551094	10	1	0.301069	0.14988	7	1	BP	0.303696	0.365993
Bacteroidetes	9.2726	5.66622	9	1	6.96363	3.64085	7	1	BP	0.373626	0.439011
Nitrospinae	0	0	6	0	0.000336998	0.000983373	8	0.2	CI	0.416696	0.477676
Caldiserica	0	0	7	0	1.9841e-05	6.2742e-05	8	0.1	CI	0.635256	0.710882
Cryptomycota	0.00217014	0.00385094	8	0.5	0.012794	0.0390124	7	0.3	BP	0.680311	0.743596
Acidobacteria	0.00596834	0.00304215	7	1	0.00663784	0.00437759	8	0.9	CI	0.733267	0.783262
Spirochaetes	0.193876	0.121392	8	1	0.216476	0.161321	7	1	BP	0.945055	0.9656
Deinococcus_Thermus	0.0127952	0.010287	7	1	0.0130912	0.010386	8	0.9	CI	0.945055	0.9656
Chloroflexi	0.0055845	0.00214399	8	1	0.0324532	0.0568599	8	1	BP	1	1

## Sheet: class
ID	mean(BP)	sd(BP)	mean-rank(BP)	occ-rate(BP)	mean(CI)	sd(CI)	mean-rank(CI)	occ-rate(CI)	enriched	pvalue	qvalue
Blastocladiomycetes	0.0057013	0.00491287	12	1	0	0	6	0	BP	0.000551784	0.0108127
Orbiliomycetes	0.0451851	0.0465037	12	1	0	0	6	0	BP	0.000551784	0.0108127
Microbotryomycetes	0.0104526	0.0057862	12	1	0	0	6	0	BP	0.000551784	0.0108127
Trebouxiophyceae	0.0106097	0.00834868	12	1	2.187e-05	6.9159e-05	6	0.1	BP	0.00130943	0.0108127
Sphingobacteriia	0.000932928	0.000282114	2	1	0.0462959	0.021885	10	1	CI	0.001998	0.0108127
Betaproteobacteria	0.0597365	0.0280245	2	1	0.374248	0.18137	10	1	CI	0.001998	0.0108127
Tissierellia	0.0013274	0.000469076	2	1	0.0955264	0.0781237	10	1	CI	0.001998	0.0108127
Bacteroidia	0.146577	0.0685965	2	1	6.25184	3.581	10	1	CI	0.001998	0.0108127
Negativicutes	0.00316642	0.0023081	2	1	0.108103	0.0702127	10	1	CI	0.001998	0.0108127
Gloeobacteria	0.769498	0.194015	12	1	0.0109634	0.0209868	6	1	BP	0.001998	0.0108127
Pucciniomycetes	0.292766	0.0594067	12	1	0.0205024	0.0388771	6	1	BP	0.001998	0.0108127
Erysipelotrichia	0.0911399	0.0584481	2	1	6.79748	5.98689	10	1	CI	0.001998	0.0108127
Pelagophyceae	15.1006	5.21764	12	1	0.23988	0.461656	6	1	BP	0.001998	0.0108127
Bacilli	0.322408	0.0908486	2	1	3.41451	3.07726	10	1	CI	0.001998	0.0108127
Flavobacteria	8.99185	5.50647	12	1	0.377024	0.28459	6	1	BP	0.001998	0.0108127
Fusobacteriia	0.832698	1.27808	2	1	10.0574	6.82534	10	1	CI	0.001998	0.0108127
Clostridia	0.155711	0.0447046	2	1	6.45807	4.99029	10	1	CI	0.001998	0.0108127
Exobasidiomycetes	0.0103578	0.0150448	12	1	4.1584e-05	9.7174e-05	6	0.2	BP	0.00376294	0.0173045
Unclassfied	50.6129	10.907	12	1	28.6609	5.95325	6	1	BP	0.003996	0.0173045
Verrucomicrobiae	0.00980249	0.005743	3	1	0.396877	0.399755	9	1	CI	0.003996	0.0173045
Lentisphaeria	0.00236672	0.00217678	3	1	0.0940401	0.152007	9	1	CI	0.003996	0.0173045
Rubrobacteria	0.00495537	0.00503495	11	0.75	0	0	6	0	BP	0.00432612	0.0173045
Ustilaginomycetes	0.00960153	0.0166513	11	0.75	0	0	6	0	BP	0.00432612	0.0173045
Schizosaccharomycetes	0.0050837	0.00390391	12	1	0.000569303	0.0012112	6	0.2	BP	0.00612963	0.0234969
Methanomicrobia	0.00307251	0.00494913	3	0.75	0.0180684	0.00831623	9	1	CI	0.00799201	0.027232
Saccharomycetes	0.955991	0.723853	12	1	0.0578112	0.109688	6	0.9	BP	0.00799201	0.027232
Chitinophagia	0.0135743	0.00644831	3	1	0.0789128	0.0792744	9	1	CI	0.00799201	0.027232
Nitrospira	0	0	3	0	0.00267596	0.00271042	9	0.9	CI	0.0113696	0.0373574
Insecta	0.000234786	0.000469572	3	0.25	0.0296567	0.0575195	9	1	CI	0.0129252	0.0405628
Coriobacteriia	0.00149408	0.00244602	3	0.5	0.0190769	0.0144934	9	1	CI	0.013227	0.0405628
Thermoplasmata	9.9388e-05	0.000198776	3	0.25	0.00866802	0.00784666	9	0.9	CI	0.0150561	0.0446827
Ktedonobacteria	0.00548369	0.00212583	12	1	0.00159191	0.00472764	6	0.3	BP	0.019242	0.0537999
Balneolia	0.00609534	0.00417219	12	1	0.00137698	0.00161108	6	0.8	BP	0.0194902	0.0537999
Methanobacteria	0	0	4	0	0.00553131	0.00645612	9	0.8	CI	0.0225166	0.0537999
Chloroflexia	0	0	4	0	0.0200762	0.0393376	9	0.8	CI	0.0225166	0.0537999
Synergistia	0.000679227	0.0011186	3	0.75	0.0181589	0.0109209	9	0.9	CI	0.0234984	0.0537999
Ignavibacteria	0.00103574	0.000993604	3	0.75	0.00931689	0.00768116	9	0.9	CI	0.0234984	0.0537999
Chlorobia	0.000295738	0.000301389	3	0.75	0.00922656	0.0072272	9	0.9	CI	0.0234984	0.0537999
Agaricomycetes	3.47597	2.59109	12	1	0.489276	0.961766	6	1	BP	0.023976	0.0537999
Opitutae	0.00118903	0.00112776	4	1	0.024463	0.0184647	9	1	CI	0.023976	0.0537999
Chytridiomycetes	0.104589	0.0878383	12	1	0.0190791	0.0385536	6	1	BP	0.023976	0.0537999
Neocallimastigomycetes	0.000704125	0.00107744	10	0.5	0	0	6	0	BP	0.0274925	0.0602216
Tremellomycetes	0.338405	0.103733	11	1	0.086914	0.185175	6	1	BP	0.035964	0.0704173
Epsilonproteobacteria	0.0133438	0.0124584	4	1	0.155124	0.23984	9	1	CI	0.035964	0.0704173
Alphaproteobacteria	0.585119	0.374884	11	1	0.225483	0.3106	6	1	BP	0.035964	0.0704173
Deltaproteobacteria	0.425219	0.197899	11	1	0.184037	0.098603	6	1	BP	0.035964	0.0704173
Caldilineae	0.00010081	0.000201619	4	0.25	0.00378756	0.00572554	9	0.8	CI	0.0359741	0.0704173
Aquificae	0.00119648	0.0019541	4	0.5	0.00845721	0.00768143	9	0.9	CI	0.0394288	0.0755719
Thermoprotei	0	0	4	0	0.00430514	0.00511109	9	0.7	CI	0.0414731	0.0763105
Holophagae	0	0	4	0	0.00148696	0.00184553	9	0.7	CI	0.0414731	0.0763105
Gammaproteobacteria	14.9992	12.9645	4	1	34.0151	15.5519	9	1	CI	0.0539461	0.0973145
Spartobacteria	0.000330227	0.000315841	4	0.75	0.0122817	0.010804	9	0.9	CI	0.0656947	0.11179
Thermotogae	0.00248271	0.00311775	4	0.75	0.0129576	0.0118947	9	0.9	CI	0.0656947	0.11179
Solibacteres	0	0	4	0	0.000895982	0.00111038	9	0.6	CI	0.0716912	0.11179
Archaeoglobi	0	0	4	0	0.00145608	0.00165089	9	0.6	CI	0.0716912	0.11179
Dehalococcoidia	0	0	4	0	0.0068017	0.0179335	9	0.6	CI	0.0716912	0.11179
Methanococci	0	0	4	0	0.00269535	0.00535455	9	0.6	CI	0.0716912	0.11179
Fibrobacteria	0	0	4	0	0.00142251	0.00240831	9	0.6	CI	0.0716912	0.11179
Dictyoglomia	0	0	4	0	0.00200513	0.00273794	9	0.6	CI	0.0716912	0.11179
Acidithiobacillia	0.00267939	0.00274724	10	0.75	0.0003293	0.000414218	6	0.6	BP	0.0962499	0.147583
Chrysiogenetes	2.5715e-05	5.1429e-05	5	0.25	0.001855	0.00278694	9	0.7	CI	0.105414	0.154639
Acidimicrobiia	0.000139996	0.000279992	5	0.25	0.00243295	0.00251438	9	0.7	CI	0.105414	0.154639
Planctomycetia	0.00532857	0.00424174	4	1	0.0174361	0.0179961	9	1	CI	0.105894	0.154639
Halobacteria	0	0	5	0	0.00019489	0.000296742	8	0.5	CI	0.117408	0.163659
Elusimicrobia	0	0	5	0	0.000330788	0.000555469	8	0.5	CI	0.117408	0.163659
Thermococci	0	0	5	0	0.000364632	0.000387405	8	0.5	CI	0.117408	0.163659
Deferribacteres	0.000146929	0.000192725	5	0.5	0.0160727	0.0380269	9	0.7	CI	0.128844	0.17692
Chthonomonadetes	2.5995e-05	5.199e-05	5	0.25	0.000517	0.000581866	8	0.6	CI	0.151376	0.204802
Thermodesulfobacteria	0.000101756	0.000131407	5	0.5	0.00256623	0.00371274	8	0.7	CI	0.169429	0.225905
Anaerolineae	0	0	6	0	0.000128832	0.000191767	8	0.4	CI	0.183991	0.241817
Mollicutes	0.317692	0.32688	10	1	0.0382597	0.0312634	6	1	BP	0.187812	0.243362
Calditrichae	0.00170568	0.00198408	5	0.5	0.0222877	0.0368656	8	0.9	CI	0.227278	0.290411
Actinobacteria	0.667437	0.5503	10	1	0.279559	0.141114	7	1	BP	0.23976	0.302164
Gemmatimonadetes	0.000254277	0.000465677	6	0.5	0.00121542	0.00164215	8	0.7	CI	0.278024	0.342384
Phycisphaerae	0	0	6	0	0.000113139	0.000266778	8	0.3	CI	0.279117	0.342384
Chlamydiia	0.000766887	0.00110447	6	0.5	0.00273255	0.00366978	8	0.8	CI	0.28349	0.343173
Saprospiria	0.0174322	0.0323756	6	0.75	0.00883041	0.00577842	8	1	CI	0.303696	0.358206
Eurotiomycetes	0.0287782	0.0178214	10	1	0.0372815	0.0672776	7	1	BP	0.303696	0.358206
Methylacidiphilae	0.000609651	0.000752142	6	0.5	0.00425787	0.00629772	8	0.9	CI	0.355848	0.414405
Nitrospinia	0	0	6	0	0.000336998	0.000983373	8	0.2	CI	0.416696	0.473284
Fimbriimonadia	0	0	6	0	0.000589547	0.00129307	8	0.2	CI	0.416696	0.473284
Dothideomycetes	0.113556	0.154842	9	1	0.0674116	0.180948	7	0.8	BP	0.436172	0.489364
Sordariomycetes	0.087136	0.101604	9	1	0.0747952	0.155562	7	1	BP	0.453546	0.502726
Acidobacteriia	0.00596834	0.00304215	9	1	0.00425489	0.00386947	7	0.9	BP	0.539461	0.583887
Cytophagia	0.100697	0.0754051	6	1	0.175507	0.121686	8	1	CI	0.539461	0.583887
Zetaproteobacteria	0.000139361	0.000278722	6	0.25	0.000338108	0.000575221	8	0.4	CI	0.564038	0.603389
Caldisericia	0	0	7	0	1.9841e-05	6.2742e-05	8	0.1	CI	0.635256	0.671765
Pneumocystidomycetes	0.000167991	0.000272141	7	0.5	0.00285065	0.00784006	8	0.5	CI	0.705765	0.737845
Glomeromycetes	0.00398262	0.00139241	7	1	0.0556447	0.108217	8	1	CI	0.945055	0.945055
Deinococci	0.0127952	0.010287	7	1	0.0130912	0.010386	8	0.9	CI	0.945055	0.945055
Spirochaetia	0.193876	0.121392	8	1	0.216476	0.161321	7	1	BP	0.945055	0.945055
Leotiomycetes	0.00724425	0.00812072	8	1	0.00938949	0.0157019	7	1	BP	0.945055	0.945055

## Sheet: order
ID	mean(BP)	sd(BP)	mean-rank(BP)	occ-rate(BP)	mean(CI)	sd(CI)	mean-rank(CI)	occ-rate(CI)	enriched	pvalue	qvalue
Orbiliales	0.0451851	0.0465037	12	1	0	0	6	0	BP	0.000551784	0.0107115
Blastocladiales	0.0057013	0.00491287	12	1	0	0	6	0	BP	0.000551784	0.0107115
Sporidiobolales	0.0104526	0.0057862	12	1	0	0	6	0	BP	0.000551784	0.0107115
Microthamniales	0.0106097	0.00834868	12	1	2.187e-05	6.9159e-05	6	0.1	BP	0.00130943	0.0107115
Boletales	0.0961803	0.0830028	12	1	6.1479e-05	0.000194415	6	0.1	BP	0.00130943	0.0107115
Pelagomonadales	15.1006	5.21764	12	1	0.23988	0.461656	6	1	BP	0.001998	0.0107115
Erysipelotrichales	0.0911399	0.0584481	2	1	6.79748	5.98689	10	1	CI	0.001998	0.0107115
Haloplasmatales	0.00364968	0.00273481	2	1	0.259534	0.238815	10	1	CI	0.001998	0.0107115
Pasteurellales	0.0550445	0.0307917	2	1	1.44514	1.66588	10	1	CI	0.001998	0.0107115
Lactobacillales	0.0555452	0.0337378	2	1	1.25965	1.08533	10	1	CI	0.001998	0.0107115
Bacillales	0.266863	0.0604595	2	1	2.15135	2.02871	10	1	CI	0.001998	0.0107115
Thermoanaerobacterales	0.00788774	0.00603823	2	1	0.174786	0.137125	10	1	CI	0.001998	0.0107115
Neisseriales	0.00304247	0.00128108	2	1	0.243664	0.142708	10	1	CI	0.001998	0.0107115
Chroococcales	0.849437	0.225316	12	1	0.0309521	0.0199027	6	1	BP	0.001998	0.0107115
Micrococcales	0.00117552	0.000882288	2	1	0.053339	0.028564	10	1	CI	0.001998	0.0107115
Clostridiales	0.139999	0.0428388	2	1	5.8901	4.53569	10	1	CI	0.001998	0.0107115
Tissierellales	0.000863037	0.000581205	2	1	0.079988	0.0722623	10	1	CI	0.001998	0.0107115
Sphingobacteriales	0.000932928	0.000282114	2	1	0.0462959	0.021885	10	1	CI	0.001998	0.0107115
Rhodobacterales	0.105491	0.0250402	12	1	0.0086642	0.00679609	6	0.9	BP	0.001998	0.0107115
Pucciniales	0.292766	0.0594067	12	1	0.0205024	0.0388771	6	1	BP	0.001998	0.0107115
Propionibacteriales	0.00236305	0.00230973	2	1	0.125691	0.0862481	10	1	CI	0.001998	0.0107115
Rhodospirillales	0.435447	0.388061	12	1	0.0232876	0.0155284	6	1	BP	0.001998	0.0107115
Flavobacteriales	8.99159	5.50622	12	1	0.376113	0.284894	6	1	BP	0.001998	0.0107115
Selenomonadales	0.00273472	0.00226364	2	1	0.0918339	0.0598536	10	1	CI	0.001998	0.0107115
Synechococcales	7.87226	2.53815	12	1	0.208057	0.361572	6	1	BP	0.001998	0.0107115
Gloeobacterales	0.769498	0.194015	12	1	0.0109634	0.0209868	6	1	BP	0.001998	0.0107115
Pleurocapsales	0.57532	0.169697	12	1	0.00687108	0.0160826	6	0.9	BP	0.001998	0.0107115
Halanaerobiales	0.00228361	0.00305155	2	1	0.0219606	0.00725258	10	1	CI	0.001998	0.0107115
Oscillatoriales	5.40827	2.15971	12	1	0.100142	0.161063	6	1	BP	0.001998	0.0107115
Pseudomonadales	0.0176472	0.0112276	2	1	0.108842	0.0799663	10	1	CI	0.001998	0.0107115
Brachyspirales	0.000734241	0.000886713	2	0.75	0.0354879	0.0317215	10	1	CI	0.001998	0.0107115
Jaapiales	1.09978	0.898096	12	1	0.00830322	0.0173975	6	0.9	BP	0.001998	0.0107115
Fusobacteriales	0.832698	1.27808	2	1	10.0574	6.82534	10	1	CI	0.001998	0.0107115
Bacteroidales	0.146577	0.0685965	2	1	6.25184	3.581	10	1	CI	0.001998	0.0107115
Nostocales	1.05921	0.397271	12	1	0.0601065	0.0937294	6	1	BP	0.001998	0.0107115
Planctomycetales	0.00029111	0.0002079	2	0.75	0.0146539	0.0149947	10	1	CI	0.001998	0.0107115
Microstromatales	0.0103578	0.0150448	12	1	4.1584e-05	9.7174e-05	6	0.2	BP	0.00376294	0.0171384
Methanomicrobiales	0.000782432	0.00109711	3	0.75	0.0066547	0.00608379	9	1	CI	0.003996	0.0171384
Verrucomicrobiales	0.00980249	0.005743	3	1	0.396877	0.399755	9	1	CI	0.003996	0.0171384
Chroococcidiopsidales	0.305638	0.37336	12	1	0.00549941	0.0109599	6	1	BP	0.003996	0.0171384
Enterobacterales	0.128657	0.114289	3	1	0.599019	0.344807	9	1	CI	0.003996	0.0171384
Burkholderiales	0.0157841	0.0132449	3	1	0.0976462	0.0452157	9	1	CI	0.003996	0.0171384
Legionellales	0.0614123	0.0559629	12	1	0.00566674	0.00524186	6	0.9	BP	0.003996	0.0171384
Bifidobacteriales	0.662566	0.546895	12	1	0.0144848	0.0164216	6	0.9	BP	0.003996	0.0171384
Lentisphaerales	0.00236672	0.00217678	3	1	0.0940401	0.152007	9	1	CI	0.003996	0.0171384
Rubrobacterales	0.00495537	0.00503495	11	0.75	0	0	6	0	BP	0.00432612	0.0177647
Ustilaginales	0.00960153	0.0166513	11	0.75	0	0	6	0	BP	0.00432612	0.0177647
Acidaminococcales	6.0689e-05	0.000121379	2	0.25	0.0117441	0.00912704	10	1	CI	0.00560703	0.0220848
Corynebacteriales	6.7711e-05	0.000135423	2	0.25	0.0136977	0.00906165	10	1	CI	0.00560703	0.0220848
Spirulinales	0.52613	0.321342	12	1	0.0019909	0.00252997	6	0.8	BP	0.00576685	0.02226
Schizosaccharomycetales	0.0050837	0.00390391	12	1	0.000569303	0.0012112	6	0.2	BP	0.00612963	0.0231965
Saccharomycetales	0.955991	0.723853	12	1	0.0578112	0.109688	6	0.9	BP	0.00799201	0.0280447
Aeromonadales	4.67107	8.21797	3	1	25.1494	12.7681	9	1	CI	0.00799201	0.0280447
Chitinophagales	0.0135743	0.00644831	3	1	0.0789128	0.0792744	9	1	CI	0.00799201	0.0280447
Opitutales	0.000857912	0.000930727	3	0.75	0.0164894	0.0124009	9	1	CI	0.00799201	0.0280447
Nitrospirales	0	0	3	0	0.00267596	0.00271042	9	0.9	CI	0.0113696	0.0378334
Thermotogales	0	0	3	0	0.0109605	0.0103216	9	0.9	CI	0.0113696	0.0378334
Gallionellales	0	0	3	0	0.004688	0.00413289	9	0.9	CI	0.0113696	0.0378334
Xylariales	0.0518155	0.0798383	12	1	0.000517962	0.00141505	6	0.6	BP	0.012331	0.0403371
Hymenoptera	0.000234786	0.000469572	3	0.25	0.0296567	0.0575195	9	1	CI	0.0129252	0.041576
Pseudonocardiales	0.000314047	0.000572805	3	0.5	0.00593902	0.00358145	9	1	CI	0.013227	0.0418494
Polyporales	2.07998	1.51491	12	1	0.288419	0.578118	6	1	BP	0.013986	0.0435371
Methanomassiliicoccales	9.9388e-05	0.000198776	3	0.25	0.00851567	0.00795766	9	0.9	CI	0.0150561	0.0440278
Xanthomonadales	0.000139361	0.000278722	3	0.25	0.0253622	0.0186768	9	0.9	CI	0.0150561	0.0440278
Nakamurellales	2.0225e-05	4.045e-05	3	0.25	0.0040841	0.00775567	9	0.9	CI	0.0150561	0.0440278
Streptomycetales	6.1133e-05	0.000122266	3	0.25	0.0151205	0.0137809	9	0.9	CI	0.0150561	0.0440278
Ktedonobacterales	0.00548369	0.00212583	12	1	0.00159191	0.00472764	6	0.3	BP	0.019242	0.0553176
Balneolales	0.00609534	0.00417219	12	1	0.00137698	0.00161108	6	0.8	BP	0.0194902	0.0553176
Nautiliales	0	0	4	0	0.00241259	0.00268243	9	0.8	CI	0.0225166	0.0571281
Eggerthellales	0	0	4	0	0.0082714	0.00702612	9	0.8	CI	0.0225166	0.0571281
Chloroflexales	0	0	4	0	0.0200762	0.0393376	9	0.8	CI	0.0225166	0.0571281
Hydrogenophilales	0	0	4	0	0.00474793	0.00516521	9	0.8	CI	0.0225166	0.0571281
Trichosporonales	0	0	4	0	0.00527463	0.012301	9	0.8	CI	0.0225166	0.0571281
Nevskiales	0	0	4	0	0.000949967	0.000761661	9	0.8	CI	0.0225166	0.0571281
Bdellovibrionales	0	0	4	0	0.00100635	0.0011168	9	0.8	CI	0.0225166	0.0571281
Methanobacteriales	0	0	4	0	0.00553131	0.00645612	9	0.8	CI	0.0225166	0.0571281
Chlorobiales	0.000295738	0.000301389	3	0.75	0.00922656	0.0072272	9	0.9	CI	0.0234984	0.0571281
Ignavibacteriales	0.00103574	0.000993604	3	0.75	0.00931689	0.00768116	9	0.9	CI	0.0234984	0.0571281
Synergistales	0.000679227	0.0011186	3	0.75	0.0181589	0.0109209	9	0.9	CI	0.0234984	0.0571281
Rhizophydiales	0.104589	0.0878383	12	1	0.0190791	0.0385536	6	1	BP	0.023976	0.0571281
Oceanospirillales	0.020933	0.00820814	4	1	0.0413316	0.0134926	9	1	CI	0.023976	0.0571281
Diaporthales	0.0137115	0.0230343	10	0.5	0	0	6	0	BP	0.0274925	0.0639283
Neocallimastigales	0.000704125	0.00107744	10	0.5	0	0	6	0	BP	0.0274925	0.0639283
Holosporales	0.000860982	0.00111424	4	0.5	0.0163793	0.0240576	9	1	CI	0.0282035	0.0640386
Coriobacteriales	0.00149408	0.00244602	4	0.5	0.0108055	0.00830898	9	1	CI	0.0282035	0.0640386
Magnaporthales	9.466e-05	0.000189321	4	0.25	0.0191662	0.0353994	9	0.9	CI	0.031951	0.071704
Rhodocyclales	0.00167564	0.00155207	4	0.75	0.0143309	0.0151947	9	0.9	CI	0.033699	0.073908
Micromonosporales	0.000570177	0.000764881	4	0.75	0.0169387	0.0183172	9	0.9	CI	0.033699	0.073908
Tremellales	0.338405	0.103733	11	1	0.0816394	0.174776	6	1	BP	0.035964	0.0754673
Campylobacterales	0.0132482	0.0124133	4	1	0.144107	0.226141	9	1	CI	0.035964	0.0754673
Puniceicoccales	0.000331119	0.000210622	4	1	0.00797364	0.00654523	9	0.9	CI	0.035964	0.0754673
Caldilineales	0.00010081	0.000201619	4	0.25	0.00378756	0.00572554	9	0.8	CI	0.0359741	0.0754673
Picornavirales	0	0	4	0	0.0605976	0.12176	9	0.7	CI	0.0414731	0.0808516
Methylophilales	0	0	4	0	0.000578165	0.000602278	9	0.7	CI	0.0414731	0.0808516
Glycomycetales	0	0	4	0	0.000354128	0.000372487	9	0.7	CI	0.0414731	0.0808516
Holophagales	0	0	4	0	0.00148696	0.00184553	9	0.7	CI	0.0414731	0.0808516
Jiangellales	0	0	4	0	0.0173175	0.0457271	9	0.7	CI	0.0414731	0.0808516
Streptosporangiales	0	0	4	0	0.00181307	0.00197885	9	0.7	CI	0.0414731	0.0808516
Sulfolobales	0	0	4	0	0.00427747	0.00512887	9	0.7	CI	0.0414731	0.0808516
Auriculariales	0.0617466	0.0399825	11	1	0.0188531	0.0415715	6	0.4	BP	0.0469062	0.090529
Cardiobacteriales	0.000591495	0.000910295	4	0.5	0.00547749	0.00385866	9	0.8	CI	0.0535424	0.101083
Actinomycetales	0.000298156	0.000365074	4	0.5	0.00957609	0.0083076	9	0.8	CI	0.0535424	0.101083
Cellvibrionales	0.00233362	0.00143918	4	1	0.0110194	0.00780308	9	0.9	CI	0.0539461	0.101083
Rickettsiales	0.00188705	0.00219406	4	0.5	0.11377	0.236757	9	1	CI	0.0559674	0.103862
Chthoniobacterales	0.000330227	0.000315841	4	0.75	0.0122817	0.010804	9	0.9	CI	0.0656947	0.120753
Desulfurobacteriales	0.000971031	0.00194206	4	0.25	0.00421112	0.00325017	9	0.8	CI	0.0706145	0.122446
Solibacterales	0	0	4	0	0.000895982	0.00111038	9	0.6	CI	0.0716912	0.122446
Dictyoglomales	0	0	4	0	0.00200513	0.00273794	9	0.6	CI	0.0716912	0.122446
Parachlamydiales	0	0	4	0	0.00198257	0.00391122	9	0.6	CI	0.0716912	0.122446
Fibrobacterales	0	0	4	0	0.00142251	0.00240831	9	0.6	CI	0.0716912	0.122446
Methanococcales	0	0	4	0	0.00269535	0.00535455	9	0.6	CI	0.0716912	0.122446
Archaeoglobales	0	0	4	0	0.00145608	0.00165089	9	0.6	CI	0.0716912	0.122446
Dehalococcoidales	0	0	4	0	0.0068017	0.0179335	9	0.6	CI	0.0716912	0.122446
Aquificales	0.000225445	0.000330576	4	0.5	0.0042461	0.00549123	9	0.8	CI	0.0738536	0.125033
Bacteroidetes_Order_II._Incertae_sedis	0.000203266	0.000172567	4	0.75	0.00334114	0.00260208	9	0.8	CI	0.0758007	0.126322
Desulfuromonadales	0.258042	0.157107	11	1	0.040428	0.0218956	6	1	BP	0.0759241	0.126322
Mycoplasmatales	0.239483	0.24265	11	1	0.00417174	0.00491234	6	0.8	BP	0.076775	0.126492
Botryosphaeriales	0.110985	0.152138	11	0.75	0.000267002	0.000436088	6	0.5	BP	0.0773368	0.126492
Methanosarcinales	0.00229008	0.00386673	4	0.75	0.0114137	0.00849651	9	0.9	CI	0.0893335	0.144885
Caulobacterales	0.00226808	0.000689651	10	1	0.00150854	0.00262588	6	0.4	BP	0.0905023	0.145558
Acidithiobacillales	0.00267939	0.00274724	10	0.75	0.0003293	0.000414218	6	0.6	BP	0.0962499	0.153522
Pelagibacterales	0.00119079	0.00208445	4	0.5	0.00610866	0.00859558	9	0.9	CI	0.102355	0.160926
Acidimicrobiales	0.000139996	0.000279992	5	0.25	0.00243295	0.00251438	9	0.7	CI	0.105414	0.160926
Chrysiogenales	2.5715e-05	5.1429e-05	5	0.25	0.001855	0.00278694	9	0.7	CI	0.105414	0.160926
Unclassfied	33.2185	5.89418	10	1	27.5611	3.84765	6	1	BP	0.105894	0.160926
Cantharellales	0.108127	0.0671939	10	1	0.123582	0.243349	6	1	BP	0.105894	0.160926
Mucorales	0.747577	0.33314	10	1	0.784696	1.52252	6	1	BP	0.105894	0.160926
Frankiales	0	0	5	0	0.000352288	0.000450519	8	0.5	CI	0.117408	0.172975
Elusimicrobiales	0	0	5	0	0.000330788	0.000555469	8	0.5	CI	0.117408	0.172975
Thermococcales	0	0	5	0	0.000364632	0.000387405	8	0.5	CI	0.117408	0.172975
Haloferacales	0	0	5	0	0.00019489	0.000296742	8	0.5	CI	0.117408	0.172975
Deferribacterales	0.000146929	0.000192725	5	0.5	0.0160727	0.0380269	9	0.7	CI	0.128844	0.188385
Orbales	0.000116116	0.000232232	5	0.25	0.000974874	0.00112825	9	0.7	CI	0.141032	0.204655
Chthonomonadales	2.5995e-05	5.199e-05	5	0.25	0.000517	0.000581866	8	0.6	CI	0.151376	0.218026
Thermodesulfobacteriales	0.000101756	0.000131407	5	0.5	0.00256623	0.00371274	8	0.7	CI	0.169429	0.242221
Sulfuricellales	0	0	6	0	0.000201351	0.000354075	8	0.4	CI	0.183991	0.251846
Geodermatophilales	0	0	6	0	0.000251861	0.00038144	8	0.4	CI	0.183991	0.251846
Magnetococcales	0	0	6	0	0.00022988	0.000324984	8	0.4	CI	0.183991	0.251846
Anaerolineales	0	0	6	0	0.000128832	0.000191767	8	0.4	CI	0.183991	0.251846
Acidothermales	0	0	6	0	0.000358412	0.000494117	8	0.4	CI	0.183991	0.251846
Petrotogales	0	0	6	0	0.000547153	0.00106897	8	0.4	CI	0.183991	0.251846
Myxococcales	0.012232	0.0107209	5	1	0.0250975	0.0186531	8	1	CI	0.187812	0.255266
Veillonellales	0.000371004	0.000461205	5	0.5	0.0045254	0.00492216	8	0.7	CI	0.21892	0.295465
Calditrichales	0.00170568	0.00198408	5	0.5	0.0222877	0.0368656	8	0.9	CI	0.227278	0.304616
Rhizobiales	0.0199296	0.0181084	5	1	0.0457798	0.0636356	8	1	CI	0.23976	0.314787
Eurotiales	0.0224457	0.0140889	10	1	0.0220736	0.0365448	7	1	BP	0.23976	0.314787
Caudovirales	0.178608	0.112543	10	1	0.113467	0.158194	7	1	BP	0.23976	0.314787
Gemmatimonadales	0.000254277	0.000465677	6	0.5	0.00121542	0.00164215	8	0.7	CI	0.278024	0.361541
Phycisphaerales	0	0	6	0	0.000113139	0.000266778	8	0.3	CI	0.279117	0.361541
Deinococcales	0.000880846	0.00102039	6	0.5	0.00243836	0.0022642	8	0.8	CI	0.28349	0.364054
Nitrosomonadales	0.00126985	0.00158548	6	0.75	0.00293715	0.00252704	8	0.8	CI	0.286716	0.364054
Candidatus_Brocadiales	0.00503746	0.00443905	10	0.75	0.00278224	0.00312699	7	0.8	BP	0.286716	0.364054
Agaricales	0.0255313	0.0173801	10	1	0.0496106	0.0875949	7	1	BP	0.303696	0.375727
Saprospirales	0.0174322	0.0323756	6	0.75	0.00883041	0.00577842	8	1	CI	0.303696	0.375727
Alteromonadales	7.57332	8.44346	10	1	3.73324	3.43777	7	1	BP	0.303696	0.375727
Desulfobacterales	0.0990746	0.0714689	10	1	0.0453745	0.0360294	7	1	BP	0.303696	0.375727
Desulfarculales	0.000142494	0.000230067	6	0.5	0.00140633	0.00221541	8	0.6	CI	0.338681	0.416341
Desulfurellales	0.00147817	0.00148458	9	0.75	0.000679717	0.00094845	7	0.6	BP	0.347149	0.424049
Methylacidiphilales	0.000609651	0.000752142	6	0.5	0.00425787	0.00629772	8	0.9	CI	0.355848	0.431941
Russulales	0.00463184	0.00757762	9	0.5	0.000380478	0.00116865	7	0.3	BP	0.364679	0.439894
Capnodiales	0.00247073	0.00292537	9	0.5	0.000361884	0.000551922	7	0.4	BP	0.389027	0.466349
Nitrospinales	0	0	6	0	0.000336998	0.000983373	8	0.2	CI	0.416696	0.49038
Thermoplasmatales	0	0	6	0	0.00015235	0.0003249	8	0.2	CI	0.416696	0.49038
Fimbriimonadales	0	0	6	0	0.000589547	0.00129307	8	0.2	CI	0.416696	0.49038
Herpesvirales	0.000856464	0.000791229	6	0.75	0.0161797	0.038263	8	0.8	CI	0.43465	0.508409
Desulfovibrionales	0.0442668	0.0385054	6	1	0.0593878	0.030373	8	1	CI	0.453546	0.524158
Onygenales	0.0063325	0.005383	9	1	0.0152079	0.0338223	7	0.9	BP	0.453546	0.524158
Pleosporales	9.9582e-05	0.000128599	6	0.5	0.066735	0.181214	8	0.5	CI	0.496764	0.570688
Acidobacteriales	0.00596834	0.00304215	9	1	0.00425489	0.00386947	7	0.9	BP	0.539461	0.608865
Thiotrichales	0.0267512	0.0141292	9	1	0.0207562	0.0130021	7	1	BP	0.539461	0.608865
Cytophagales	0.100697	0.0754051	6	1	0.175507	0.121686	8	1	CI	0.539461	0.608865
Mariprofundales	0.000139361	0.000278722	6	0.25	0.000338108	0.000575221	8	0.4	CI	0.564038	0.632903
Kosmotogales	0.00248271	0.00311775	8	0.75	0.00144998	0.00181964	7	0.6	BP	0.612698	0.68353
Dothideales	0	0	7	0	4.77e-05	0.000150839	8	0.1	CI	0.635256	0.692681
Caldisericales	0	0	7	0	1.9841e-05	6.2742e-05	8	0.1	CI	0.635256	0.692681
Sebacinales	0	0	7	0	6.6664e-05	0.000210811	8	0.1	CI	0.635256	0.692681
Desulfurococcales	0	0	7	0	2.7673e-05	8.7508e-05	8	0.1	CI	0.635256	0.692681
Pneumocystidales	0.000167991	0.000272141	7	0.5	0.00285065	0.00784006	8	0.5	CI	0.705765	0.76524
Chromatiales	0.0516095	0.0335312	8	1	0.0445795	0.0309592	7	1	BP	0.733267	0.786225
Spirochaetales	0.190851	0.12379	8	1	0.154744	0.112991	7	1	BP	0.733267	0.786225
Methylococcales	0.0190979	0.0207523	8	0.75	0.011373	0.00680862	7	0.9	BP	0.777059	0.828576
Acholeplasmatales	0.078209	0.11358	7	1	0.034088	0.0267556	8	1	CI	0.839161	0.875449
Sphingomonadales	0.0161747	0.0192081	8	1	0.00902201	0.00487145	7	0.9	BP	0.839161	0.875449
Thermales	0.0119144	0.00994118	8	1	0.0106528	0.00908383	7	0.9	BP	0.839161	0.875449
Hypocreales	0.017357	0.022853	7	0.75	0.0227662	0.0501601	8	1	CI	0.839161	0.875449
Natranaerobiales	0.000182135	0.00036427	7	0.25	0.00023851	0.000421795	8	0.3	CI	0.859397	0.89174
Chlamydiales	0.000766887	0.00110447	7	0.5	0.00074998	0.0009153	8	0.6	CI	0.94133	0.949977
Glomerales	0.00398262	0.00139241	7	1	0.0556447	0.108217	8	1	CI	0.945055	0.949977
Helotiales	0.00724425	0.00812072	8	1	0.00938949	0.0157019	7	1	BP	0.945055	0.949977
Sordariales	0.0041574	0.00424623	8	1	0.0323449	0.071781	7	0.9	BP	0.945055	0.949977
Syntrophobacterales	0.00565516	0.00448517	7	1	0.00819583	0.0106843	8	1	CI	0.945055	0.949977
Vibrionales	2.29024	2.6626	7	1	2.69459	3.28324	8	1	CI	0.945055	0.949977
Kiloniellales	0.000100489	0.000200977	8	0.25	0.000379922	0.000907121	8	0.2	BP	1	1

## Sheet: family
ID	mean(BP)	sd(BP)	mean-rank(BP)	occ-rate(BP)	mean(CI)	sd(CI)	mean-rank(CI)	occ-rate(CI)	enriched	pvalue	qvalue
Orbiliaceae	0.0451851	0.0465037	12	1	0	0	6	0	BP	0.000551784	0.0120817
Blastocladiaceae	0.0057013	0.00491287	12	1	0	0	6	0	BP	0.000551784	0.0120817
Sporidiobolaceae	0.0104526	0.0057862	12	1	0	0	6	0	BP	0.000551784	0.0120817
Serpulaceae	0.0961803	0.0830028	12	1	0	0	6	0	BP	0.000551784	0.0120817
Leptolyngbyaceae	1.22748	0.643185	12	1	0.0170876	0.0365663	6	1	BP	0.001998	0.0120817
Hapalosiphonaceae	0.533638	0.279313	12	1	0.016269	0.0364893	6	1	BP	0.001998	0.0120817
Planococcaceae	0.0012637	0.000877226	2	1	0.106641	0.103506	10	1	CI	0.001998	0.0120817
Porphyromonadaceae	0.0572713	0.0301668	2	1	2.11426	0.793243	10	1	CI	0.001998	0.0120817
Pectobacteriaceae	0.00110407	0.000529027	2	1	0.0200818	0.00913479	10	1	CI	0.001998	0.0120817
Bacteroidaceae	0.05567	0.0351171	2	1	3.12716	3.04437	10	1	CI	0.001998	0.0120817
Syntrophomonadaceae	0.00104532	0.000673188	2	1	0.0588507	0.0474111	10	1	CI	0.001998	0.0120817
Haloplasmataceae	0.00364968	0.00273481	2	1	0.259534	0.238815	10	1	CI	0.001998	0.0120817
Clostridiales_Family_XIII._Incertae_Sedis	0.000895167	0.00127207	2	0.75	0.0465411	0.0323958	10	1	CI	0.001998	0.0120817
Leptotrichiaceae	0.00270688	0.00289352	2	1	0.0843984	0.0549642	10	1	CI	0.001998	0.0120817
Staphylococcaceae	0.00146066	0.00164901	2	1	0.103201	0.102287	10	1	CI	0.001998	0.0120817
Listeriaceae	0.000961764	0.000975235	2	1	0.0795015	0.0674649	10	1	CI	0.001998	0.0120817
Peptococcaceae	0.0160704	0.0100659	2	1	0.186225	0.100544	10	1	CI	0.001998	0.0120817
Lachnospiraceae	0.0129651	0.00559993	2	1	0.822567	0.591659	10	1	CI	0.001998	0.0120817
Enterococcaceae	0.0169579	0.00766292	2	1	0.262771	0.243822	10	1	CI	0.001998	0.0120817
Pasteurellaceae	0.0550445	0.0307917	2	1	1.44514	1.66588	10	1	CI	0.001998	0.0120817
Rhodobacteraceae	0.105491	0.0250402	12	1	0.00864443	0.00680678	6	0.9	BP	0.001998	0.0120817
Clostridiaceae	0.058204	0.0173393	2	1	1.99363	1.56205	10	1	CI	0.001998	0.0120817
Burkholderiaceae	0.00225069	0.00155156	2	1	0.02469	0.0122163	10	1	CI	0.001998	0.0120817
Selenomonadaceae	0.0010188	0.0010624	2	1	0.0364198	0.0236288	10	1	CI	0.001998	0.0120817
Rikenellaceae	0.00496492	0.00279549	2	1	0.100896	0.0338799	10	1	CI	0.001998	0.0120817
Sporolactobacillaceae	0.000946033	0.00106795	2	0.75	0.0375101	0.0343484	10	1	CI	0.001998	0.0120817
Ruminococcaceae	0.00870419	0.0077691	2	1	0.3843	0.256684	10	1	CI	0.001998	0.0120817
Gloeobacteraceae	0.769498	0.194015	12	1	0.0109634	0.0209868	6	1	BP	0.001998	0.0120817
Thermoanaerobacteraceae	0.0014772	0.00135698	2	1	0.0925498	0.074204	10	1	CI	0.001998	0.0120817
Sphingobacteriaceae	0.000932928	0.000282114	2	1	0.0462959	0.021885	10	1	CI	0.001998	0.0120817
Rivulariaceae	0.348348	0.206036	12	1	0.00604022	0.0119905	6	0.9	BP	0.001998	0.0120817
Flavobacteriaceae	7.20846	4.43568	12	1	0.339642	0.228915	6	1	BP	0.001998	0.0120817
Unclassfied	50.1251	10.4671	12	1	28.1034	3.67639	6	1	BP	0.001998	0.0120817
Brachyspiraceae	0.000734241	0.000886713	2	0.75	0.0354879	0.0317215	10	1	CI	0.001998	0.0120817
Coleofasciculaceae	0.993882	0.33901	12	1	0.00770913	0.0115913	6	1	BP	0.001998	0.0120817
Thermoanaerobacterales_Family_III._Incertae_Sedis	0.00641053	0.00628667	2	1	0.0760122	0.0585653	10	1	CI	0.001998	0.0120817
Jaapiaceae	1.09978	0.898096	12	1	0.00830322	0.0173975	6	0.9	BP	0.001998	0.0120817
Pseudomonadaceae	0.011649	0.00727548	2	1	0.094237	0.0808504	10	1	CI	0.001998	0.0120817
Paenibacillaceae	0.0036823	0.00237237	2	1	0.244467	0.214427	10	1	CI	0.001998	0.0120817
Propionibacteriaceae	0.00231791	0.00230688	2	1	0.12275	0.0835321	10	1	CI	0.001998	0.0120817
Lactobacillaceae	0.00354318	0.00464227	2	1	0.0784293	0.0663315	10	1	CI	0.001998	0.0120817
Sporomusaceae	0.00171592	0.00187903	2	1	0.0554141	0.0370481	10	1	CI	0.001998	0.0120817
Streptococcaceae	0.0325889	0.0239378	2	1	0.758445	0.676933	10	1	CI	0.001998	0.0120817
Neisseriaceae	0.00274125	0.00107906	2	1	0.232649	0.141327	10	1	CI	0.001998	0.0120817
Planctomycetaceae	0.000227329	0.000231309	2	0.75	0.0122331	0.0120935	10	1	CI	0.001998	0.0120817
Synechococcaceae	3.29458	1.06082	12	1	0.0502196	0.0772811	6	1	BP	0.001998	0.0120817
Yersiniaceae	0.0039379	0.00220549	2	1	0.0193933	0.0158727	10	1	CI	0.001998	0.0120817
Acaryochloridaceae	0.628316	0.157536	12	1	0.00686737	0.0145813	6	1	BP	0.001998	0.0120817
Marinilabiliaceae	0.00532082	0.0042259	2	1	0.0757956	0.0275308	10	1	CI	0.001998	0.0120817
Peptostreptococcaceae	0.019596	0.00908325	2	1	1.0933	0.91862	10	1	CI	0.001998	0.0120817
Carnobacteriaceae	0.00200989	0.00141937	2	1	0.136674	0.123743	10	1	CI	0.001998	0.0120817
Cyanothecaceae	0.453875	0.467984	12	1	0.0191918	0.0218118	6	1	BP	0.001998	0.0120817
Microcoleaceae	1.18966	0.513357	12	1	0.0300537	0.0486764	6	1	BP	0.001998	0.0120817
Gomontiellaceae	0.80857	0.44937	12	1	0.0118453	0.02223	6	1	BP	0.001998	0.0120817
Odoribacteraceae	0.00200619	0.00161266	2	1	0.132618	0.0423152	10	1	CI	0.001998	0.0120817
Erysipelotrichaceae	0.0911399	0.0584481	2	1	6.79748	5.98689	10	1	CI	0.001998	0.0120817
Eubacteriaceae	0.0132672	0.00819523	2	1	1.05891	0.92342	10	1	CI	0.001998	0.0120817
Peptoniphilaceae	0.000863037	0.000581205	2	1	0.079988	0.0722623	10	1	CI	0.001998	0.0120817
Halanaerobiaceae	0.0012257	0.00132585	2	1	0.0140205	0.00488659	10	1	CI	0.001998	0.0120817
Prolixibacteraceae	0.00127939	0.000908557	2	1	0.0525262	0.021036	10	1	CI	0.001998	0.0120817
Oscillatoriaceae	1.08127	0.740836	12	1	0.0174529	0.0320172	6	1	BP	0.001998	0.0120817
Fusobacteriaceae	0.829991	1.27535	2	1	9.97305	6.80673	10	1	CI	0.001998	0.0120817
Pseudanabaenaceae	1.87757	0.656762	12	1	0.0390517	0.0681337	6	1	BP	0.001998	0.0120817
Chroococcaceae	0.623683	0.157371	12	1	0.020222	0.0151491	6	1	BP	0.001998	0.0120817
Dermocarpellaceae	0.0118188	0.0138784	12	1	3.4226e-05	7.6297e-05	6	0.2	BP	0.00225816	0.0134447
Cyanobacteriaceae	0.0273221	0.01969	12	1	0.000663076	0.00209683	6	0.1	BP	0.00229537	0.0134592
Bacillaceae	0.119919	0.139391	3	1	1.43436	1.37237	9	1	CI	0.003996	0.020898
Lentisphaeraceae	0.00236672	0.00217678	3	1	0.0940401	0.152007	9	1	CI	0.003996	0.020898
Bifidobacteriaceae	0.662566	0.546895	12	1	0.0144848	0.0164216	6	0.9	BP	0.003996	0.020898
Akkermansiaceae	0.00731494	0.0054491	3	1	0.290111	0.322168	9	1	CI	0.003996	0.020898
Legionellaceae	0.0614123	0.0559629	12	1	0.00566674	0.00524186	6	0.9	BP	0.003996	0.020898
Prevotellaceae	0.0170497	0.0095043	3	1	0.438701	0.326203	9	1	CI	0.003996	0.020898
Acetobacteraceae	0.299459	0.380928	12	1	0.0106546	0.0145155	6	1	BP	0.003996	0.020898
Chroococcidiopsidaceae	0.305638	0.37336	12	1	0.00549941	0.0109599	6	1	BP	0.003996	0.020898
Caulimoviridae	0.00798965	0.0071694	11	0.75	0	0	6	0	BP	0.00432612	0.0209276
Sordariaceae	0.00267625	0.00425947	11	0.75	0	0	6	0	BP	0.00432612	0.0209276
Chlorogloeopsidaceae	0.0127619	0.0134245	11	0.75	0	0	6	0	BP	0.00432612	0.0209276
Ustilaginaceae	0.00960153	0.0166513	11	0.75	0	0	6	0	BP	0.00432612	0.0209276
Rubrobacteraceae	0.00495537	0.00503495	11	0.75	0	0	6	0	BP	0.00432612	0.0209276
Circoviridae	0.00416051	0.00441975	11	0.75	0	0	6	0	BP	0.00432612	0.0209276
Phanerochaetaceae	0.586448	0.481198	12	1	0.00504566	0.0105659	6	0.5	BP	0.00479638	0.0229161
Saccharomycetaceae	0.103481	0.0753944	12	1	0.000952745	0.0016146	6	0.6	BP	0.00529479	0.0234923
Trichocomaceae	0	0	2	0	0.0146228	0.027845	10	1	CI	0.00529479	0.0234923
Pichiaceae	0.812247	0.647411	12	1	0.00635311	0.0135448	6	0.6	BP	0.00529479	0.0234923
Merismopediaceae	0.0242514	0.0188026	12	1	0.000799019	0.00108386	6	0.6	BP	0.00529479	0.0234923
Caldicoprobacteraceae	0.000142189	0.000284378	2	0.25	0.0250346	0.0191629	10	1	CI	0.00560703	0.0234923
Acidaminococcaceae	6.0689e-05	0.000121379	2	0.25	0.0117441	0.00912704	10	1	CI	0.00560703	0.0234923
Iridoviridae	5.281e-05	0.000105621	2	0.25	0.156202	0.299852	10	1	CI	0.00560703	0.0234923
Corynebacteriaceae	6.7711e-05	0.000135423	2	0.25	0.00919377	0.00671672	10	1	CI	0.00560703	0.0234923
Melampsoraceae	0.292766	0.0594067	12	1	0.00325863	0.00624757	6	0.8	BP	0.00576685	0.0234923
Spirulinaceae	0.52613	0.321342	12	1	0.0019909	0.00252997	6	0.8	BP	0.00576685	0.0234923
Xenococcaceae	0.515983	0.132329	12	1	0.00662928	0.0161806	6	0.8	BP	0.00576685	0.0234923
Microbacteriaceae	0.000154613	0.000202674	2	0.5	0.0162907	0.00803677	10	1	CI	0.00576685	0.0234923
Erwiniaceae	6.2605e-05	8.691e-05	2	0.5	0.00777938	0.0025166	10	1	CI	0.00576685	0.0234923
Micrococcaceae	9.667e-05	0.000126516	2	0.5	0.00818971	0.00489632	10	1	CI	0.00576685	0.0234923
Schizosaccharomycetaceae	0.0050837	0.00390391	12	1	0.000569303	0.0012112	6	0.2	BP	0.00612963	0.0247101
Hyellaceae	0.0475184	0.0506283	12	1	0.000207572	0.000527987	6	0.4	BP	0.00646673	0.0258003
Opitutaceae	0.000857912	0.000930727	3	0.75	0.0164894	0.0124009	9	1	CI	0.00799201	0.0303226
Chitinophagaceae	0.0135743	0.00644831	3	1	0.0789128	0.0792744	9	1	CI	0.00799201	0.0303226
Chamaesiphonaceae	0.26545	0.369345	12	1	0.00599423	0.0124596	6	1	BP	0.00799201	0.0303226
Aeromonadaceae	4.67107	8.21797	3	1	25.1491	12.768	9	1	CI	0.00799201	0.0303226
Prochloraceae	0.55461	0.347617	12	1	0.0880379	0.165037	6	1	BP	0.00799201	0.0303226
Tremellaceae	0.11288	0.185707	12	1	0.00256344	0.00759313	6	0.3	BP	0.00822118	0.0308893
Aphanothecaceae	0.185297	0.114883	12	1	0.00396802	0.00882214	6	0.7	BP	0.00859209	0.031668
Oceanospirillaceae	0.00101484	0.00202969	3	0.25	0.0160355	0.0120434	9	1	CI	0.00859209	0.031668
Pucciniaceae	0	0	3	0	0.0172437	0.0334513	9	0.9	CI	0.0113696	0.0396401
Gallionellaceae	0	0	3	0	0.004688	0.00413289	9	0.9	CI	0.0113696	0.0396401
Nitrospiraceae	0	0	3	0	0.00267596	0.00271042	9	0.9	CI	0.0113696	0.0396401
Thermotogaceae	0	0	3	0	0.00997746	0.0107004	9	0.9	CI	0.0113696	0.0396401
Methanocorpusculaceae	0	0	3	0	0.00302947	0.00716017	9	0.9	CI	0.0113696	0.0396401
Alcanivoracaceae	0	0	3	0	0.00180964	0.00208667	9	0.9	CI	0.0113696	0.0396401
Polyporaceae	1.11671	0.882252	12	1	0.0199154	0.0401474	6	0.6	BP	0.012331	0.042231
Xylariaceae	0.0518155	0.0798383	12	1	0.000517962	0.00141505	6	0.6	BP	0.012331	0.042231
Braconidae	0.000234786	0.000469572	3	0.25	0.0296567	0.0575195	9	1	CI	0.0129252	0.043121
Nostocaceae	0.0951	0.0973048	12	1	0.00721261	0.0204075	6	0.7	BP	0.0129252	0.043121
Atopobiaceae	0.000279314	0.000558628	3	0.25	0.00872755	0.00737573	9	1	CI	0.0129252	0.043121
Nosematidae	0.597776	0.401271	12	1	0.0607115	0.123597	6	0.8	BP	0.013227	0.0433801
Pseudonocardiaceae	0.000314047	0.000572805	3	0.5	0.00593902	0.00358145	9	1	CI	0.013227	0.0433801
Comamonadaceae	0.00996487	0.00849921	3	1	0.0498819	0.0297257	9	1	CI	0.013986	0.0447321
Rubritaleaceae	0.00184265	0.000496805	3	1	0.0733245	0.0545626	9	1	CI	0.013986	0.0447321
Ferrimonadaceae	0.00271982	0.00338103	3	1	0.0145025	0.0109956	9	1	CI	0.013986	0.0447321
Xanthomonadaceae	0.000139361	0.000278722	3	0.25	0.0236167	0.0175438	9	0.9	CI	0.0150561	0.0458797
Desulfuromonadaceae	7.9673e-05	0.000159346	3	0.25	0.0121382	0.0143645	9	0.9	CI	0.0150561	0.0458797
Streptomycetaceae	6.1133e-05	0.000122266	3	0.25	0.0151205	0.0137809	9	0.9	CI	0.0150561	0.0458797
Methanomassiliicoccaceae	9.9388e-05	0.000198776	3	0.25	0.00851567	0.00795766	9	0.9	CI	0.0150561	0.0458797
Leuconostocaceae	4.8694e-05	9.7387e-05	3	0.25	0.00734636	0.00694573	9	0.9	CI	0.0150561	0.0458797
Nakamurellaceae	2.0225e-05	4.045e-05	3	0.25	0.0040841	0.00775567	9	0.9	CI	0.0150561	0.0458797
Anaeromyxobacteraceae	0.000189449	0.000244653	3	0.5	0.0157027	0.0141846	9	0.9	CI	0.0190896	0.0575778
Ktedonobacteraceae	0.00548369	0.00212583	12	1	0.00159191	0.00472764	6	0.3	BP	0.019242	0.0575778
Piscirickettsiaceae	0.000505754	0.000780808	3	0.5	0.00664596	0.00792374	9	1	CI	0.0194902	0.0575778
Balneolaceae	0.00609534	0.00417219	12	1	0.00137698	0.00161108	6	0.8	BP	0.0194902	0.0575778
Bacillales_Family_X._Incertae_Sedis	0.000141084	0.000282168	3	0.25	0.00499617	0.00527006	9	0.9	CI	0.0221361	0.0577082
Amoebophilaceae	3.0284e-05	6.0567e-05	3	0.25	0.0509658	0.117004	9	0.9	CI	0.0221361	0.0577082
Aspergillaceae	0.0224457	0.0140889	12	1	0.00745082	0.0204738	6	0.4	BP	0.0225166	0.0577082
Sinobacteraceae	0	0	4	0	0.000949967	0.000761661	9	0.8	CI	0.0225166	0.0577082
Nautiliaceae	0	0	4	0	0.00241259	0.00268243	9	0.8	CI	0.0225166	0.0577082
Budviciaceae	0	0	4	0	0.00240734	0.00252683	9	0.8	CI	0.0225166	0.0577082
Lasiosphaeriaceae	0	0	4	0	0.0247987	0.0513555	9	0.8	CI	0.0225166	0.0577082
Cellulomonadaceae	0	0	4	0	0.0012491	0.00116191	9	0.8	CI	0.0225166	0.0577082
Eggerthellaceae	0	0	4	0	0.0082714	0.00702612	9	0.8	CI	0.0225166	0.0577082
Desulfomicrobiaceae	0	0	4	0	0.00301986	0.00443765	9	0.8	CI	0.0225166	0.0577082
Halothiobacillaceae	0	0	4	0	0.00300877	0.00587231	9	0.8	CI	0.0225166	0.0577082
Rhodanobacteraceae	0	0	4	0	0.00174544	0.0014172	9	0.8	CI	0.0225166	0.0577082
Sanguibacteraceae	0	0	4	0	0.000594812	0.000563739	9	0.8	CI	0.0225166	0.0577082
Poxviridae	0	0	4	0	0.0182735	0.0373246	9	0.8	CI	0.0225166	0.0577082
Hydrogenophilaceae	0	0	4	0	0.00474793	0.00516521	9	0.8	CI	0.0225166	0.0577082
Methanobacteriaceae	0	0	4	0	0.00553131	0.00645612	9	0.8	CI	0.0225166	0.0577082
Trichosporonaceae	0	0	4	0	0.00527463	0.012301	9	0.8	CI	0.0225166	0.0577082
Promicromonosporaceae	0	0	4	0	0.000961116	0.00088902	9	0.8	CI	0.0225166	0.0577082
Bdellovibrionaceae	0	0	4	0	0.000970977	0.00103213	9	0.8	CI	0.0225166	0.0577082
Thermoanaerobacterales_Family_IV._Incertae_Sedis	0	0	4	0	0.00622404	0.00696937	9	0.8	CI	0.0225166	0.0577082
Chlorobiaceae	0.000295738	0.000301389	3	0.75	0.00922656	0.0072272	9	0.9	CI	0.0234984	0.057992
Alcaligenaceae	0.00141163	0.00125267	3	0.75	0.0129974	0.00732124	9	0.9	CI	0.0234984	0.057992
Cellvibrionaceae	0.000601518	0.000766781	3	0.75	0.00783254	0.00548165	9	0.9	CI	0.0234984	0.057992
Aerococcaceae	0.00039672	0.000302494	3	0.75	0.0159858	0.0159331	9	0.9	CI	0.0234984	0.057992
Synergistaceae	0.000679227	0.0011186	3	0.75	0.0181589	0.0109209	9	0.9	CI	0.0234984	0.057992
Verrucomicrobia_subdivision_3	0.000282806	0.000136261	4	1	0.0142533	0.0177569	9	0.9	CI	0.023976	0.057992
Verrucomicrobiaceae	0.000299537	0.000104581	4	1	0.0158579	0.0171663	9	0.9	CI	0.023976	0.057992
Campylobacteraceae	0.00729418	0.00764406	4	1	0.125139	0.204607	9	1	CI	0.023976	0.057992
Alicyclobacillaceae	0.13695	0.0866663	12	1	0.0138182	0.0142654	6	1	BP	0.023976	0.057992
Phaffomycetaceae	0.0156214	0.00489264	12	1	0.0100497	0.0272211	6	0.6	BP	0.0266557	0.0640729
Ajellomycetaceae	0.00367706	0.00688434	10	0.5	0	0	6	0	BP	0.0274925	0.0648755
Neocallimastigaceae	0.000704125	0.00107744	10	0.5	0	0	6	0	BP	0.0274925	0.0648755
Cryphonectriaceae	0.0137115	0.0230343	10	0.5	0	0	6	0	BP	0.0274925	0.0648755
Melioribacteraceae	0.000756108	0.000985933	4	0.5	0.00520081	0.00339058	9	0.9	CI	0.0276844	0.0649324
Holosporaceae	0.000860982	0.00111424	4	0.5	0.0163074	0.0241027	9	1	CI	0.0282035	0.0657516
Magnaporthaceae	9.466e-05	0.000189321	4	0.25	0.0191662	0.0353994	9	0.9	CI	0.031951	0.0736014
Dipodascaceae	3.5218e-05	7.0436e-05	4	0.25	0.0249841	0.0576805	9	0.9	CI	0.031951	0.0736014
Leptospiraceae	0.00229041	0.00318973	4	0.75	0.0262449	0.0195918	9	0.9	CI	0.033699	0.0758227
Psychromonadaceae	0.00119413	0.00159575	4	0.75	0.0125127	0.00909137	9	0.9	CI	0.033699	0.0758227
Micromonosporaceae	0.000570177	0.000764881	4	0.75	0.0169387	0.0183172	9	0.9	CI	0.033699	0.0758227
Rhodocyclaceae	0.00167564	0.00155207	4	0.75	0.0143309	0.0151947	9	0.9	CI	0.033699	0.0758227
Puniceicoccaceae	0.000331119	0.000210622	4	1	0.00797364	0.00654523	9	0.9	CI	0.035964	0.0782133
Nocardioidaceae	4.5141e-05	9.0282e-05	4	0.25	0.00294142	0.00324825	9	0.8	CI	0.0359741	0.0782133
Caldilineaceae	0.00010081	0.000201619	4	0.25	0.00378756	0.00572554	9	0.8	CI	0.0359741	0.0782133
Jonesiaceae	1.5358e-05	3.0716e-05	4	0.25	0.00376685	0.00960126	9	0.8	CI	0.0359741	0.0782133
Thermoactinomycetaceae	0.000113502	0.000227003	4	0.25	0.00914547	0.0106701	9	0.8	CI	0.0359741	0.0782133
Brucellaceae	4.1577e-05	8.3155e-05	4	0.25	0.00312669	0.00203146	9	0.8	CI	0.0359741	0.0782133
Dermabacteraceae	0.000221788	0.000371074	4	0.5	0.009267	0.016914	9	0.9	CI	0.0394288	0.0823081
Scytonemataceae	0.00784925	0.00675357	11	1	0.00137986	0.00157155	6	0.7	BP	0.0394288	0.0823081
Streptosporangiaceae	0	0	4	0	0.000993446	0.00111482	9	0.7	CI	0.0414731	0.0823081
Picornaviridae	0	0	4	0	0.0605976	0.12176	9	0.7	CI	0.0414731	0.0823081
Methylophilaceae	0	0	4	0	0.000578165	0.000602278	9	0.7	CI	0.0414731	0.0823081
Deinococcaceae	0	0	4	0	0.00187923	0.0021757	9	0.7	CI	0.0414731	0.0823081
Sulfolobaceae	0	0	4	0	0.00427747	0.00512887	9	0.7	CI	0.0414731	0.0823081
Glycomycetaceae	0	0	4	0	0.000354128	0.000372487	9	0.7	CI	0.0414731	0.0823081
Jiangellaceae	0	0	4	0	0.0173175	0.0457271	9	0.7	CI	0.0414731	0.0823081
Beutenbergiaceae	0	0	4	0	0.00045573	0.000458509	9	0.7	CI	0.0414731	0.0823081
Cryomorphaceae	0	0	4	0	0.0019689	0.00182071	9	0.7	CI	0.0414731	0.0823081
Holophagaceae	0	0	4	0	0.00148696	0.00184553	9	0.7	CI	0.0414731	0.0823081
Brevibacteriaceae	0	0	4	0	0.00124399	0.00131162	9	0.7	CI	0.0414731	0.0823081
Spongiibacteraceae	0	0	4	0	0.00141132	0.00180235	9	0.7	CI	0.0414731	0.0823081
Nocardiaceae	0	0	4	0	0.00217246	0.00225128	9	0.7	CI	0.0414731	0.0823081
Methanosaetaceae	0	0	4	0	0.000741421	0.000632889	9	0.7	CI	0.0414731	0.0823081
Moritellaceae	0	0	4	0	0.00166068	0.00258769	9	0.7	CI	0.0414731	0.0823081
Auriculariaceae	0.0617466	0.0399825	11	1	0.0188531	0.0415715	6	0.4	BP	0.0469062	0.0926158
Ignavibacteriaceae	0.000279632	0.000379684	4	0.5	0.00411608	0.00550286	9	0.8	CI	0.0535424	0.0994149
Actinomycetaceae	0.000298156	0.000365074	4	0.5	0.00957609	0.0083076	9	0.8	CI	0.0535424	0.0994149
Cardiobacteriaceae	0.000591495	0.000910295	4	0.5	0.00547749	0.00385866	9	0.8	CI	0.0535424	0.0994149
Ectothiorhodospiraceae	0.00105913	0.00127549	4	0.5	0.0123805	0.0103794	9	0.8	CI	0.0535424	0.0994149
Halobacteroidaceae	0.00105791	0.00178612	4	0.5	0.00794005	0.00551826	9	0.8	CI	0.0535424	0.0994149
Oscillospiraceae	0.000445914	0.000649397	4	0.5	0.0268967	0.0281276	9	0.8	CI	0.0535424	0.0994149
Geobacteraceae	0.257962	0.157049	11	1	0.0282898	0.0151648	6	1	BP	0.0539461	0.0994149
Enterobacteriaceae	0.088848	0.0866776	4	1	0.236979	0.135539	9	1	CI	0.0539461	0.0994149
Cryptococcaceae	0.225525	0.137226	11	1	0.0790759	0.168324	6	1	BP	0.0539461	0.0994149
Thiotrichaceae	0.0261176	0.0144134	11	1	0.0111478	0.0055162	6	1	BP	0.0539461	0.0994149
Rhodospirillaceae	0.133909	0.181807	11	1	0.00947008	0.00586461	6	1	BP	0.0539461	0.0994149
Retroviridae	0.265241	0.245841	11	1	0.105707	0.237346	6	0.9	BP	0.0539461	0.0994149
Siphoviridae	0.103008	0.0627855	11	1	0.0292826	0.0391392	6	1	BP	0.0539461	0.0994149
Aphanizomenonaceae	0.0609565	0.0342497	11	1	0.0292048	0.0692386	6	1	BP	0.0539461	0.0994149
Anaplasmataceae	0.00188705	0.00219406	4	0.5	0.113704	0.236789	9	1	CI	0.0559674	0.102651
Chthoniobacteraceae	0.000330227	0.000315841	4	0.75	0.0122817	0.010804	9	0.9	CI	0.0656947	0.119361
Intrasporangiaceae	0.000481475	0.000451583	4	0.75	0.00678675	0.00807486	9	0.9	CI	0.0656947	0.119361
Desulfurobacteriaceae	0.000971031	0.00194206	4	0.25	0.00421112	0.00325017	9	0.8	CI	0.0706145	0.122222
Aquificaceae	0.000175107	0.000350214	4	0.25	0.00209872	0.0025522	9	0.8	CI	0.0706145	0.122222
Dermatophilaceae	0.000143311	0.000286623	4	0.25	0.00326036	0.00344323	9	0.8	CI	0.0706145	0.122222
Fibrobacteraceae	0	0	4	0	0.00142251	0.00240831	9	0.6	CI	0.0716912	0.122222
Dictyoglomaceae	0	0	4	0	0.00200513	0.00273794	9	0.6	CI	0.0716912	0.122222
Saccharospirillaceae	0	0	4	0	0.00104458	0.00142127	9	0.6	CI	0.0716912	0.122222
Roseiflexaceae	0	0	4	0	0.000857452	0.00125023	9	0.6	CI	0.0716912	0.122222
Methanococcaceae	0	0	4	0	0.00269535	0.00535455	9	0.6	CI	0.0716912	0.122222
Archaeoglobaceae	0	0	4	0	0.00145608	0.00165089	9	0.6	CI	0.0716912	0.122222
Dehalococcoidaceae	0	0	4	0	0.0068017	0.0179335	9	0.6	CI	0.0716912	0.122222
Dermacoccaceae	0	0	4	0	0.000826119	0.000871062	9	0.6	CI	0.0716912	0.122222
Nocardiopsaceae	0	0	4	0	0.000819621	0.000936448	9	0.6	CI	0.0716912	0.122222
Colwelliaceae	0	0	4	0	0.00129876	0.00155574	9	0.6	CI	0.0716912	0.122222
Microthrixaceae	0	0	4	0	0.0015717	0.00220482	9	0.6	CI	0.0716912	0.122222
Rhodothermaceae	0.000203266	0.000172567	4	0.75	0.00334114	0.00260208	9	0.8	CI	0.0758007	0.127197
Halomonadaceae	0.000946672	0.00129767	4	0.75	0.00646095	0.00474148	9	0.8	CI	0.0758007	0.127197
Chromobacteriaceae	0.000301221	0.000301509	4	0.75	0.0110148	0.00717894	9	0.8	CI	0.0758007	0.127197
Moraxellaceae	0.00599825	0.00488437	4	1	0.0146055	0.00755523	9	0.9	CI	0.0759241	0.127197
Mycoplasmataceae	0.239483	0.24265	11	1	0.00417174	0.00491234	6	0.8	BP	0.076775	0.127903
Botryosphaeriaceae	0.110985	0.152138	11	0.75	0.000267002	0.000436088	6	0.5	BP	0.0773368	0.127903
Methanoregulaceae	3.3671e-05	6.7342e-05	4	0.25	0.00147111	0.00147848	9	0.7	CI	0.0773368	0.127903
Methanosarcinaceae	0.00229008	0.00386673	4	0.75	0.0106723	0.0082162	9	0.9	CI	0.0893335	0.147115
Caulobacteraceae	0.00226808	0.000689651	10	1	0.00150854	0.00262588	6	0.4	BP	0.0905023	0.148408
Francisellaceae	0.000127897	0.000255793	4	0.25	0.00296243	0.00435253	9	0.8	CI	0.0962499	0.156507
Acidithiobacillaceae	0.00267939	0.00274724	10	0.75	0.000250286	0.000320681	6	0.6	BP	0.0962499	0.156507
Pelagibacteraceae	0.00119079	0.00208445	4	0.5	0.00610866	0.00859558	9	0.9	CI	0.102355	0.165048
Oxalobacteraceae	0.00149859	0.00245391	4	0.5	0.00468907	0.00425502	9	0.9	CI	0.102355	0.165048
Ruaniaceae	6.2309e-05	0.000124617	5	0.25	0.000440793	0.000516842	9	0.7	CI	0.105414	0.165246
Chrysiogenaceae	2.5715e-05	5.1429e-05	5	0.25	0.001855	0.00278694	9	0.7	CI	0.105414	0.165246
Coriolaceae	0.376817	0.164096	10	1	0.263458	0.528318	6	1	BP	0.105894	0.165246
Helicobacteraceae	0.00540534	0.004255	4	1	0.0186917	0.0212951	9	1	CI	0.105894	0.165246
Phycodnaviridae	0.128558	0.0954474	10	1	0.0993417	0.212254	6	1	BP	0.105894	0.165246
Ceratobasidiaceae	0.108127	0.0671939	10	1	0.123582	0.243349	6	1	BP	0.105894	0.165246
Crocinitomicaceae	0.0110665	0.00573015	10	1	0.00456577	0.002779	6	0.9	BP	0.105894	0.165246
Rhizopodaceae	0.612374	0.315953	10	1	0.531882	1.03458	6	1	BP	0.105894	0.165246
Solibacteraceae	0	0	5	0	0.000526305	0.000637423	8	0.5	CI	0.117408	0.175431
Kangiellaceae	0	0	5	0	0.000431782	0.000835424	8	0.5	CI	0.117408	0.175431
Halorubraceae	0	0	5	0	0.00019489	0.000296742	8	0.5	CI	0.117408	0.175431
Elusimicrobiaceae	0	0	5	0	0.000330788	0.000555469	8	0.5	CI	0.117408	0.175431
Mycobacteriaceae	0	0	5	0	0.000528218	0.000757609	8	0.5	CI	0.117408	0.175431
Frankiaceae	0	0	5	0	0.000352288	0.000450519	8	0.5	CI	0.117408	0.175431
Saprospiraceae	0	0	5	0	0.000265427	0.000409433	8	0.5	CI	0.117408	0.175431
Thermococcaceae	0	0	5	0	0.000364632	0.000387405	8	0.5	CI	0.117408	0.175431
Succinivibrionaceae	0	0	5	0	0.00035366	0.000449161	8	0.5	CI	0.117408	0.175431
Simkaniaceae	0	0	5	0	0.0019329	0.0039342	8	0.5	CI	0.117408	0.175431
Chloroflexaceae	0	0	5	0	0.0192188	0.0397571	8	0.5	CI	0.117408	0.175431
Myxococcaceae	0.000275042	0.000550084	5	0.25	0.00116774	0.00113391	9	0.8	CI	0.128844	0.191044
Deferribacteraceae	0.000146929	0.000192725	5	0.5	0.0160727	0.0380269	9	0.7	CI	0.128844	0.191044
Hafniaceae	0.00258779	0.00394051	5	0.5	0.0066034	0.00491744	9	0.9	CI	0.135832	0.200637
Orbaceae	0.000116116	0.000232232	5	0.25	0.000974874	0.00112825	9	0.7	CI	0.141032	0.20674
Acidimicrobiaceae	0.000139996	0.000279992	5	0.25	0.000861253	0.000892524	9	0.7	CI	0.141032	0.20674
Desulfobulbaceae	0.0604992	0.0571047	10	1	0.0098722	0.0112973	6	0.9	BP	0.141858	0.207166
Chthonomonadaceae	2.5995e-05	5.199e-05	5	0.25	0.000517	0.000581866	8	0.6	CI	0.151376	0.218591
Gemmataceae	6.378e-05	0.000127561	5	0.25	0.00109178	0.0011623	8	0.6	CI	0.151376	0.218591
Hydrogenothermaceae	5.0338e-05	0.000100675	5	0.25	0.00214738	0.00311273	8	0.6	CI	0.151376	0.218591
Dermateaceae	0.00186198	0.00372396	9	0.25	0	0	7	0	BP	0.154729	0.220147
Nectriaceae	0.00179957	0.00359915	9	0.25	0	0	7	0	BP	0.154729	0.220147
Agaricaceae	0.0014387	0.00287739	9	0.25	0	0	7	0	BP	0.154729	0.220147
Aurantimonadaceae	0.00101251	0.00202503	9	0.25	0	0	7	0	BP	0.154729	0.220147
Thermodesulfobacteriaceae	0.000101756	0.000131407	5	0.5	0.00256623	0.00371274	8	0.7	CI	0.169429	0.24018
Idiomarinaceae	0.00242351	0.00399806	5	0.5	0.00447141	0.0029443	8	0.9	CI	0.177193	0.250269
Magnetococcaceae	0	0	6	0	0.00022988	0.000324984	8	0.4	CI	0.183991	0.251549
Sulfuricellaceae	0	0	6	0	0.000201351	0.000354075	8	0.4	CI	0.183991	0.251549
Acidothermaceae	0	0	6	0	0.000358412	0.000494117	8	0.4	CI	0.183991	0.251549
Fervidobacteriaceae	0	0	6	0	0.000983044	0.00199877	8	0.4	CI	0.183991	0.251549
Rhodobiaceae	0	0	6	0	0.000267586	0.000500719	8	0.4	CI	0.183991	0.251549
Geodermatophilaceae	0	0	6	0	0.000251861	0.00038144	8	0.4	CI	0.183991	0.251549
Enterocytozoonidae	0	0	6	0	0.000330678	0.000703639	8	0.4	CI	0.183991	0.251549
Pleosporaceae	0	0	6	0	0.0105462	0.0237778	8	0.4	CI	0.183991	0.251549
Anaerolineaceae	0	0	6	0	0.000128832	0.000191767	8	0.4	CI	0.183991	0.251549
Methylocystaceae	0.000210503	0.000421007	5	0.25	0.000970667	0.00127761	8	0.7	CI	0.185249	0.251549
Syntrophobacteraceae	0.00197677	0.00210464	10	0.75	0.000547185	0.000908657	7	0.5	BP	0.185249	0.251549
Bradyrhizobiaceae	0.00593514	0.00383037	5	1	0.0332828	0.0651072	8	1	CI	0.187812	0.253252
Microcystaceae	0.0131351	0.00759862	10	1	0.00609899	0.00458216	6	0.9	BP	0.187812	0.253252
Pseudoalteromonadaceae	0.00574027	0.00862959	5	0.75	0.0127407	0.0101269	8	0.9	CI	0.202595	0.272237
Chaetomiaceae	0.00148115	0.0018452	10	0.75	0.00754613	0.0221785	7	0.2	BP	0.216415	0.289802
Veillonellaceae	0.000371004	0.000461205	5	0.5	0.0045254	0.00492216	8	0.7	CI	0.21892	0.292145
Methanospirillaceae	0.000748761	0.00112532	5	0.5	0.00201082	0.00207953	8	0.9	CI	0.227278	0.301202
Calditrichaceae	0.00170568	0.00198408	5	0.5	0.0222877	0.0368656	8	0.9	CI	0.227278	0.301202
Bernardetiaceae	0.00393725	0.0031964	10	1	0.00202976	0.00180494	7	0.8	BP	0.22882	0.301202
Hymenobacteraceae	0.00349194	0.00399508	5	1	0.00998511	0.00835202	8	0.8	CI	0.22882	0.301202
Shewanellaceae	7.53367	8.40363	10	1	3.6604	3.4282	7	1	BP	0.23976	0.314533
Bartonellaceae	0.001445	0.00248351	9	0.5	9.9979e-05	0.000245427	7	0.2	BP	0.249558	0.32628
Phyllobacteriaceae	0.0042437	0.00332111	10	0.75	0.00227811	0.00195403	7	0.9	BP	0.257375	0.335368
Gemmatimonadaceae	0.000254277	0.000465677	6	0.5	0.00121542	0.00164215	8	0.7	CI	0.278024	0.355324
Bryobacteraceae	0	0	6	0	0.000369677	0.000811755	8	0.3	CI	0.279117	0.355324
Gordoniaceae	0	0	6	0	0.00179795	0.00501574	8	0.3	CI	0.279117	0.355324
Methanomicrobiaceae	0	0	6	0	0.000143303	0.000253478	8	0.3	CI	0.279117	0.355324
Phycisphaeraceae	0	0	6	0	0.000113139	0.000266778	8	0.3	CI	0.279117	0.355324
Syntrophorhabdaceae	0	0	6	0	0.000577015	0.00123495	8	0.3	CI	0.279117	0.355324
Beijerinckiaceae	0	0	6	0	0.000169586	0.000288337	8	0.3	CI	0.279117	0.355324
Candidatus_Brocadiaceae	0.00503746	0.00443905	10	0.75	0.00278224	0.00312699	7	0.8	BP	0.286716	0.36143
Nitrosomonadaceae	0.00126985	0.00158548	6	0.75	0.00293715	0.00252704	8	0.8	CI	0.286716	0.36143
Togaviridae	0.00129884	0.00121751	6	0.75	0.0537063	0.108636	8	0.8	CI	0.286716	0.36143
Lichtheimiaceae	0.135203	0.130071	10	1	0.252814	0.488137	7	1	BP	0.303696	0.379131
Microscillaceae	0.00624228	0.0101723	6	1	0.0110123	0.00702215	8	0.9	CI	0.303696	0.379131
Morganellaceae	0.00502086	0.00680949	6	1	0.0118422	0.00763855	8	0.9	CI	0.303696	0.379131
Polyangiaceae	0.00424738	0.00576228	9	0.75	0.0017284	0.00278822	7	0.7	BP	0.316822	0.394244
Erythrobacteraceae	0.0011081	0.00189142	9	0.5	0.000367086	0.000813511	7	0.2	BP	0.329917	0.409224
Desulfarculaceae	0.000142494	0.000230067	6	0.5	0.00140633	0.00221541	8	0.6	CI	0.338681	0.418753
Desulfurellaceae	0.00147817	0.00148458	9	0.75	0.000679717	0.00094845	7	0.6	BP	0.347149	0.426498
Lewinellaceae	0.00598413	0.0119683	6	0.25	0.00358748	0.00376249	8	0.8	CI	0.347149	0.426498
Methylacidiphilaceae	0.000609651	0.000752142	6	0.5	0.00425787	0.00629772	8	0.9	CI	0.355848	0.435801
Debaryomycetaceae	0.0246064	0.025282	9	1	0.0154715	0.0261939	7	0.8	BP	0.357442	0.436372
Bondarzewiaceae	0.00463184	0.00757762	9	0.5	0.000380478	0.00116865	7	0.3	BP	0.364679	0.443807
Chromatiaceae	0.0505504	0.03324	9	1	0.0291902	0.0240888	7	1	BP	0.373626	0.450447
Cytophagaceae	0.0499583	0.0426423	6	1	0.0618014	0.013921	8	1	CI	0.373626	0.450447
Myoviridae	0.0585051	0.0389647	9	1	0.0601855	0.102708	7	1	BP	0.373626	0.450447
Mycosphaerellaceae	0.00247073	0.00292537	9	0.5	0.000361884	0.000551922	7	0.4	BP	0.389027	0.467557
Isosphaeraceae	0	0	6	0	0.000794619	0.00172489	8	0.2	CI	0.416696	0.484268
Fimbriimonadaceae	0	0	6	0	0.000589547	0.00129307	8	0.2	CI	0.416696	0.484268
Mimiviridae	0	0	6	0	0.0126754	0.0322008	8	0.2	CI	0.416696	0.484268
Hypocreaceae	0	0	6	0	0.000209876	0.000453239	8	0.2	CI	0.416696	0.484268
Methylothermaceae	0	0	6	0	0.000153057	0.000344197	8	0.2	CI	0.416696	0.484268
Nannocystaceae	0	0	6	0	0.00031187	0.000759129	8	0.2	CI	0.416696	0.484268
Rickettsiaceae	0	0	6	0	6.6665e-05	0.000168544	8	0.2	CI	0.416696	0.484268
Parachlamydiaceae	0	0	6	0	4.9663e-05	0.000142552	8	0.2	CI	0.416696	0.484268
Hyphomicrobiaceae	0	0	6	0	0.000268056	0.000744068	8	0.2	CI	0.416696	0.484268
Desulfohalobiaceae	0	0	6	0	0.00128759	0.00280751	8	0.2	CI	0.416696	0.484268
Nitrospinaceae	0	0	6	0	0.000336998	0.000983373	8	0.2	CI	0.416696	0.484268
Microbulbiferaceae	0.000608327	0.000771636	6	0.5	0.00119937	0.00115745	8	0.7	CI	0.426324	0.4925
Methylobacteriaceae	0.000818047	0.00124613	6	0.5	0.00157818	0.00189976	8	0.7	CI	0.426324	0.4925
Coriobacteriaceae	0.00121476	0.00189749	6	0.5	0.00207797	0.00238628	8	0.8	CI	0.43157	0.497076
Herpesviridae	0.000856464	0.000791229	6	0.75	0.0161797	0.038263	8	0.8	CI	0.43465	0.499138
Polydnaviridae	0.00594953	0.0041957	9	1	0.0432891	0.101277	7	0.8	BP	0.436172	0.499404
Desulfovibrionaceae	0.0434886	0.0390488	6	1	0.0542423	0.0284959	8	1	CI	0.453546	0.513224
Hahellaceae	0.0189714	0.00726594	9	1	0.0155491	0.00594389	7	1	BP	0.453546	0.513224
Tricholomataceae	0.0240927	0.0190754	9	1	0.0496106	0.0875949	7	1	BP	0.453546	0.513224
Cyclobacteriaceae	0.023828	0.0188716	6	1	0.0311306	0.00705708	8	1	CI	0.453546	0.513224
Rhizobiaceae	0.00530835	0.008695	6	0.75	0.00361077	0.00313185	8	0.9	CI	0.479017	0.540465
Desulfonatronaceae	0.000778177	0.00155635	6	0.25	0.000838099	0.00117149	8	0.6	CI	0.496764	0.55886
Desulfobacteraceae	0.0385755	0.0262995	9	1	0.0355023	0.02655	7	1	BP	0.539461	0.601646
Archangiaceae	0.00752013	0.00534928	9	0.75	0.00618681	0.0104131	7	1	BP	0.539461	0.601646
Acidobacteriaceae	0.00596834	0.00304215	9	1	0.00425489	0.00386947	7	0.9	BP	0.539461	0.601646
Mariprofundaceae	0.000139361	0.000278722	6	0.25	0.000338108	0.000575221	8	0.4	CI	0.564038	0.627249
Kosmotogaceae	0.00248271	0.00311775	8	0.75	0.00144998	0.00181964	7	0.6	BP	0.612698	0.677372
Clostridiales_Family_XVII._Incertae_Sedis	0.00596539	0.00869173	8	0.75	0.000877626	0.000857862	7	0.8	BP	0.619073	0.677372
Borreliaceae	0	0	7	0	6.5096e-05	0.000205851	8	0.1	CI	0.635256	0.677372
Coniophoraceae	0	0	7	0	6.1479e-05	0.000194415	8	0.1	CI	0.635256	0.677372
Dietziaceae	0	0	7	0	5.258e-06	1.6627e-05	8	0.1	CI	0.635256	0.677372
Desulfurococcaceae	0	0	7	0	2.7673e-05	8.7508e-05	8	0.1	CI	0.635256	0.677372
Thermithiobacillaceae	0	0	7	0	7.9014e-05	0.000249865	8	0.1	CI	0.635256	0.677372
Halobacteriovoraceae	0	0	7	0	3.5368e-05	0.000111844	8	0.1	CI	0.635256	0.677372
Phaeosphaeriaceae	0	0	7	0	2.8499e-05	9.0123e-05	8	0.1	CI	0.635256	0.677372
Ophiocordycipitaceae	0	0	7	0	4.494e-06	1.4211e-05	8	0.1	CI	0.635256	0.677372
Serendipitaceae	0	0	7	0	6.6664e-05	0.000210811	8	0.1	CI	0.635256	0.677372
Caldisericaceae	0	0	7	0	1.9841e-05	6.2742e-05	8	0.1	CI	0.635256	0.677372
Aureobasidiaceae	0	0	7	0	4.77e-05	0.000150839	8	0.1	CI	0.635256	0.677372
Candidatus_Paracaedibacteraceae	0	0	7	0	7.1877e-05	0.000227296	8	0.1	CI	0.635256	0.677372
Flammeovirgaceae	0.0132088	0.0117166	8	1	0.0085823	0.00684498	7	1	BP	0.635365	0.677372
Haliscomenobacteraceae	0.011448	0.0204164	7	0.75	0.0049775	0.00572599	8	0.9	CI	0.671033	0.713433
Trueperaceae	0.000880846	0.00102039	8	0.5	0.000559135	0.00114813	7	0.3	BP	0.680311	0.721316
Pneumocystidaceae	0.000167991	0.000272141	7	0.5	0.00285065	0.00784006	8	0.5	CI	0.705765	0.74626
Halieaceae	0.00112377	0.00132536	8	0.5	0.00057613	0.000712496	7	0.6	BP	0.712881	0.75173
Arthrodermataceae	0.00265544	0.00235869	8	0.75	0.00420363	0.00862523	7	0.8	BP	0.722501	0.759804
Spirochaetaceae	0.190851	0.12379	8	1	0.154678	0.112849	7	1	BP	0.733267	0.766957
Sclerotiniaceae	0.00538227	0.00854732	7	1	0.00938949	0.0157019	8	1	CI	0.733267	0.766957
Xanthobacteraceae	0.000571773	0.00114354	8	0.25	0.000127361	0.000305286	7	0.2	BP	0.767861	0.800976
Methylococcaceae	0.0190979	0.0207523	8	0.75	0.01122	0.00665511	7	0.9	BP	0.777059	0.808392
Thermaceae	0.0119144	0.00994118	8	1	0.0106528	0.00908383	7	0.9	BP	0.839161	0.86142
Alteromonadaceae	0.0256414	0.0208269	7	1	0.0246508	0.0106774	8	1	CI	0.839161	0.86142
Sphingomonadaceae	0.0150666	0.0176568	8	1	0.00865492	0.0046003	7	0.9	BP	0.839161	0.86142
Syntrophaceae	0.00367839	0.00291634	7	1	0.00707163	0.00884242	8	1	CI	0.839161	0.86142
Acholeplasmataceae	0.078209	0.11358	7	1	0.034088	0.0267556	8	1	CI	0.839161	0.86142
Pleistophoridae	0.000169642	0.000339284	7	0.25	0.0241511	0.0756981	8	0.3	CI	0.859397	0.877537
Natranaerobiaceae	0.000182135	0.00036427	7	0.25	0.00023851	0.000421795	8	0.3	CI	0.859397	0.877537
Leptosphaeriaceae	9.9582e-05	0.000128599	8	0.5	0.0561604	0.175444	7	0.3	BP	0.934322	0.951534
Chlamydiaceae	0.000766887	0.00110447	7	0.5	0.00074998	0.0009153	8	0.6	CI	0.94133	0.952438
Podoviridae	0.0170952	0.0192854	7	1	0.0239989	0.024963	8	0.9	CI	0.945055	0.952438
Glomeraceae	0.00398262	0.00139241	7	1	0.0556447	0.108217	8	1	CI	0.945055	0.952438
Vibrionaceae	2.28956	2.66175	7	1	2.69398	3.2834	8	1	CI	0.945055	0.952438
Kiloniellaceae	0.000100489	0.000200977	8	0.25	0.000379922	0.000907121	8	0.2	BP	1	1
Clavicipitaceae	0.0155574	0.0196445	7	0.75	0.0225519	0.0502638	8	0.9	CI	1	1
Sutterellaceae	0.000190414	0.000380828	8	0.25	0.000433343	0.000921298	8	0.2	BP	1	1

## Sheet: genus
ID	mean(BP)	sd(BP)	mean-rank(BP)	occ-rate(BP)	mean(CI)	sd(CI)	mean-rank(CI)	occ-rate(CI)	enriched	pvalue	qvalue
Mangrovimonas	0.0029373	0.00198412	12	1	0	0	6	0	BP	0.000551784	0.0181236
Moorea	0.0130537	0.00351031	12	1	0	0	6	0	BP	0.000551784	0.0181236
Funneliformis	0.00317674	0.00226431	12	1	0	0	6	0	BP	0.000551784	0.0181236
Ichnovirus	0.00552038	0.00421888	12	1	0	0	6	0	BP	0.000551784	0.0181236
Tistrella	0.00786904	0.0020581	12	1	0	0	6	0	BP	0.000551784	0.0181236
Rhodotorula	0.0104526	0.0057862	12	1	0	0	6	0	BP	0.000551784	0.0181236
Drechslerella	0.0451851	0.0465037	12	1	0	0	6	0	BP	0.000551784	0.0181236
Serpula	0.0961803	0.0830028	12	1	0	0	6	0	BP	0.000551784	0.0181236
Blastocladiella	0.0057013	0.00491287	12	1	0	0	6	0	BP	0.000551784	0.0181236
Rubidibacter	0.0220786	0.0290104	12	1	0	0	6	0	BP	0.000551784	0.0181236
Eremothecium	0.103481	0.0753944	12	1	8.9054e-05	0.000281614	6	0.1	BP	0.00130943	0.0181236
Trebouxia	0.0106097	0.00834868	12	1	2.187e-05	6.9159e-05	6	0.1	BP	0.00130943	0.0181236
Richelia	0.0103496	0.00847646	12	1	1.2089e-05	3.8229e-05	6	0.1	BP	0.00130943	0.0181236
Anaerostipes	0.000427746	0.000324312	2	0.75	0.0245756	0.0182278	10	1	CI	0.001998	0.0181236
Clostridium	0.0402448	0.0142476	2	1	1.57454	1.26127	10	1	CI	0.001998	0.0181236
Imtechella	0.0580653	0.0425623	12	1	0.00326796	0.00188339	6	0.9	BP	0.001998	0.0181236
Acetobacterium	0.000816568	0.000201283	2	1	0.0912681	0.0796295	10	1	CI	0.001998	0.0181236
Turicibacter	0.00755657	0.0060072	2	1	0.657618	0.649584	10	1	CI	0.001998	0.0181236
Acetoanaerobium	0.00162355	0.00104013	2	1	0.0862021	0.0640799	10	1	CI	0.001998	0.0181236
Fischerella	0.526901	0.284377	12	1	0.0162263	0.0365079	6	1	BP	0.001998	0.0181236
Prevotella	0.00977864	0.00535734	2	1	0.132169	0.0767136	10	1	CI	0.001998	0.0181236
Prolixibacter	0.000639519	0.000576109	2	1	0.0188734	0.00905092	10	1	CI	0.001998	0.0181236
Cellulosilyticum	0.000884879	0.000841696	2	0.75	0.0517876	0.0427334	10	1	CI	0.001998	0.0181236
Marinilabilia	0.00133044	0.00137872	2	1	0.0197892	0.00857708	10	1	CI	0.001998	0.0181236
Kandleria	0.0004432	0.000368869	2	0.75	0.0264869	0.0233586	10	1	CI	0.001998	0.0181236
Sebaldella	0.00234078	0.00316964	2	0.75	0.0490643	0.0304472	10	1	CI	0.001998	0.0181236
Pseudomonas	0.011649	0.00727548	2	1	0.0942142	0.0808593	10	1	CI	0.001998	0.0181236
Geobacillus	0.00101014	0.000963776	2	1	0.0631461	0.0644435	10	1	CI	0.001998	0.0181236
Draconibacterium	0.000639872	0.000560784	2	0.75	0.0336528	0.0126649	10	1	CI	0.001998	0.0181236
Enterococcus	0.0114037	0.00955474	2	1	0.243943	0.225393	10	1	CI	0.001998	0.0181236
Thermophagus	0.000433115	0.000539845	2	1	0.0157105	0.0102682	10	1	CI	0.001998	0.0181236
Dickeya	0.000783218	0.000568209	2	1	0.0156114	0.00742184	10	1	CI	0.001998	0.0181236
Solobacterium	0.00137404	0.00102005	2	1	0.0973258	0.0797701	10	1	CI	0.001998	0.0181236
Chelonobacter	0.00204092	0.00200683	2	1	0.038103	0.039785	10	1	CI	0.001998	0.0181236
Snodgrassella	0.000554624	0.000286395	2	1	0.0301888	0.0210769	10	1	CI	0.001998	0.0181236
Clostridioides	0.00302497	0.00145676	2	1	0.187649	0.126772	10	1	CI	0.001998	0.0181236
Gemella	0.000668534	0.000567979	2	1	0.0461546	0.0377977	10	1	CI	0.001998	0.0181236
Saccharicrinis	0.00111702	0.00138475	2	1	0.0169183	0.0061108	10	1	CI	0.001998	0.0181236
Dielma	0.0268447	0.0175997	2	1	2.09659	1.85179	10	1	CI	0.001998	0.0181236
Brachyspira	0.000734241	0.000886713	2	0.75	0.0354879	0.0317215	10	1	CI	0.001998	0.0181236
Lachnospira	9.8717e-05	9.5904e-05	2	0.75	0.0291778	0.0159145	10	1	CI	0.001998	0.0181236
Sphaerochaeta	0.000522801	0.000482875	2	0.75	0.0252114	0.0187555	10	1	CI	0.001998	0.0181236
Barnesiella	0.00236404	0.00158612	2	1	0.105468	0.0388649	10	1	CI	0.001998	0.0181236
Pasteurella	0.0137562	0.00825389	2	1	0.335628	0.370993	10	1	CI	0.001998	0.0181236
Jaapia	1.09978	0.898096	12	1	0.00830322	0.0173975	6	0.9	BP	0.001998	0.0181236
Proteocatella	0.0109785	0.00778813	2	1	0.585279	0.575591	10	1	CI	0.001998	0.0181236
Megamonas	0.000757071	0.00122905	2	0.75	0.0246499	0.0205799	10	1	CI	0.001998	0.0181236
Fusobacterium	0.038346	0.0269588	2	1	1.12215	0.637345	10	1	CI	0.001998	0.0181236
Erysipelothrix	0.00202614	0.00270417	2	1	0.170862	0.159466	10	1	CI	0.001998	0.0181236
Psychrilyobacter	0.00463715	0.00495974	2	1	0.13009	0.0677623	10	1	CI	0.001998	0.0181236
Dehalobacter	0.00106164	0.00115156	2	1	0.0289191	0.0146133	10	1	CI	0.001998	0.0181236
Anaerovorax	0.000895167	0.00127207	2	0.75	0.0420649	0.0308774	10	1	CI	0.001998	0.0181236
Paludibacter	0.00804202	0.00588336	2	1	0.411768	0.335609	10	1	CI	0.001998	0.0181236
Bacteroides	0.05567	0.0351171	2	1	3.12685	3.04427	10	1	CI	0.001998	0.0181236
Pelagomonas	15.1006	5.21764	12	1	0.23988	0.461656	6	1	BP	0.001998	0.0181236
Porphyromonas	0.00104334	0.000905149	2	1	0.0751983	0.0311176	10	1	CI	0.001998	0.0181236
Anoxybacillus	0.00192216	0.00111984	2	1	0.139256	0.140585	10	1	CI	0.001998	0.0181236
Streptococcus	0.0140299	0.00641057	2	1	0.736593	0.664455	10	1	CI	0.001998	0.0181236
Trichodesmium	0.7951	0.444794	12	1	0.0151657	0.0291745	6	1	BP	0.001998	0.0181236
Bacillus	0.0296657	0.0153793	2	1	0.911237	0.860649	10	1	CI	0.001998	0.0181236
Coprobacillus	0.00127822	0.0012682	2	1	0.111543	0.0875145	10	1	CI	0.001998	0.0181236
Halanaerobium	0.00110907	0.00124912	2	1	0.0099731	0.00466233	10	1	CI	0.001998	0.0181236
Lachnoclostridium	0.0028033	0.00122195	2	1	0.27481	0.191543	10	1	CI	0.001998	0.0181236
Acaryochloris	0.628316	0.157536	12	1	0.00686737	0.0145813	6	1	BP	0.001998	0.0181236
Listeria	0.000961764	0.000975235	2	1	0.0724945	0.0609347	10	1	CI	0.001998	0.0181236
Parabacteroides	0.0189496	0.0124446	2	1	0.898633	0.351114	10	1	CI	0.001998	0.0181236
Dysgonomonas	0.00349821	0.00109814	2	1	0.24316	0.102816	10	1	CI	0.001998	0.0181236
Runella	0.000872784	0.00140947	2	0.75	0.026432	0.0125688	10	1	CI	0.001998	0.0181236
Calothrix	0.348348	0.206036	12	1	0.0055059	0.0121832	6	0.9	BP	0.001998	0.0181236
Exiguobacterium	0.000757146	0.000887776	2	0.75	0.0667195	0.0722689	10	1	CI	0.001998	0.0181236
Faecalicoccus	0.00105293	0.000826913	2	1	0.0695472	0.0618106	10	1	CI	0.001998	0.0181236
Crinalium	0.80857	0.44937	12	1	0.0118453	0.02223	6	1	BP	0.001998	0.0181236
Parvimonas	0.000644263	0.000538593	2	1	0.04531	0.0393458	10	1	CI	0.001998	0.0181236
Odoribacter	0.00082151	0.00125156	2	1	0.0462396	0.0221928	10	1	CI	0.001998	0.0181236
Desulfotomaculum	0.00148316	0.00197619	2	0.75	0.0323714	0.0190668	10	1	CI	0.001998	0.0181236
Leptolyngbya	1.11441	0.499243	12	1	0.0142426	0.0333163	6	1	BP	0.001998	0.0181236
Butyricimonas	0.00118468	0.00100483	2	1	0.0863782	0.0300964	10	1	CI	0.001998	0.0181236
Actinobacillus	0.00734983	0.00505911	2	1	0.183521	0.234271	10	1	CI	0.001998	0.0181236
Histophilus	0.00116428	0.000807574	2	1	0.0481089	0.0532165	10	1	CI	0.001998	0.0181236
Cyanothece	0.453875	0.467984	12	1	0.0191918	0.0218118	6	1	BP	0.001998	0.0181236
Acetivibrio	0.000966801	0.000670186	2	1	0.0676996	0.0626047	10	1	CI	0.001998	0.0181236
Geitlerinema	0.863165	0.341979	12	1	0.00680993	0.0120461	6	1	BP	0.001998	0.0181236
Ruminiclostridium	0.00579483	0.00621753	2	1	0.209598	0.117496	10	1	CI	0.001998	0.0181236
Ilyobacter	0.00236155	0.00165641	2	1	0.19742	0.115391	10	1	CI	0.001998	0.0181236
Gloeobacter	0.769498	0.194015	12	1	0.0109634	0.0209868	6	1	BP	0.001998	0.0181236
Erysipelatoclostridium	0.00861977	0.00461253	2	1	0.631929	0.557417	10	1	CI	0.001998	0.0181236
Coprococcus	0.000709312	0.000828436	2	0.75	0.0693809	0.0531749	10	1	CI	0.001998	0.0181236
Synechococcus	3.03103	1.16234	12	1	0.0456038	0.0712984	6	1	BP	0.001998	0.0181236
Eubacterium	0.0121309	0.00790628	2	1	0.932221	0.811892	10	1	CI	0.001998	0.0181236
Holdemanella	0.000485233	0.000436155	2	1	0.0531872	0.0498097	10	1	CI	0.001998	0.0181236
Carnobacterium	0.00120196	0.00144146	2	0.75	0.0459686	0.0411547	10	1	CI	0.001998	0.0181236
Flavobacterium	6.70337	4.13753	12	1	0.143545	0.166835	6	1	BP	0.001998	0.0181236
Terrisporobacter	0.001686	0.00161926	2	0.75	0.0589789	0.0512538	10	1	CI	0.001998	0.0181236
Neisseria	0.00172437	0.00066435	2	1	0.173833	0.109444	10	1	CI	0.001998	0.0181236
Granulicatella	0.000312487	0.00032327	2	0.75	0.022224	0.0193709	10	1	CI	0.001998	0.0181236
Geminocystis	0.620531	0.155971	12	1	0.00482294	0.0110628	6	1	BP	0.001998	0.0181236
Proteiniclasticum	0.0014707	0.00145155	2	1	0.106827	0.103836	10	1	CI	0.001998	0.0181236
Pseudopropionibacterium	0.00208234	0.00222921	2	0.75	0.0982167	0.0667442	10	1	CI	0.001998	0.0181236
Desulfitobacterium	0.00134878	0.000844265	2	1	0.0765853	0.0521654	10	1	CI	0.001998	0.0181236
Desulfosporosinus	0.00103663	0.000633054	2	1	0.0366653	0.0180937	10	1	CI	0.001998	0.0181236
Yersinia	0.00327853	0.00185925	2	1	0.0131551	0.0112927	10	1	CI	0.001998	0.0181236
Oscillatoria	0.934536	0.605033	12	1	0.0150779	0.0291401	6	1	BP	0.001998	0.0181236
Solitalea	0.000178746	0.00014499	2	0.75	0.0105511	0.00529523	10	1	CI	0.001998	0.0181236
Paenibacillus	0.00196512	0.0012293	2	1	0.186388	0.162034	10	1	CI	0.001998	0.0181236
Coprobacter	0.00122464	0.000797215	2	1	0.0877291	0.0413031	10	1	CI	0.001998	0.0181236
Paeniclostridium	0.00031496	0.000382485	2	0.75	0.0488948	0.0384776	10	1	CI	0.001998	0.0181236
Marvinbryantia	0.000445678	0.000285724	2	1	0.0269493	0.0220817	10	1	CI	0.001998	0.0181236
Butyricicoccus	0.000481559	0.000465189	2	0.75	0.0255309	0.0164925	10	1	CI	0.001998	0.0181236
Alistipes	0.00483905	0.00284875	2	1	0.0842357	0.0295662	10	1	CI	0.001998	0.0181236
Paraclostridium	0.000801149	0.00100343	2	0.75	0.0678858	0.0586527	10	1	CI	0.001998	0.0181236
Rodentibacter	0.000532306	0.000234148	2	1	0.0285376	0.0291212	10	1	CI	0.001998	0.0181236
Thermoanaerobacter	0.000986886	0.00107041	2	0.75	0.0507818	0.0419054	10	1	CI	0.001998	0.0181236
Faecalitalea	0.00119969	0.00116122	2	1	0.14077	0.12267	10	1	CI	0.001998	0.0181236
Staphylococcus	0.000538192	0.000799594	2	0.75	0.082708	0.0812748	10	1	CI	0.001998	0.0181236
Pseudanabaena	1.29749	0.518646	12	1	0.0286734	0.0498378	6	1	BP	0.001998	0.0181236
Caldicellulosiruptor	0.0032452	0.00149957	2	1	0.0444828	0.0366626	10	1	CI	0.001998	0.0181236
Haloplasma	0.00364968	0.00273481	2	1	0.259534	0.238815	10	1	CI	0.001998	0.0181236
Hungatella	0.00156121	0.00148877	2	1	0.0826537	0.0555233	10	1	CI	0.001998	0.0181236
Thermosynechococcus	0.249732	0.316244	12	1	0.00345108	0.00520471	6	1	BP	0.001998	0.0181236
Allobaculum	0.000519691	0.000508503	2	1	0.0503563	0.0447617	10	1	CI	0.001998	0.0181236
Fictibacillus	0.00113805	0.00109796	2	0.75	0.0378393	0.0383078	10	1	CI	0.001998	0.0181236
Robinsoniella	0.000310481	0.000145217	2	1	0.035484	0.0312334	10	1	CI	0.001998	0.0181236
Holdemania	0.0103579	0.00735196	2	1	0.699613	0.541438	10	1	CI	0.001998	0.0181236
Prochlorothrix	0.580081	0.291596	12	1	0.0103782	0.02052	6	0.9	BP	0.001998	0.0181236
Alkaliphilus	0.00188388	0.00139179	2	1	0.0767854	0.0480923	10	1	CI	0.001998	0.0181236
Lactobacillus	0.0033253	0.00471818	2	1	0.0520277	0.0443129	10	1	CI	0.001998	0.0181236
Proteiniphilum	0.000653217	0.00033355	2	1	0.0497793	0.0231041	10	1	CI	0.001998	0.0181236
Komagataella	0.0156214	0.00489264	12	1	0.00100073	0.00308882	6	0.2	BP	0.00225816	0.0194134
Rhodobacter	0.00436587	0.00724108	12	1	1.7485e-05	4.8581e-05	6	0.2	BP	0.00225816	0.0194134
Croceibacter	0.00515925	0.00376457	12	1	2.5229e-05	5.7306e-05	6	0.2	BP	0.00225816	0.0194134
Dolichospermum	0.0557891	0.0322155	12	1	5.5121e-05	0.000131121	6	0.2	BP	0.00225816	0.0194134
Penicillium	0.017451	0.0135466	12	1	0.000171081	0.000393637	6	0.2	BP	0.00225816	0.0194134
Candidatus_Koribacter	0.00596834	0.00304215	12	1	0.000260714	0.000549797	6	0.2	BP	0.00225816	0.0194134
Stanieria	0.0118188	0.0138784	12	1	3.4226e-05	7.6297e-05	6	0.2	BP	0.00225816	0.0194134
Phaeobacter	0.0557903	0.0416453	12	1	0.00182834	0.0057817	6	0.1	BP	0.00229537	0.0194431
Cyanobacterium	0.0273221	0.01969	12	1	0.000663076	0.00209683	6	0.1	BP	0.00229537	0.0194431
Pichia	0.0141841	0.00585634	12	1	0.000188546	0.000383938	6	0.3	BP	0.00323071	0.0267754
Paracoccus	0.0137424	0.0227761	12	1	8.2312e-05	0.000139126	6	0.3	BP	0.00323071	0.0267754
Nostoc	0.069997	0.0722107	12	1	0.000187591	0.000361753	6	0.3	BP	0.00323071	0.0267754
Jaminaea	0.0103578	0.0150448	12	1	4.1584e-05	9.7174e-05	6	0.2	BP	0.00376294	0.0300222
Aggregatibacter	0.00906545	0.00751496	3	1	0.210697	0.244343	9	1	CI	0.003996	0.0300222
Chroococcidiopsis	0.305638	0.37336	12	1	0.00549941	0.0109599	6	1	BP	0.003996	0.0300222
Bifidobacterium	0.662566	0.546895	12	1	0.0116437	0.0157491	6	0.9	BP	0.003996	0.0300222
Gallibacterium	0.00135397	0.00157771	3	1	0.0204011	0.0224801	9	1	CI	0.003996	0.0300222
Avibacterium	0.00135901	0.000830862	3	1	0.0430759	0.0500261	9	1	CI	0.003996	0.0300222
Thermoanaerobacterium	0.00296091	0.00500737	3	0.75	0.0301595	0.0213691	9	1	CI	0.003996	0.0300222
Lentisphaera	0.00236672	0.00217678	3	1	0.0940401	0.152007	9	1	CI	0.003996	0.0300222
Legionella	0.0614123	0.0559629	12	1	0.00566674	0.00524186	6	0.9	BP	0.003996	0.0300222
Haemophilus	0.00499282	0.00288388	3	1	0.140143	0.158861	9	1	CI	0.003996	0.0300222
Jejuia	0.0170471	0.00878077	12	1	0.00177819	0.00165117	6	0.9	BP	0.003996	0.0300222
Cetobacterium	0.784646	1.24713	3	1	8.52314	6.39866	9	1	CI	0.003996	0.0300222
Akkermansia	0.00731494	0.0054491	3	1	0.290111	0.322168	9	1	CI	0.003996	0.0300222
Algibacter	0.0272943	0.0179835	12	1	0.00387479	0.00347504	6	0.9	BP	0.003996	0.0300222
Ogataea	0.798063	0.647447	12	1	0.00616457	0.0136281	6	0.4	BP	0.00410054	0.0300222
Ustilago	0.00960153	0.0166513	11	0.75	0	0	6	0	BP	0.00432612	0.0300222
Zooshikella	0.0016078	0.00148751	11	0.75	0	0	6	0	BP	0.00432612	0.0300222
Circovirus	0.00416051	0.00441975	11	0.75	0	0	6	0	BP	0.00432612	0.0300222
Ruegeria	0.00119063	0.00122193	11	0.75	0	0	6	0	BP	0.00432612	0.0300222
Rubrobacter	0.00495537	0.00503495	11	0.75	0	0	6	0	BP	0.00432612	0.0300222
Claviceps	0.0155574	0.0196445	11	0.75	0	0	6	0	BP	0.00432612	0.0300222
Chlorogloeopsis	0.0127619	0.0134245	11	0.75	0	0	6	0	BP	0.00432612	0.0300222
Neurospora	0.00267625	0.00425947	11	0.75	0	0	6	0	BP	0.00432612	0.0300222
Octadecabacter	0.0126609	0.0192894	11	0.75	0	0	6	0	BP	0.00432612	0.0300222
Badnavirus	0.00798965	0.0071694	11	0.75	0	0	6	0	BP	0.00432612	0.0300222
Gluconobacter	0.00683722	0.00821057	11	0.75	0	0	6	0	BP	0.00432612	0.0300222
Sp6virus	0.00310609	0.00358193	11	0.75	0	0	6	0	BP	0.00432612	0.0300222
Phanerochaete	0.586448	0.481198	12	1	0.00504566	0.0105659	6	0.5	BP	0.00479638	0.0323125
Gramella	0.00643363	0.00392194	12	1	0.000307191	0.000356394	6	0.5	BP	0.00479638	0.0323125
Kordia	0.0178401	0.0102944	12	1	0.000495608	0.000822157	6	0.5	BP	0.00479638	0.0323125
Olleya	0.00555802	0.00349823	12	1	0.000505247	0.00063216	6	0.5	BP	0.00479638	0.0323125
Lyngbya	0.133682	0.175468	12	1	0.00237499	0.00618944	6	0.5	BP	0.00479638	0.0323125
Cesiribacter	0.00534687	0.00309594	12	1	0.000357601	0.0006647	6	0.3	BP	0.00520816	0.0324069
Coccolithovirus	0.128558	0.0954474	12	1	0.0052968	0.0136504	6	0.3	BP	0.00520816	0.0324069
Chlorovirus	0	0	2	0	0.0940449	0.19917	10	1	CI	0.00529479	0.0324069
Joostella	0.0072059	0.00397634	12	1	0.000246664	0.000278676	6	0.6	BP	0.00529479	0.0324069
Synechocystis	0.0242514	0.0188026	12	1	0.000799019	0.00108386	6	0.6	BP	0.00529479	0.0324069
Talaromyces	0	0	2	0	0.0146228	0.027845	10	1	CI	0.00529479	0.0324069
Crocosphaera	0.0111022	0.00988971	12	1	0.000288216	0.000347149	6	0.6	BP	0.00529479	0.0324069
Paucisalibacillus	0.000110714	0.000221428	2	0.25	0.0272262	0.0258086	10	1	CI	0.00560703	0.0324069
Lymphocystivirus	5.281e-05	0.000105621	2	0.25	0.135994	0.265186	10	1	CI	0.00560703	0.0324069
Arthrospira	0.176597	0.119569	12	1	0.00720321	0.0137328	6	0.7	BP	0.00560703	0.0324069
Moorella	4.5609e-05	9.1218e-05	2	0.25	0.00614684	0.00506586	10	1	CI	0.00560703	0.0324069
Pectobacterium	0.000270004	0.000540007	2	0.25	0.0041345	0.00317724	10	1	CI	0.00560703	0.0324069
Corynebacterium	6.7711e-05	0.000135423	2	0.25	0.00893463	0.00650431	10	1	CI	0.00560703	0.0324069
Sharpea	0.000217888	0.000435776	2	0.25	0.0264016	0.0223738	10	1	CI	0.00560703	0.0324069
Caldicoprobacter	0.000142189	0.000284378	2	0.25	0.0250346	0.0191629	10	1	CI	0.00560703	0.0324069
Kurthia	0.000232945	0.00029548	2	0.5	0.0265543	0.0242051	10	1	CI	0.00576685	0.0324069
Clostridiisalibacter	0.000343753	0.000437447	2	0.5	0.0326716	0.0212293	10	1	CI	0.00576685	0.0324069
Sporosarcina	0.000322768	0.000546194	2	0.5	0.0330818	0.034111	10	1	CI	0.00576685	0.0324069
Gottschalkia	9.7371e-05	0.000116019	2	0.5	0.0193571	0.0169966	10	1	CI	0.00576685	0.0324069
Bergeyella	5.7536e-05	7.4302e-05	2	0.5	0.0327175	0.0618136	10	1	CI	0.00576685	0.0324069
Melampsora	0.292766	0.0594067	12	1	0.00325863	0.00624757	6	0.8	BP	0.00576685	0.0324069
Syntrophomonas	0.000225219	0.000265375	2	0.5	0.0226335	0.0165112	10	1	CI	0.00576685	0.0324069
Terribacillus	5.9868e-05	6.9223e-05	2	0.5	0.0218453	0.0144726	10	1	CI	0.00576685	0.0324069
Xenococcus	0.515983	0.132329	12	1	0.00662928	0.0161806	6	0.8	BP	0.00576685	0.0324069
Leptotrichia	0.000122193	0.00014154	2	0.5	0.0337982	0.0271272	10	1	CI	0.00576685	0.0324069
Filifactor	0.000396787	0.000722569	2	0.5	0.0322049	0.0272227	10	1	CI	0.00576685	0.0324069
Erwinia	6.2605e-05	8.691e-05	2	0.5	0.00479327	0.00199218	10	1	CI	0.00576685	0.0324069
Pelosinus	0.000408861	0.000712841	2	0.5	0.0329035	0.0279406	10	1	CI	0.00576685	0.0324069
Caldibacillus	0.000109735	0.000134306	2	0.5	0.0133674	0.0134603	10	1	CI	0.00576685	0.0324069
Spirulina	0.52613	0.321342	12	1	0.0019909	0.00252997	6	0.8	BP	0.00576685	0.0324069
Rikenella	0.000125872	0.000150254	2	0.5	0.0163599	0.00869504	10	1	CI	0.00576685	0.0324069
Pseudoflavonifractor	0.000238844	0.000389408	2	0.5	0.0254108	0.0189107	10	1	CI	0.00576685	0.0324069
Terrimonas	0.000285798	0.000422138	2	0.5	0.0124035	0.00710217	10	1	CI	0.00576685	0.0324069
Alkaliflexus	0.000273903	0.000343653	2	0.5	0.0116774	0.00818322	10	1	CI	0.00576685	0.0324069
Schizosaccharomyces	0.0050837	0.00390391	12	1	0.000569303	0.0012112	6	0.2	BP	0.00612963	0.0342783
Pleurocapsa	0.0475184	0.0506283	12	1	0.000207572	0.000527987	6	0.4	BP	0.00646673	0.0356444
T5virus	0.00428807	0.00310734	12	1	8.7205e-05	0.000133851	6	0.4	BP	0.00646673	0.0356444
Halothece	0.152117	0.101871	12	1	0.0036798	0.00890383	6	0.4	BP	0.00646673	0.0356444
Galbibacter	0.00716512	0.00546464	12	1	0.000337382	0.000542641	6	0.5	BP	0.00745591	0.040901
Microcoleus	0.191071	0.239376	12	1	0.00284036	0.00415317	6	1	BP	0.00799201	0.0418491
Tannerella	0.0201451	0.0340281	3	1	0.128051	0.0583353	9	1	CI	0.00799201	0.0418491
Niastella	0.000364553	0.00029071	3	0.75	0.0143847	0.0160376	9	1	CI	0.00799201	0.0418491
Alloprevotella	0.000402343	0.000367796	3	0.75	0.0137518	0.0106347	9	1	CI	0.00799201	0.0418491
Necropsobacter	0.00439985	0.00189119	3	1	0.127426	0.147471	9	1	CI	0.00799201	0.0418491
Paraprevotella	0.00686875	0.00499225	3	1	0.29278	0.246982	9	1	CI	0.00799201	0.0418491
Basfia	0.00776926	0.00299594	3	1	0.235639	0.284052	9	1	CI	0.00799201	0.0418491
Prochlorococcus	0.55461	0.347617	12	1	0.0880379	0.165037	6	1	BP	0.00799201	0.0418491
Aeromonas	4.66176	8.21492	3	1	25.1347	12.764	9	1	CI	0.00799201	0.0418491
Chamaesiphon	0.26545	0.369345	12	1	0.00599423	0.0124596	6	1	BP	0.00799201	0.0418491
Leeuwenhoekiella	0.0111047	0.00681395	12	1	0.00125578	0.00252663	6	0.3	BP	0.00822118	0.0426612
Tremella	0.11288	0.185707	12	1	0.00256344	0.00759313	6	0.3	BP	0.00822118	0.0426612
Alicyclobacillus	0.13695	0.0866663	12	1	0.00370905	0.0049763	6	0.7	BP	0.00859209	0.0439915
Ochrovirga	0.00784452	0.0057256	12	1	0.000714664	0.000903198	6	0.7	BP	0.00859209	0.0439915
Dethiobacter	0.000399522	0.000799045	3	0.25	0.0234549	0.0187157	9	1	CI	0.00859209	0.0439915
Paenisporosarcina	0.000217557	0.000305138	3	0.5	0.0063944	0.00541723	9	1	CI	0.00881427	0.0445353
Burkholderia	0.000491471	0.000732502	3	0.5	0.012059	0.0054009	9	1	CI	0.00881427	0.0445353
Amphibacillus	0.000377337	0.000667091	3	0.5	0.0140036	0.0140509	9	1	CI	0.00881427	0.0445353
Cr3virus	0.00544252	0.00371484	12	1	0.000456666	0.000922564	6	0.4	BP	0.00999708	0.050291
Xanthomonas	0	0	3	0	0.0088486	0.00690811	9	0.9	CI	0.0113696	0.051364
Taylorella	0	0	3	0	0.00302509	0.00214111	9	0.9	CI	0.0113696	0.051364
Gallionella	0	0	3	0	0.004688	0.00413289	9	0.9	CI	0.0113696	0.051364
Peptoniphilus	0	0	3	0	0.0125542	0.012306	9	0.9	CI	0.0113696	0.051364
Leptospirillum	0	0	3	0	0.00213791	0.00194768	9	0.9	CI	0.0113696	0.051364
Puccinia	0	0	3	0	0.0172437	0.0334513	9	0.9	CI	0.0113696	0.051364
Metarhizium	0	0	3	0	0.0225519	0.0502638	9	0.9	CI	0.0113696	0.051364
Marinomonas	0	0	3	0	0.00534181	0.00624228	9	0.9	CI	0.0113696	0.051364
Methylobacter	0	0	3	0	0.00495156	0.00426275	9	0.9	CI	0.0113696	0.051364
Desulfuromonas	0	0	3	0	0.00704514	0.00613146	9	0.9	CI	0.0113696	0.051364
Phascolarctobacterium	0	0	3	0	0.00550706	0.00708157	9	0.9	CI	0.0113696	0.051364
Acidovorax	0	0	3	0	0.00988277	0.00912965	9	0.9	CI	0.0113696	0.051364
Microbacterium	0	0	3	0	0.00655293	0.00532674	9	0.9	CI	0.0113696	0.051364
Ignatzschineria	0	0	3	0	0.00866027	0.00733168	9	0.9	CI	0.0113696	0.051364
Campylobacter	0	0	3	0	0.0277975	0.0422781	9	0.9	CI	0.0113696	0.051364
Chivirus	0	0	3	0	0.0020303	0.00244447	9	0.9	CI	0.0113696	0.051364
Pseudothermotoga	0	0	3	0	0.00997746	0.0107004	9	0.9	CI	0.0113696	0.051364
Limnobacter	0	0	3	0	0.00287765	0.00561583	9	0.9	CI	0.0113696	0.051364
Alcanivorax	0	0	3	0	0.00180964	0.00208667	9	0.9	CI	0.0113696	0.051364
Pseudarthrobacter	0	0	3	0	0.00325575	0.00520479	9	0.9	CI	0.0113696	0.051364
Weissella	0	0	3	0	0.00588127	0.00558698	9	0.9	CI	0.0113696	0.051364
Methanocorpusculum	0	0	3	0	0.00302947	0.00716017	9	0.9	CI	0.0113696	0.051364
Methylophaga	0	0	3	0	0.00426443	0.00821839	9	0.9	CI	0.0113696	0.051364
Variovorax	0	0	3	0	0.00234575	0.00255	9	0.9	CI	0.0113696	0.051364
Methanolobus	0	0	3	0	0.00206551	0.00210174	9	0.9	CI	0.0113696	0.051364
Granulicella	0	0	3	0	0.00173027	0.00251318	9	0.9	CI	0.0113696	0.051364
Annulohypoxylon	0.0518155	0.0798383	12	1	0.000517962	0.00141505	6	0.6	BP	0.012331	0.0550595
Dichomitus	1.11671	0.882252	12	1	0.0175245	0.0354386	6	0.6	BP	0.012331	0.0550595
Polaribacter	0.00436335	0.00269556	12	1	0.000383488	0.000447676	6	0.6	BP	0.012331	0.0550595
Thermus	0.0117558	0.0101789	12	1	0.000484978	0.000854976	6	0.3	BP	0.0127087	0.0565269
Cotesia	0.000234786	0.000469572	3	0.25	0.0296567	0.0575195	9	1	CI	0.0129252	0.0568313
Acetobacter	0.292622	0.381941	12	1	0.00855829	0.0125163	6	0.7	BP	0.0129252	0.0568313
Atopobium	0.000279314	0.000558628	3	0.25	0.00872755	0.00737573	9	1	CI	0.0129252	0.0568313
Methylovulum	0.00385545	0.00527614	11	0.75	9.132e-06	2.8878e-05	6	0.1	BP	0.0131386	0.0568564
Fodinicurvata	0.00856026	0.01455	11	0.75	2.4822e-05	7.8494e-05	6	0.1	BP	0.0131386	0.0568564
Dactylococcopsis	0.00884669	0.0116361	11	0.75	2.467e-05	7.8013e-05	6	0.1	BP	0.0131386	0.0568564
Myroides	0.0252698	0.0152321	12	1	0.00342237	0.002528	6	0.8	BP	0.013227	0.0568564
Enterovibrio	0.00203654	0.0023519	3	0.5	0.00819473	0.00372035	9	1	CI	0.013227	0.0568564
Nosema	0.597776	0.401271	12	1	0.0607115	0.123597	6	0.8	BP	0.013227	0.0568564
Blautia	0.00406569	0.00485137	3	1	0.0426151	0.0324983	9	1	CI	0.013986	0.0581657
Chryseobacterium	0.106656	0.0542823	12	1	0.0210035	0.0131583	6	1	BP	0.013986	0.0581657
Caloranaerobacter	0.00815094	0.00815739	3	1	0.056565	0.047447	9	1	CI	0.013986	0.0581657
Dyadobacter	0.0162142	0.0136121	12	1	0.00455604	0.00328856	6	0.9	BP	0.013986	0.0581657
Ferrimonas	0.00271982	0.00338103	3	1	0.0145025	0.0109956	9	1	CI	0.013986	0.0581657
Nonlabens	0.0438932	0.0293809	12	1	0.00993143	0.00876059	6	1	BP	0.013986	0.0581657
Planktothrix	0.0268943	0.0302285	12	1	0.00300199	0.0043971	6	0.9	BP	0.013986	0.0581657
Sulfurospirillum	0.00162593	0.000988188	3	1	0.0795998	0.14196	9	1	CI	0.013986	0.0581657
Rubritalea	0.00184265	0.000496805	3	1	0.0733245	0.0545626	9	1	CI	0.013986	0.0581657
Allochromatium	3.9992e-05	7.9983e-05	3	0.25	0.0066314	0.00509292	9	0.9	CI	0.0150561	0.0587955
Sulfuricurvum	0.000128093	0.000256187	3	0.25	0.00494856	0.00358836	9	0.9	CI	0.0150561	0.0587955
Ethanoligenens	1.7552e-05	3.5103e-05	3	0.25	0.00703948	0.00685293	9	0.9	CI	0.0150561	0.0587955
Kingella	5.7011e-05	0.000114023	3	0.25	0.0127242	0.0110412	9	0.9	CI	0.0150561	0.0587955
Tuberibacillus	5.4685e-05	0.000109371	3	0.25	0.00981327	0.0102974	9	0.9	CI	0.0150561	0.0587955
Planococcus	0.00011474	0.00022948	3	0.25	0.0162684	0.0168861	9	0.9	CI	0.0150561	0.0587955
Nakamurella	2.0225e-05	4.045e-05	3	0.25	0.0040841	0.00775567	9	0.9	CI	0.0150561	0.0587955
Halobacillus	6.7192e-05	0.000134384	3	0.25	0.0165217	0.0185749	9	0.9	CI	0.0150561	0.0587955
Marinobacterium	7.3551e-05	0.000147102	3	0.25	0.00496289	0.00528334	9	0.9	CI	0.0150561	0.0587955
Teredinibacter	0.000122654	0.000245308	3	0.25	0.00484558	0.00466319	9	0.9	CI	0.0150561	0.0587955
Candidatus_Azobacteroides	4.2517e-05	8.5034e-05	3	0.25	0.0101547	0.0136658	9	0.9	CI	0.0150561	0.0587955
Methanomassiliicoccus	9.9388e-05	0.000198776	3	0.25	0.00851567	0.00795766	9	0.9	CI	0.0150561	0.0587955
Bilophila	2.6267e-05	5.2534e-05	3	0.25	0.0127952	0.0101272	9	0.9	CI	0.0150561	0.0587955
Tepidanaerobacter	0.000195893	0.000391787	3	0.25	0.0166538	0.0155261	9	0.9	CI	0.0150561	0.0587955
Succinispira	6.0689e-05	0.000121379	3	0.25	0.00556543	0.00562945	9	0.9	CI	0.0150561	0.0587955
Caloramator	0.000219851	0.000439703	3	0.25	0.0118536	0.00912343	9	0.9	CI	0.0150561	0.0587955
Streptomyces	6.1133e-05	0.000122266	3	0.25	0.0151205	0.0137809	9	0.9	CI	0.0150561	0.0587955
Propionispira	3e-05	6.0001e-05	3	0.25	0.00663767	0.00387245	9	0.9	CI	0.0150561	0.0587955
Catenovulum	0.00490898	0.00311191	12	1	0.000849769	0.00151418	6	0.6	BP	0.0182983	0.0677262
Desulfatibacillum	0.0151064	0.00965285	12	1	0.00207636	0.00322721	6	0.6	BP	0.0182983	0.0677262
Atopobacter	0.000105472	0.000132312	3	0.5	0.0189249	0.0197336	9	0.9	CI	0.0190896	0.0677262
Xenorhabdus	8.8718e-05	0.000102913	3	0.5	0.00300017	0.00267157	9	0.9	CI	0.0190896	0.0677262
Leadbetterella	0.00845538	0.00539045	12	1	0.00181473	0.00275492	6	0.7	BP	0.0190896	0.0677262
Cyclobacterium	0.000401291	0.00050902	3	0.5	0.00369855	0.00206684	9	0.9	CI	0.0190896	0.0677262
Halothermothrix	0.000116633	0.000142283	3	0.5	0.00404742	0.00377333	9	0.9	CI	0.0190896	0.0677262
Gammaretrovirus	0.195804	0.179061	12	1	0.0283567	0.0628651	6	0.7	BP	0.0190896	0.0677262
Allofustis	0.00011438	0.000160366	3	0.5	0.0164035	0.0131771	9	0.9	CI	0.0190896	0.0677262
Johnsonella	0.00016496	0.000196375	3	0.5	0.0112707	0.010685	9	0.9	CI	0.0190896	0.0677262
Anaerofustis	0.000319642	0.00036927	3	0.5	0.0354179	0.0341853	9	0.9	CI	0.0190896	0.0677262
Rhizophagus	0.000478681	0.000957362	3	0.25	0.0556447	0.108217	9	1	CI	0.0190896	0.0677262
Arthrobacter	9.667e-05	0.000126516	3	0.5	0.00222614	0.00198169	9	0.9	CI	0.0190896	0.0677262
Anaeromyxobacter	0.000189449	0.000244653	3	0.5	0.0157027	0.0141846	9	0.9	CI	0.0190896	0.0677262
Gracilibacillus	0.000150845	0.000179368	3	0.5	0.0119608	0.0126452	9	0.9	CI	0.0190896	0.0677262
Flexithrix	0.000760574	0.00152115	3	0.25	0.00446127	0.00249688	9	1	CI	0.0190896	0.0677262
Providencia	0.000323422	0.000509371	3	0.5	0.00382959	0.00393491	9	0.9	CI	0.0190896	0.0677262
Pontibacillus	0.000160806	0.000205963	3	0.5	0.0145641	0.0182937	9	0.9	CI	0.0190896	0.0677262
Tyzzerella	3.4654e-05	4.2759e-05	3	0.5	0.0045672	0.00506977	9	0.9	CI	0.0190896	0.0677262
Ktedonobacter	0.00548369	0.00212583	12	1	0.00159191	0.00472764	6	0.3	BP	0.019242	0.0677262
Aphanizomenon	0.00277126	0.00295295	12	1	0.000873771	0.00256047	6	0.3	BP	0.019242	0.0677262
Thiothrix	0.00150639	0.00195821	3	0.5	0.00620241	0.0047345	9	1	CI	0.0194902	0.0677262
Gracilimonas	0.00609534	0.00417219	12	1	0.00137698	0.00161108	6	0.8	BP	0.0194902	0.0677262
Lacinutrix	0.00240529	0.00305071	11	0.75	0.000115199	0.000364291	6	0.1	BP	0.0212875	0.0677262
Salinicoccus	0.000922471	0.00184494	3	0.25	0.0162262	0.0158786	9	0.9	CI	0.0221361	0.0677262
Solibacillus	0.000131542	0.000263084	3	0.25	0.0121582	0.0139571	9	0.9	CI	0.0221361	0.0677262
Dethiosulfovibrio	0.000138571	0.000277142	3	0.25	0.00632904	0.00584192	9	0.9	CI	0.0221361	0.0677262
Candidatus_Amoebophilus	3.0284e-05	6.0567e-05	3	0.25	0.0509658	0.117004	9	0.9	CI	0.0221361	0.0677262
Bhargavaea	0.000136146	0.000272292	3	0.25	0.00395456	0.00346063	9	0.9	CI	0.0221361	0.0677262
Thermicanus	0.000141084	0.000282168	3	0.25	0.00499617	0.00527006	9	0.9	CI	0.0221361	0.0677262
Limnohabitans	6.0447e-05	0.000120894	3	0.25	0.00310354	0.00308924	9	0.9	CI	0.0221361	0.0677262
Methylocaldum	0	0	4	0	0.00376443	0.00335701	9	0.8	CI	0.0225166	0.0677262
Candidatus_Pelagibacter	0	0	4	0	0.00486228	0.00657244	9	0.8	CI	0.0225166	0.0677262
Lysobacter	0	0	4	0	0.00741929	0.00775109	9	0.8	CI	0.0225166	0.0677262
Cutibacterium	0	0	4	0	0.00291481	0.00334412	9	0.8	CI	0.0225166	0.0677262
Bulleidia	0	0	4	0	0.00805362	0.00929251	9	0.8	CI	0.0225166	0.0677262
Fibrella	0	0	4	0	0.00176887	0.00205183	9	0.8	CI	0.0225166	0.0677262
Thiobacillus	0	0	4	0	0.00449873	0.00473918	9	0.8	CI	0.0225166	0.0677262
Thiomicrospira	0	0	4	0	0.0019216	0.00253957	9	0.8	CI	0.0225166	0.0677262
Lentivirus	0	0	4	0	0.0495263	0.136882	9	0.8	CI	0.0225166	0.0677262
Sporomusa	0	0	4	0	0.00243204	0.00280056	9	0.8	CI	0.0225166	0.0677262
Cardiobacterium	0	0	4	0	0.00547749	0.00385866	9	0.8	CI	0.0225166	0.0677262
Podospora	0	0	4	0	0.0247987	0.0513555	9	0.8	CI	0.0225166	0.0677262
Sanguibacter	0	0	4	0	0.000594812	0.000563739	9	0.8	CI	0.0225166	0.0677262
Rhodanobacter	0	0	4	0	0.00130617	0.00115523	9	0.8	CI	0.0225166	0.0677262
Wolinella	0	0	4	0	0.00352565	0.00479497	9	0.8	CI	0.0225166	0.0677262
Enhydrobacter	0	0	4	0	0.00316295	0.00378315	9	0.8	CI	0.0225166	0.0677262
Methanobacterium	0	0	4	0	0.00351887	0.00415317	9	0.8	CI	0.0225166	0.0677262
Kyrpidia	0	0	4	0	0.00442213	0.00454723	9	0.8	CI	0.0225166	0.0677262
Sulfobacillus	0	0	4	0	0.000597755	0.000535666	9	0.8	CI	0.0225166	0.0677262
Azoarcus	0	0	4	0	0.00218623	0.00270107	9	0.8	CI	0.0225166	0.0677262
Chlorobium	0	0	4	0	0.00216185	0.00277592	9	0.8	CI	0.0225166	0.0677262
Muricauda	0	0	4	0	0.00167527	0.00197592	9	0.8	CI	0.0225166	0.0677262
Gimesia	0	0	4	0	0.00235198	0.00262006	9	0.8	CI	0.0225166	0.0677262
Salinimicrobium	0	0	4	0	0.00249927	0.00218007	9	0.8	CI	0.0225166	0.0677262
Bdellovibrio	0	0	4	0	0.000970977	0.00103213	9	0.8	CI	0.0225166	0.0677262
Trichosporon	0	0	4	0	0.00527463	0.012301	9	0.8	CI	0.0225166	0.0677262
Selenomonas	0	0	4	0	0.00349442	0.00313082	9	0.8	CI	0.0225166	0.0677262
Tetrasphaera	0	0	4	0	0.00384956	0.0073852	9	0.8	CI	0.0225166	0.0677262
Hahella	0	0	4	0	0.0034268	0.00322093	9	0.8	CI	0.0225166	0.0677262
Mahella	0	0	4	0	0.00622404	0.00696937	9	0.8	CI	0.0225166	0.0677262
Conchiformibius	0	0	4	0	0.00238853	0.00277155	9	0.8	CI	0.0225166	0.0677262
Meiothermus	0	0	4	0	0.00650845	0.00787463	9	0.8	CI	0.0225166	0.0677262
Thalassobacillus	0	0	4	0	0.00217349	0.00219861	9	0.8	CI	0.0225166	0.0677262
Desulfomicrobium	0	0	4	0	0.00301986	0.00443765	9	0.8	CI	0.0225166	0.0677262
Anaerococcus	0	0	4	0	0.00267484	0.00274242	9	0.8	CI	0.0225166	0.0677262
Lentibacillus	0	0	4	0	0.00346977	0.00432216	9	0.8	CI	0.0225166	0.0677262
Nautilia	0	0	4	0	0.00128951	0.00183693	9	0.8	CI	0.0225166	0.0677262
Phaeospirillum	0	0	4	0	0.00181979	0.00218716	9	0.8	CI	0.0225166	0.0677262
Halothiobacillus	0	0	4	0	0.00300877	0.00587231	9	0.8	CI	0.0225166	0.0677262
Atopococcus	0	0	4	0	0.00863412	0.00959456	9	0.8	CI	0.0225166	0.0677262
Microlunatus	0	0	4	0	0.00384768	0.00487512	9	0.8	CI	0.0225166	0.0677262
Desulfobacca	0	0	4	0	0.00158608	0.00184704	9	0.8	CI	0.0225166	0.0677262
Lachnobacterium	0	0	4	0	0.00581457	0.00705097	9	0.8	CI	0.0225166	0.0677262
Alloscardovia	0	0	4	0	0.000993827	0.000849258	9	0.8	CI	0.0225166	0.0677262
Azovibrio	0	0	4	0	0.00172869	0.00187086	9	0.8	CI	0.0225166	0.0677262
Chlorobaculum	0	0	4	0	0.00265499	0.00194972	9	0.8	CI	0.0225166	0.0677262
Collinsella	0	0	4	0	0.0016537	0.00220788	9	0.8	CI	0.0225166	0.0677262
Flectobacillus	0	0	4	0	0.00455966	0.00415756	9	0.8	CI	0.0225166	0.0677262
Kutzneria	0	0	4	0	0.0033014	0.00404557	9	0.8	CI	0.0225166	0.0677262
Pantoea	0	0	4	0	0.00256674	0.00256601	9	0.8	CI	0.0225166	0.0677262
Isoptericola	0	0	4	0	0.000961116	0.00088902	9	0.8	CI	0.0225166	0.0677262
Granulicoccus	0	0	4	0	0.00183012	0.00165127	9	0.8	CI	0.0225166	0.0677262
Halonatronum	0	0	4	0	0.00434804	0.00408962	9	0.8	CI	0.0225166	0.0677262
Tumebacillus	0	0	4	0	0.00505956	0.00539028	9	0.8	CI	0.0225166	0.0677262
Stenotrophomonas	0	0	4	0	0.00627411	0.00540718	9	0.8	CI	0.0225166	0.0677262
Catonella	0	0	4	0	0.00137787	0.000982702	9	0.8	CI	0.0225166	0.0677262
Parascardovia	0	0	4	0	0.00120853	0.00122865	9	0.8	CI	0.0225166	0.0677262
Dorea	0.00040877	0.000377431	3	0.75	0.0310968	0.0282237	9	0.9	CI	0.0234984	0.0685369
Lysinibacillus	0.00091725	0.000784254	3	0.75	0.0446037	0.0442659	9	0.9	CI	0.0234984	0.0685369
Spirochaeta	0.000205994	0.000217446	3	0.75	0.0104717	0.0103407	9	0.9	CI	0.0234984	0.0685369
Verrucomicrobium	0.000213096	0.000173694	3	0.75	0.0154106	0.0163736	9	0.9	CI	0.0234984	0.0685369
Roseburia	0.000323687	0.000257415	3	0.75	0.0498649	0.0476827	9	0.9	CI	0.0234984	0.0685369
Anaerotruncus	0.000256361	0.000288213	3	0.75	0.0225325	0.018376	9	0.9	CI	0.0234984	0.0685369
Mannheimia	0.000308196	0.000223622	3	0.75	0.0139658	0.0198768	9	0.9	CI	0.0234984	0.0685369
Thermobrachium	0.000253963	0.000174824	3	0.75	0.0185466	0.0185345	9	0.9	CI	0.0234984	0.0685369
Lacticigenium	0.00027559	0.000271953	3	0.75	0.0245191	0.0253038	9	0.9	CI	0.0234984	0.0685369
Pedosphaera	0.000282806	0.000136261	4	1	0.0142533	0.0177569	9	0.9	CI	0.023976	0.0685369
Oceanobacillus	0.00100881	0.000521665	4	1	0.0279949	0.0268256	9	0.9	CI	0.023976	0.0685369
Brevibacillus	0.00134235	0.00160263	4	1	0.0478248	0.0483013	9	0.9	CI	0.023976	0.0685369
Helcococcus	0.000218774	0.000137109	4	1	0.0180977	0.0179501	9	0.9	CI	0.023976	0.0685369
Pedobacter	0.00018221	0.000113362	4	1	0.0188561	0.0114227	9	0.9	CI	0.023976	0.0685369
Ruminococcus	0.000810778	0.000928953	4	1	0.0426492	0.0321261	9	0.9	CI	0.023976	0.0685369
Plesiomonas	0.0237271	0.0253885	4	1	0.290101	0.303628	9	1	CI	0.023976	0.0685369
Rhodovibrio	0.105286	0.1655	12	1	0.00224537	0.00434013	6	1	BP	0.023976	0.0685369
Chitinophaga	0.00129982	0.000491502	4	1	0.00689139	0.00791032	9	0.9	CI	0.023976	0.0685369
Sphingobacterium	0.000233852	0.000158531	4	1	0.0117575	0.00870613	9	0.9	CI	0.023976	0.0685369
Batrachochytrium	0.104589	0.0878383	12	1	0.0190791	0.0385536	6	1	BP	0.023976	0.0685369
Anabaena	0.00773878	0.00687134	12	1	0.00391811	0.0108089	6	0.5	BP	0.0249707	0.0712035
Sedimentitalea	0.00131118	0.00229084	10	0.5	0	0	6	0	BP	0.0274925	0.0757539
Passalora	0.00247073	0.00292537	10	0.5	0	0	6	0	BP	0.0274925	0.0757539
Niveispirillum	0.00259481	0.00447598	10	0.5	0	0	6	0	BP	0.0274925	0.0757539
Dinoroseobacter	0.00257819	0.00493223	10	0.5	0	0	6	0	BP	0.0274925	0.0757539
Rubellimicrobium	0.00224259	0.00258964	10	0.5	0	0	6	0	BP	0.0274925	0.0757539
Sinorhizobium	0.00256606	0.00438346	10	0.5	0	0	6	0	BP	0.0274925	0.0757539
Erythrobacter	0.0011081	0.00189142	10	0.5	0	0	6	0	BP	0.0274925	0.0757539
Caulobacter	0.00121072	0.00153328	10	0.5	0	0	6	0	BP	0.0274925	0.0757539
Orpinomyces	0.000704125	0.00107744	10	0.5	0	0	6	0	BP	0.0274925	0.0757539
Cryphonectria	0.0137115	0.0230343	10	0.5	0	0	6	0	BP	0.0274925	0.0757539
Elioraea	0.00207935	0.00259259	10	0.5	0	0	6	0	BP	0.0274925	0.0757539
Trichormus	0.0070146	0.0111373	10	0.5	0	0	6	0	BP	0.0274925	0.0757539
Histoplasma	0.00367706	0.00688434	10	0.5	0	0	6	0	BP	0.0274925	0.0757539
Dichelobacter	0.000591495	0.000910295	10	0.5	0	0	6	0	BP	0.0274925	0.0757539
Melioribacter	0.000756108	0.000985933	4	0.5	0.00520081	0.00339058	9	0.9	CI	0.0276844	0.0757539
Weeksella	0.00553657	0.00365058	12	1	0.000786642	0.000790097	6	0.7	BP	0.0276844	0.0757539
Abiotrophia	0.000218296	0.000260819	4	0.5	0.00654035	0.0069253	9	0.9	CI	0.0276844	0.0757539
Desulfobulbus	0.0528264	0.0543863	12	1	0.00369619	0.00453691	6	0.8	BP	0.0282035	0.0768096
Wolbachia	0.000961323	0.0016754	4	0.5	0.106786	0.232289	9	1	CI	0.0282035	0.0768096
Magnaporthe	9.466e-05	0.000189321	4	0.25	0.0191662	0.0353994	9	0.9	CI	0.031951	0.086606
Yarrowia	3.5218e-05	7.0436e-05	4	0.25	0.0249841	0.0576805	9	0.9	CI	0.031951	0.086606
Psychromonas	0.00119413	0.00159575	4	0.75	0.0125127	0.00909137	9	0.9	CI	0.033699	0.0904867
Leptospira	0.00223729	0.00308502	4	0.75	0.0244684	0.0195697	9	0.9	CI	0.033699	0.0904867
Segetibacter	0.00214892	0.00128271	4	1	0.0129452	0.0141591	9	1	CI	0.035964	0.0904867
Thermosinus	0.000655862	0.000957656	4	1	0.00936019	0.00821332	9	0.9	CI	0.035964	0.0904867
Coraliomargarita	0.000331119	0.000210622	4	1	0.00797364	0.00654523	9	0.9	CI	0.035964	0.0904867
Cellulophaga	0.00823438	0.00438666	11	1	0.00284453	0.00377324	6	0.9	BP	0.035964	0.0904867
Aliivibrio	0.00376557	0.00337042	4	0.75	0.0075032	0.00208068	9	1	CI	0.035964	0.0904867
Jonesia	1.5358e-05	3.0716e-05	4	0.25	0.00376685	0.00960126	9	0.8	CI	0.0359741	0.0904867
Agarivorans	6.7422e-05	0.000134844	4	0.25	0.00451529	0.00552889	9	0.8	CI	0.0359741	0.0904867
Pseudogulbenkiania	7.9882e-05	0.000159764	4	0.25	0.00310068	0.00370674	9	0.8	CI	0.0359741	0.0904867
Anaeroarcus	7.7718e-05	0.000155436	4	0.25	0.00138515	0.00113649	9	0.8	CI	0.0359741	0.0904867
Pseudoclavibacter	4.7933e-05	9.5866e-05	4	0.25	0.00272217	0.00437855	9	0.8	CI	0.0359741	0.0904867
Gaetbulibacter	4.9241e-05	9.8482e-05	4	0.25	0.00214181	0.00322374	9	0.8	CI	0.0359741	0.0904867
Pseudopedobacter	0.000103089	0.000206178	4	0.25	0.00332441	0.00269878	9	0.8	CI	0.0359741	0.0904867
Eikenella	0.000191082	0.000382164	4	0.25	0.00709425	0.00617222	9	0.8	CI	0.0359741	0.0904867
Anaeromusa	6.7221e-05	0.000134442	4	0.25	0.00363598	0.00498149	9	0.8	CI	0.0359741	0.0904867
Caldanaerobius	2.9863e-05	5.9726e-05	4	0.25	0.00304459	0.0032701	9	0.8	CI	0.0359741	0.0904867
Intestinibacter	8.5034e-05	0.000170068	4	0.25	0.00763512	0.00703185	9	0.8	CI	0.0359741	0.0904867
Pontibacter	3.5414e-05	7.0828e-05	4	0.25	0.00540792	0.00448644	9	0.8	CI	0.0359741	0.0904867
Brucella	4.1577e-05	8.3155e-05	4	0.25	0.00279365	0.00183659	9	0.8	CI	0.0359741	0.0904867
Pseudobutyrivibrio	5.6371e-05	0.000112741	4	0.25	0.00394564	0.00364689	9	0.8	CI	0.0359741	0.0904867
Vagococcus	0.000138571	0.000277142	4	0.25	0.00813136	0.00736776	9	0.8	CI	0.0359741	0.0904867
Acidipropionibacterium	4.733e-05	9.466e-05	4	0.25	0.0015336	0.00178009	9	0.8	CI	0.0359741	0.0904867
Flavonifractor	8.5264e-05	0.000170529	4	0.25	0.00890518	0.0102143	9	0.8	CI	0.0359741	0.0904867
Rhodopirellula	3.9817e-05	7.9635e-05	4	0.25	0.00509349	0.00707618	9	0.8	CI	0.0359741	0.0904867
Shimazuella	0.000113502	0.000227003	4	0.25	0.00459762	0.00519572	9	0.8	CI	0.0359741	0.0904867
Hymenobacter	5.3372e-05	0.000106745	4	0.25	0.00286374	0.00266955	9	0.8	CI	0.0359741	0.0904867
Caldilinea	0.00010081	0.000201619	4	0.25	0.00378756	0.00572554	9	0.8	CI	0.0359741	0.0904867
Peptostreptococcus	0.0002259	0.000451799	4	0.25	0.00347322	0.00239859	9	0.8	CI	0.0359741	0.0904867
Cohnella	0.000136487	0.000272974	4	0.25	0.00456084	0.00307387	9	0.8	CI	0.0359741	0.0904867
Beggiatoa	0.010784	0.00759637	11	1	0.00149306	0.00171147	6	0.6	BP	0.0381237	0.0904867
Mastigocoleus	0.00673708	0.012891	11	0.75	4.2682e-05	0.000127305	6	0.2	BP	0.0393799	0.0904867
Brachybacterium	0.000221788	0.000371074	4	0.5	0.009267	0.016914	9	0.9	CI	0.0394288	0.0904867
Edwardsiella	0.000961884	0.00124846	4	0.5	0.00640969	0.00476213	9	0.9	CI	0.0394288	0.0904867
Scytonema	0.00784925	0.00675357	11	1	0.00137986	0.00157155	6	0.7	BP	0.0394288	0.0904867
Sulfurovum	9.5569e-05	0.000110503	4	0.5	0.00699929	0.00984183	9	0.9	CI	0.0394288	0.0904867
Aquimarina	0.0178061	0.0128201	11	1	0.0043095	0.00352621	6	0.8	BP	0.0400855	0.0904867
Crocinitomix	0.00492915	0.00299777	11	1	0.00122605	0.0011322	6	0.8	BP	0.0400855	0.0904867
Ochrobactrum	0	0	4	0	0.000333042	0.000392602	9	0.7	CI	0.0414731	0.0904867
Microbispora	0	0	4	0	0.000864393	0.00103332	9	0.7	CI	0.0414731	0.0904867
Kribbella	0	0	4	0	0.000857782	0.00119531	9	0.7	CI	0.0414731	0.0904867
Austwickia	0	0	4	0	0.000811972	0.000911151	9	0.7	CI	0.0414731	0.0904867
Thermoactinomyces	0	0	4	0	0.00278379	0.00349023	9	0.7	CI	0.0414731	0.0904867
Acidianus	0	0	4	0	0.00427747	0.00512887	9	0.7	CI	0.0414731	0.0904867
Terriglobus	0	0	4	0	0.00174698	0.00270861	9	0.7	CI	0.0414731	0.0904867
Desulfurobacterium	0	0	4	0	0.00278474	0.00311236	9	0.7	CI	0.0414731	0.0904867
Myxococcus	0	0	4	0	0.000987678	0.00120599	9	0.7	CI	0.0414731	0.0904867
Winogradskyella	0	0	4	0	0.00331085	0.00713273	9	0.7	CI	0.0414731	0.0904867
Faecalibacterium	0	0	4	0	0.00344991	0.00323265	9	0.7	CI	0.0414731	0.0904867
Cellulomonas	0	0	4	0	0.000808194	0.00071579	9	0.7	CI	0.0414731	0.0904867
Microvirgula	0	0	4	0	0.000638197	0.000773862	9	0.7	CI	0.0414731	0.0904867
Slackia	0	0	4	0	0.00507143	0.00544295	9	0.7	CI	0.0414731	0.0904867
Phi29virus	0	0	4	0	0.00203452	0.00253718	9	0.7	CI	0.0414731	0.0904867
Roseomonas	0	0	4	0	0.00169207	0.00309815	9	0.7	CI	0.0414731	0.0904867
Aestuariimicrobium	0	0	4	0	0.00568513	0.00624942	9	0.7	CI	0.0414731	0.0904867
Ornithinibacillus	0	0	4	0	0.00736434	0.00965893	9	0.7	CI	0.0414731	0.0904867
Holophaga	0	0	4	0	0.00140181	0.00174591	9	0.7	CI	0.0414731	0.0904867
Stenoxybacter	0	0	4	0	0.000301266	0.000391931	9	0.7	CI	0.0414731	0.0904867
Oribacterium	0	0	4	0	0.000919313	0.000901107	9	0.7	CI	0.0414731	0.0904867
Micrococcus	0	0	4	0	0.000526847	0.000561549	9	0.7	CI	0.0414731	0.0904867
Synergistes	0	0	4	0	0.00190825	0.00182596	9	0.7	CI	0.0414731	0.0904867
Gelidibacter	0	0	4	0	0.00126831	0.00176341	9	0.7	CI	0.0414731	0.0904867
Desmospora	0	0	4	0	0.00176405	0.00206874	9	0.7	CI	0.0414731	0.0904867
Jiangella	0	0	4	0	0.0173175	0.0457271	9	0.7	CI	0.0414731	0.0904867
Aromatoleum	0	0	4	0	0.00135705	0.0012894	9	0.7	CI	0.0414731	0.0904867
Deferrisoma	0	0	4	0	0.000750726	0.000868358	9	0.7	CI	0.0414731	0.0904867
Oxalobacter	0	0	4	0	0.00184497	0.00327108	9	0.7	CI	0.0414731	0.0904867
Brochothrix	0	0	4	0	0.007007	0.00728382	9	0.7	CI	0.0414731	0.0904867
Nonanavirus	0	0	4	0	0.00412303	0.0112248	9	0.7	CI	0.0414731	0.0904867
Actinokineospora	0	0	4	0	0.000731103	0.0010448	9	0.7	CI	0.0414731	0.0904867
Rhodococcus	0	0	4	0	0.00181415	0.00189528	9	0.7	CI	0.0414731	0.0904867
Glutamicibacter	0	0	4	0	0.000545678	0.000610908	9	0.7	CI	0.0414731	0.0904867
Basilea	0	0	4	0	0.0023669	0.00265382	9	0.7	CI	0.0414731	0.0904867
Methanobrevibacter	0	0	4	0	0.00201244	0.00235394	9	0.7	CI	0.0414731	0.0904867
Buttiauxella	0	0	4	0	0.000534119	0.000491598	9	0.7	CI	0.0414731	0.0904867
Brevibacterium	0	0	4	0	0.00124399	0.00131162	9	0.7	CI	0.0414731	0.0904867
Neptunomonas	0	0	4	0	0.00204623	0.00299088	9	0.7	CI	0.0414731	0.0904867
Arsenicicoccus	0	0	4	0	0.000946103	0.000999385	9	0.7	CI	0.0414731	0.0904867
Alcaligenes	0	0	4	0	0.00078	0.000906666	9	0.7	CI	0.0414731	0.0904867
Eggerthella	0	0	4	0	0.00284017	0.00352463	9	0.7	CI	0.0414731	0.0904867
Scardovia	0	0	4	0	0.000638736	0.000838362	9	0.7	CI	0.0414731	0.0904867
Methanosaeta	0	0	4	0	0.000741421	0.000632889	9	0.7	CI	0.0414731	0.0904867
Thermanaerovibrio	0	0	4	0	0.00148894	0.00274555	9	0.7	CI	0.0414731	0.0904867
Rhodoluna	0	0	4	0	0.000290679	0.000287111	9	0.7	CI	0.0414731	0.0904867
Deinococcus	0	0	4	0	0.00187923	0.0021757	9	0.7	CI	0.0414731	0.0904867
Dactylosporangium	0	0	4	0	0.000288919	0.000277921	9	0.7	CI	0.0414731	0.0904867
Phocaeicola	0	0	4	0	0.000737857	0.000666831	9	0.7	CI	0.0414731	0.0904867
Moritella	0	0	4	0	0.00166068	0.00258769	9	0.7	CI	0.0414731	0.0904867
Leminorella	0	0	4	0	0.00219808	0.0025706	9	0.7	CI	0.0414731	0.0904867
Desulfovirgula	0	0	4	0	0.0018326	0.00213041	9	0.7	CI	0.0414731	0.0904867
Sediminispirochaeta	0	0	4	0	0.00293737	0.00281436	9	0.7	CI	0.0414731	0.0904867
Bordetella	0	0	4	0	0.00208723	0.00324803	9	0.7	CI	0.0414731	0.0904867
Enterovirus	0	0	4	0	0.0605976	0.12176	9	0.7	CI	0.0414731	0.0904867
Ranavirus	0	0	4	0	0.0202083	0.0554255	9	0.7	CI	0.0414731	0.0904867
Macrococcus	0	0	4	0	0.00426661	0.0057526	9	0.7	CI	0.0414731	0.0904867
Candidatus_Regiella	0	0	4	0	0.000480108	0.000478586	9	0.7	CI	0.0414731	0.0904867
Paraoerskovia	0	0	4	0	0.000373845	0.000548405	9	0.7	CI	0.0414731	0.0904867
Indibacter	0	0	4	0	0.000735676	0.000717916	9	0.7	CI	0.0414731	0.0904867
Candidatus_Jettenia	0	0	4	0	0.00162896	0.00210129	9	0.7	CI	0.0414731	0.0904867
Halalkalibacillus	0	0	4	0	0.00428921	0.00591464	9	0.7	CI	0.0414731	0.0904867
Owenweeksia	0	0	4	0	0.0019689	0.00182071	9	0.7	CI	0.0414731	0.0904867
Beutenbergia	0	0	4	0	0.00045573	0.000458509	9	0.7	CI	0.0414731	0.0904867
Nitrincola	0	0	4	0	0.000632421	0.000507264	9	0.7	CI	0.0414731	0.0904867
Ehrlichia	0.000925727	0.00185145	4	0.25	0.00691754	0.00675051	9	0.9	CI	0.0452824	0.0986113
Auricularia	0.0617466	0.0399825	11	1	0.0188531	0.0415715	6	0.4	BP	0.0469062	0.101955
Lachnoanaerobaculum	0.000302062	0.000381915	4	0.75	0.0145167	0.0192143	9	0.9	CI	0.0474705	0.102987
Propionicicella	4.5141e-05	9.0282e-05	4	0.25	0.00133779	0.00173166	9	0.8	CI	0.0508688	0.108722
Clavibacter	3.5453e-05	7.0907e-05	4	0.25	0.000423224	0.000428286	9	0.8	CI	0.0508688	0.108722
Ureibacillus	0.000108001	0.000216003	4	0.25	0.00822887	0.010833	9	0.8	CI	0.0508688	0.108722
Oenococcus	4.8694e-05	9.7387e-05	4	0.25	0.00123176	0.00150506	9	0.8	CI	0.0508688	0.108722
Methanomethylovorans	0.000109462	0.000218923	4	0.25	0.00529688	0.00566592	9	0.8	CI	0.0508688	0.108722
Acetonema	0.000506257	0.00101251	4	0.25	0.00569726	0.00538722	9	0.8	CI	0.0508688	0.108722
Thermacetogenium	6.4133e-05	0.000128266	4	0.25	0.00283758	0.00340075	9	0.8	CI	0.0508688	0.108722
Sporolactobacillus	0.000353409	0.000706819	4	0.25	0.0083235	0.00865272	9	0.8	CI	0.0508688	0.108722
Ignavibacterium	0.000279632	0.000379684	4	0.5	0.00411608	0.00550286	9	0.8	CI	0.0535424	0.112147
Oscillibacter	0.000445914	0.000649397	4	0.5	0.0268967	0.0281276	9	0.8	CI	0.0535424	0.112147
Actinoplanes	0.000256958	0.000390646	4	0.5	0.00900137	0.0105667	9	0.8	CI	0.0535424	0.112147
Propionibacterium	0.000142867	0.000199053	4	0.5	0.00703096	0.00659075	9	0.8	CI	0.0535424	0.112147
Actinomyces	0.00021065	0.000244181	4	0.5	0.00838411	0.00751553	9	0.8	CI	0.0535424	0.112147
Thioalkalivibrio	0.00105913	0.00127549	4	0.5	0.0118684	0.010637	9	0.8	CI	0.0535424	0.112147
Caldanaerobacter	0.00015482	0.00025372	4	0.5	0.00970784	0.00936024	9	0.8	CI	0.0535424	0.112147
Paludibacterium	7.2574e-05	9.1043e-05	4	0.5	0.00144937	0.00130741	9	0.8	CI	0.0535424	0.112147
Vitreoscilla	0.000214157	0.000366355	4	0.5	0.00422989	0.00342349	9	0.8	CI	0.0535424	0.112147
Chitinilyticum	0.000148765	0.000188702	4	0.5	0.0039214	0.00474379	9	0.8	CI	0.0535424	0.112147
Butyrivibrio	0.000293415	0.000348572	4	0.5	0.0109559	0.00930633	9	0.8	CI	0.0535424	0.112147
Cryptococcus	0.225525	0.137226	11	1	0.0790759	0.168324	6	1	BP	0.0539461	0.112379
Geobacter	0.257962	0.157049	11	1	0.0282418	0.0152148	6	1	BP	0.0539461	0.112379
Anaerophaga	0.00216634	0.00329788	4	1	0.0117002	0.00713564	9	0.9	CI	0.0539461	0.112379
Thioploca	0.00673511	0.00583898	11	1	0.00134001	0.00238155	6	0.7	BP	0.0551572	0.114695
Desulfobacula	0.00499608	0.00598456	10	0.75	0.000549785	0.00130207	6	0.2	BP	0.0580422	0.120477
Chthoniobacter	0.000330227	0.000315841	4	0.75	0.0122817	0.010804	9	0.9	CI	0.0656947	0.134509
Nitrosomonas	0.000244208	0.000488416	4	0.25	0.00284269	0.00259256	9	0.8	CI	0.0706145	0.134509
Bracovirus	0.000429145	0.00085829	4	0.25	0.0432891	0.101277	9	0.8	CI	0.0706145	0.134509
Desulfocurvus	0	0	4	0	0.00190808	0.00449039	9	0.6	CI	0.0716912	0.134509
Rubrivivax	0	0	4	0	0.00133996	0.00233573	9	0.6	CI	0.0716912	0.134509
Stackebrandtia	0	0	4	0	0.000222564	0.000284144	9	0.6	CI	0.0716912	0.134509
Roseiflexus	0	0	4	0	0.000857452	0.00125023	9	0.6	CI	0.0716912	0.134509
Candidatus_Microthrix	0	0	4	0	0.0015717	0.00220482	9	0.6	CI	0.0716912	0.134509
Agrococcus	0	0	4	0	0.000894593	0.00105971	9	0.6	CI	0.0716912	0.134509
Shuttleworthia	0	0	4	0	0.00129847	0.00175001	9	0.6	CI	0.0716912	0.134509
Finegoldia	0	0	4	0	0.00135128	0.00169963	9	0.6	CI	0.0716912	0.134509
Demetria	0	0	4	0	0.000502597	0.000581454	9	0.6	CI	0.0716912	0.134509
Fibrisoma	0	0	4	0	0.00137172	0.0026214	9	0.6	CI	0.0716912	0.134509
Nocardia	0	0	4	0	0.000358308	0.000401253	9	0.6	CI	0.0716912	0.134509
Laribacter	0	0	4	0	0.000687506	0.000752012	9	0.6	CI	0.0716912	0.134509
Megasphaera	0	0	4	0	0.000759823	0.000782153	9	0.6	CI	0.0716912	0.134509
Kocuria	0	0	4	0	0.000456935	0.000509446	9	0.6	CI	0.0716912	0.134509
Methanosarcina	0	0	4	0	0.00142555	0.00234093	9	0.6	CI	0.0716912	0.134509
Epsilonretrovirus	0	0	4	0	0.0263434	0.0561029	9	0.6	CI	0.0716912	0.134509
Microvirga	0	0	4	0	0.00115882	0.00193075	9	0.6	CI	0.0716912	0.134509
Pelistega	0	0	4	0	0.000679336	0.000839903	9	0.6	CI	0.0716912	0.134509
Saccharomonospora	0	0	4	0	0.000525966	0.000659126	9	0.6	CI	0.0716912	0.134509
Propionimicrobium	0	0	4	0	0.000630838	0.00072902	9	0.6	CI	0.0716912	0.134509
Carboxydothermus	0	0	4	0	0.00154472	0.00147772	9	0.6	CI	0.0716912	0.134509
Achromobacter	0	0	4	0	0.00123182	0.00207943	9	0.6	CI	0.0716912	0.134509
Thermodesulfobacterium	0	0	4	0	0.000385097	0.000424816	9	0.6	CI	0.0716912	0.134509
Methylotenera	0	0	4	0	0.000417042	0.000490452	9	0.6	CI	0.0716912	0.134509
Cobetia	0	0	4	0	0.000319895	0.000328408	9	0.6	CI	0.0716912	0.134509
Pyramidobacter	0	0	4	0	0.00228089	0.00301247	9	0.6	CI	0.0716912	0.134509
Enterorhabdus	0	0	4	0	0.000308453	0.000326188	9	0.6	CI	0.0716912	0.134509
Saccharospirillum	0	0	4	0	0.00104458	0.00142127	9	0.6	CI	0.0716912	0.134509
Dehalococcoides	0	0	4	0	0.0068017	0.0179335	9	0.6	CI	0.0716912	0.134509
Planctopirus	0	0	4	0	0.000552031	0.000603101	9	0.6	CI	0.0716912	0.134509
Roseovarius	0	0	4	0	0.00121354	0.00149638	9	0.6	CI	0.0716912	0.134509
Hugenholtzia	0	0	4	0	0.000722365	0.000771451	9	0.6	CI	0.0716912	0.134509
Desulfurispora	0	0	4	0	0.00142824	0.00222396	9	0.6	CI	0.0716912	0.134509
Rothia	0	0	4	0	0.000358454	0.000461713	9	0.6	CI	0.0716912	0.134509
Pleomorphomonas	0	0	4	0	0.000493564	0.000652375	9	0.6	CI	0.0716912	0.134509
Methanococcus	0	0	4	0	0.00269535	0.00535455	9	0.6	CI	0.0716912	0.134509
Dermacoccus	0	0	4	0	0.000289788	0.000394725	9	0.6	CI	0.0716912	0.134509
Dictyoglomus	0	0	4	0	0.00200513	0.00273794	9	0.6	CI	0.0716912	0.134509
Tolumonas	0	0	4	0	0.00133359	0.00242579	9	0.6	CI	0.0716912	0.134509
Arsenophonus	0	0	4	0	0.00178518	0.00229784	9	0.6	CI	0.0716912	0.134509
Calditerrivibrio	0	0	4	0	0.0144605	0.0385065	9	0.6	CI	0.0716912	0.134509
Arenimonas	0	0	4	0	0.000922682	0.00101522	9	0.6	CI	0.0716912	0.134509
Ideonella	0	0	4	0	0.000749093	0.000926502	9	0.6	CI	0.0716912	0.134509
Simonsiella	0	0	4	0	0.000467357	0.000748563	9	0.6	CI	0.0716912	0.134509
Cupriavidus	0	0	4	0	0.000606796	0.000788756	9	0.6	CI	0.0716912	0.134509
Leucobacter	0	0	4	0	0.00336204	0.00443918	9	0.6	CI	0.0716912	0.134509
Gemmata	0	0	4	0	0.000712152	0.000723829	9	0.6	CI	0.0716912	0.134509
Raphidiopsis	0	0	4	0	0.00826381	0.0145935	9	0.6	CI	0.0716912	0.134509
Nannizzia	0	0	4	0	0.00122117	0.00184018	9	0.6	CI	0.0716912	0.134509
Sulfurihydrogenibium	0	0	4	0	0.00119282	0.00131633	9	0.6	CI	0.0716912	0.134509
Facklamia	0	0	4	0	0.000954399	0.00117626	9	0.6	CI	0.0716912	0.134509
Chloroherpeton	0	0	4	0	0.000913355	0.00109586	9	0.6	CI	0.0716912	0.134509
Saccharibacillus	0	0	4	0	0.0022418	0.00474552	9	0.6	CI	0.0716912	0.134509
Fibrobacter	0	0	4	0	0.00142251	0.00240831	9	0.6	CI	0.0716912	0.134509
Mobilicoccus	0	0	4	0	0.000610497	0.000709954	9	0.6	CI	0.0716912	0.134509
Colwellia	0	0	4	0	0.00129876	0.00155574	9	0.6	CI	0.0716912	0.134509
Elizabethkingia	0.000948361	0.00122267	4	0.5	0.00512583	0.00435199	9	0.8	CI	0.0738536	0.138116
Opitutus	0.000175807	0.000233466	4	0.5	0.00433228	0.00411217	9	0.8	CI	0.0738536	0.138116
Rhodothermus	0.000203266	0.000172567	4	0.75	0.00334114	0.00260208	9	0.8	CI	0.0758007	0.140746
Serratia	0.000580354	0.000531645	4	0.75	0.00402239	0.00364892	9	0.8	CI	0.0758007	0.140746
Syntrophothermus	0.00042058	0.000490255	4	0.75	0.0127622	0.0142765	9	0.8	CI	0.0758007	0.140746
Mycoplasma	0.239483	0.24265	11	1	0.00417174	0.00491234	6	0.8	BP	0.076775	0.140746
Methanoregula	3.3671e-05	6.7342e-05	4	0.25	0.00147111	0.00147848	9	0.7	CI	0.0773368	0.140746
Thermosediminibacter	0.000204419	0.000408838	4	0.25	0.00136983	0.00115345	9	0.7	CI	0.0773368	0.140746
Melissococcus	0.000152118	0.000304237	4	0.25	0.0044511	0.00480508	9	0.7	CI	0.0773368	0.140746
Catenibacterium	7.8687e-05	0.000157374	4	0.25	0.00543888	0.00602091	9	0.7	CI	0.0773368	0.140746
Pelobacter	7.9673e-05	0.000159346	4	0.25	0.00509308	0.00862521	9	0.7	CI	0.0773368	0.140746
Pirellula	1.7802e-05	3.5605e-05	4	0.25	0.00167437	0.00187294	9	0.7	CI	0.0773368	0.140746
Aerococcus	8.5517e-05	0.000171034	4	0.25	0.0069772	0.00785958	9	0.7	CI	0.0773368	0.140746
Macrophomina	0.110985	0.152138	11	0.75	0.000267002	0.000436088	6	0.5	BP	0.0773368	0.140746
Desulfotignum	7.155e-05	0.0001431	4	0.25	0.00324434	0.00408647	9	0.7	CI	0.0773368	0.140746
Gemmatimonas	1.6467e-05	3.2934e-05	4	0.25	0.000835517	0.00122057	9	0.7	CI	0.0773368	0.140746
Eremococcus	9.2907e-05	0.000185815	4	0.25	0.00151389	0.00179715	9	0.7	CI	0.0773368	0.140746
Thiocapsa	9.7689e-05	0.000195377	4	0.25	0.0105926	0.015686	9	0.7	CI	0.0773368	0.140746
Streptobacillus	0.000243901	0.000487802	4	0.25	0.00153592	0.00142911	9	0.7	CI	0.0773368	0.140746
Thermaerobacter	0.00596539	0.00869173	10	0.75	0.000279872	0.00060291	6	0.4	BP	0.082435	0.149787
Schwanniomyces	0.00336977	0.00650043	10	0.5	2.937e-06	9.289e-06	7	0.1	BP	0.0943958	0.170981
Sulfitobacter	0.00440963	0.00835908	10	0.5	3.4703e-05	0.000109741	7	0.1	BP	0.0943958	0.170981
Kineosphaera	0.000143311	0.000286623	4	0.25	0.00183789	0.00200688	9	0.8	CI	0.0962499	0.172979
Francisella	0.000127897	0.000255793	4	0.25	0.00296243	0.00435253	9	0.8	CI	0.0962499	0.172979
Hydrogenivirga	0.000175107	0.000350214	4	0.25	0.000994008	0.00107854	9	0.8	CI	0.0962499	0.172979
Acidithiobacillus	0.00267939	0.00274724	10	0.75	0.000250286	0.000320681	6	0.6	BP	0.0962499	0.172979
Azospirillum	0.00672433	0.00683305	10	0.75	0.000463659	0.000579075	6	0.6	BP	0.0962499	0.172979
Anditalea	9.9995e-05	0.000115484	4	0.5	0.00175859	0.00226207	9	0.8	CI	0.100069	0.178176
Cellvibrio	0.000478864	0.000827286	4	0.5	0.00292625	0.00256507	9	0.8	CI	0.100069	0.178176
Emticicia	0.00248016	0.00161241	10	1	0.00116146	0.00147076	6	0.6	BP	0.100069	0.178176
Catellicoccus	0.000238711	0.000347169	4	0.5	0.00319865	0.00361186	9	0.8	CI	0.100069	0.178176
Bavariicoccus	0.00502475	0.00437929	10	1	0.00285942	0.00495195	6	0.6	BP	0.100069	0.178176
Hydrogenophaga	0.000325278	0.00049869	4	0.5	0.00698324	0.0118858	9	0.8	CI	0.100069	0.178176
Halomonas	0.000946672	0.00129767	4	0.75	0.00614106	0.00460025	9	0.8	CI	0.102355	0.181405
Alishewanella	0.000579961	0.000553384	4	0.75	0.00429164	0.00349906	9	0.8	CI	0.102355	0.181405
Curvibacter	0.00016536	0.00016784	4	0.75	0.00344648	0.00422748	9	0.8	CI	0.102355	0.181405
Zobellia	0.00262339	0.00160605	10	1	0.00134021	0.00108972	6	0.8	BP	0.103496	0.183145
Desulfurispirillum	2.5715e-05	5.1429e-05	5	0.25	0.00123428	0.0015112	9	0.7	CI	0.105414	0.184833
Ruania	6.2309e-05	0.000124617	5	0.25	0.000440793	0.000516842	9	0.7	CI	0.105414	0.184833
Rhizopus	0.612374	0.315953	10	1	0.531882	1.03458	6	1	BP	0.105894	0.184833
Parageobacillus	0.0010436	0.000702035	4	1	0.0146718	0.0175556	9	0.9	CI	0.105894	0.184833
Riemerella	0.0200472	0.0112335	10	1	0.00806895	0.00416894	6	0.9	BP	0.105894	0.184833
Thanatephorus	0.108127	0.0671939	10	1	0.123582	0.243349	6	1	BP	0.105894	0.184833
Unclassfied	35.1539	5.19991	10	1	29.859	4.11998	6	1	BP	0.105894	0.184833
Mesoflavibacter	0.0103201	0.00708702	10	1	0.0046292	0.00344147	6	0.9	BP	0.105894	0.184833
Trametes	0.376817	0.164096	10	1	0.263458	0.528318	6	1	BP	0.105894	0.184833
Nitrosococcus	0.0248023	0.0245301	10	0.75	0.000782818	0.00136624	6	0.7	BP	0.115715	0.188638
Candidatus_Kuenenia	0.00503746	0.00443905	10	0.75	0.00115328	0.0012497	6	0.7	BP	0.115715	0.188638
Chloroflexus	0	0	5	0	0.0192188	0.0397571	8	0.5	CI	0.117408	0.188638
Ferroglobus	0	0	5	0	0.0010026	0.00165284	8	0.5	CI	0.117408	0.188638
Epulopiscium	0	0	5	0	0.00054956	0.000915961	8	0.5	CI	0.117408	0.188638
Asaia	0	0	5	0	0.000404211	0.000533862	8	0.5	CI	0.117408	0.188638
Nocardiopsis	0	0	5	0	0.00038701	0.000636967	8	0.5	CI	0.117408	0.188638
Actinotignum	0	0	5	0	0.000270882	0.000337661	8	0.5	CI	0.117408	0.188638
Stigmatella	0	0	5	0	0.000395537	0.000699233	8	0.5	CI	0.117408	0.188638
Aminobacterium	0	0	5	0	0.000501223	0.000725384	8	0.5	CI	0.117408	0.188638
Micavibrio	0	0	5	0	0.000188691	0.0002827	8	0.5	CI	0.117408	0.188638
Nocardioides	0	0	5	0	0.000388216	0.000524032	8	0.5	CI	0.117408	0.188638
Haematomicrobium	0	0	5	0	0.000290363	0.000377653	8	0.5	CI	0.117408	0.188638
Aliiglaciecola	0	0	5	0	0.00036814	0.000473186	8	0.5	CI	0.117408	0.188638
Hydrocarboniphaga	0	0	5	0	0.00042402	0.000517111	8	0.5	CI	0.117408	0.188638
Actinoalloteichus	0	0	5	0	0.000324789	0.000562091	8	0.5	CI	0.117408	0.188638
Pyrococcus	0	0	5	0	0.000282811	0.000352538	8	0.5	CI	0.117408	0.188638
Candidatus_Solibacter	0	0	5	0	0.000526305	0.000637423	8	0.5	CI	0.117408	0.188638
Curtobacterium	0	0	5	0	0.000189008	0.000240318	8	0.5	CI	0.117408	0.188638
Frankia	0	0	5	0	0.000352288	0.000450519	8	0.5	CI	0.117408	0.188638
Effusibacillus	0	0	5	0	0.000627449	0.000846382	8	0.5	CI	0.117408	0.188638
Mycobacterium	0	0	5	0	0.000528218	0.000757609	8	0.5	CI	0.117408	0.188638
Halorubrum	0	0	5	0	0.00019489	0.000296742	8	0.5	CI	0.117408	0.188638
Agromyces	0	0	5	0	0.000183112	0.000319081	8	0.5	CI	0.117408	0.188638
Jonquetella	0	0	5	0	0.000464961	0.000754913	8	0.5	CI	0.117408	0.188638
Sedimenticola	0	0	5	0	0.000863556	0.00150499	8	0.5	CI	0.117408	0.188638
Halobacteroides	0	0	5	0	0.000464152	0.000587544	8	0.5	CI	0.117408	0.188638
Kangiella	0	0	5	0	0.000431782	0.000835424	8	0.5	CI	0.117408	0.188638
Jannaschia	0	0	5	0	0.000281687	0.000339498	8	0.5	CI	0.117408	0.188638
Yokenella	0	0	5	0	0.000428236	0.000585655	8	0.5	CI	0.117408	0.188638
Lebetimonas	0	0	5	0	0.00103223	0.00129103	8	0.5	CI	0.117408	0.188638
Leuconostoc	0	0	5	0	0.000233336	0.000409804	8	0.5	CI	0.117408	0.188638
Eisenibacter	0	0	5	0	0.000540757	0.000602458	8	0.5	CI	0.117408	0.188638
Photorhabdus	0	0	5	0	0.00125014	0.00144571	8	0.5	CI	0.117408	0.188638
Glycomyces	0	0	5	0	0.000131564	0.000170958	8	0.5	CI	0.117408	0.188638
Solimonas	0	0	5	0	0.000345072	0.000453314	8	0.5	CI	0.117408	0.188638
Paenarthrobacter	0	0	5	0	0.000392389	0.000653163	8	0.5	CI	0.117408	0.188638
Tetragenococcus	0	0	5	0	0.000187347	0.00037297	8	0.5	CI	0.117408	0.188638
Nitratiruptor	0	0	5	0	0.00160419	0.00303884	8	0.5	CI	0.117408	0.188638
Dokdonia	0	0	5	0	0.000634856	0.000826196	8	0.5	CI	0.117408	0.188638
Salipiger	0	0	5	0	0.000505362	0.000769071	8	0.5	CI	0.117408	0.188638
Pimelobacter	0	0	5	0	0.000226709	0.000291793	8	0.5	CI	0.117408	0.188638
Elusimicrobium	0	0	5	0	0.000330788	0.000555469	8	0.5	CI	0.117408	0.188638
Thermobifida	0	0	5	0	0.000432611	0.00064049	8	0.5	CI	0.117408	0.188638
Simkania	0	0	5	0	0.0019329	0.0039342	8	0.5	CI	0.117408	0.188638
Succinatimonas	0	0	5	0	0.000345247	0.000447627	8	0.5	CI	0.117408	0.188638
Oleispira	0	0	5	0	0.000677322	0.00132297	8	0.5	CI	0.117408	0.188638
Lechevalieria	0	0	5	0	0.000199802	0.000242846	8	0.5	CI	0.117408	0.188638
Morganella	0	0	5	0	0.000233665	0.000336043	8	0.5	CI	0.117408	0.188638
Rhodopseudomonas	0	0	5	0	0.00136737	0.00339083	8	0.5	CI	0.117408	0.188638
Chitiniphilus	0	0	5	0	0.000375477	0.00064851	8	0.5	CI	0.117408	0.188638
Rivularia	0	0	5	0	0.000534321	0.000860135	8	0.5	CI	0.117408	0.188638
Saprospira	0	0	5	0	0.000265427	0.000409433	8	0.5	CI	0.117408	0.188638
Nevskia	0	0	5	0	0.000180875	0.000209334	8	0.5	CI	0.117408	0.188638
Trichophyton	0.00265544	0.00235869	10	0.75	0.00298247	0.00889392	6	0.2	BP	0.117408	0.188638
Humibacter	0	0	5	0	0.000157065	0.000209742	8	0.5	CI	0.117408	0.188638
Budvicia	0	0	5	0	0.000209257	0.00024938	8	0.5	CI	0.117408	0.188638
Pseudoalteromonas	0.00505253	0.00727179	5	0.75	0.0127188	0.0101308	9	0.9	CI	0.119388	0.191553
Bibersteinia	0.000199128	0.000238595	5	0.5	0.00490363	0.0064289	9	0.7	CI	0.128844	0.205579
Sp31virus	0.00294817	0.0030951	10	1	0.00150805	0.00252437	6	0.5	BP	0.128844	0.205579
Peptoanaerobacter	0.000459136	0.000532473	5	0.5	0.00690456	0.00811384	9	0.7	CI	0.128844	0.205579
Aneurinibacillus	0.000238343	0.000298643	5	0.5	0.00334896	0.00326081	9	0.7	CI	0.128844	0.205579
Centipeda	0.000231731	0.0002687	5	0.5	0.00146805	0.00149933	9	0.8	CI	0.133222	0.211685
Rudanella	0.000578202	0.00110674	5	0.5	0.00240219	0.0022918	9	0.8	CI	0.133222	0.211685
Salinispora	0.000313219	0.000411904	5	0.5	0.00757625	0.00993259	9	0.8	CI	0.133222	0.211685
Thiorhodococcus	0.0198064	0.0176648	10	0.75	0.00241912	0.0022106	6	0.8	BP	0.135832	0.215535
Nitrosospira	0.00102564	0.00171555	10	0.5	9.4459e-05	0.000298706	7	0.1	BP	0.139979	0.221347
Ilumatobacter	0.000139996	0.000279992	5	0.25	0.000861253	0.000892524	9	0.7	CI	0.141032	0.221347
Sorangium	0.00424738	0.00576228	10	0.75	0.00116587	0.00264418	6	0.5	BP	0.141032	0.221347
Desulfitibacter	8.5743e-05	0.000171486	5	0.25	0.00235143	0.00405767	9	0.7	CI	0.141032	0.221347
Marinithermus	0.00015856	0.00031712	5	0.25	0.00326435	0.00571362	9	0.7	CI	0.141032	0.221347
Gilliamella	0.000116116	0.000232232	5	0.25	0.000974874	0.00112825	9	0.7	CI	0.141032	0.221347
Brachymonas	0.000106157	0.000212313	5	0.25	0.00172021	0.00424857	9	0.7	CI	0.141032	0.221347
Phycicoccus	7.9804e-05	0.000159608	5	0.25	0.000523626	0.000536247	9	0.7	CI	0.141032	0.221347
Grimontia	0.0053549	0.00736533	5	1	0.0131386	0.00833988	9	1	CI	0.141858	0.221738
Niabella	0.00412989	0.00257947	5	1	0.0170201	0.0197284	9	1	CI	0.141858	0.221738
Arcobacter	0.00566825	0.00712293	5	1	0.0177421	0.0218469	9	1	CI	0.141858	0.221738
Blastopirellula	0.000123256	0.000246511	5	0.25	0.00209083	0.00327348	8	0.6	CI	0.151376	0.234388
Chthonomonas	2.5995e-05	5.199e-05	5	0.25	0.000517	0.000581866	8	0.6	CI	0.151376	0.234388
Thiocystis	8.3254e-05	0.000166509	5	0.25	0.00201123	0.00319869	8	0.6	CI	0.151376	0.234388
Paraburkholderia	4.0351e-05	8.0702e-05	5	0.25	0.0024812	0.00269364	8	0.6	CI	0.151376	0.234388
Polaromonas	5.548e-05	0.00011096	5	0.25	0.0018164	0.00258817	8	0.6	CI	0.151376	0.234388
Pelodictyon	0.00010658	0.000213161	5	0.25	0.00113753	0.00114246	8	0.6	CI	0.151376	0.234388
Leptonema	5.3115e-05	0.000106231	5	0.25	0.00177652	0.00197994	8	0.6	CI	0.151376	0.234388
Methylomicrobium	0.0147394	0.0207563	10	0.75	0.000945248	0.00108091	6	0.7	BP	0.152713	0.235155
Agaricus	0.0014387	0.00287739	9	0.25	0	0	7	0	BP	0.154729	0.235155
Fusarium	0.00179957	0.00359915	9	0.25	0	0	7	0	BP	0.154729	0.235155
Meyerozyma	0.000579344	0.00115869	9	0.25	0	0	7	0	BP	0.154729	0.235155
Xylella	0.000139361	0.000278722	9	0.25	0	0	7	0	BP	0.154729	0.235155
Martelella	0.00101251	0.00202503	9	0.25	0	0	7	0	BP	0.154729	0.235155
Sphingopyxis	0.000150002	0.000300004	9	0.25	0	0	7	0	BP	0.154729	0.235155
Loktanella	0.000261756	0.000523513	9	0.25	0	0	7	0	BP	0.154729	0.235155
Marssonina	0.00186198	0.00372396	9	0.25	0	0	7	0	BP	0.154729	0.235155
Novosphingobium	0.00240416	0.00480831	9	0.25	0	0	7	0	BP	0.154729	0.235155
Candidatus_Hodgkinia	0.000342972	0.000685944	9	0.25	0	0	7	0	BP	0.154729	0.235155
Azorhizobium	0.000571773	0.00114354	9	0.25	0	0	7	0	BP	0.154729	0.235155
Chelativorans	0.000272273	0.000544545	9	0.25	0	0	7	0	BP	0.154729	0.235155
Glomus	0.000327195	0.000654391	9	0.25	0	0	7	0	BP	0.154729	0.235155
Desulfocapsa	0.00698571	0.00472994	10	0.75	0.00231076	0.00169392	6	0.9	BP	0.156843	0.237428
Acinetobacter	0.00269056	0.00475631	5	0.75	0.00762551	0.00608232	9	0.9	CI	0.156843	0.237428
Belliella	0.00136623	0.00208554	5	0.75	0.00589867	0.00792322	9	0.9	CI	0.156843	0.237428
Marivirga	0.00166042	0.00247149	10	0.75	0.000285193	0.000616693	7	0.3	BP	0.158677	0.239889
Desulfotalea	0.0006555	0.001311	5	0.25	0.00235314	0.00302471	8	0.8	CI	0.169429	0.255474
Sphingobium	0.00865521	0.0099362	10	0.75	0.000763358	0.00106681	6	0.6	BP	0.169429	0.255474
Gloeocapsa	0.0031513	0.00264592	5	0.75	0.015399	0.0158977	8	0.8	CI	0.177193	0.260391
Subdoligranulum	0.000471797	0.000450007	5	0.75	0.00756615	0.00707703	8	0.8	CI	0.177193	0.260391
Idiomarina	0.00242351	0.00399806	5	0.5	0.00447141	0.0029443	8	0.9	CI	0.177193	0.260391
Bernardetia	0.00393725	0.0031964	10	1	0.0013074	0.00121726	6	0.8	BP	0.178631	0.260391
Jerseyvirus	0	0	6	0	0.000689914	0.0013917	8	0.4	CI	0.183991	0.260391
Cyberlindnera	0	0	6	0	0.009049	0.0274148	8	0.4	CI	0.183991	0.260391
Citromicrobium	0	0	6	0	0.00024497	0.000546999	8	0.4	CI	0.183991	0.260391
Chromobacterium	0	0	6	0	0.000507758	0.000793502	8	0.4	CI	0.183991	0.260391
Cloacibacillus	0	0	6	0	0.000285432	0.000374373	8	0.4	CI	0.183991	0.260391
Methylomarinum	0	0	6	0	0.000123175	0.000262757	8	0.4	CI	0.183991	0.260391
Aliagarivorans	0	0	6	0	0.000307991	0.000524316	8	0.4	CI	0.183991	0.260391
Citricoccus	0	0	6	0	0.000137146	0.000216246	8	0.4	CI	0.183991	0.260391
Gryllotalpicola	0	0	6	0	0.000184959	0.0002422	8	0.4	CI	0.183991	0.260391
Desulfatiglans	0	0	6	0	0.00188612	0.00400074	8	0.4	CI	0.183991	0.260391
Sphaerulina	0	0	6	0	0.000361884	0.000551922	8	0.4	CI	0.183991	0.260391
Chondromyces	0	0	6	0	0.000562535	0.00122654	8	0.4	CI	0.183991	0.260391
Glaciibacter	0	0	6	0	0.000172006	0.000275556	8	0.4	CI	0.183991	0.260391
Aquifex	0	0	6	0	0.000717717	0.00155885	8	0.4	CI	0.183991	0.260391
Methanohalobium	0	0	6	0	0.000554125	0.00116971	8	0.4	CI	0.183991	0.260391
Dasania	0	0	6	0	0.000452872	0.000991651	8	0.4	CI	0.183991	0.260391
Marinococcus	0	0	6	0	0.000978808	0.00139843	8	0.4	CI	0.183991	0.260391
Marinitoga	0	0	6	0	0.000153946	0.000264015	8	0.4	CI	0.183991	0.260391
Streptosporangium	0	0	6	0	0.000129053	0.000194932	8	0.4	CI	0.183991	0.260391
Chitinimonas	0	0	6	0	0.00049622	0.000728234	8	0.4	CI	0.183991	0.260391
Salsuginibacillus	0	0	6	0	0.00089446	0.0016382	8	0.4	CI	0.183991	0.260391
Anaerolinea	0	0	6	0	0.000128832	0.000191767	8	0.4	CI	0.183991	0.260391
Sfi11virus	0	0	6	0	0.000513353	0.000996868	8	0.4	CI	0.183991	0.260391
Herbaspirillum	0	0	6	0	0.000378059	0.000530151	8	0.4	CI	0.183991	0.260391
Acidaminococcus	0	0	6	0	0.000671593	0.00121603	8	0.4	CI	0.183991	0.260391
Enterocytozoon	0	0	6	0	0.000330678	0.000703639	8	0.4	CI	0.183991	0.260391
Amorphus	0	0	6	0	0.000267586	0.000500719	8	0.4	CI	0.183991	0.260391
Acidothermus	0	0	6	0	0.000358412	0.000494117	8	0.4	CI	0.183991	0.260391
Deefgea	0	0	6	0	0.000185961	0.000268731	8	0.4	CI	0.183991	0.260391
Dyella	0	0	6	0	8.4743e-05	0.000136225	8	0.4	CI	0.183991	0.260391
Thalassobium	0	0	6	0	0.000178533	0.000263393	8	0.4	CI	0.183991	0.260391
Pyrenophora	0	0	6	0	0.00824382	0.0169606	8	0.4	CI	0.183991	0.260391
Sulfuricella	0	0	6	0	0.000201351	0.000354075	8	0.4	CI	0.183991	0.260391
Frateuria	0	0	6	0	0.000294952	0.000432029	8	0.4	CI	0.183991	0.260391
Modestobacter	0	0	6	0	0.000197092	0.000299481	8	0.4	CI	0.183991	0.260391
Ottowia	0	0	6	0	0.00037315	0.000650817	8	0.4	CI	0.183991	0.260391
Veillonella	0	0	6	0	0.000867014	0.00165477	8	0.4	CI	0.183991	0.260391
Magnetococcus	0	0	6	0	0.00022988	0.000324984	8	0.4	CI	0.183991	0.260391
Candidatus_Aquiluna	0	0	6	0	0.000158113	0.000217298	8	0.4	CI	0.183991	0.260391
Olivibacter	0	0	6	0	0.000706558	0.00149712	8	0.4	CI	0.183991	0.260391
Delftia	0	0	6	0	0.000421413	0.000744838	8	0.4	CI	0.183991	0.260391
Rhodoferax	0	0	6	0	0.000322358	0.000497926	8	0.4	CI	0.183991	0.260391
Actinopolymorpha	0	0	6	0	0.000130921	0.000196141	8	0.4	CI	0.183991	0.260391
Stomatobaculum	0	0	6	0	0.000315979	0.000538407	8	0.4	CI	0.183991	0.260391
Actinobaculum	0	0	6	0	0.000144068	0.000226486	8	0.4	CI	0.183991	0.260391
Gemmobacter	0	0	6	0	0.00125353	0.00247929	8	0.4	CI	0.183991	0.260391
Desulfobacter	0.00022319	0.00044638	5	0.25	0.00271478	0.00382769	8	0.7	CI	0.185249	0.261529
Syntrophobacter	0.00197677	0.00210464	10	0.75	0.000547185	0.000908657	7	0.5	BP	0.185249	0.261529
Sphingomonas	0.00257704	0.00395972	5	1	0.00616158	0.00430187	8	0.9	CI	0.187812	0.263211
Escherichia	0.023879	0.0263612	5	1	0.0473902	0.0202471	8	1	CI	0.187812	0.263211
Photobacterium	0.460798	0.576618	10	1	0.0317676	0.0214376	6	1	BP	0.187812	0.263211
Endozoicomonas	0.0173636	0.00651283	10	1	0.0121223	0.00703128	6	0.9	BP	0.187812	0.263211
Bradyrhizobium	0.00452734	0.00377879	5	1	0.0281485	0.0569232	8	1	CI	0.187812	0.263211
Microcystis	0.0131351	0.00759862	10	1	0.00609899	0.00458216	6	0.9	BP	0.187812	0.263211
Eggerthia	0.000375575	0.00075115	5	0.25	0.00442941	0.00598744	8	0.6	CI	0.199258	0.277563
Vi1virus	0.000936713	0.000784506	10	0.75	0.000286129	0.000571063	7	0.4	BP	0.199258	0.277563
Trueperella	8.7506e-05	0.000175011	5	0.25	0.000632661	0.000813869	8	0.6	CI	0.199258	0.277563
Pusillimonas	3.7071e-05	7.4143e-05	5	0.25	0.00102548	0.00188165	8	0.6	CI	0.199258	0.277563
Salinivibrio	0.00330971	0.00536395	10	0.75	0.000485795	0.000962223	7	0.4	BP	0.199258	0.277563
Chaetomium	0.00148115	0.0018452	10	0.75	0.00754613	0.0221785	7	0.2	BP	0.216415	0.301099
Intrasporangium	0.000130734	0.000167583	5	0.5	0.000917842	0.0010808	8	0.7	CI	0.21892	0.30385
Cedecea	0.00032598	0.000528176	5	0.5	0.00310075	0.00351414	8	0.7	CI	0.21892	0.30385
Glaciecola	0.00161739	0.00138713	10	1	0.000707308	0.00125724	7	0.6	BP	0.22417	0.31039
Orenia	0.00105791	0.00178612	5	0.5	0.00267788	0.00177756	8	0.8	CI	0.22417	0.31039
Methanospirillum	0.000748761	0.00112532	5	0.5	0.00201082	0.00207953	8	0.9	CI	0.227278	0.313938
Caldithrix	0.00170568	0.00198408	5	0.5	0.0222877	0.0368656	8	0.9	CI	0.227278	0.313938
Empedobacter	0.00244816	0.00228455	10	1	0.00107261	0.000719497	7	0.8	BP	0.22882	0.314559
Psychroflexus	0.005806	0.00386291	10	1	0.00354604	0.00279807	7	0.8	BP	0.22882	0.314559
Psychrobacter	0.00176588	0.000670588	5	1	0.00310352	0.00221305	8	0.8	CI	0.22882	0.314559
Leisingera	0.000640781	0.000401587	5	1	0.00155707	0.0016023	8	0.8	CI	0.22882	0.314559
Caldimonas	0.000252122	0.000504244	5	0.25	0.00139438	0.0028088	8	0.7	CI	0.238969	0.328033
Nodosilinea	0.113076	0.199446	10	1	0.00284508	0.00390934	7	1	BP	0.23976	0.328033
Shewanella	7.53367	8.40363	10	1	3.6604	3.4282	7	1	BP	0.23976	0.328033
Comamonas	0.00886669	0.00837585	5	1	0.0159336	0.011721	8	1	CI	0.23976	0.328033
Bartonella	0.001445	0.00248351	9	0.5	9.9979e-05	0.000245427	7	0.2	BP	0.249558	0.341033
Oligella	0.00129979	0.00117528	10	0.75	0.000623512	0.000606345	7	0.7	BP	0.252619	0.344806
Advenella	7.4771e-05	0.000149542	6	0.25	0.00083719	0.00181723	8	0.6	CI	0.257362	0.34923
Anaeroglobus	0.000237809	0.000475619	6	0.25	0.00248012	0.00342916	8	0.6	CI	0.257362	0.34923
Cryobacterium	7.1227e-05	0.000142453	6	0.25	0.000765773	0.00172567	8	0.6	CI	0.257362	0.34923
Alicycliphilus	0.000133335	0.00026667	6	0.25	0.000421099	0.000448065	8	0.6	CI	0.257362	0.34923
Sporocytophaga	0.00254656	0.00468941	5	0.75	0.00620887	0.00548456	8	0.9	CI	0.257375	0.34923
Alkalibacillus	4.9684e-05	5.7448e-05	6	0.5	0.00315376	0.00456907	8	0.6	CI	0.269606	0.360879
Dechloromonas	7.7185e-05	0.000154369	6	0.25	0.00263289	0.00525375	8	0.5	CI	0.272945	0.360879
Schlesneria	4.6454e-05	9.2907e-05	6	0.25	0.000470386	0.000593277	8	0.5	CI	0.272945	0.360879
Rahnella	7.9025e-05	0.000158051	6	0.25	0.00215692	0.00562838	8	0.5	CI	0.272945	0.360879
Methyloversatilis	0.000335243	0.000617146	6	0.5	0.00242272	0.00395381	8	0.7	CI	0.278024	0.360879
Kosakonia	0	0	6	0	0.000274198	0.000582034	8	0.3	CI	0.279117	0.360879
Chrysiogenes	0	0	6	0	0.000620722	0.00141874	8	0.3	CI	0.279117	0.360879
Ectothiorhodospira	0	0	6	0	0.000173958	0.000359757	8	0.3	CI	0.279117	0.360879
Arenitalea	0	0	6	0	0.000109908	0.000215473	8	0.3	CI	0.279117	0.360879
Methylobacillus	0	0	6	0	0.000161122	0.000269133	8	0.3	CI	0.279117	0.360879
Piscirickettsia	0	0	6	0	9.2858e-05	0.000168417	8	0.3	CI	0.279117	0.360879
Polymorphum	0	0	6	0	0.000102877	0.000206439	8	0.3	CI	0.279117	0.360879
Leifsonia	0	0	6	0	0.00013559	0.000262344	8	0.3	CI	0.279117	0.360879
Syntrophorhabdus	0	0	6	0	0.000577015	0.00123495	8	0.3	CI	0.279117	0.360879
Caminibacter	0	0	6	0	9.0849e-05	0.000186365	8	0.3	CI	0.279117	0.360879
Massilia	0	0	6	0	0.000121289	0.000243162	8	0.3	CI	0.279117	0.360879
Azohydromonas	0	0	6	0	0.000292304	0.000791612	8	0.3	CI	0.279117	0.360879
Thermosipho	0	0	6	0	0.000436822	0.000833763	8	0.3	CI	0.279117	0.360879
Desulforegula	0	0	6	0	0.000465092	0.000872247	8	0.3	CI	0.279117	0.360879
Lamprocystis	0	0	6	0	8.4604e-05	0.000148109	8	0.3	CI	0.279117	0.360879
Bryobacter	0	0	6	0	0.000369677	0.000811755	8	0.3	CI	0.279117	0.360879
Gordonia	0	0	6	0	0.00179795	0.00501574	8	0.3	CI	0.279117	0.360879
Tatumella	0	0	6	0	0.000419364	0.00116759	8	0.3	CI	0.279117	0.360879
Kazachstania	0	0	6	0	0.000308119	0.000641511	8	0.3	CI	0.279117	0.360879
Congregibacter	0	0	6	0	0.000332276	0.000726272	8	0.3	CI	0.279117	0.360879
Fervidobacterium	0	0	6	0	0.000546223	0.00118294	8	0.3	CI	0.279117	0.360879
Se1virus	0	0	6	0	0.000194286	0.000320667	8	0.3	CI	0.279117	0.360879
Aminiphilus	0	0	6	0	0.00035314	0.000859495	8	0.3	CI	0.279117	0.360879
Thioalkalimicrobium	0	0	6	0	0.000153219	0.000260223	8	0.3	CI	0.279117	0.360879
Maritimibacter	0	0	6	0	0.000129251	0.000237267	8	0.3	CI	0.279117	0.360879
Archaeoglobus	0	0	6	0	0.000453479	0.000821484	8	0.3	CI	0.279117	0.360879
Mitsuokella	0	0	6	0	8.5661e-05	0.000159782	8	0.3	CI	0.279117	0.360879
Hyalangium	0	0	6	0	0.00128433	0.00381349	8	0.3	CI	0.279117	0.360879
Thiorhodovibrio	0	0	6	0	0.000206636	0.000569709	8	0.3	CI	0.279117	0.360879
Serinicoccus	0	0	6	0	0.000136421	0.000264993	8	0.3	CI	0.279117	0.360879
Aestuariibacter	0	0	6	0	0.000356277	0.000907532	8	0.3	CI	0.279117	0.360879
Nitritalea	0	0	6	0	9.258e-05	0.000181858	8	0.3	CI	0.279117	0.360879
Mogibacterium	0	0	6	0	0.000171464	0.00031096	8	0.3	CI	0.279117	0.360879
Phycisphaera	0	0	6	0	0.000113139	0.000266778	8	0.3	CI	0.279117	0.360879
Rhodospirillum	0	0	6	0	0.0004351	0.000861114	8	0.3	CI	0.279117	0.360879
Halorhodospira	0	0	6	0	0.000338158	0.000721555	8	0.3	CI	0.279117	0.360879
Alkanindiges	0	0	6	0	0.000142964	0.000347355	8	0.3	CI	0.279117	0.360879
Alphavirus	0.00129884	0.00121751	6	0.75	0.0537063	0.108636	8	0.8	CI	0.286716	0.369047
Coleofasciculus	0.130717	0.21425	10	0.75	0.000899205	0.000694368	7	0.8	BP	0.286716	0.369047
Thauera	0.00126321	0.00112288	6	0.75	0.00392111	0.00478341	8	0.8	CI	0.286716	0.369047
Proteus	0.00460872	0.00624686	10	1	0.00174345	0.00228828	7	0.7	BP	0.286716	0.369047
Fluviicola	0.00613737	0.0031503	10	1	0.00333971	0.00289789	7	0.8	BP	0.288314	0.369864
Desulfobacterium	0.00262198	0.00362966	6	1	0.00993242	0.00889068	8	0.8	CI	0.288314	0.369864
Mesonia	0.00283269	0.00185916	10	1	0.0041144	0.00843734	7	0.8	BP	0.288314	0.369864
Methylomonas	0.000503113	0.00100622	6	0.25	0.00112052	0.00145552	8	0.7	CI	0.302835	0.38744
Labrenzia	0.00274166	0.00438447	9	0.75	0.000337291	0.000360393	7	0.5	BP	0.302835	0.38744
Microscilla	0.00624228	0.0101723	6	1	0.0104715	0.00698033	8	0.9	CI	0.303696	0.38744
Citrobacter	0.00740028	0.00678358	6	1	0.0409087	0.0718898	8	1	CI	0.303696	0.38744
Lichtheimia	0.135203	0.130071	10	1	0.252814	0.488137	7	1	BP	0.303696	0.38744
Mesorhizobium	0.00397143	0.00305001	9	0.75	0.00227162	0.00195561	7	0.9	BP	0.321666	0.409911
Acetomicrobium	0.000352574	0.000705147	6	0.25	0.000913728	0.0010224	8	0.6	CI	0.326282	0.414876
Zymomonas	9.3105e-05	0.000186209	6	0.25	0.00148501	0.00293376	8	0.6	CI	0.326282	0.414876
Desulfarculus	0.000142494	0.000230067	6	0.5	0.00140633	0.00221541	8	0.6	CI	0.338681	0.430166
Amycolatopsis	0.000314047	0.000572805	6	0.5	0.00085114	0.000900699	8	0.7	CI	0.347149	0.438791
Prosthecochloris	0.000189158	0.000314896	6	0.5	0.00235884	0.00360063	8	0.7	CI	0.347149	0.438791
Hippea	0.00147817	0.00148458	9	0.75	0.000679717	0.00094845	7	0.6	BP	0.347149	0.438791
Lewinella	0.00598413	0.0119683	6	0.25	0.00358748	0.00376249	8	0.8	CI	0.347149	0.438791
Leucothrix	0.000158771	0.000317541	6	0.25	0.000408687	0.000485448	8	0.5	CI	0.347376	0.438791
Rhodonellum	0.00898988	0.0119473	9	0.75	0.00166697	0.00166322	7	0.8	BP	0.355848	0.448018
Janthinobacterium	0.00149859	0.00245391	6	0.5	0.00231967	0.0028864	8	0.9	CI	0.355848	0.448018
Methylacidiphilum	0.000609651	0.000752142	6	0.5	0.00425787	0.00629772	8	0.9	CI	0.355848	0.448018
Tenacibaculum	0.00746021	0.00442194	9	1	0.00459118	0.00489574	7	0.8	BP	0.357442	0.449044
Desulfococcus	0.00849575	0.00548489	9	1	0.00497452	0.00532709	7	0.8	BP	0.357442	0.449044
Heterobasidion	0.00463184	0.00757762	9	0.5	0.000380478	0.00116865	7	0.3	BP	0.364679	0.457636
Treponema	0.190123	0.123287	9	1	0.116058	0.0908469	7	1	BP	0.373626	0.467845
Oceanimonas	0.00930963	0.00608389	6	1	0.0130382	0.0109345	8	0.9	CI	0.373626	0.467845
Janibacter	0.000270937	0.000541874	6	0.25	0.000413195	0.00048612	8	0.7	CI	0.377141	0.471222
Desulfatirhabdium	0.000476477	0.000952954	6	0.25	0.00079337	0.00083972	8	0.7	CI	0.377141	0.471222
Haliea	0.00112377	0.00132536	9	0.5	0.000243853	0.000396624	7	0.4	BP	0.389027	0.485546
Ramlibacter	0	0	6	0	0.000124487	0.000303308	8	0.2	CI	0.416696	0.489331
Cylindrospermum	0	0	6	0	0.00309482	0.00967505	8	0.2	CI	0.416696	0.489331
Thermobacillus	0	0	6	0	0.000103054	0.000222686	8	0.2	CI	0.416696	0.489331
Starkeya	0	0	6	0	0.000127361	0.000305286	8	0.2	CI	0.416696	0.489331
Methanofollis	0	0	6	0	5.2765e-05	0.000114376	8	0.2	CI	0.416696	0.489331
Neptuniibacter	0	0	6	0	0.000624903	0.0013808	8	0.2	CI	0.416696	0.489331
Thermocrinis	0	0	6	0	6.2439e-05	0.000132178	8	0.2	CI	0.416696	0.489331
Verminephrobacter	0	0	6	0	2.883e-05	6.188e-05	8	0.2	CI	0.416696	0.489331
Bermanella	0	0	6	0	0.000328133	0.000718008	8	0.2	CI	0.416696	0.489331
Rickettsia	0	0	6	0	6.6665e-05	0.000168544	8	0.2	CI	0.416696	0.489331
Methylohalobius	0	0	6	0	0.000153057	0.000344197	8	0.2	CI	0.416696	0.489331
Methylococcus	0	0	6	0	0.000270729	0.000573708	8	0.2	CI	0.416696	0.489331
Acetohalobium	0	0	6	0	0.000449984	0.000978379	8	0.2	CI	0.416696	0.489331
Propionigenium	0	0	6	0	0.000242966	0.000525727	8	0.2	CI	0.416696	0.489331
Deferribacter	0	0	6	0	0.000549682	0.0011796	8	0.2	CI	0.416696	0.489331
Hydrogenobacter	0	0	6	0	0.000324553	0.00070745	8	0.2	CI	0.416696	0.489331
P23virus	0	0	6	0	0.000264373	0.000560285	8	0.2	CI	0.416696	0.489331
Singulisphaera	0	0	6	0	0.000794619	0.00172489	8	0.2	CI	0.416696	0.489331
Oceanithermus	0	0	6	0	0.000395029	0.000848606	8	0.2	CI	0.416696	0.489331
Chelatococcus	0	0	6	0	5.1988e-05	0.000117954	8	0.2	CI	0.416696	0.489331
Kytococcus	0	0	6	0	3.3734e-05	7.5594e-05	8	0.2	CI	0.416696	0.489331
Ewingella	0	0	6	0	5.8859e-05	0.000179001	8	0.2	CI	0.416696	0.489331
Trichoderma	0	0	6	0	0.000209876	0.000453239	8	0.2	CI	0.416696	0.489331
Flexistipes	0	0	6	0	0.00050443	0.00120254	8	0.2	CI	0.416696	0.489331
Fimbriimonas	0	0	6	0	0.000589547	0.00129307	8	0.2	CI	0.416696	0.489331
Rhodomicrobium	0	0	6	0	0.000268056	0.000744068	8	0.2	CI	0.416696	0.489331
Leptothrix	0	0	6	0	0.000355616	0.00107056	8	0.2	CI	0.416696	0.489331
Thermococcus	0	0	6	0	8.182e-05	0.000197851	8	0.2	CI	0.416696	0.489331
Methylibium	0	0	6	0	0.000268103	0.000749642	8	0.2	CI	0.416696	0.489331
Asticcacaulis	0	0	6	0	0.000538524	0.00116403	8	0.2	CI	0.416696	0.489331
V5virus	0	0	6	0	3.6119e-05	7.644e-05	8	0.2	CI	0.416696	0.489331
Rudaea	0	0	6	0	5.9577e-05	0.000135173	8	0.2	CI	0.416696	0.489331
Beijerinckia	0	0	6	0	0.000117598	0.000258021	8	0.2	CI	0.416696	0.489331
Tetrapisispora	0	0	6	0	0.00046135	0.00133616	8	0.2	CI	0.416696	0.489331
Petrotoga	0	0	6	0	0.000393207	0.000838551	8	0.2	CI	0.416696	0.489331
Nitrospira	0	0	6	0	0.000513159	0.00113909	8	0.2	CI	0.416696	0.489331
Geothrix	0	0	6	0	8.5157e-05	0.000211442	8	0.2	CI	0.416696	0.489331
Methanohalophilus	0	0	6	0	0.000198674	0.000490327	8	0.2	CI	0.416696	0.489331
Alpharetrovirus	0	0	6	0	0.000140385	0.00034203	8	0.2	CI	0.416696	0.489331
Mycetocola	0	0	6	0	6.6461e-05	0.000145553	8	0.2	CI	0.416696	0.489331
Thalassolituus	0	0	6	0	0.00057706	0.00124643	8	0.2	CI	0.416696	0.489331
Paracoccidioides	0	0	6	0	0.0110042	0.0342345	8	0.2	CI	0.416696	0.489331
Gordonibacter	0	0	6	0	5.1347e-05	0.000147384	8	0.2	CI	0.416696	0.489331
Methanoculleus	0	0	6	0	9.0538e-05	0.000193887	8	0.2	CI	0.416696	0.489331
Nitrospina	0	0	6	0	0.000336998	0.000983373	8	0.2	CI	0.416696	0.489331
Gulosibacter	0	0	6	0	3.3016e-05	7.3986e-05	8	0.2	CI	0.416696	0.489331
Magnetospirillum	0	0	6	0	0.000103751	0.000229482	8	0.2	CI	0.416696	0.489331
Plesiocystis	0	0	6	0	0.00031187	0.000759129	8	0.2	CI	0.416696	0.489331
Saccharophagus	0	0	6	0	6.0709e-05	0.000130334	8	0.2	CI	0.416696	0.489331
Pseudoxanthomonas	0	0	6	0	0.000152034	0.000331082	8	0.2	CI	0.416696	0.489331
Porphyrobacter	0	0	6	0	0.000367086	0.000813511	8	0.2	CI	0.416696	0.489331
Desulfovermiculus	0	0	6	0	0.000115144	0.000245052	8	0.2	CI	0.416696	0.489331
Tepidiphilus	0	0	6	0	0.000249203	0.000756467	8	0.2	CI	0.416696	0.489331
Cafeteriavirus	0	0	6	0	0.0126754	0.0322008	8	0.2	CI	0.416696	0.489331
Candidatus_Protochlamydia	0	0	6	0	4.9663e-05	0.000142552	8	0.2	CI	0.416696	0.489331
Aquaspirillum	0	0	6	0	0.000132101	0.000299802	8	0.2	CI	0.416696	0.489331
Desulfonatronovibrio	0	0	6	0	0.000964432	0.00204233	8	0.2	CI	0.416696	0.489331
Azotobacter	0	0	6	0	2.2817e-05	5.0865e-05	8	0.2	CI	0.416696	0.489331
Nitratifractor	0.000548721	0.000790268	9	0.5	0.000276298	0.000612488	7	0.2	BP	0.42537	0.499009
Microbulbifer	0.000608327	0.000771636	6	0.5	0.00119937	0.00115745	8	0.7	CI	0.426324	0.499619
Thiomargarita	0.00693335	0.0118645	9	1	0.00170367	0.00193081	7	0.6	BP	0.43157	0.504227
K1gvirus	0.00559723	0.00283218	9	1	0.00895403	0.0145461	7	0.6	BP	0.43157	0.504227
Ralstonia	0.000930052	0.00109827	6	0.5	0.00361568	0.00491527	8	0.8	CI	0.43157	0.504227
Muromegalovirus	0.000856464	0.000791229	6	0.75	0.0161797	0.038263	8	0.8	CI	0.43465	0.507312
Moraxella	0.00154181	0.000946225	6	1	0.00371201	0.00399867	8	0.8	CI	0.436172	0.508059
Echinicola	0.00782688	0.00693047	9	1	0.0035971	0.00256085	7	0.8	BP	0.436172	0.508059
Lactococcus	0.018559	0.0260295	6	0.75	0.0218524	0.0167283	8	1	CI	0.453546	0.527231
Tricholoma	0.0240927	0.0190754	9	1	0.0496106	0.0875949	7	1	BP	0.453546	0.527231
Trabulsiella	0.00074459	0.00119841	9	0.5	0.000355533	0.000699933	7	0.3	BP	0.458287	0.531134
Phikmvvirus	9.4738e-05	0.000189476	6	0.25	0.00125512	0.00277967	8	0.4	CI	0.458287	0.531134
Thermincola	6.5771e-05	0.000131542	6	0.25	0.00103744	0.00182928	8	0.4	CI	0.458287	0.531134
Cystobacter	0.00752013	0.00534928	9	0.75	0.00450694	0.00701809	7	0.9	BP	0.479017	0.5546
Algicola	0.000687745	0.00137549	8	0.25	2.1907e-05	6.9278e-05	7	0.1	BP	0.486339	0.562513
Thermovibrio	0.000971031	0.00194206	6	0.25	0.00142638	0.00175033	8	0.6	CI	0.496764	0.572272
Desulfonatronum	0.000778177	0.00155635	6	0.25	0.000838099	0.00117149	8	0.6	CI	0.496764	0.572272
Hafnia	0.0016259	0.00274218	9	0.5	0.000193709	0.000215913	7	0.5	BP	0.496764	0.572272
Desulfosarcina	0.00117722	0.00235444	6	0.25	0.00148182	0.00229204	8	0.6	CI	0.496764	0.572272
Cronobacter	0.000910814	0.00106858	6	0.5	0.00145045	0.00162659	8	0.7	CI	0.515136	0.592252
Candida	0.0206573	0.0202675	9	0.75	0.015417	0.026229	7	0.6	BP	0.515136	0.592252
Klebsiella	0.00448425	0.00647686	6	0.5	0.00682908	0.00736815	8	0.8	CI	0.519895	0.597128
Robiginitalea	0.00376581	0.00118922	9	1	0.00466753	0.00565762	7	0.7	BP	0.522685	0.598542
Sclerotinia	0.000944404	0.000695065	9	0.75	0.000690947	0.000670636	7	0.8	BP	0.522685	0.598542
N4virus	0.0057763	0.00730488	9	1	0.00578687	0.00842446	7	0.7	BP	0.522685	0.598542
Algoriphagus	0.00546927	0.00485813	6	1	0.00749323	0.00446239	8	1	CI	0.539461	0.615915
Enterobacter	0.0099885	0.0098765	6	0.75	0.0112296	0.00815627	8	1	CI	0.539461	0.615915
Virgibacillus	0.00332421	0.00289492	6	1	0.010197	0.0105223	8	0.9	CI	0.539461	0.615915
Gillisia	0.00109309	0.00169067	9	0.75	0.000495726	0.000726551	7	0.5	BP	0.556006	0.634177
Roseobacter	0.00120623	0.0014008	8	0.5	0.00052232	0.00106901	7	0.3	BP	0.564038	0.640169
Atlantibacter	0.000140872	0.000281743	6	0.25	0.000270614	0.000437214	8	0.4	CI	0.564038	0.640169
Persephonella	5.0338e-05	0.000100675	6	0.25	0.000954564	0.00197677	8	0.4	CI	0.564038	0.640169
Mariprofundus	0.000139361	0.000278722	6	0.25	0.000338108	0.000575221	8	0.4	CI	0.564038	0.640169
Thiomonas	0.000165308	0.000330617	6	0.25	0.000499655	0.000835154	8	0.4	CI	0.564038	0.640169
T7virus	0.000142768	0.000131323	6	0.75	0.00934333	0.0183969	8	0.7	CI	0.567318	0.643258
Rhizobium	0.00258083	0.00402203	6	0.75	0.00262327	0.00267698	8	0.9	CI	0.571184	0.647005
Methylobacterium	0.000818047	0.00124613	8	0.5	0.000419362	0.000812857	7	0.4	BP	0.583587	0.659757
Maribacter	0.000681479	0.0010339	8	0.5	0.000502309	0.000838327	7	0.4	BP	0.583587	0.659757
Oceanospirillum	0.000941292	0.00188258	6	0.25	0.000844737	0.000846244	8	0.6	CI	0.597104	0.674376
Kosmotoga	0.00248271	0.00311775	8	0.75	0.00144998	0.00181964	7	0.6	BP	0.612698	0.675221
Fulvivirga	0.00544095	0.00562783	8	0.75	0.00347824	0.00534501	7	0.8	BP	0.619073	0.675221
Marinobacter	0.00310465	0.00314136	8	0.75	0.00198091	0.00179252	7	0.8	BP	0.619073	0.675221
Aequorivita	0.0101703	0.00677308	8	1	0.00987835	0.0124992	7	0.8	BP	0.620233	0.675221
Adhaeribacter	0.00340315	0.00404398	8	1	0.00171345	0.0016195	7	0.8	BP	0.620233	0.675221
Helicobacter	0.0052339	0.00444503	8	1	0.00695188	0.0113829	7	0.8	BP	0.620233	0.675221
Kamptonema	0	0	7	0	0.00184245	0.00582634	8	0.1	CI	0.635256	0.675221
Shimwellia	0	0	7	0	0.000138363	0.000437542	8	0.1	CI	0.635256	0.675221
Borrelia	0	0	7	0	6.5096e-05	0.000205851	8	0.1	CI	0.635256	0.675221
Candidatus_Paracaedibacter	0	0	7	0	7.1877e-05	0.000227296	8	0.1	CI	0.635256	0.675221
Twortvirus	0	0	7	0	3.7638e-05	0.000119023	8	0.1	CI	0.635256	0.675221
Methylosarcina	0	0	7	0	3.5182e-05	0.000111256	8	0.1	CI	0.635256	0.675221
Hylemonella	0	0	7	0	5.5298e-05	0.000174868	8	0.1	CI	0.635256	0.675221
Aureobasidium	0	0	7	0	4.77e-05	0.000150839	8	0.1	CI	0.635256	0.675221
Blastococcus	0	0	7	0	5.4769e-05	0.000173194	8	0.1	CI	0.635256	0.675221
Collimonas	0	0	7	0	4.044e-06	1.279e-05	8	0.1	CI	0.635256	0.675221
Sutterella	0	0	7	0	1.9895e-05	6.2912e-05	8	0.1	CI	0.635256	0.675221
Halobacteriovorax	0	0	7	0	3.5368e-05	0.000111844	8	0.1	CI	0.635256	0.675221
Fibroporia	0	0	7	0	0.0023909	0.00756069	8	0.1	CI	0.635256	0.675221
Caldisericum	0	0	7	0	1.9841e-05	6.2742e-05	8	0.1	CI	0.635256	0.675221
Ophiocordyceps	0	0	7	0	4.494e-06	1.4211e-05	8	0.1	CI	0.635256	0.675221
Leclercia	0	0	7	0	0.00013773	0.000435539	8	0.1	CI	0.635256	0.675221
Desulfonatronospira	0	0	7	0	0.000208012	0.000657792	8	0.1	CI	0.635256	0.675221
Succinivibrio	0	0	7	0	8.412e-06	2.6603e-05	8	0.1	CI	0.635256	0.675221
Neorhizobium	0	0	7	0	0.000858598	0.00271512	8	0.1	CI	0.635256	0.675221
Pluralibacter	0	0	7	0	1.5374e-05	4.8616e-05	8	0.1	CI	0.635256	0.675221
Leeia	0	0	7	0	1.6329e-05	5.1635e-05	8	0.1	CI	0.635256	0.675221
Kpp10virus	0	0	7	0	0.00068669	0.00217151	8	0.1	CI	0.635256	0.675221
Dietzia	0	0	7	0	5.258e-06	1.6627e-05	8	0.1	CI	0.635256	0.675221
Coniophora	0	0	7	0	6.1479e-05	0.000194415	8	0.1	CI	0.635256	0.675221
Desulfurococcus	0	0	7	0	2.7673e-05	8.7508e-05	8	0.1	CI	0.635256	0.675221
Debaryomyces	0	0	7	0	5.1519e-05	0.000162917	8	0.1	CI	0.635256	0.675221
Actinotalea	0	0	7	0	5.8842e-05	0.000186074	8	0.1	CI	0.635256	0.675221
Geopsychrobacter	0	0	7	0	4.8041e-05	0.000151918	8	0.1	CI	0.635256	0.675221
Serendipita	0	0	7	0	6.6664e-05	0.000210811	8	0.1	CI	0.635256	0.675221
Zunongwangia	0	0	7	0	2.6954e-05	8.5236e-05	8	0.1	CI	0.635256	0.675221
Pseudonocardia	0	0	7	0	4.824e-06	1.5254e-05	8	0.1	CI	0.635256	0.675221
Ketogulonicigenium	0	0	7	0	2.4314e-05	7.6886e-05	8	0.1	CI	0.635256	0.675221
Hapunavirus	0	0	7	0	8.912e-06	2.8181e-05	8	0.1	CI	0.635256	0.675221
Pseudoramibacter	0	0	7	0	2.696e-06	8.526e-06	8	0.1	CI	0.635256	0.675221
Pseudobacteroides	0	0	7	0	3.7378e-05	0.000118199	8	0.1	CI	0.635256	0.675221
Phyllobacterium	0	0	7	0	6.491e-06	2.0527e-05	8	0.1	CI	0.635256	0.675221
Naumovozyma	0	0	7	0	9.4221e-05	0.000297954	8	0.1	CI	0.635256	0.675221
Azospira	0	0	7	0	8.2179e-05	0.000259872	8	0.1	CI	0.635256	0.675221
Acidobacterium	0	0	7	0	4.694e-06	1.4845e-05	8	0.1	CI	0.635256	0.675221
Thermochromatium	0	0	7	0	4.77e-05	0.000150839	8	0.1	CI	0.635256	0.675221
Parastagonospora	0	0	7	0	2.8499e-05	9.0123e-05	8	0.1	CI	0.635256	0.675221
Anaerovibrio	0	0	7	0	8.409e-05	0.000265916	8	0.1	CI	0.635256	0.675221
Bipolaris	0	0	7	0	0.00230235	0.00728067	8	0.1	CI	0.635256	0.675221
Hamadaea	0	0	7	0	3.4635e-05	0.000109526	8	0.1	CI	0.635256	0.675221
Verrucosispora	0	0	7	0	3.7556e-05	0.000118762	8	0.1	CI	0.635256	0.675221
Terasakiella	0	0	7	0	1.061e-05	3.3553e-05	8	0.1	CI	0.635256	0.675221
Oerskovia	0	0	7	0	8.215e-06	2.5979e-05	8	0.1	CI	0.635256	0.675221
Thermodesulfovibrio	0	0	7	0	2.4889e-05	7.8706e-05	8	0.1	CI	0.635256	0.675221
Thermithiobacillus	0	0	7	0	7.9014e-05	0.000249865	8	0.1	CI	0.635256	0.675221
Perlucidibaca	0	0	7	0	2.146e-05	6.7864e-05	8	0.1	CI	0.635256	0.675221
Salinimonas	0	0	7	0	1.9376e-05	6.1271e-05	8	0.1	CI	0.635256	0.675221
T4virus	0	0	7	0	0.000111519	0.000352653	8	0.1	CI	0.635256	0.675221
Alteromonas	0.00699682	0.00977634	6	1	0.0065965	0.00445814	8	0.9	CI	0.635365	0.675221
Syntrophobotulus	0.0109887	0.00990887	8	0.75	0.00686715	0.00408668	7	1	BP	0.635365	0.675221
Capnocytophaga	0.0298011	0.0203712	6	1	0.0358249	0.0126192	8	1	CI	0.635365	0.675221
Salmonella	0.0127323	0.0138687	6	1	0.0200299	0.0160179	8	1	CI	0.635365	0.675221
Candidatus_Arthromitus	0.00359328	0.00295449	6	1	0.00764744	0.00826142	8	0.9	CI	0.635365	0.675221
Paraglaciecola	0.00836621	0.00903545	8	1	0.0046576	0.00426443	7	0.9	BP	0.635365	0.675221
Franconibacter	0.000181342	0.000362683	8	0.25	0.000448409	0.00141799	7	0.1	BP	0.642579	0.682259
Haliscomenobacter	0.011448	0.0204164	7	0.75	0.0049775	0.00572599	8	0.9	CI	0.671033	0.711814
Rozella	0.00217014	0.00385094	8	0.5	0.012794	0.0390124	7	0.3	BP	0.680311	0.715724
Kluyvera	0.000215333	0.000248689	8	0.5	0.000293721	0.000590713	7	0.3	BP	0.680311	0.715724
Methylocystis	0.000210503	0.000421007	7	0.25	0.000466492	0.00107975	8	0.4	CI	0.680311	0.715724
Gemmatirosa	0.000237809	0.000475619	7	0.25	0.000379904	0.000513426	8	0.4	CI	0.680311	0.715724
Aspergillus	0.00499471	0.00918303	8	0.5	0.00727973	0.0205303	7	0.3	BP	0.680311	0.715724
Desulfurivibrio	3.162e-05	6.3239e-05	7	0.25	0.00151211	0.00333184	8	0.4	CI	0.680311	0.715724
Truepera	0.000880846	0.00102039	8	0.5	0.000559135	0.00114813	7	0.3	BP	0.680311	0.715724
Sulfurimonas	4.3343e-05	8.6685e-05	7	0.25	0.00326565	0.00684927	8	0.4	CI	0.680311	0.715724
Prosthecobacter	8.6442e-05	0.000172884	7	0.25	0.000447335	0.000942772	8	0.4	CI	0.680311	0.715724
Cycloclasticus	0.000505754	0.000780808	8	0.5	0.000213853	0.000293035	7	0.4	BP	0.6954	0.730931
Pneumocystis	0.000167991	0.000272141	7	0.5	0.00285065	0.00784006	8	0.5	CI	0.705765	0.74115
Methanococcoides	0.00218062	0.0039421	7	0.5	0.00113154	0.00111107	8	0.7	CI	0.717659	0.752268
Ornithobacterium	0.00170441	0.00240532	7	0.5	0.00241825	0.00226957	8	0.7	CI	0.717659	0.752268
Oceanibaculum	3.6268e-05	7.2537e-05	7	0.25	0.000780609	0.0013009	8	0.3	CI	0.723126	0.75689
Wohlfahrtiimonas	0.00361716	0.00265434	8	1	0.00517261	0.00697067	7	0.8	BP	0.723382	0.75689
Vibrio	1.80556	2.5071	7	1	2.63288	3.27493	8	1	CI	0.733267	0.765842
Caldalkalibacillus	0.0785548	0.129605	7	1	0.0255834	0.0223718	8	1	CI	0.733267	0.765842
Candidatus_Accumulibacter	0.0010623	0.00212461	7	0.25	0.000471271	0.000553906	8	0.5	CI	0.754106	0.786893
Sediminimonas	0.00207778	0.00415555	8	0.25	0.00062451	0.00197025	7	0.2	BP	0.767861	0.800521
Thermodesulfatator	0.000101756	0.000131407	7	0.5	0.00218113	0.00359046	8	0.4	CI	0.814269	0.846604
Mucilaginibacter	0.000235031	0.000291914	7	0.5	0.00110033	0.00157579	8	0.4	CI	0.814269	0.846604
Brevundimonas	0.00105735	0.00124033	8	0.5	0.000970014	0.00150409	7	0.4	BP	0.814269	0.846604
Nodularia	0.00239617	0.00333962	8	0.5	0.0200121	0.0603357	7	0.5	BP	0.820789	0.852614
Cyanobium	0.00496381	0.00935265	8	0.75	0.00114007	0.00237358	7	0.6	BP	0.828244	0.858037
Caballeronia	0.000788812	0.000977823	7	0.75	0.00225029	0.00408611	8	0.6	CI	0.828244	0.858037
Desulfospira	0.0020702	0.0037951	7	0.5	0.00113054	0.00120995	8	0.7	CI	0.828244	0.858037
Candidatus_Magnetoglobus	0.00333666	0.00472165	7	0.75	0.00625316	0.00897567	8	0.8	CI	0.831272	0.860196
Desulfomonile	0.00350844	0.0027001	8	1	0.00449024	0.00575624	7	0.8	BP	0.831822	0.860196
Arenibacter	0.0053728	0.00300094	7	1	0.00667773	0.005136	8	1	CI	0.839161	0.863908
Rheinheimera	0.00572074	0.00596744	7	1	0.00641415	0.00518207	8	0.9	CI	0.839161	0.863908
Cecembia	0.00876434	0.00643824	8	1	0.00961479	0.00876874	7	0.9	BP	0.839161	0.863908
Acholeplasma	0.078209	0.11358	7	1	0.034088	0.0267556	8	1	CI	0.839161	0.863908
Sediminibacterium	0.00130807	0.000705389	7	1	0.00359741	0.0045353	8	0.9	CI	0.839161	0.863908
Zavarzinella	6.378e-05	0.000127561	7	0.25	0.000379626	0.000852966	8	0.3	CI	0.859397	0.878461
Dialister	0.000133195	0.000266389	7	0.25	0.000418444	0.000846547	8	0.3	CI	0.859397	0.878461
Thermovirga	5.526e-05	0.00011052	7	0.25	0.000870615	0.00182686	8	0.3	CI	0.859397	0.878461
Pakpunavirus	0.000370465	0.00074093	7	0.25	0.000800178	0.00188822	8	0.3	CI	0.859397	0.878461
Natranaerobius	0.000182135	0.00036427	7	0.25	0.00023851	0.000421795	8	0.3	CI	0.859397	0.878461
Trachipleistophora	0.000169642	0.000339284	7	0.25	0.0241511	0.0756981	8	0.3	CI	0.859397	0.878461
Brenneria	5.0848e-05	0.000101696	7	0.25	0.000335916	0.000917488	8	0.3	CI	0.859397	0.878461
Aminomonas	9.6729e-05	0.000193458	7	0.25	0.000628002	0.00129853	8	0.3	CI	0.859397	0.878461
Botrytis	0.00443786	0.00825372	7	0.75	0.00869854	0.016029	8	0.7	CI	0.886289	0.905146
Denitrovibrio	0.000101458	0.000202916	8	0.25	0.000261579	0.000743045	7	0.2	BP	0.921622	0.939565
Corallococcus	0.000275042	0.000550084	8	0.25	0.000180064	0.000422576	7	0.2	BP	0.921622	0.939565
Leptosphaeria	9.9582e-05	0.000128599	8	0.5	0.0561604	0.175444	7	0.3	BP	0.934322	0.951671
Chlamydia	0.000766887	0.00110447	7	0.5	0.00074998	0.0009153	8	0.6	CI	0.94133	0.957509
Bizionia	0.00089413	0.00127286	7	0.5	0.000878459	0.000807644	8	0.7	CI	0.942349	0.957509
Cytophaga	0.00126844	0.000864979	7	0.75	0.00468401	0.00843075	8	0.8	CI	0.943379	0.957509
Spirosoma	0.00845261	0.0135464	7	0.75	0.00341627	0.00261832	8	0.8	CI	0.943379	0.957509
Desulfovibrio	0.0434623	0.0390307	7	1	0.0390703	0.0222479	8	1	CI	0.945055	0.958366
Raoultella	0.000214573	0.000429145	7	0.25	0.000184792	0.00047562	8	0.3	CI	1	1
Shigella	0.00250103	0.002913	8	0.5	0.00240134	0.00364079	8	0.6	BP	1	1
Asinibacterium	0.0040372	0.00228285	8	1	0.0116704	0.0148004	8	1	BP	1	1
Eudoraea	0.000878305	0.00137631	8	0.5	0.000511909	0.00058733	8	0.6	BP	1	1
Thalassospira	0.0027999	0.00449208	8	0.75	0.00310622	0.00385818	7	0.7	BP	1	1
Afipia	0.00106554	0.000906745	8	0.75	0.00359267	0.00832913	8	0.8	BP	1	1
Syntrophus	0.000169949	0.000251528	8	0.5	0.000995315	0.00205634	8	0.5	BP	1	1
Agrobacterium	0.000161464	0.000322928	8	0.25	0.000128901	0.000211253	7	0.3	BP	1	1
Caenispirillum	3.8664e-05	7.7328e-05	8	0.25	0.000490754	0.00112936	8	0.2	BP	1	1
Kinetoplastibacterium	0.0118731	0.0198515	8	0.5	0.00498289	0.00784276	8	0.8	BP	1	1
Pseudodonghicola	0.000271512	0.000543024	8	0.25	5.419e-05	0.000105672	7	0.3	BP	1	1
Parasutterella	0.000190414	0.000380828	8	0.25	0.000413449	0.000874612	8	0.2	BP	1	1
Thermobaculum	9.9225e-05	0.000198449	8	0.25	0.000520506	0.00120374	8	0.2	BP	1	1
Mucispirillum	4.5471e-05	9.0943e-05	8	0.25	0.000296458	0.000674348	8	0.2	BP	1	1
Kiloniella	0.000100489	0.000200977	8	0.25	0.000379922	0.000907121	8	0.2	BP	1	1
Nitrobacter	0.000342258	0.000684516	8	0.25	0.000174282	0.000372573	7	0.3	BP	1	1

## Sheet: species
ID	mean(BP)	sd(BP)	mean-rank(BP)	occ-rate(BP)	mean(CI)	sd(CI)	mean-rank(CI)	occ-rate(CI)	enriched	pvalue	qvalue
Synechococcus_sp._WH_7805	0.00638298	0.00384969	12	1	0	0	6	0	BP	0.000551784	0.022644
Blastocladiella_emersonii	0.0057013	0.00491287	12	1	0	0	6	0	BP	0.000551784
Vibrio_phage_eugene_12A10	0.0199744	0.0134221	12	1	0	0	6	0	BP	0.000551784
Rat_leukemia_virus	0.0177324	0.0126651	12	1	0	0	6	0	BP	0.000551784
Rubidibacter_lacunae	0.0220786	0.0290104	12	1	0	0	6	0	BP	0.000551784
Vibrio_brasiliensis	0.0172215	0.0278185	12	1	0	0	6	0	BP	0.000551784
Polaribacter_sp._MED152	0.00392872	0.00230346	12	1	0	0	6	0	BP	0.000551784
Paracoccus_halophilus	0.00288074	0.00470112	12	1	0	0	6	0	BP	0.000551784
Tistrella_mobilis	0.00786904	0.0020581	12	1	0	0	6	0	BP	0.000551784
Drechslerella_stenobrocha	0.0451851	0.0465037	12	1	0	0	6	0	BP	0.000551784
Leisingera_caerulea	0.000640781	0.000401587	12	1	0	0	6	0	BP	0.000551784
Serpula_lacrymans	0.0961803	0.0830028	12	1	0	0	6	0	BP	0.000551784
Mangrovimonas_yunxiaonensis	0.0029373	0.00198412	12	1	0	0	6	0	BP	0.000551784
Funneliformis_mosseae	0.00317674	0.00226431	12	1	0	0	6	0	BP	0.000551784
Hyposoter_didymator_ichnovirus	0.00552038	0.00421888	12	1	0	0	6	0	BP	0.000551784
Gramella_portivictoriae	0.00643363	0.00392194	12	1	0	0	6	0	BP	0.000551784
Rhodotorula_toruloides	0.00768966	0.00589079	12	1	0	0	6	0	BP	0.000551784
Moorea_producens	0.0102005	0.00621278	12	1	0	0	6	0	BP	0.000551784
Nostoc_sp._PCC_7524	0.0641136	0.0740401	12	1	0	0	6	0	BP	0.000551784
Vibrio_proteolyticus	0.0195363	0.0269383	12	1	0	0	6	0	BP	0.000551784
Candidatus_Synechococcus_spongiarum	0.00316481	0.00280782	12	1	0	0	6	0	BP	0.000551784
Flavobacterium_frigoris	0.0251663	0.0177494	12	1	0	0	6	0	BP	0.000551784
Schizosaccharomyces_japonicus	0.0050837	0.00390391	12	1	0	0	6	0	BP	0.000551784
Calothrix_parietina	0.0130724	0.0181545	12	1	0	0	6	0	BP	0.000551784
Synechocystis_sp.	0.00582772	0.00545599	12	1	0	0	6	0	BP	0.000551784
beta_proteobacterium_CB	0.0250291	0.0189797	12	1	0	0	6	0	BP	0.000551784
Aequorivita_sublithincola	0.00445571	0.00323217	12	1	0	0	6	0	BP	0.000551784
Flavobacterium_sp._ACAM_123	0.0216237	0.0153578	12	1	2.2737e-05	7.19e-05	6	0.1	BP	0.00130943	0.022644
Vibrio_phage_pVp_1	0.00428807	0.00310734	12	1	2.873e-06	9.086e-06	6	0.1	BP	0.00130943
Richelia_intracellularis	0.0103496	0.00847646	12	1	1.2089e-05	3.8229e-05	6	0.1	BP	0.00130943
Shewanella_chilikensis	0.00534421	0.00525588	12	1	1.832e-06	5.793e-06	6	0.1	BP	0.00130943
Eremothecium_cymbalariae	0.103481	0.0753944	12	1	8.9054e-05	0.000281614	6	0.1	BP	0.00130943
Penicillium_italicum	0.0163985	0.013279	12	1	5.2088e-05	0.000164718	6	0.1	BP	0.00130943
uncultured_marine_virus	0.0572719	0.0446042	12	1	3.571e-05	0.000112923	6	0.1	BP	0.00130943
uncultured_Trebouxia_photobiont	0.0106097	0.00834868	12	1	2.187e-05	6.9159e-05	6	0.1	BP	0.00130943
Flavobacterium_phage_FCL_2	0.00241734	0.00148806	12	1	2.9432e-05	9.3071e-05	6	0.1	BP	0.00130943
Bacteroides_sp._4_1_36	0.000198529	0.000139272	2	0.75	0.0179598	0.022487	10	1	CI	0.001998	0.022644
Treponema_succinifaciens	0.000216344	0.000117487	2	1	0.0167047	0.0152597	10	1	CI	0.001998	0.022644
Erysipelothrix_rhusiopathiae	0.00152141	0.00183769	2	0.75	0.146917	0.135752	10	1	CI	0.001998	0.022644
Granulicatella_elegans	0.000312487	0.00032327	2	0.75	0.0178123	0.0144218	10	1	CI	0.001998	0.022644
Halanaerobium_hydrogeniformans	0.00038162	0.000409484	2	0.75	0.00776077	0.00489251	10	1	CI	0.001998	0.022644
Clostridium_beijerinckii	0.00100856	0.00123291	2	1	0.0347164	0.0230249	10	1	CI	0.001998	0.022644
Bacteroides_massiliensis	0.00536499	0.00348847	2	1	0.455277	0.650806	10	1	CI	0.001998	0.022644
Synechococcus_sp._JA_2_3Ba(2_13)	0.732505	0.482687	12	1	0.0120029	0.0187797	6	1	BP	0.001998
Saccharicrinis_fermentans	0.00111702	0.00138475	2	1	0.0169183	0.0061108	10	1	CI	0.001998
Holdemania_filiformis	0.0100266	0.00732218	2	1	0.680736	0.530712	10	1	CI	0.001998
Prochlorothrix_hollandica	0.580081	0.291596	12	1	0.0103782	0.02052	6	0.9	BP	0.001998
Bacteroides_fragilis	0.00322637	0.00242332	2	1	0.171931	0.0879556	10	1	CI	0.001998
Proteiniclasticum_ruminis	0.0014707	0.00145155	2	1	0.106827	0.103836	10	1	CI	0.001998
Bacteroides_nordii	0.00154123	0.00175773	2	1	0.0853879	0.0469624	10	1	CI	0.001998
Paenibacillus_curdlanolyticus	0.000200487	0.000181397	2	0.75	0.0192907	0.0159352	10	1	CI	0.001998
Bacteroides_stercorirosoris	0.000372069	0.000486165	2	0.75	0.0197265	0.0185746	10	1	CI	0.001998
Faecalitalea_cylindroides	0.00119969	0.00116122	2	1	0.14077	0.12267	10	1	CI	0.001998
Parabacteroides_distasonis	0.000934488	0.0010272	2	1	0.0450167	0.0237278	10	1	CI	0.001998
Bacteroides_dorei	0.00231206	0.00222113	2	1	0.1552	0.20626	10	1	CI	0.001998
Clostridium_sp._BNL1100	0.00118871	0.0010407	2	0.75	0.0112851	0.00549913	10	1	CI	0.001998
Geitlerinema_sp._PCC_7407	0.196801	0.23102	12	1	0.00221288	0.00493404	6	0.9	BP	0.001998
Bacteroides_helcogenes	0.000471227	0.000393282	2	0.75	0.0396618	0.0338407	10	1	CI	0.001998
Clostridium_sp._7_2_43FAA	0.00219826	0.00208076	2	1	0.115751	0.102252	10	1	CI	0.001998
Crinalium_epipsammum	0.80857	0.44937	12	1	0.0118453	0.02223	6	1	BP	0.001998
Flavobacterium_hydatis	0.0375887	0.0247359	12	1	0.00594707	0.00306853	6	1	BP	0.001998
Fictibacillus_gelatini	0.000901504	0.00119445	2	0.75	0.0244892	0.0234023	10	1	CI	0.001998
Erysipelotrichaceae_bacterium_6_1_45	0.000889762	0.000861018	2	1	0.0530757	0.0454492	10	1	CI	0.001998
Clostridium_cadaveris	0.00108218	0.000197631	2	1	0.0691762	0.0555817	10	1	CI	0.001998
Flavobacterium_indicum	0.514574	0.318188	12	1	0.00584468	0.00975297	6	1	BP	0.001998
Bacteroides_pyogenes	0.000447648	0.000487057	2	0.75	0.047698	0.0286118	10	1	CI	0.001998
Coprococcus_sp._HPP0074	0.000534983	0.000500755	2	0.75	0.0510374	0.043119	10	1	CI	0.001998
Fusobacterium_varium	0.00415206	0.00249651	2	1	0.139673	0.0824868	10	1	CI	0.001998
Clostridium_sulfidigenes	0.000929	0.000831109	2	1	0.0310892	0.0325358	10	1	CI	0.001998
Solitalea_canadensis	0.000178746	0.00014499	2	0.75	0.0105511	0.00529523	10	1	CI	0.001998
Clostridium_sartagoforme	0.000710303	0.000343444	2	1	0.06527	0.0638062	10	1	CI	0.001998
Erysipelotrichaceae_bacterium_3_1_53	0.00898392	0.00526202	2	1	0.786977	0.707439	10	1	CI	0.001998
Dysgonomonas_gadei	0.000804952	0.000664051	2	1	0.0821875	0.0400849	10	1	CI	0.001998
Proteocatella_sphenisci	0.0109785	0.00778813	2	1	0.585279	0.575591	10	1	CI	0.001998
Streptococcus_intermedius	0.000209285	0.000218274	2	0.75	0.0169315	0.0127845	10	1	CI	0.001998
Proteiniphilum_acetatigenes	0.000653217	0.00033355	2	1	0.0487519	0.0227064	10	1	CI	0.001998
Runella_limosa	0.000173494	0.000142436	2	0.75	0.0165201	0.0137058	10	1	CI	0.001998
Lachnospiraceae_bacterium_9_1_43BFAA	0.000156196	0.000107267	2	0.75	0.0266023	0.0243802	10	1	CI	0.001998
Haloplasma_contractile	0.00364968	0.00273481	2	1	0.259534	0.238815	10	1	CI	0.001998
[Clostridium]_clariflavum	0.000540224	0.000599549	2	0.75	0.0373968	0.0195055	10	1	CI	0.001998
Bacillus_thermoamylovorans	0.000495903	0.000657727	2	0.75	0.0229456	0.0234042	10	1	CI	0.001998
Fusobacterium_ulcerans	0.0121633	0.00936588	2	1	0.32802	0.19303	10	1	CI	0.001998
Paeniclostridium_sordellii	0.00031496	0.000382485	2	0.75	0.0488948	0.0384776	10	1	CI	0.001998
Pseudopropionibacterium_propionicum	0.00208234	0.00222921	2	0.75	0.0982167	0.0667442	10	1	CI	0.001998
Thermophagus_xiamenensis	0.000433115	0.000539845	2	1	0.0157105	0.0102682	10	1	CI	0.001998
[Clostridium]_saccharogumia	0.000759268	0.000515932	2	1	0.0460061	0.0407124	10	1	CI	0.001998
Bacteroides_fluxus	0.000735976	0.000638369	2	1	0.0257599	0.0189189	10	1	CI	0.001998
Marvinbryantia_formatexigens	0.000445678	0.000285724	2	1	0.0269493	0.0220817	10	1	CI	0.001998
Alistipes_indistinctus	0.000842719	0.000986663	2	1	0.0322316	0.0141372	10	1	CI	0.001998
Acaryochloris_marina	0.576531	0.12278	12	1	0.00677431	0.0146193	6	1	BP	0.001998
Pasteurella_multocida	0.00567512	0.00313912	2	1	0.109476	0.109875	10	1	CI	0.001998
Caldicellulosiruptor_bescii	0.000269912	0.000247386	2	0.75	0.00846787	0.00830777	10	1	CI	0.001998
Flavobacteria_bacterium_BAL38	1.76592	1.06245	12	1	0.0295783	0.060724	6	1	BP	0.001998
Alistipes_putredinis	0.000299018	0.000249461	2	0.75	0.013594	0.00692089	10	1	CI	0.001998
Clostridium_botulinum	0.00529187	0.00324517	2	1	0.251877	0.193022	10	1	CI	0.001998
Synechococcus_sp._PCC_7335	0.546386	0.131079	12	1	0.011614	0.0188172	6	1	BP	0.001998
Bacteroides_sp._3_1_33FAA	0.000190316	0.00027778	2	0.75	0.038356	0.0466852	10	1	CI	0.001998
Alkaliphilus_metalliredigens	0.00068716	0.00084234	2	1	0.0196218	0.0145092	10	1	CI	0.001998
Cellulosilyticum_lentocellum	0.000884879	0.000841696	2	0.75	0.0517876	0.0427334	10	1	CI	0.001998
Thermosynechococcus_elongatus	0.249732	0.316244	12	1	0.00345108	0.00520471	6	1	BP	0.001998
Dysgonomonas_capnocytophagoides	0.00108925	0.000737909	2	1	0.0657741	0.0232549	10	1	CI	0.001998
Desulfitobacterium_hafniense	0.00102585	0.000722779	2	1	0.0552699	0.040636	10	1	CI	0.001998
Bacteroides_sp._HPS0048	0.00048592	0.000203209	2	1	0.0433232	0.0195591	10	1	CI	0.001998
Marinilabilia_salmonicolor	0.00133044	0.00137872	2	1	0.0197892	0.00857708	10	1	CI	0.001998
Anoxybacillus_tepidamans	0.000666337	0.000572856	2	0.75	0.0547716	0.0565929	10	1	CI	0.001998
Bacillus_mannanilyticus	0.000498761	0.00036825	2	1	0.0208515	0.0194884	10	1	CI	0.001998
Flavobacterium_filum	0.31855	0.195193	12	1	0.00421051	0.00617899	6	0.9	BP	0.001998
Bacteroides_salanitronis	0.00070109	0.00054994	2	0.75	0.0363021	0.0262698	10	1	CI	0.001998
Clostridium_chauvoei	0.00105806	0.000551779	2	1	0.0864919	0.0757137	10	1	CI	0.001998
Bacteroides_sartorii	0.000987554	0.00107883	2	1	0.0741248	0.0952382	10	1	CI	0.001998
Sebaldella_termitidis	0.00234078	0.00316964	2	0.75	0.0490643	0.0304472	10	1	CI	0.001998
Bacteroides_vulgatus	0.0033322	0.00132944	2	1	0.198817	0.255064	10	1	CI	0.001998
Coprobacter_fastidiosus	0.00122464	0.000797215	2	1	0.0877291	0.0413031	10	1	CI	0.001998
Butyricimonas_virosa	0.000677996	0.000488674	2	1	0.0440807	0.0191823	10	1	CI	0.001998
Oscillatoriales_cyanobacterium_JSC_12	0.878073	0.35485	12	1	0.0138891	0.0273469	6	1	BP	0.001998
Porphyromonas_cangingivalis	0.000202174	0.000191467	2	0.75	0.015934	0.00697655	10	1	CI	0.001998
Clostridium_sp._DL_VIII	0.000431302	0.000584157	2	0.75	0.0658448	0.0570533	10	1	CI	0.001998
Terrisporobacter_glycolicus	0.001686	0.00161926	2	0.75	0.0589789	0.0512538	10	1	CI	0.001998
Clostridium_intestinale	0.0023826	0.00200388	2	1	0.073382	0.0676232	10	1	CI	0.001998
Turicibacter_sanguinis	0.00158917	0.00108957	2	1	0.157003	0.154027	10	1	CI	0.001998
Capnocytophaga_cynodegmi	0.000209689	0.000194657	2	0.75	0.0155889	0.0115102	10	1	CI	0.001998
Flavobacterium_saliperosum	0.330367	0.203498	12	1	0.00769235	0.0156482	6	1	BP	0.001998
Eubacterium_sp._3_1_31	0.0110241	0.00661945	2	1	0.906655	0.802628	10	1	CI	0.001998
Prolixibacter_bellariivorans	0.000639519	0.000576109	2	1	0.0188734	0.00905092	10	1	CI	0.001998
Clostridium_sp._HGF2	0.000559645	0.00064049	2	1	0.0613315	0.0570624	10	1	CI	0.001998
Parabacteroides_merdae	0.00335616	0.0019285	2	1	0.141958	0.0578941	10	1	CI	0.001998
Bacteroides_oleiciplenus	0.000611838	0.00043985	2	0.75	0.0547947	0.0604071	10	1	CI	0.001998
Paludibacter_propionicigenes	0.00804202	0.00588336	2	1	0.411768	0.335609	10	1	CI	0.001998
Bacteroides_barnesiae	0.000753505	0.000355553	2	1	0.0578549	0.0657958	10	1	CI	0.001998
Bacteroides_coprophilus	0.00132615	0.000566121	2	1	0.0573249	0.0611693	10	1	CI	0.001998
Aggregatibacter_sp._oral_taxon_458	0.000502962	0.00075041	2	0.75	0.014319	0.0156711	10	1	CI	0.001998
Listeria_innocua	0.000259524	0.000276091	2	0.75	0.027522	0.0203469	10	1	CI	0.001998
Kandleria_vitulina	0.0004432	0.000368869	2	0.75	0.0264869	0.0233586	10	1	CI	0.001998
Solobacterium_moorei	0.00137404	0.00102005	2	1	0.0973258	0.0797701	10	1	CI	0.001998
Bacteroides_thetaiotaomicron	0.000944062	0.00058158	2	1	0.0582645	0.0292853	10	1	CI	0.001998
Pseudanabaena_sp._PCC_7367	0.974321	0.34817	12	1	0.0177211	0.0374043	6	1	BP	0.001998
Bacteroides_salyersiae	0.00151702	0.00179928	2	1	0.0595626	0.0333772	10	1	CI	0.001998
Draconibacterium_orientale	0.000639872	0.000560784	2	0.75	0.0336528	0.0126649	10	1	CI	0.001998
Flavobacterium_daejeonense	0.0598226	0.0387275	12	1	0.00276474	0.00255088	6	1	BP	0.001998
Psychrilyobacter_atlanticus	0.00463715	0.00495974	2	1	0.13009	0.0677623	10	1	CI	0.001998
Fusobacterium_nucleatum	0.00113312	0.000990892	2	0.75	0.0401532	0.0222485	10	1	CI	0.001998
Anoxybacillus_flavithermus	0.00108504	0.000595589	2	1	0.0583214	0.0601867	10	1	CI	0.001998
Clostridium_sp._ASF356	0.000229282	5.945e-05	2	1	0.0279088	0.0251612	10	1	CI	0.001998
Bacteroides_plebeius	0.00112206	0.000862885	2	0.75	0.0374402	0.0344095	10	1	CI	0.001998
Gallibacterium_anatis	0.000460498	0.000476306	2	0.75	0.0148	0.0156196	10	1	CI	0.001998
[Clostridium]_methylpentosum	0.0012259	0.00172673	2	0.75	0.0499794	0.0424554	10	1	CI	0.001998
Bacillus_subtilis	0.000820056	0.000753859	2	0.75	0.0237717	0.0214857	10	1	CI	0.001998
Butyricicoccus_pullicaecorum	0.000481559	0.000465189	2	0.75	0.0223036	0.0168264	10	1	CI	0.001998
Clostridium_paraputrificum	0.00459305	0.00230048	2	1	0.0910021	0.0725842	10	1	CI	0.001998
Streptococcus_merionis	0.00257037	0.000920336	2	1	0.0956744	0.104822	10	1	CI	0.001998
Bacteroides_cellulosilyticus	0.000823809	0.00040106	2	1	0.0593263	0.071234	10	1	CI	0.001998
Tannerella_sp._6_1_58FAA_CT1	0.00168197	0.000734494	2	1	0.0739592	0.0346064	10	1	CI	0.001998
Snodgrassella_alvi	0.000554624	0.000286395	2	1	0.0301888	0.0210769	10	1	CI	0.001998
Parvimonas_micra	0.000644263	0.000538593	2	1	0.0398674	0.0339161	10	1	CI	0.001998
Trichodesmium_erythraeum	0.7951	0.444794	12	1	0.0151657	0.0291745	6	1	BP	0.001998
Bacteroides_paurosaccharolyticus	0.00165483	0.001159	2	1	0.113796	0.16163	10	1	CI	0.001998
Acetobacterium_dehalogenans	0.000260036	0.000183359	2	0.75	0.0277324	0.022989	10	1	CI	0.001998
Rodentibacter_pneumotropicus	0.000532306	0.000234148	2	1	0.0285376	0.0291212	10	1	CI	0.001998
Dysgonomonas_mossii	0.00160401	0.000365737	2	1	0.0951985	0.0441359	10	1	CI	0.001998
Lachnoclostridium_phytofermentans	0.000965026	0.000724872	2	1	0.122114	0.0900811	10	1	CI	0.001998
Acetivibrio_cellulolyticus	0.000966801	0.000670186	2	1	0.0676996	0.0626047	10	1	CI	0.001998
Pseudanabaena_biceps	0.28838	0.312244	12	1	0.00663743	0.0117871	6	1	BP	0.001998
Geitlerinema_sp._PCC_7105	0.657025	0.431173	12	1	0.00399721	0.00656851	6	1	BP	0.001998
Streptococcus_suis	0.00150337	0.00154554	2	1	0.0798347	0.0782692	10	1	CI	0.001998
Bacteroides_faecichinchillae	0.000286976	0.000245564	2	0.75	0.0195848	0.013581	10	1	CI	0.001998
Faecalicoccus_pleomorphus	0.00105293	0.000826913	2	1	0.0695472	0.0618106	10	1	CI	0.001998
Actinobacillus_capsulatus	0.000337375	0.000261741	2	0.75	0.0161873	0.0147249	10	1	CI	0.001998
Imtechella_halotolerans	0.0580653	0.0425623	12	1	0.00326796	0.00188339	6	0.9	BP	0.001998
Bacteroides_sp._D2	0.00032373	0.000399172	2	0.75	0.0163781	0.0112078	10	1	CI	0.001998
Histophilus_somni	0.00116428	0.000807574	2	1	0.0481089	0.0532165	10	1	CI	0.001998
Lachnospira_multipara	9.8717e-05	9.5904e-05	2	0.75	0.0291778	0.0159145	10	1	CI	0.001998
Parabacteroides_gordonii	0.00315495	0.00113174	2	1	0.18778	0.0709225	10	1	CI	0.001998
Allobaculum_stercoricanis	0.000519691	0.000508503	2	1	0.0503563	0.0447617	10	1	CI	0.001998
Bacillus_coagulans	0.000904044	0.00122919	2	0.75	0.0186412	0.0183151	10	1	CI	0.001998
[Clostridium]_innocuum	0.00645661	0.00398294	2	1	0.494818	0.437855	10	1	CI	0.001998
Bacillus_manliponensis	0.000629698	0.000363158	2	1	0.0417928	0.0369655	10	1	CI	0.001998
Anaerovorax_odorimutans	0.000895167	0.00127207	2	0.75	0.0420649	0.0308774	10	1	CI	0.001998
Dielma_fastidiosa	0.0268447	0.0175997	2	1	2.09659	1.85179	10	1	CI	0.001998
Holdemanella_biformis	0.000485233	0.000436155	2	1	0.0531872	0.0498097	10	1	CI	0.001998
Flavobacterium_sasangense	2.68426	1.66328	12	1	0.0394736	0.0700739	6	1	BP	0.001998
uncultured_prymnesiophyte_C19847	1.92477	0.908602	12	1	0.0267247	0.0524821	6	1	BP	0.001998
Acetobacterium_woodii	0.000556532	0.000345354	2	1	0.0635356	0.0571431	10	1	CI	0.001998
Streptococcus_agalactiae	0.00072142	0.00064779	2	0.75	0.0183595	0.0150409	10	1	CI	0.001998
Porphyromonas_sp._31_2	0.000510878	0.000636854	2	0.75	0.0265984	0.013995	10	1	CI	0.001998
Bacillus_megaterium	0.000575537	0.000911368	2	0.75	0.0451381	0.0431199	10	1	CI	0.001998
Clostridium_butyricum	0.00029354	0.000275769	2	0.75	0.0377907	0.030377	10	1	CI	0.001998
Gloeobacter_violaceus	0.769498	0.194015	12	1	0.0109634	0.0209868	6	1	BP	0.001998
Ilyobacter_polytropus	0.00236155	0.00165641	2	1	0.19742	0.115391	10	1	CI	0.001998
Fusobacterium_mortiferum	0.0140179	0.0133038	2	1	0.310099	0.181531	10	1	CI	0.001998
Oscillatoria_sp._PCC_10802	0.934475	0.605013	12	1	0.0143271	0.0290189	6	1	BP	0.001998
[Haemophilus]_parasuis	0.00115665	0.000572862	2	1	0.0265312	0.0306866	10	1	CI	0.001998
Bacteroides_ovatus	0.000999287	0.000791364	2	1	0.0796927	0.0693944	10	1	CI	0.001998
Acetoanaerobium_sticklandii	0.00162355	0.00104013	2	1	0.0862021	0.0640799	10	1	CI	0.001998
Parabacteroides_goldsteinii	0.00324519	0.00355831	2	1	0.0955992	0.0367817	10	1	CI	0.001998
[Clostridium]_spiroforme	0.00131537	0.000933963	2	1	0.0887208	0.0799241	10	1	CI	0.001998
Clostridioides_difficile	0.00298677	0.00151122	2	1	0.176827	0.122971	10	1	CI	0.001998
Jaapia_argillacea	1.09978	0.898096	12	1	0.00830322	0.0173975	6	0.9	BP	0.001998
Erysipelotrichaceae_bacterium_21_3	0.00110313	0.00182886	2	1	0.045742	0.0396253	10	1	CI	0.001998
Clostridium_cellulovorans	0.000274005	0.000185892	2	1	0.0541312	0.0447333	10	1	CI	0.001998
Paraclostridium_bifermentans	0.000801149	0.00100343	2	0.75	0.0678858	0.0586527	10	1	CI	0.001998
Bacteroides_graminisolvens	0.00191528	0.00181102	2	1	0.0838459	0.0630122	10	1	CI	0.001998
Clostridium_perfringens	0.00107891	0.0012799	2	0.75	0.0626869	0.0433688	10	1	CI	0.001998
Aeromonas_molluscorum	0.00112099	0.0013714	2	0.75	0.0282375	0.0174735	10	1	CI	0.001998
Butyricimonas_synergistica	0.000404894	0.000510695	2	0.75	0.0328391	0.010824	10	1	CI	0.001998
Parabacteroides_johnsonii	0.00197526	0.00180949	2	1	0.117074	0.0432329	10	1	CI	0.001998
Barnesiella_viscericola	0.00180495	0.0015035	2	1	0.0631628	0.0230009	10	1	CI	0.001998
Bacteroides_finegoldii	0.000816578	0.00115287	2	0.75	0.0506286	0.0331003	10	1	CI	0.001998
Fusobacterium_perfoetens	0.00267754	0.00209831	2	1	0.12136	0.072637	10	1	CI	0.001998
Neisseria_weaveri	0.000461453	8.7771e-05	2	1	0.0389236	0.0318837	10	1	CI	0.001998
Geminocystis_herdmanii	0.620531	0.155971	12	1	0.00482294	0.0110628	6	1	BP	0.001998
uncultured_Pelagomonas	15.1006	5.21764	12	1	0.23988	0.461656	6	1	BP	0.001998
Chelonobacter_oris	0.00204092	0.00200683	2	1	0.038103	0.039785	10	1	CI	0.001998
cyanobacterium_PCC_7702	0.435021	0.240946	12	1	0.0071305	0.0136379	6	1	BP	0.001998
Bacillus_xiamenensis	0.000150678	0.000115531	2	0.75	0.00934365	0.00867387	10	1	CI	0.001998
Erysipelotrichaceae_bacterium_5_2_54FAA	0.0090327	0.00308437	2	1	0.421004	0.369806	10	1	CI	0.001998
Pasteurella_bettyae	0.00358997	0.00339019	2	1	0.1026	0.118421	10	1	CI	0.001998
Hungatella_hathewayi	0.00156121	0.00148877	2	1	0.0826537	0.0555233	10	1	CI	0.001998
Turicibacter_sp._HGF1	0.0019966	0.00207076	2	1	0.143844	0.138119	10	1	CI	0.001998
[Eubacterium]_dolichum	0.00844082	0.00710074	2	1	0.630222	0.568391	10	1	CI	0.001998
Alkaliphilus_oremlandii	0.000955261	0.00118308	2	0.75	0.0319157	0.0156993	10	1	CI	0.001998
Flavobacterium_gelidilacus	1.56382	0.965515	12	1	0.0235872	0.046631	6	1	BP	0.001998
Geobacillus_stearothermophilus	0.000298085	0.000167297	2	1	0.0217097	0.0224702	10	1	CI	0.001998
Anabaena_cylindrica	0.00489491	0.00296051	12	1	0.000270358	0.000583059	6	0.2	BP	0.00225816	0.0230332
Dolichospermum_circinale	0.0557891	0.0322155	12	1	5.5121e-05	0.000131121	6	0.2	BP	0.00225816
Komagataella_pastoris	0.0156214	0.00489264	12	1	0.00100073	0.00308882	6	0.2	BP	0.00225816
Synechococcus_sp._PCC_7336	0.163382	0.0940118	12	1	0.00010598	0.000227486	6	0.2	BP	0.00225816
Stanieria_cyanosphaera	0.0118188	0.0138784	12	1	3.4226e-05	7.6297e-05	6	0.2	BP	0.00225816
Vibrio_phage_helene_12B3	0.0144338	0.0097557	12	1	6.3264e-05	0.000195392	6	0.2	BP	0.00225816
Candidatus_Koribacter_versatilis	0.00596834	0.00304215	12	1	0.000260714	0.000549797	6	0.2	BP	0.00225816
Synechococcus_sp._CC9311	0.0208667	0.0134973	12	1	0.000115796	0.000244856	6	0.2	BP	0.00225816
Croceibacter_atlanticus	0.00515925	0.00376457	12	1	2.5229e-05	5.7306e-05	6	0.2	BP	0.00225816
Rhodobacter_sphaeroides	0.00436587	0.00724108	12	1	1.7485e-05	4.8581e-05	6	0.2	BP	0.00225816
Atlantic_salmon_swim_bladder_sarcoma_virus	0.069437	0.0671895	12	1	0.00133967	0.0042265	6	0.2	BP	0.00225816
Legionella_shakespearei	0.0614123	0.0559629	12	1	0.00161462	0.00510586	6	0.1	BP	0.00229537
Acaryochloris_sp._CCMEE_5410	0.0221174	0.0373327	12	1	4.1452e-05	0.000131082	6	0.1	BP	0.00229537
Cyanobacterium_aponinum	0.0273221	0.01969	12	1	0.000663076	0.00209683	6	0.1	BP	0.00229537
Thermus_scotoductus	0.0117558	0.0101789	12	1	2.2336e-05	7.0631e-05	6	0.1	BP	0.00229537
Pichia_kudriavzevii	0.0141841	0.00585634	12	1	0.000188546	0.000383938	6	0.3	BP	0.00323071
Cyanothece_sp._PCC_7425	0.0592912	0.0448776	12	1	0.00124342	0.00378535	6	0.3	BP	0.00323071
Flavobacterium_rivuli	0.0127109	0.0104414	12	1	4.9124e-05	0.00010589	6	0.3	BP	0.00323071
Synechocystis_sp._PCC_7509	0.0115067	0.0160947	12	1	6.6526e-05	0.000135118	6	0.3	BP	0.00323071
Olleya_sp._VCSM12	0.0037541	0.00183678	12	1	0.000155786	0.000343447	6	0.3	BP	0.00323071
Bifidobacterium_breve	0.662365	0.546707	12	1	0.00551048	0.0171623	6	0.2	BP	0.00376294
Murine_leukemia_virus	0.178072	0.167929	12	1	0.00745906	0.0161054	6	0.2	BP	0.00376294
Jaminaea_angkorensis	0.0103578	0.0150448	12	1	4.1584e-05	9.7174e-05	6	0.2	BP	0.00376294
Brachyspira_pilosicoli	0.000617126	0.000889233	3	0.75	0.0170791	0.0150183	9	1	CI	0.003996	0.0339434
Enterococcus_faecium	0.00388682	0.005639	3	0.75	0.0366871	0.0318873	9	1	CI	0.003996	0.0339434
Streptococcus_pneumoniae	0.000224969	0.000211166	3	0.75	0.0135012	0.0111481	9	1	CI	0.003996
Pasteurella_dagmatis	0.00449112	0.00375315	3	1	0.123545	0.146755	9	1	CI	0.003996
Aeromonas_veronii	1.92895	3.29557	3	1	13.4936	6.62429	9	1	CI	0.003996
Aeromonas_salmonicida	0.0217601	0.0378254	3	1	0.145791	0.0694186	9	1	CI	0.003996
Dyadobacter_fermentans	0.0160363	0.0137293	12	1	0.00223366	0.00234566	6	0.9	BP	0.003996
Chroococcidiopsis_thermalis	0.305638	0.37336	12	1	0.00549941	0.0109599	6	1	BP	0.003996
Paraprevotella_clara	0.00226485	0.000761007	3	1	0.136883	0.120573	9	1	CI	0.003996
Flavobacterium_sp._CF136	0.0318985	0.0180349	12	1	0.00475865	0.00693809	6	0.9	BP	0.003996
Lentisphaera_araneosa	0.00236672	0.00217678	3	1	0.0940401	0.152007	9	1	CI	0.003996
Akkermansia_muciniphila	0.00731494	0.0054491	3	1	0.285831	0.316901	9	1	CI	0.003996
Bacillus_cereus	0.0106915	0.009866	3	1	0.0928596	0.0818923	9	1	CI	0.003996
Lichtheimia_hongkongensis	0.116141	0.136639	12	1	0.00205516	0.0048518	6	0.9	BP	0.003996
Bacillus_bingmayongensis	0.000560486	0.000825183	3	0.75	0.0210269	0.0246663	9	1	CI	0.003996
Jejuia_pallidilutea	0.0170471	0.00878077	12	1	0.00177819	0.00165117	6	0.9	BP	0.003996
Bacillus_mojavensis	0.000294838	0.000290328	3	0.75	0.0104035	0.009112	9	1	CI	0.003996
Cetobacterium_somerae	0.782382	1.24337	3	1	8.50047	6.37929	9	1	CI	0.003996
Avibacterium_paragallinarum	0.00135901	0.000830862	3	1	0.0430759	0.0500261	9	1	CI	0.003996
Actinobacillus_minor	0.00182413	0.00190105	3	1	0.0201815	0.0259488	9	1	CI	0.003996
Aeromonas_lacus	0.087439	0.14929	3	1	0.566917	0.25726	9	1	CI	0.003996
Flavobacterium_branchiophilum	0.025702	0.0157934	12	1	0.00359459	0.00231208	6	0.9	BP	0.003996
Clostridium_hydrogeniformans	0.00211985	0.00304379	3	1	0.0307515	0.0223806	9	1	CI	0.003996
Streptococcus_ovis	0.000892255	0.000718359	3	1	0.0489757	0.0660016	9	1	CI	0.003996
Aeromonas_caviae	0.0508148	0.0823866	3	1	0.367115	0.183093	9	1	CI	0.003996
Actinobacillus_succinogenes	0.00395367	0.00248744	3	1	0.113725	0.157134	9	1	CI	0.003996
Flavobacterium_columnare	0.0557936	0.0310037	12	1	0.00854667	0.0143952	6	0.9	BP	0.003996
Sphaerochaeta_coccoides	0.000474868	0.000492019	3	0.75	0.0196664	0.0159649	9	1	CI	0.003996
Bacteroides_sp._3_1_40A	0.00216881	0.00158497	3	1	0.039752	0.0680993	9	1	CI	0.003996
Aggregatibacter_segnis	0.000888872	0.000721459	3	1	0.0287387	0.032959	9	1	CI	0.003996
Aggregatibacter_aphrophilus	0.00477443	0.00453396	3	1	0.0789316	0.0945334	9	1	CI	0.003996
Algibacter_lectus	0.0272943	0.0179835	12	1	0.00387479	0.00347504	6	0.9	BP	0.003996
Endozoicomonas_numazuensis	0.00912486	0.00553088	12	1	0.000341764	0.000518337	6	0.4	BP	0.00410054
Yersinia_kristensenii	0.00311579	0.00178691	12	1	0.000117474	0.000176956	6	0.4	BP	0.00410054
Ogataea_parapolymorpha	0.798063	0.647447	12	1	0.00616457	0.0136281	6	0.4	BP	0.00410054
Colwellia_phage_9A	0.0642854	0.0504165	12	1	0.00036989	0.00100515	6	0.4	BP	0.00410054
Gluconobacter_frateurii	0.00683722	0.00821057	11	0.75	0	0	6	0	BP	0.00432612
Mycoplasma_alligatoris	0.00248009	0.00288014	11	0.75	0	0	6	0	BP	0.00432612
Bat_circovirus_ZS/China/2011	0.00416051	0.00441975	11	0.75	0	0	6	0	BP	0.00432612
Musa_acuminata_endogenous_badnavirus	0.00798965	0.0071694	11	0.75	0	0	6	0	BP	0.00432612
Pleurocapsa_sp._PCC_7319	0.0291336	0.0295836	11	0.75	0	0	6	0	BP	0.00432612
Candida_albicans	0.0206573	0.0202675	11	0.75	0	0	6	0	BP	0.00432612
Claviceps_purpurea	0.0155574	0.0196445	11	0.75	0	0	6	0	BP	0.00432612
Erwinia_phage_phiEa100	0.00223717	0.00257903	11	0.75	0	0	6	0	BP	0.00432612
Flavobacterium_phage_11b	0.0204478	0.0311257	11	0.75	0	0	6	0	BP	0.00432612
Penicillium_expansum	0.00105252	0.00103283	11	0.75	0	0	6	0	BP	0.00432612
Leptolyngbya_sp._PCC_7375	0.00563561	0.0100382	11	0.75	0	0	6	0	BP	0.00432612
Synechococcus_sp._CB0101	0.00255014	0.00242195	11	0.75	0	0	6	0	BP	0.00432612
Chlorogloeopsis_fritschii	0.0127619	0.0134245	11	0.75	0	0	6	0	BP	0.00432612
Synechococcus_sp._RCC307	0.00539133	0.00524082	11	0.75	0	0	6	0	BP	0.00432612
Ustilago_hordei	0.00960153	0.0166513	11	0.75	0	0	6	0	BP	0.00432612
Mycoplasma_canis	0.00207	0.00252707	11	0.75	0	0	6	0	BP	0.00432612
Salmonella_virus_SP6	0.00171921	0.0017493	11	0.75	0	0	6	0	BP	0.00432612
Acidithiobacillus_thiooxidans	0.00267939	0.00274724	11	0.75	0	0	6	0	BP	0.00432612
Chaetomium_globosum	0.00148115	0.0018452	11	0.75	0	0	6	0	BP	0.00432612
uncultured_haptophyte	0.0063002	0.00858996	11	0.75	0	0	6	0	BP	0.00432612
Zooshikella_ganghwensis	0.0016078	0.00148751	11	0.75	0	0	6	0	BP	0.00432612
Rhizobium_sp._NT_26	0.00251838	0.00406526	11	0.75	0	0	6	0	BP	0.00432612
Neurospora_crassa	0.00267625	0.00425947	11	0.75	0	0	6	0	BP	0.00432612
Mycoplasma_bovigenitalium	0.000999712	0.000927568	11	0.75	0	0	6	0	BP	0.00432612
Nitrosococcus_halophilus	0.0247633	0.0245108	11	0.75	0	0	6	0	BP	0.00432612
Ruegeria_mobilis	0.00110669	0.00108599	11	0.75	0	0	6	0	BP	0.00432612
Brochothrix_phage_BL3	0.000945226	0.00104232	11	0.75	0	0	6	0	BP	0.00432612
Sclerotinia_borealis	0.000944404	0.000695065	11	0.75	0	0	6	0	BP	0.00432612
Rubrobacter_xylanophilus	0.00495537	0.00503495	11	0.75	0	0	6	0	BP	0.00432612
Cyanobium_sp._PCC_7001	0.00496381	0.00935265	11	0.75	0	0	6	0	BP	0.00432612
Vibrio_azureus	0.00227177	0.00261891	11	0.75	0	0	6	0	BP	0.00432612
Dickeya_virus_Limestone	0.000825225	0.000823704	11	0.75	0	0	6	0	BP	0.00432612
Vibrio_sp._04Ya090	0.00058427	0.00087403	11	0.75	0	0	6	0	BP	0.00432612
Octadecabacter_arcticus	0.0126609	0.0192894	11	0.75	0	0	6	0	BP	0.00432612
Rhodotorula_glutinis	0.00276293	0.00456325	11	0.75	0	0	6	0	BP	0.00432612	0.0339434
Alicyclobacillus_pomorum	0.13695	0.0866663	12	1	0.00122791	0.00213498	6	0.5	BP	0.00479638
Phanerochaete_chrysosporium	0.586448	0.481198	12	1	0.00504566	0.0105659	6	0.5	BP	0.00479638
Kordia_algicida	0.0178401	0.0102944	12	1	0.000495608	0.000822157	6	0.5	BP	0.00479638
Capnocytophaga_gingivalis	0.0122104	0.00843122	12	1	0.000105124	0.000138092	6	0.5	BP	0.00479638
Microcoleus_sp._PCC_7113	0.0448265	0.0446085	12	1	9.4497e-05	0.00014927	6	0.5	BP	0.00479638
Emiliania_huxleyi_virus_202	0.128558	0.0954474	12	1	0.0052968	0.0136504	6	0.3	BP	0.00520816
Cesiribacter_andamanensis	0.00534687	0.00309594	12	1	0.000357601	0.0006647	6	0.3	BP	0.00520816
Acanthocystis_turfacea_Chlorella_virus_1	0	0	2	0	0.0940449	0.19917	10	1	CI	0.00529479
Talaromyces_stipitatus	0	0	2	0	0.0146228	0.027845	10	1	CI	0.00529479
Flavobacterium_antarcticum	0.0340419	0.0228192	12	1	0.000369064	0.000414022	6	0.6	BP	0.00529479
Flavobacterium_johnsoniae	0.021864	0.0166557	12	1	0.000862187	0.00120305	6	0.6	BP	0.00529479
Joostella_marina	0.0072059	0.00397634	12	1	0.000246664	0.000278676	6	0.6	BP	0.00529479
Calothrix_sp._PCC_7103	0.328913	0.196219	12	1	0.00461181	0.0111542	6	0.6	BP	0.00529479
Cellulophaga_lytica	0.0033254	0.00165355	12	1	0.000368322	0.000346491	6	0.6	BP	0.00529479
Pectobacterium_carotovorum	0	0	2	0	0.0040493	0.00327254	10	1	CI	0.00529479
Flavobacteriales_bacterium_ALC_1	0.00615146	0.0033448	12	1	0.000358027	0.000342078	6	0.6	BP	0.00529479
[Clostridium]_cellulosi	0	0	2	0	0.0213421	0.0157053	10	1	CI	0.00529479
Neisseria_polysaccharea	0	0	2	0	0.0316329	0.0602314	10	1	CI	0.00529479
Arthrospira_platensis	0.167446	0.125142	12	1	0.00306531	0.00683687	6	0.6	BP	0.00529479
Crocosphaera_watsonii	0.0111022	0.00988971	12	1	0.000288216	0.000347149	6	0.6	BP	0.00529479
Tricholoma_matsutake	0	0	2	0	0.0436426	0.0781253	10	1	CI	0.00529479
Yersinia_pestis	0	0	2	0	0.00331196	0.00321898	10	1	CI	0.00529479
Flavobacterium_soli	0.105028	0.0616548	12	1	0.00222458	0.00495823	6	0.6	BP	0.00529479
[Clostridium]_termitidis	2.6382e-05	5.2765e-05	2	0.25	0.00464317	0.00586453	10	1	CI	0.00560703
Lymphocystis_disease_virus___isolate_China	5.281e-05	0.000105621	2	0.25	0.135994	0.265186	10	1	CI	0.00560703
[Clostridium]_leptum	0.00015223	0.000304459	2	0.25	0.0100788	0.00562061	10	1	CI	0.00560703
Geobacillus_sp._WCH70	3.5751e-05	7.1501e-05	2	0.25	0.0082857	0.00747832	10	1	CI	0.00560703
Vibrio_albensis	0.000201532	0.000403064	2	0.25	0.0317423	0.0459604	10	1	CI	0.00560703
Flavobacterium_enshiense	0.0413488	0.0276299	12	1	0.000815404	0.000659537	6	0.7	BP	0.00560703
Streptococcus_ratti	4.6454e-05	9.2907e-05	2	0.25	0.00613053	0.00691798	10	1	CI	0.00560703
Paucisalibacillus_globulus	0.000110714	0.000221428	2	0.25	0.0272262	0.0258086	10	1	CI	0.00560703
Caldicoprobacter_oshimai	0.000142189	0.000284378	2	0.25	0.0250346	0.0191629	10	1	CI	0.00560703
Flavobacterium_tegetincola	0.0410323	0.0229784	12	1	0.00114583	0.00134841	6	0.7	BP	0.00560703
[Clostridium]_methoxybenzovorans	9.5709e-05	0.000191418	2	0.25	0.0173536	0.0127394	10	1	CI	0.00560703
Chryseobacterium_tenax	0.0125622	0.0084505	12	1	0.000848298	0.000833285	6	0.7	BP	0.00560703
Clostridium_colicanis	0.000136636	0.000273271	2	0.25	0.028856	0.0225728	10	1	CI	0.00560703
Desulfosporosinus_orientis	0.000239905	0.000479809	2	0.25	0.0161047	0.0083846	10	1	CI	0.00560703
Desulfovibrio_bastinii	0.000111683	0.000223366	2	0.25	0.0108705	0.00878438	10	1	CI	0.00560703
Streptococcus_orisratti	6.5065e-05	0.000130131	2	0.25	0.0077554	0.00728877	10	1	CI	0.00560703
Leptolyngbya_boryana	0.78909	0.329065	12	1	0.00596324	0.0166077	6	0.7	BP	0.00560703
Flavobacterium_cauense	0.223779	0.134017	12	1	0.00272293	0.00726694	6	0.7	BP	0.00560703
Paenibacillus_harenae	0.000164551	0.000329101	2	0.25	0.0131695	0.0100356	10	1	CI	0.00560703
Sharpea_azabuensis	0.000217888	0.000435776	2	0.25	0.0264016	0.0223738	10	1	CI	0.00560703
Pelosinus_sp._UFO1	4.0899e-05	8.1799e-05	2	0.25	0.0187249	0.015752	10	1	CI	0.00560703
Gemella_sanguinis	6.6893e-05	0.000133787	2	0.25	0.0247452	0.0219846	10	1	CI	0.00560703
Moorella_thermoacetica	4.5609e-05	9.1218e-05	2	0.25	0.00614684	0.00506586	10	1	CI	0.00560703
Synechococcus_sp._PCC_7502	0.0259134	0.0324172	12	1	0.000857494	0.000877955	6	0.7	BP	0.00560703
Leptotrichia_hofstadii	6.4526e-05	0.000129053	2	0.25	0.0125419	0.0114102	10	1	CI	0.00560703
Bacteroides_sp._1_1_6	0.000108199	0.000145233	2	0.5	0.00688506	0.00534125	10	1	CI	0.00576685	0.0420156
Bacillus_sp._m3_13	0.000199101	0.000245666	2	0.5	0.0188205	0.0185526	10	1	CI	0.00576685
Carnobacterium_maltaromaticum	0.000785014	0.0011475	2	0.5	0.0347581	0.0293805	10	1	CI	0.00576685
Bergeyella_zoohelcum	5.7536e-05	7.4302e-05	2	0.5	0.0327175	0.0618136	10	1	CI	0.00576685
Alkaliflexus_imshenetskii	0.000273903	0.000343653	2	0.5	0.0116774	0.00818322	10	1	CI	0.00576685
Odoribacter_splanchnicus	0.000454815	0.000811838	2	0.5	0.021437	0.00918312	10	1	CI	0.00576685
Enterococcus_phoeniculicola	0.000219826	0.000279766	2	0.5	0.0123867	0.00972806	10	1	CI	0.00576685
Bacillus_smithii	0.000258309	0.000435105	2	0.5	0.0234333	0.022345	10	1	CI	0.00576685
Paenibacillus_sp._OSY_SE	0.000168153	0.000199562	2	0.5	0.0141249	0.0148246	10	1	CI	0.00576685
Haemophilus_haemolyticus	0.000293496	0.000339037	2	0.5	0.0229784	0.0250947	10	1	CI	0.00576685
Enterococcus_avium	0.000137408	0.000169836	2	0.5	0.0200218	0.0166264	10	1	CI	0.00576685
Terrimonas_ferruginea	0.000285798	0.000422138	2	0.5	0.0124035	0.00710217	10	1	CI	0.00576685
Barnesiella_intestinihominis	0.0005591	0.000856943	2	0.5	0.042305	0.0170396	10	1	CI	0.00576685
Bacillus_bataviensis	0.000258673	0.000384703	2	0.5	0.031287	0.0271437	10	1	CI	0.00576685
Filifactor_alocis	0.000396787	0.000722569	2	0.5	0.0322049	0.0272227	10	1	CI	0.00576685
Haemophilus_influenzae	0.000519177	0.000605001	2	0.5	0.0242168	0.0320253	10	1	CI	0.00576685
Chryseobacterium_piperi	0.032143	0.0202533	12	1	0.00168252	0.00220046	6	0.8	BP	0.00576685
Neisseria_flavescens	0.000103466	0.000125309	2	0.5	0.0104998	0.0120429	10	1	CI	0.00576685
Flavobacterium_suncheonense	0.363878	0.232346	12	1	0.00340502	0.00774979	6	0.8	BP	0.00576685
Spirulina_subsalsa	0.52613	0.321342	12	1	0.0019909	0.00252997	6	0.8	BP	0.00576685
Bacteroidetes_oral_taxon_274	0.000172165	0.000310807	2	0.5	0.0139466	0.0102378	10	1	CI	0.00576685
Clostridium_akagii	0.000180076	0.000266515	2	0.5	0.0239743	0.015921	10	1	CI	0.00576685
Caldibacillus_debilis	0.000109735	0.000134306	2	0.5	0.0133674	0.0134603	10	1	CI	0.00576685
[Clostridium]_cellobioparum	0.000837541	0.00117462	2	0.5	0.0217781	0.012871	10	1	CI	0.00576685
Anoxybacillus_gonensis	8.3783e-05	9.6875e-05	2	0.5	0.00680761	0.00584879	10	1	CI	0.00576685
Erwinia_typographi	6.2605e-05	8.691e-05	2	0.5	0.00297946	0.00201498	10	1	CI	0.00576685
Bacteroides_uniformis	9.8287e-05	0.000140075	2	0.5	0.0236511	0.0157744	10	1	CI	0.00576685
Pseudoflavonifractor_capillosus	0.000238844	0.000389408	2	0.5	0.0254108	0.0189107	10	1	CI	0.00576685
Rikenella_microfusus	0.000125872	0.000150254	2	0.5	0.0163599	0.00869504	10	1	CI	0.00576685
Clostridium_saccharoperbutylacetonicum	0.000645479	0.00111563	2	0.5	0.0366234	0.033241	10	1	CI	0.00576685
Terribacillus_aidingensis	5.9868e-05	6.9223e-05	2	0.5	0.0218453	0.0144726	10	1	CI	0.00576685
Melampsora_larici_populina	0.292766	0.0594067	12	1	0.00325863	0.00624757	6	0.8	BP	0.00576685
Geobacter_sp._M18	0.257605	0.156894	12	1	0.00533801	0.00755932	6	0.8	BP	0.00576685
Syntrophomonas_wolfei	0.000225219	0.000265375	2	0.5	0.0226335	0.0165112	10	1	CI	0.00576685
Clostridiisalibacter_paucivorans	0.000343753	0.000437447	2	0.5	0.0326716	0.0212293	10	1	CI	0.00576685
Xenococcus_sp._PCC_7305	0.515983	0.132329	12	1	0.00662928	0.0161806	6	0.8	BP	0.00576685
Bacteroides_eggerthii	0.000389589	0.000628497	2	0.5	0.0265927	0.0211236	10	1	CI	0.00576685
Kurthia_senegalensis	0.000232945	0.00029548	2	0.5	0.0201043	0.0172487	10	1	CI	0.00576685
Gottschalkia_acidurici	9.7371e-05	0.000116019	2	0.5	0.0193571	0.0169966	10	1	CI	0.00576685
Fusobacterium_gonidiaformans	0.000164794	0.000234455	2	0.5	0.00903888	0.00536586	10	1	CI	0.00576685
Fusobacterium_necrophorum	0.00018919	0.00028813	2	0.5	0.0096799	0.00548399	10	1	CI	0.00576685
Bacteroides_intestinalis	0.000149955	0.000263534	2	0.5	0.0208606	0.01414	10	1	CI	0.00576685
[Clostridium]_clostridioforme	0.000158567	0.000190448	2	0.5	0.0136328	0.0102558	10	1	CI	0.00576685
Bacteroides_sp._2_1_33B	0.000425807	0.000606579	2	0.5	0.0135801	0.00670143	10	1	CI	0.00576685
Chryseobacterium_daeguense	0.0387576	0.0285603	12	1	0.00118781	0.00179232	6	0.8	BP	0.00576685
Clostridium_arbusti	0.000209669	0.000304931	2	0.5	0.0227516	0.0196036	10	1	CI	0.00576685
Flavobacterium_psychrophilum	0.0645741	0.0375847	12	1	0.00447719	0.00413929	6	0.8	BP	0.00576685
Desulfobulbus_propionicus	0.0451707	0.0531299	12	1	0.000653409	0.00154204	6	0.2	BP	0.00612963
Halothece_sp._PCC_7418	0.152117	0.101871	12	1	0.0036798	0.00890383	6	0.4	BP	0.00646673
Lyngbya_aestuarii	0.116744	0.176264	12	1	0.00210842	0.00625089	6	0.4	BP	0.00646673
Galbibacter_marinus	0.00716512	0.00546464	12	1	0.000337382	0.000542641	6	0.5	BP	0.00745591
Myroides_odoratimimus	0.00657127	0.00389913	12	1	0.00042839	0.000671519	6	0.5	BP	0.00745591
Synechocystis_sp._PCC_6714	0.00691699	0.00562508	12	1	0.000732493	0.00110411	6	0.5	BP	0.00745591
Fischerella_sp._PCC_9605	0.0142227	0.0113412	12	1	0.000909972	0.00130907	6	0.5	BP	0.00745591	0.0507002
Niastella_koreensis	0.000364553	0.00029071	3	0.75	0.0143847	0.0160376	9	1	CI	0.00799201	0.0509491
Cyanothece_sp._PCC_7822	0.153091	0.267883	12	1	0.00342258	0.005801	6	0.9	BP	0.00799201
Megamonas_hypermegale	0.000757071	0.00122905	3	0.75	0.0125224	0.0118331	9	1	CI	0.00799201
Necropsobacter_rosorum	0.00439985	0.00189119	3	1	0.127193	0.147309	9	1	CI	0.00799201
Pseudomonas_aeruginosa	0.00449216	0.00379531	3	1	0.015522	0.00658752	9	1	CI	0.00799201
Haemophilus_parainfluenzae	0.00209238	0.00175124	3	1	0.0423811	0.048928	9	1	CI	0.00799201
Prochlorococcus_marinus	0.55461	0.347617	12	1	0.0880379	0.165037	6	1	BP	0.00799201
Aggregatibacter_actinomycetemcomitans	0.00289918	0.00195765	3	1	0.0876863	0.101271	9	1	CI	0.00799201
[Mannheimia]_succiniciproducens	0.00776926	0.00299594	3	1	0.235639	0.284052	9	1	CI	0.00799201
Nonlabens_ulvanivorans	0.0368978	0.0239673	12	1	0.00805108	0.00394058	6	1	BP	0.00799201
Paraprevotella_xylaniphila	0.00443546	0.00485528	3	1	0.144571	0.117063	9	1	CI	0.00799201
Shewanella_pealeana	0.000263983	0.000253973	3	1	0.0077362	0.00783675	9	1	CI	0.00799201
Chamaesiphon_minutus	0.26545	0.369345	12	1	0.00599423	0.0124596	6	1	BP	0.00799201
Dickeya_chrysanthemi	0.000513203	0.000517061	3	0.75	0.00640439	0.00726805	9	1	CI	0.00799201
Synechococcus_sp._PCC_6312	0.346131	0.232852	12	1	0.00518217	0.0113971	6	0.6	BP	0.00815635
Flavobacterium_reichenbachii	0.0123035	0.00665196	12	1	0.00162621	0.00329214	6	0.6	BP	0.00815635
Leeuwenhoekiella_blandensis	0.0111047	0.00681395	12	1	0.00125578	0.00252663	6	0.3	BP	0.00822118
Helicobacter_sp._MIT_01_6451	0.00352506	0.00290869	12	1	0.000159007	0.000330816	6	0.3	BP	0.00822118
Tremella_mesenterica	0.11288	0.185707	12	1	0.00256344	0.00759313	6	0.3	BP	0.00822118
Ochrovirga_pacifica	0.00784452	0.0057256	12	1	0.000714664	0.000903198	6	0.7	BP	0.00859209
Haemophilus_sp._oral_taxon_851	5.7474e-05	0.000114949	3	0.25	0.0031306	0.00330145	9	1	CI	0.00859209
[Clostridium]_celerecrescens	7.4243e-05	0.000148487	3	0.25	0.0136619	0.0104567	9	1	CI	0.00859209
Actinobacillus_suis	0.000335987	0.000671975	3	0.25	0.0114912	0.0132064	9	1	CI	0.00859209
Dethiobacter_alkaliphilus	0.000399522	0.000799045	3	0.25	0.0234549	0.0187157	9	1	CI	0.00859209
Coprococcus_sp._HPP0048	0.000174328	0.000348657	3	0.25	0.00907406	0.00691033	9	1	CI	0.00859209
Amphibacillus_xylanus	0.000377337	0.000667091	3	0.5	0.0140036	0.0140509	9	1	CI	0.00881427
Paenisporosarcina_sp._HGH0030	0.000217557	0.000305138	3	0.5	0.0063944	0.00541723	9	1	CI	0.00881427
Synechococcus_sp._WH_7803	0.152617	0.187384	12	1	0.00223246	0.00531874	6	0.8	BP	0.00881427
Flavobacterium_subsaxonicum	0.0176042	0.00848921	12	1	0.00289659	0.00204668	6	0.8	BP	0.00881427
Synechococcus_sp._CB0205	0.51737	0.344152	12	1	0.00658963	0.0137123	6	0.8	BP	0.00881427
Mycobacterium_phage_Marvin	0.00129677	0.000798864	12	1	0.000150462	0.000272156	6	0.4	BP	0.00999708
Cronobacter_virus_CR3	0.00544252	0.00371484	12	1	0.000456666	0.000922564	6	0.4	BP	0.00999708
invertebrate_environmental_sample	0.163336	0.103608	12	1	0.00951118	0.0211903	6	0.4	BP	0.00999708
Janthinobacterium_lividum	0	0	3	0	0.00231967	0.0028864	9	0.9	CI	0.0113696
Metarhizium_anisopliae	0	0	3	0	0.0225519	0.0502638	9	0.9	CI	0.0113696
Pseudothermotoga_lettingae	0	0	3	0	0.00871124	0.00899665	9	0.9	CI	0.0113696
Paenibacillus_polymyxa	0	0	3	0	0.00497122	0.00473558	9	0.9	CI	0.0113696
Streptococcus_cristatus	0	0	3	0	0.00530868	0.00472811	9	0.9	CI	0.0113696
Clostridium_sp._D5	0	0	3	0	0.009903	0.0114743	9	0.9	CI	0.0113696
Atopobium_rimae	0	0	3	0	0.00581893	0.00571771	9	0.9	CI	0.0113696
Brachyspira_hyodysenteriae	0	0	3	0	0.00491099	0.00616909	9	0.9	CI	0.0113696
Anaerostipes_caccae	0	0	3	0	0.0064065	0.00682227	9	0.9	CI	0.0113696
Prevotella_salivae	0	0	3	0	0.00339688	0.00242046	9	0.9	CI	0.0113696
Capnocytophaga_sp._oral_taxon_326	0	0	3	0	0.00313684	0.00468185	9	0.9	CI	0.0113696
Teredinibacter_turnerae	0	0	3	0	0.00232848	0.00292248	9	0.9	CI	0.0113696
Bacteroides_sp._1_1_14	0	0	3	0	0.00421484	0.00320151	9	0.9	CI	0.0113696
Campylobacter_upsaliensis	0	0	3	0	0.00220124	0.00250183	9	0.9	CI	0.0113696
Porphyromonas_canoris	0	0	3	0	0.00561191	0.00304815	9	0.9	CI	0.0113696
Thermoanaerobacter_siderophilus	0	0	3	0	0.00194315	0.00265073	9	0.9	CI	0.0113696
Methylobacter_tundripaludum	0	0	3	0	0.00476956	0.00428687	9	0.9	CI	0.0113696
Runella_zeae	0	0	3	0	0.00512623	0.00930446	9	0.9	CI	0.0113696
Desulfuromonas_acetoxidans	0	0	3	0	0.00704514	0.00613146	9	0.9	CI	0.0113696
Variovorax_paradoxus	0	0	3	0	0.00234575	0.00255	9	0.9	CI	0.0113696
Prevotella_saccharolytica	0	0	3	0	0.00496195	0.00422975	9	0.9	CI	0.0113696
Streptococcus_oralis	0	0	3	0	0.00792502	0.00951674	9	0.9	CI	0.0113696
Listeria_monocytogenes	0	0	3	0	0.00926711	0.00945554	9	0.9	CI	0.0113696
Paenibacillus_mucilaginosus	0	0	3	0	0.00810143	0.00820833	9	0.9	CI	0.0113696
Acholeplasma_oculi	0	0	3	0	0.0025214	0.00230681	9	0.9	CI	0.0113696
Alistipes_obesi	0	0	3	0	0.00645229	0.00582735	9	0.9	CI	0.0113696
Phascolarctobacterium_succinatutens	0	0	3	0	0.00550706	0.00708157	9	0.9	CI	0.0113696
Sulfurovum_sp._AR	0	0	3	0	0.00349354	0.00505151	9	0.9	CI	0.0113696
Limnobacter_sp._MED105	0	0	3	0	0.00287765	0.00561583	9	0.9	CI	0.0113696
Granulicella_mallensis	0	0	3	0	0.00173027	0.00251318	9	0.9	CI	0.0113696
Ignatzschineria_larvae	0	0	3	0	0.00866027	0.00733168	9	0.9	CI	0.0113696
Capnocytophaga_sp._CM59	0	0	3	0	0.00333071	0.00196504	9	0.9	CI	0.0113696
Leptospirillum_ferrodiazotrophum	0	0	3	0	0.00164782	0.00167049	9	0.9	CI	0.0113696
[Clostridium]_hiranonis	0	0	3	0	0.00738013	0.00632953	9	0.9	CI	0.0113696
Anoxybacillus_sp._SK3_4	0	0	3	0	0.0020063	0.00137297	9	0.9	CI	0.0113696
[Hallella]_seregens	0	0	3	0	0.00298895	0.00266284	9	0.9	CI	0.0113696
Gallionella_capsiferriformans	0	0	3	0	0.004688	0.00413289	9	0.9	CI	0.0113696
Neisseria_bacilliformis	0	0	3	0	0.00453372	0.00421108	9	0.9	CI	0.0113696
Bacteroides_sp._3_1_23	0	0	3	0	0.00403167	0.00324761	9	0.9	CI	0.0113696
Dehalobacter_restrictus	0	0	3	0	0.00920264	0.00790335	9	0.9	CI	0.0113696
Megamonas_funiformis	0	0	3	0	0.0109236	0.00994448	9	0.9	CI	0.0113696
Listeria_grayi	0	0	3	0	0.0111005	0.0096327	9	0.9	CI	0.0113696
Staphylococcus_sciuri	0	0	3	0	0.0175054	0.0176945	9	0.9	CI	0.0113696
Spirochaeta_alkalica	0	0	3	0	0.00478687	0.0051185	9	0.9	CI	0.0113696
Methanolobus_psychrophilus	0	0	3	0	0.00206551	0.00210174	9	0.9	CI	0.0113696
Vibrio_phage_11895_B1	0.0354063	0.0245826	12	1	0.00524793	0.0134832	6	0.5	BP	0.0113696
Lactobacillus_amylovorus	0	0	3	0	0.00193027	0.002475	9	0.9	CI	0.0113696
Cyanothece_sp._CCY0110	0	0	3	0	0.00710588	0.00689203	9	0.9	CI	0.0113696
Lactobacillus_delbrueckii	0	0	3	0	0.00856682	0.00970075	9	0.9	CI	0.0113696
Pedobacter_borealis	0	0	3	0	0.00297261	0.0047083	9	0.9	CI	0.0113696
Enterococcus_columbae	0	0	3	0	0.00752109	0.00752554	9	0.9	CI	0.0113696
Weissella_halotolerans	0	0	3	0	0.00515561	0.00520024	9	0.9	CI	0.0113696
Methanocorpusculum_labreanum	0	0	3	0	0.00302947	0.00716017	9	0.9	CI	0.0113696
Puccinia_graminis	0	0	3	0	0.0172437	0.0334513	9	0.9	CI	0.0113696
Porphyromonas_gingivalis	0	0	3	0	0.00584833	0.00406003	9	0.9	CI	0.0113696
Yersinia_enterocolitica	0	0	3	0	0.00360411	0.00425913	9	0.9	CI	0.0113696
Bacteroides_sp._2_1_22	0	0	3	0	0.00215487	0.00284398	9	0.9	CI	0.0113696
Desulfitobacterium_sp._PCE1	0	0	3	0	0.00480654	0.00483297	9	0.9	CI	0.0113696
Bacillus_simplex	0	0	3	0	0.00563011	0.0053625	9	0.9	CI	0.0113696
Staphylococcus_delphini	0	0	3	0	0.00821972	0.00889405	9	0.9	CI	0.0113696	0.0644279
Paenibacillus_larvae	0	0	3	0	0.00946513	0.0102361	9	0.9	CI	0.0113696	0.0644279
Annulohypoxylon_stygium	0.0518155	0.0798383	12	1	0.000517962	0.00141505	6	0.6	BP	0.012331
Mycoplasma_mobile	0.216693	0.215411	12	1	0.000436642	0.000680327	6	0.6	BP	0.012331
Calothrix_sp._PCC_7507	0.00636205	0.00400854	12	1	0.000894099	0.00160387	6	0.6	BP	0.012331
Dichomitus_squalens	1.11671	0.882252	12	1	0.0175245	0.0354386	6	0.6	BP	0.012331
Aquimarina_macrocephali	0.011423	0.00861746	12	1	0.00118475	0.00176957	6	0.6	BP	0.012331
Trametes_versicolor	0.00555875	0.0035849	12	1	0.000965483	0.00235102	6	0.3	BP	0.0127087
Nosema_bombycis	0.597776	0.401271	12	1	0.0180542	0.039974	6	0.7	BP	0.0129252
Aeromonas_enteropelogenes	0.00406191	0.00812382	3	0.25	0.0447067	0.0237802	9	1	CI	0.0129252
Cotesia_congregata	0.000234786	0.000469572	3	0.25	0.0296567	0.0575195	9	1	CI	0.0129252
Chryseobacterium_soli	0.0126199	0.00847922	12	1	0.0017266	0.00317615	6	0.7	BP	0.0129252
Acetobacter_malorum	0.292622	0.381941	12	1	0.00855829	0.0125163	6	0.7	BP	0.0129252	0.0693877
Fodinicurvata_fenggangensis	0.00856026	0.01455	11	0.75	2.4822e-05	7.8494e-05	6	0.1	BP	0.0131386
Shewanella_livingstonensis	0.00293636	0.00425521	11	0.75	8.346e-06	2.6391e-05	6	0.1	BP	0.0131386
Methylovulum_miyakonense	0.00385545	0.00527614	11	0.75	9.132e-06	2.8878e-05	6	0.1	BP	0.0131386
Dactylococcopsis_salina	0.00884669	0.0116361	11	0.75	2.467e-05	7.8013e-05	6	0.1	BP	0.0131386
Azospirillum_lipoferum	0.00672433	0.00683305	11	0.75	1.421e-05	4.4937e-05	6	0.1	BP	0.0131386
secondary_endosymbiont_of_Heteropsylla_cubana	0.00379587	0.00271544	11	0.75	4.252e-06	1.3447e-05	6	0.1	BP	0.0131386
Vibrio_phage_phi_A318	0.0044263	0.00525218	11	0.75	1.0682e-05	3.3779e-05	6	0.1	BP	0.0131386
Asinibacterium_sp._OR43	0.000221983	0.000332155	3	0.5	0.00714732	0.00862466	9	1	CI	0.013227
Alloprevotella_rava	8.9197e-05	0.000103013	3	0.5	0.00342972	0.00301345	9	1	CI	0.013227
Sulfurospirillum_multivorans	0.000136377	0.00017562	3	0.5	0.0196544	0.031954	9	1	CI	0.013227
Fischerella_muscicola	0.0597414	0.0952794	12	1	0.00218609	0.00411548	6	0.8	BP	0.013227
Actinobacillus_pleuropneumoniae	0.000736115	0.000991594	3	0.5	0.0192843	0.0243477	9	1	CI	0.013227
Streptococcus_minor	0.00162171	0.00122838	3	0.75	0.149965	0.215977	9	1	CI	0.013986
Photobacterium_damselae	0.435284	0.542514	12	1	0.0102564	0.0166003	6	1	BP	0.013986
Leptolyngbya_sp._PCC_6406	0.304503	0.415923	12	1	0.00773269	0.0170879	6	1	BP	0.013986
Niabella_soli	0.000421656	0.000341313	3	0.75	0.0107809	0.0132539	9	1	CI	0.013986
Rubritalea_marina	0.00184265	0.000496805	3	1	0.0733245	0.0545626	9	1	CI	0.013986
Caloranaerobacter_azorensis	0.00815094	0.00815739	3	1	0.056565	0.047447	9	1	CI	0.013986
Prevotella_enoeca	5.0893e-05	0.000101785	3	0.25	0.00520187	0.0044753	9	0.9	CI	0.0150561
Halobacillus_kuroshimensis	6.7192e-05	0.000134384	3	0.25	0.0115291	0.0123082	9	0.9	CI	0.0150561
Clostridiales_bacterium_1_7_47FAA	0.000573459	0.00114692	3	0.25	0.0170685	0.0138587	9	0.9	CI	0.0150561
Paenibacillus_barengoltzii	4.8086e-05	9.6172e-05	3	0.25	0.0224189	0.0224405	9	0.9	CI	0.0150561
Propionispira_raffinosivorans	3e-05	6.0001e-05	3	0.25	0.00663767	0.00387245	9	0.9	CI	0.0150561
Desulfotomaculum_ruminis	4.647e-05	9.2941e-05	3	0.25	0.0136939	0.0129707	9	0.9	CI	0.0150561
Bacillus_coahuilensis	0.00011474	0.00022948	3	0.25	0.012164	0.0117339	9	0.9	CI	0.0150561
Neisseria_wadsworthii	4.4795e-05	8.9589e-05	3	0.25	0.0159938	0.0125111	9	0.9	CI	0.0150561
Streptococcus_devriesei	0.000184605	0.000369209	3	0.25	0.00868174	0.00724796	9	0.9	CI	0.0150561
Bacillus_sp._SG_1	0.000137788	0.000275576	3	0.25	0.00624096	0.00672614	9	0.9	CI	0.0150561
Lachnospiraceae_bacterium_NK4A144	4.5634e-05	9.1269e-05	3	0.25	0.0114552	0.00909788	9	0.9	CI	0.0150561
Planococcus_antarcticus	0.00011474	0.00022948	3	0.25	0.0101711	0.0102854	9	0.9	CI	0.0150561
Porphyromonas_sp._oral_taxon_279	3.0716e-05	6.1433e-05	3	0.25	0.00146838	0.00155624	9	0.9	CI	0.0150561
Gracilibacillus_lacisalsi	6.2309e-05	0.000124619	3	0.25	0.00777176	0.00823085	9	0.9	CI	0.0150561
Arcobacter_nitrofigilis	0.000238852	0.000477705	3	0.25	0.00578982	0.00393777	9	0.9	CI	0.0150561
Paenibacillus_sanguinis	2.4796e-05	4.9591e-05	3	0.25	0.00347577	0.00329854	9	0.9	CI	0.0150561
Treponema_pedis	8.3506e-05	0.000167013	3	0.25	0.00580489	0.00398044	9	0.9	CI	0.0150561
Acholeplasma_brassicae	5.1924e-05	0.000103848	3	0.25	0.0082919	0.00817269	9	0.9	CI	0.0150561
Fusobacterium_periodonticum	7.7984e-05	0.000155969	3	0.25	0.00837578	0.00540475	9	0.9	CI	0.0150561
Succinispira_mobilis	6.0689e-05	0.000121379	3	0.25	0.00556543	0.00562945	9	0.9	CI	0.0150561
Ruminococcus_sp._JC304	0.000540055	0.00108011	3	0.25	0.00574494	0.00371381	9	0.9	CI	0.0150561
Marinobacterium_litorale	7.3551e-05	0.000147102	3	0.25	0.00366177	0.00515936	9	0.9	CI	0.0150561
Bacillus_sp._2_A_57_CT2	4.9926e-05	9.9853e-05	3	0.25	0.00494174	0.0052849	9	0.9	CI	0.0150561
Caldicellulosiruptor_saccharolyticus	5.7667e-05	0.000115333	3	0.25	0.00840462	0.00732466	9	0.9	CI	0.0150561
Paenibacillus_ginsengihumi	4.7231e-05	9.4462e-05	3	0.25	0.00247956	0.00206727	9	0.9	CI	0.0150561
Oceanobacillus_iheyensis	0.000149201	0.000298402	3	0.25	0.00741687	0.00759164	9	0.9	CI	0.0150561
Bacillus_nealsonii	6.7114e-05	0.000134227	3	0.25	0.0121257	0.0148073	9	0.9	CI	0.0150561
Allochromatium_vinosum	3.9992e-05	7.9983e-05	3	0.25	0.0066314	0.00509292	9	0.9	CI	0.0150561
Sporosarcina_newyorkensis	0.000283637	0.000567274	3	0.25	0.0152795	0.0162185	9	0.9	CI	0.0150561
Prevotella_nigrescens	8.622e-06	1.7243e-05	3	0.25	0.00208325	0.00191147	9	0.9	CI	0.0150561
Bilophila_wadsworthia	2.6267e-05	5.2534e-05	3	0.25	0.010989	0.0096679	9	0.9	CI	0.0150561
Lachnospiraceae_bacterium_6_1_37FAA	5.5946e-05	0.000111892	3	0.25	0.00309348	0.00446342	9	0.9	CI	0.0150561
Kingella_oralis	5.7011e-05	0.000114023	3	0.25	0.00558268	0.00658797	9	0.9	CI	0.0150561
Fusobacterium_russii	0.000308864	0.000617728	3	0.25	0.0170549	0.0116896	9	0.9	CI	0.0150561
Sulfuricurvum_kujiense	0.000128093	0.000256187	3	0.25	0.00494856	0.00358836	9	0.9	CI	0.0150561
Staphylococcus_aureus	3.272e-05	6.5439e-05	3	0.25	0.0103987	0.00957543	9	0.9	CI	0.0150561
Thermoanaerobacter_wiegelii	8.4694e-05	0.000169388	3	0.25	0.00844403	0.00770631	9	0.9	CI	0.0150561
Tuberibacillus_calidus	5.4685e-05	0.000109371	3	0.25	0.00981327	0.0102974	9	0.9	CI	0.0150561
Ethanoligenens_harbinense	1.7552e-05	3.5103e-05	3	0.25	0.00703948	0.00685293	9	0.9	CI	0.0150561
Sporosarcina_ureae	3.9131e-05	7.8262e-05	3	0.25	0.0178022	0.0187924	9	0.9	CI	0.0150561
Eubacterium_plexicaudatum	6.7493e-05	0.000134986	3	0.25	0.0104305	0.00790673	9	0.9	CI	0.0150561
Neisseria_sicca	8.5224e-05	0.000170449	3	0.25	0.00980286	0.00828748	9	0.9	CI	0.0150561
Bacillus_vireti	5.9023e-05	0.000118047	3	0.25	0.0202019	0.018476	9	0.9	CI	0.0150561
Clostridioides_mangenotii	3.82e-05	7.6401e-05	3	0.25	0.0108221	0.00602688	9	0.9	CI	0.0150561
Bacillus_timonensis	8.1819e-05	0.000163639	3	0.25	0.0195693	0.022046	9	0.9	CI	0.0150561
Porphyromonas_gulae	6.6394e-05	0.000132789	3	0.25	0.00386735	0.00243839	9	0.9	CI	0.0150561
Tepidanaerobacter_acetatoxydans	0.000195893	0.000391787	3	0.25	0.0166538	0.0155261	9	0.9	CI	0.0150561
Caloramator_australicus	0.000219851	0.000439703	3	0.25	0.0113352	0.00933002	9	0.9	CI	0.0150561
Streptococcus_salivarius	7.9804e-05	0.000159608	3	0.25	0.00388407	0.00504215	9	0.9	CI	0.0150561
Clostridium_sp._ASF502	0.000140238	0.000280475	3	0.25	0.00625545	0.00574767	9	0.9	CI	0.0150561
Prevotella_oris	4.6888e-05	9.3776e-05	3	0.25	0.00314376	0.00252851	9	0.9	CI	0.0150561
Alistipes_shahii	2.5472e-05	5.0944e-05	3	0.25	0.00549963	0.00258383	9	0.9	CI	0.0150561
Bacteroides_sp._3_1_19	0.000196114	0.000392229	3	0.25	0.00571202	0.00352877	9	0.9	CI	0.0150561
Leptotrichia_sp._oral_taxon_215	5.7667e-05	0.000115333	3	0.25	0.0124011	0.0123372	9	0.9	CI	0.0150561
Bacillus_sonorensis	0.000533098	0.0010662	3	0.25	0.0284197	0.0298561	9	0.9	CI	0.0150561
Enterococcus_mundtii	0.000149542	0.000299085	3	0.25	0.00712653	0.00644935	9	0.9	CI	0.0150561
Candidatus_Azobacteroides_pseudotrichonymphae	4.2517e-05	8.5034e-05	3	0.25	0.0101547	0.0136658	9	0.9	CI	0.0150561
[Clostridium]_stercorarium	0.000134465	0.00026893	3	0.25	0.00700925	0.00504568	9	0.9	CI	0.0150561
Methanomassiliicoccus_luminyensis	9.9388e-05	0.000198776	3	0.25	0.00851567	0.00795766	9	0.9	CI	0.0150561	0.0764236
Planktothrix_agardhii	0.0185893	0.0163855	12	1	0.00156124	0.00438731	6	0.4	BP	0.0151516
Vibrio_phage_PWH3a_P1	0.0191338	0.0155014	12	1	0.00127082	0.00196881	6	0.5	BP	0.01701
Vibrio_phage_ICP1	0.0129698	0.009952	12	1	0.00158534	0.00361817	6	0.5	BP	0.01701
delta_proteobacterium_MLMS_1	0.00366593	0.00454873	12	1	0.000314043	0.00040572	6	0.5	BP	0.01701
Chryseobacterium_sp._StRB126	0.00373397	0.00315778	12	1	0.000419066	0.000675641	6	0.5	BP	0.01701
Catenovulum_agarivorans	0.00490898	0.00311191	12	1	0.000849769	0.00151418	6	0.6	BP	0.0182983
Allofustis_seminis	0.00011438	0.000160366	3	0.5	0.0164035	0.0131771	9	0.9	CI	0.0190896	0.0764236
Flexithrix_dorotheae	0.000760574	0.00152115	3	0.25	0.00446127	0.00249688	9	1	CI	0.0190896	0.0764236
[Clostridium]_scindens	0.000109877	0.000130695	3	0.5	0.02716	0.0254146	9	0.9	CI	0.0190896
Pontibacillus_halophilus	0.000160806	0.000205963	3	0.5	0.00928025	0.0111385	9	0.9	CI	0.0190896
Shewanella_fidelis	0.000298076	0.000344687	3	0.5	0.00620716	0.00404894	9	0.9	CI	0.0190896
Prevotella_oralis	8.4187e-05	0.000104411	3	0.5	0.0106424	0.00905103	9	0.9	CI	0.0190896
Yersinia_frederiksenii	6.0448e-05	7.6675e-05	3	0.5	0.00344651	0.0062091	9	0.9	CI	0.0190896
Bacteroides_faecis	0.000128482	0.000151442	3	0.5	0.0121803	0.0103522	9	0.9	CI	0.0190896
Bacteroides_caccae	0.000398322	0.000646348	3	0.5	0.0379437	0.0318449	9	0.9	CI	0.0190896
Paenibacillus_daejeonensis	0.000176388	0.000284097	3	0.5	0.0133713	0.0134617	9	0.9	CI	0.0190896
Flavobacterium_denitrificans	0.0153921	0.0098294	12	1	0.00317953	0.00355985	6	0.7	BP	0.0190896
Rhizophagus_irregularis	0.000478681	0.000957362	3	0.25	0.0556447	0.108217	9	1	CI	0.0190896
Cyclobacterium_marinum	0.000401291	0.00050902	3	0.5	0.00369855	0.00206684	9	0.9	CI	0.0190896
Bacillus_methanolicus	0.000229243	0.000363804	3	0.5	0.0128842	0.0143582	9	0.9	CI	0.0190896
Atopobacter_phocae	0.000105472	0.000132312	3	0.5	0.0189249	0.0197336	9	0.9	CI	0.0190896
[Clostridium]_ultunense	0.000464365	0.00056932	3	0.5	0.0155384	0.01131	9	0.9	CI	0.0190896
Coprobacillus_sp._8_2_54BFAA	0.000375408	0.000514032	3	0.5	0.0122627	0.010393	9	0.9	CI	0.0190896
Tricholoma_magnivelare	0.0240927	0.0190754	12	1	0.00596798	0.014445	6	0.7	BP	0.0190896
Bacteroides_coprosuis	0.000635885	0.00103326	3	0.5	0.0140388	0.00784831	9	0.9	CI	0.0190896
Alkaliphilus_transvaalensis	0.000241459	0.000283887	3	0.5	0.0252479	0.0223654	9	0.9	CI	0.0190896
Enterococcus_malodoratus	0.000229933	0.000366746	3	0.5	0.0160757	0.0177294	9	0.9	CI	0.0190896
Desulfotomaculum_thermocisternum	0.000183557	0.000264756	3	0.5	0.00436841	0.0040613	9	0.9	CI	0.0190896
Johnsonella_ignava	0.00016496	0.000196375	3	0.5	0.0112707	0.010685	9	0.9	CI	0.0190896
Parabacteroides_sp._D13	0.000163348	0.000219201	3	0.5	0.0101442	0.0063348	9	0.9	CI	0.0190896
[Clostridium]_papyrosolvens	0.000107137	0.000138355	3	0.5	0.0167771	0.0127926	9	0.9	CI	0.0190896
[Clostridium]_sporosphaeroides	0.000115626	0.000146667	3	0.5	0.015184	0.0108523	9	0.9	CI	0.0190896
Ruminococcus_flavefaciens	0.000133156	0.000171956	3	0.5	0.0224905	0.0212424	9	0.9	CI	0.0190896
Halothermothrix_orenii	0.000116633	0.000142283	3	0.5	0.00404742	0.00377333	9	0.9	CI	0.0190896
Tyzzerella_nexilis	3.4654e-05	4.2759e-05	3	0.5	0.00404098	0.00415139	9	0.9	CI	0.0190896
[Clostridium]_indolis	0.000214626	0.000266888	3	0.5	0.0140476	0.0105253	9	0.9	CI	0.0190896
Roseburia_inulinivorans	7.4903e-05	8.7268e-05	3	0.5	0.0156435	0.0141677	9	0.9	CI	0.0190896
Anaerofustis_stercorihominis	0.000319642	0.00036927	3	0.5	0.0354179	0.0341853	9	0.9	CI	0.0190896
Pedobacter_sp._BAL39	6.3485e-05	9.2329e-05	3	0.5	0.00355023	0.00323598	9	0.9	CI	0.0190896
Paenibacillus_popilliae	0.000183886	0.000268244	3	0.5	0.0151311	0.0152946	9	0.9	CI	0.0190896
Bacteroides_sp._9_1_42FAA	0.000454779	0.000616193	3	0.5	0.0183008	0.0277826	9	0.9	CI	0.0190896
Erysipelothrix_tonsillarum	0.000504734	0.000900212	3	0.5	0.0239449	0.0250206	9	0.9	CI	0.0190896
Geobacter_metallireducens	0.000357477	0.000597928	3	0.5	0.0196727	0.0156078	9	0.9	CI	0.0190896
Brevibacillus_panacihumi	0.000131452	0.000201366	3	0.5	0.0127031	0.0109994	9	0.9	CI	0.0190896
Prevotella_albensis	0.000198166	0.000266179	3	0.5	0.00515085	0.00352637	9	0.9	CI	0.0190896
Halanaerobium_saccharolyticum	6.8588e-05	7.9413e-05	3	0.5	0.00195784	0.00160546	9	0.9	CI	0.0190896
Leadbetterella_byssophila	0.00845538	0.00539045	12	1	0.00181473	0.00275492	6	0.7	BP	0.0190896
Ktedonobacter_racemifer	0.00548369	0.00212583	12	1	0.00159191	0.00472764	6	0.3	BP	0.019242
Listonella_phage_phiHSIC	0.00115126	0.000547572	12	1	0.000373447	0.000972363	6	0.3	BP	0.019242
Aphanizomenon_flos_aquae	0.00277126	0.00295295	12	1	0.000873771	0.00256047	6	0.3	BP	0.019242
Gracilimonas_tropica	0.00609534	0.00417219	12	1	0.00137698	0.00161108	6	0.8	BP	0.0194902
Flavobacterium_chungangense	0.012336	0.00677987	12	1	0.00185099	0.00170388	6	0.8	BP	0.0194902
Riemerella_columbina	0.0146217	0.00844578	12	1	0.00365196	0.00299261	6	0.8	BP	0.0194902
Lacinutrix_sp._5H_3_7_4	0.00240529	0.00305071	11	0.75	0.000115199	0.000364291	6	0.1	BP	0.0212875
Bacillus_ligniniphilus	0.000132316	0.000264631	3	0.25	0.0127085	0.0133538	9	0.9	CI	0.0221361
Candidatus_Amoebophilus_asiaticus	3.0284e-05	6.0567e-05	3	0.25	0.0509658	0.117004	9	0.9	CI	0.0221361
Alloprevotella_tannerae	0.000132825	0.00026565	3	0.25	0.00645524	0.00668456	9	0.9	CI	0.0221361
Thermicanus_aegyptius	0.000141084	0.000282168	3	0.25	0.00499617	0.00527006	9	0.9	CI	0.0221361
[Clostridium]_bolteae	0.00021959	0.00043918	3	0.25	0.00775188	0.00554322	9	0.9	CI	0.0221361
Bacillus_aurantiacus	0.000361849	0.000723699	3	0.25	0.0129793	0.0143784	9	0.9	CI	0.0221361
Staphylococcus_lugdunensis	0.000196601	0.000393201	3	0.25	0.00464706	0.00481334	9	0.9	CI	0.0221361
Streptococcus_sobrinus	0.000120408	0.000240816	3	0.25	0.00546622	0.00479241	9	0.9	CI	0.0221361
Methylacidiphilum_fumariolicum	8.5264e-05	0.000170529	3	0.25	0.0027545	0.00341413	9	0.9	CI	0.0221361
Streptococcus_mutans	0.000169744	0.000339489	3	0.25	0.0110269	0.0110369	9	0.9	CI	0.0221361
Psychromonas_aquimarina	9.2774e-05	0.000185548	3	0.25	0.00211015	0.00212672	9	0.9	CI	0.0221361
Bhargavaea_cecembensis	0.000136146	0.000272292	3	0.25	0.00395456	0.00346063	9	0.9	CI	0.0221361
Dethiosulfovibrio_peptidovorans	0.000138571	0.000277142	3	0.25	0.00632904	0.00584192	9	0.9	CI	0.0221361
Eubacterium_ramulus	0.000166583	0.000333167	3	0.25	0.00662032	0.00635156	9	0.9	CI	0.0221361
Streptococcus_pseudopneumoniae	0	0	4	0	0.00287488	0.00337421	9	0.8	CI	0.0225166
Bacillus_atrophaeus	0	0	4	0	0.00357918	0.00362249	9	0.8	CI	0.0225166
Prevotella_disiens	0	0	4	0	0.00111667	0.00124616	9	0.8	CI	0.0225166
Chlorobaculum_tepidum	0	0	4	0	0.00159015	0.00124568	9	0.8	CI	0.0225166
Treponema_bryantii	0	0	4	0	0.00340511	0.0033286	9	0.8	CI	0.0225166
Enterococcus_italicus	0	0	4	0	0.00364848	0.00505666	9	0.8	CI	0.0225166
Desulfomicrobium_baculatum	0	0	4	0	0.00300394	0.0044161	9	0.8	CI	0.0225166
Enhydrobacter_aerosaccus	0	0	4	0	0.00304933	0.00374927	9	0.8	CI	0.0225166
Candidatus_Pelagibacter_sp._HTCC7211	0	0	4	0	0.00486228	0.00657244	9	0.8	CI	0.0225166
Paenibacillus_borealis	0	0	4	0	0.00132242	0.00102532	9	0.8	CI	0.0225166
[Eubacterium]_rectale	0	0	4	0	0.00408402	0.00368384	9	0.8	CI	0.0225166
Microlunatus_phosphovorus	0	0	4	0	0.00384768	0.00487512	9	0.8	CI	0.0225166
Exiguobacterium_sp._S17	0	0	4	0	0.00874456	0.0109745	9	0.8	CI	0.0225166
Streptococcus_anginosus	0	0	4	0	0.0017246	0.0020418	9	0.8	CI	0.0225166
Enterococcus_gallinarum	0	0	4	0	0.00439013	0.00554993	9	0.8	CI	0.0225166
Lachnospiraceae_bacterium_1_4_56FAA	0	0	4	0	0.00307503	0.00391939	9	0.8	CI	0.0225166
Dickeya_zeae	0	0	4	0	0.00078836	0.000779814	9	0.8	CI	0.0225166
Neisseria_meningitidis	0	0	4	0	0.00641612	0.00681738	9	0.8	CI	0.0225166
Bacteroides_sp._D20	0	0	4	0	0.00441272	0.00783992	9	0.8	CI	0.0225166
Clostridium_sp._M62/1	0	0	4	0	0.00137006	0.00246814	9	0.8	CI	0.0225166
Methanobacterium_lacus	0	0	4	0	0.00337204	0.00410191	9	0.8	CI	0.0225166
Bdellovibrio_bacteriovorus	0	0	4	0	0.000970977	0.00103213	9	0.8	CI	0.0225166
Lachnospiraceae_bacterium_A4	0	0	4	0	0.00454127	0.00635169	9	0.8	CI	0.0225166
Desulfovibrio_africanus	0	0	4	0	0.00377065	0.00358281	9	0.8	CI	0.0225166
Idiomarina_loihiensis	0	0	4	0	0.00297739	0.00281649	9	0.8	CI	0.0225166
Pseudomonas_taiwanensis	0	0	4	0	0.0021945	0.00193204	9	0.8	CI	0.0225166
Azoarcus_toluclasticus	0	0	4	0	0.00112941	0.00135627	9	0.8	CI	0.0225166
Parvimonas_sp._oral_taxon_393	0	0	4	0	0.00544268	0.00608469	9	0.8	CI	0.0225166
Pseudomonas_syringae	0	0	4	0	0.00190614	0.00335991	9	0.8	CI	0.0225166
Bacteroides_sp._1_1_30	0	0	4	0	0.00313651	0.00260823	9	0.8	CI	0.0225166
Campylobacter_curvus	0	0	4	0	0.00350211	0.00376706	9	0.8	CI	0.0225166
Human_immunodeficiency_virus_1	0	0	4	0	0.0495263	0.136882	9	0.8	CI	0.0225166
Exiguobacterium_aurantiacum	0	0	4	0	0.00601002	0.00614893	9	0.8	CI	0.0225166
Peptoniphilus_duerdenii	0	0	4	0	0.00626077	0.00640445	9	0.8	CI	0.0225166
Sphingomonas_sp._PAMC_26621	0	0	4	0	0.000818779	0.000585109	9	0.8	CI	0.0225166
Desulfotomaculum_gibsoniae	0	0	4	0	0.00282652	0.00262791	9	0.8	CI	0.0225166
Bacillus_velezensis	0	0	4	0	0.00646082	0.00644183	9	0.8	CI	0.0225166
Pseudarthrobacter_chlorophenolicus	0	0	4	0	0.00206993	0.00299409	9	0.8	CI	0.0225166
Elizabethkingia_meningoseptica	0	0	4	0	0.00122914	0.000801115	9	0.8	CI	0.0225166
Porphyromonas_levii	0	0	4	0	0.00162462	0.00153171	9	0.8	CI	0.0225166
Streptomyces_auratus	0	0	4	0	0.0049331	0.00604433	9	0.8	CI	0.0225166
Nonlabens_sediminis	0.00699546	0.00561197	12	1	0.00188035	0.00567486	6	0.4	BP	0.0225166
Campylobacter_sp._10_1_50	0	0	4	0	0.00150594	0.0019066	9	0.8	CI	0.0225166
Tetrasphaera_jenkinsii	0	0	4	0	0.00383232	0.0073687	9	0.8	CI	0.0225166
Pseudomonas_fuscovaginae	0	0	4	0	0.00267219	0.00517544	9	0.8	CI	0.0225166
Chlorobaculum_parvum	0	0	4	0	0.00106484	0.000885968	9	0.8	CI	0.0225166
Kingella_kingae	0	0	4	0	0.00167112	0.00174576	9	0.8	CI	0.0225166
Prevotella_intermedia	0	0	4	0	0.000742685	0.000652309	9	0.8	CI	0.0225166
Tumebacillus_flagellatus	0	0	4	0	0.00505956	0.00539028	9	0.8	CI	0.0225166
[Clostridium]_asparagiforme	0	0	4	0	0.00568068	0.00487612	9	0.8	CI	0.0225166
Leptotrichia_goodfellowii	0	0	4	0	0.00259283	0.00214278	9	0.8	CI	0.0225166
Sporomusa_ovata	0	0	4	0	0.000782188	0.000593051	9	0.8	CI	0.0225166
[Clostridium]_citroniae	0	0	4	0	0.00190095	0.00240686	9	0.8	CI	0.0225166
Algoriphagus_terrigena	0	0	4	0	0.00178902	0.00317759	9	0.8	CI	0.0225166
Taylorella_equigenitalis	0	0	4	0	0.00278848	0.00210211	9	0.8	CI	0.0225166
Prevotella_stercorea	0	0	4	0	0.0019914	0.00208283	9	0.8	CI	0.0225166
Thermoanaerobacter_thermocopriae	0	0	4	0	0.00222643	0.00281826	9	0.8	CI	0.0225166
Salmonella_phage_FSLSP088	0	0	4	0	0.000935517	0.0012697	9	0.8	CI	0.0225166
Fusobacterium_sp._OBRC1	0	0	4	0	0.00166945	0.00125088	9	0.8	CI	0.0225166
Neisseria_macacae	0	0	4	0	0.00103066	0.00101369	9	0.8	CI	0.0225166
Streptococcus_hyovaginalis	0	0	4	0	0.00090053	0.00112555	9	0.8	CI	0.0225166
[Eubacterium]_infirmum	0	0	4	0	0.00197674	0.00199493	9	0.8	CI	0.0225166
Halothiobacillus_neapolitanus	0	0	4	0	0.00300877	0.00587231	9	0.8	CI	0.0225166
Alloscardovia_criceti	0	0	4	0	0.000993827	0.000849258	9	0.8	CI	0.0225166
Chryseobacterium_gleum	0	0	4	0	0.000985512	0.00125057	9	0.8	CI	0.0225166
Phaeospirillum_fulvum	0	0	4	0	0.00146156	0.00218561	9	0.8	CI	0.0225166
Chryseobacterium_formosense	0	0	4	0	0.000784651	0.000742307	9	0.8	CI	0.0225166
Leptospira_meyeri	0	0	4	0	0.00808869	0.00961812	9	0.8	CI	0.0225166
Pleurocapsa_minor	0.0183848	0.026382	12	1	0.000207572	0.000527987	6	0.4	BP	0.0225166
Desulfobacca_acetoxidans	0	0	4	0	0.00158608	0.00184704	9	0.8	CI	0.0225166
Cohnella_laeviribosi	0	0	4	0	0.00175391	0.00140078	9	0.8	CI	0.0225166
Bulleidia_extructa	0	0	4	0	0.00805362	0.00929251	9	0.8	CI	0.0225166
Sphaerochaeta_globosa	0	0	4	0	0.00247352	0.00285466	9	0.8	CI	0.0225166
Psychromonas_ossibalaenae	0	0	4	0	0.0029097	0.00376472	9	0.8	CI	0.0225166
Thiothrix_flexilis	0	0	4	0	0.00285066	0.00562648	9	0.8	CI	0.0225166
Leisingera_aquimarina	0	0	4	0	0.00155707	0.0016023	9	0.8	CI	0.0225166
Neisseria_lactamica	0	0	4	0	0.00240303	0.00242426	9	0.8	CI	0.0225166
Listeria_ivanovii	0	0	4	0	0.0100101	0.0119463	9	0.8	CI	0.0225166
Azovibrio_restrictus	0	0	4	0	0.00172869	0.00187086	9	0.8	CI	0.0225166
Prevotella_corporis	0	0	4	0	0.00111573	0.000813404	9	0.8	CI	0.0225166
Parageobacillus_thermoglucosidans	0	0	4	0	0.00521742	0.00562647	9	0.8	CI	0.0225166
Prevotella_sp._oral_taxon_472	0	0	4	0	0.00231593	0.0019023	9	0.8	CI	0.0225166
Streptococcus_thoraltensis	0	0	4	0	0.00519244	0.00593973	9	0.8	CI	0.0225166
Sulfobacillus_thermosulfidooxidans	0	0	4	0	0.000597755	0.000535666	9	0.8	CI	0.0225166
Halobacillus_halophilus	0	0	4	0	0.00270871	0.00325304	9	0.8	CI	0.0225166
Selenomonas_ruminantium	0	0	4	0	0.00279971	0.00281743	9	0.8	CI	0.0225166
Flectobacillus_major	0	0	4	0	0.00455966	0.00415756	9	0.8	CI	0.0225166
Porphyromonas_crevioricanis	0	0	4	0	0.0019767	0.00193053	9	0.8	CI	0.0225166
Sclerotinia_sclerotiorum	0	0	4	0	0.000690947	0.000670636	9	0.8	CI	0.0225166
Paenibacillus_sp._JDR_2	0	0	4	0	0.00518435	0.00579935	9	0.8	CI	0.0225166
Streptococcus_sp._OBRC6	0	0	4	0	0.00172222	0.0019781	9	0.8	CI	0.0225166
Cardiobacterium_hominis	0	0	4	0	0.00289543	0.00278496	9	0.8	CI	0.0225166
Actinomyces_coleocanis	0	0	4	0	0.000676155	0.000618307	9	0.8	CI	0.0225166
Cellulophaga_algicola	0	0	4	0	0.00173246	0.00404922	9	0.8	CI	0.0225166
Paenibacillus_fonticola	0	0	4	0	0.00417213	0.00461162	9	0.8	CI	0.0225166
Neisseria_mucosa	0	0	4	0	0.00548424	0.00495866	9	0.8	CI	0.0225166
Parascardovia_denticolens	0	0	4	0	0.00120853	0.00122865	9	0.8	CI	0.0225166
Podospora_anserina	0	0	4	0	0.0247987	0.0513555	9	0.8	CI	0.0225166
Legionella_pneumophila	0	0	4	0	0.00352382	0.00385656	9	0.8	CI	0.0225166
Lachnospiraceae_bacterium_NK4A136	0	0	4	0	0.0029272	0.00364202	9	0.8	CI	0.0225166
Isoptericola_variabilis	0	0	4	0	0.000961116	0.00088902	9	0.8	CI	0.0225166
Fusobacterium_sp._CM22	0	0	4	0	0.00156481	0.00123078	9	0.8	CI	0.0225166
Paenibacillus_forsythiae	0	0	4	0	0.00113945	0.00115419	9	0.8	CI	0.0225166
Atopococcus_tabaci	0	0	4	0	0.00863412	0.00959456	9	0.8	CI	0.0225166
Pedobacter_oryzae	0	0	4	0	0.00228128	0.00197299	9	0.8	CI	0.0225166
Pseudogulbenkiania_ferrooxidans	0	0	4	0	0.00214076	0.00382205	9	0.8	CI	0.0225166
Prevotella_micans	0	0	4	0	0.00255769	0.00216129	9	0.8	CI	0.0225166
Melanoplus_sanguinipes_entomopoxvirus	0	0	4	0	0.0182735	0.0373246	9	0.8	CI	0.0225166
Prevotella_shahii	0	0	4	0	0.0015976	0.00205998	9	0.8	CI	0.0225166
Trichosporon_asahii	0	0	4	0	0.00527463	0.012301	9	0.8	CI	0.0225166
Catonella_morbi	0	0	4	0	0.00137787	0.000982702	9	0.8	CI	0.0225166
Bifidobacterium_longum	0	0	4	0	0.00108748	0.000902382	9	0.8	CI	0.0225166
Acidovorax_sp._JS42	0	0	4	0	0.0054842	0.00541888	9	0.8	CI	0.0225166
Prevotella_sp._C561	0	0	4	0	0.00336983	0.00509263	9	0.8	CI	0.0225166
Wolinella_succinogenes	0	0	4	0	0.00352565	0.00479497	9	0.8	CI	0.0225166
Sphingobacterium_thalpophilum	0	0	4	0	0.00237367	0.00327082	9	0.8	CI	0.0225166
Microbacterium_testaceum	0	0	4	0	0.00135345	0.00140818	9	0.8	CI	0.0225166
Stenotrophomonas_maltophilia	0	0	4	0	0.0057981	0.00523203	9	0.8	CI	0.0225166
Enterococcus_sulfureus	0	0	4	0	0.00769409	0.00957317	9	0.8	CI	0.0225166
Xanthomonas_translucens	0	0	4	0	0.00178348	0.0016589	9	0.8	CI	0.0225166
Xenorhabdus_doucetiae	0	0	4	0	0.000730912	0.000529859	9	0.8	CI	0.0225166
Lentibacillus_jeotgali	0	0	4	0	0.00346977	0.00432216	9	0.8	CI	0.0225166
Lachnospiraceae_bacterium_A2	0	0	4	0	0.00509966	0.00594681	9	0.8	CI	0.0225166
Kingella_denitrificans	0	0	4	0	0.00547042	0.00454961	9	0.8	CI	0.0225166
Conchiformibius_steedae	0	0	4	0	0.00193015	0.0022626	9	0.8	CI	0.0225166
Muricauda_ruestringensis	0	0	4	0	0.00167527	0.00197592	9	0.8	CI	0.0225166
Fibrella_aestuarina	0	0	4	0	0.00176887	0.00205183	9	0.8	CI	0.0225166
Mahella_australiensis	0	0	4	0	0.00622404	0.00696937	9	0.8	CI	0.0225166
Paenibacillus_taiwanensis	0	0	4	0	0.00394622	0.00448104	9	0.8	CI	0.0225166
Bacillus_sp._17376	0	0	4	0	0.00342103	0.00447074	9	0.8	CI	0.0225166
Planococcus_donghaensis	0	0	4	0	0.00609727	0.0068969	9	0.8	CI	0.0225166
Bacteroides_sp._2_1_16	0	0	4	0	0.00195912	0.00122535	9	0.8	CI	0.0225166
Lysobacter_antibioticus	0	0	4	0	0.00741929	0.00775109	9	0.8	CI	0.0225166
Lysinibacillus_sphaericus	0	0	4	0	0.00407072	0.00336396	9	0.8	CI	0.0225166
Pelosinus_fermentans	0	0	4	0	0.00151608	0.00130805	9	0.8	CI	0.0225166
Cytophaga_hutchinsonii	0	0	4	0	0.00429193	0.00845057	9	0.8	CI	0.0225166
Streptococcus_pseudoporcinus	0	0	4	0	0.00399772	0.00357322	9	0.8	CI	0.0225166
Edwardsiella_ictaluri	0	0	4	0	0.0010454	0.00102963	9	0.8	CI	0.0225166
Kyrpidia_tusciae	0	0	4	0	0.00442213	0.00454723	9	0.8	CI	0.0225166
Neisseria_cinerea	0	0	4	0	0.00116021	0.00147973	9	0.8	CI	0.0225166
Prevotella_histicola	0	0	4	0	0.00195521	0.00221718	9	0.8	CI	0.0225166
Bifidobacterium_adolescentis	0	0	4	0	0.00166533	0.00196631	9	0.8	CI	0.0225166
Lachnospiraceae_bacterium_7_1_58FAA	0	0	4	0	0.00086792	0.00100607	9	0.8	CI	0.0225166
Prevotella_oulorum	0	0	4	0	0.00122411	0.00119105	9	0.8	CI	0.0225166
Desulfotomaculum_nigrificans	0	0	4	0	0.00184825	0.00179408	9	0.8	CI	0.0225166
Campylobacter_showae	0	0	4	0	0.00547892	0.00678988	9	0.8	CI	0.0225166
Salinimicrobium_xinjiangense	0	0	4	0	0.00149646	0.00213656	9	0.8	CI	0.0225166
Nakamurella_lactea	0	0	4	0	0.00291215	0.00794091	9	0.8	CI	0.0225166
Cutibacterium_acnes	0	0	4	0	0.00176631	0.00304163	9	0.8	CI	0.0225166
Sanguibacter_keddieii	0	0	4	0	0.000594812	0.000563739	9	0.8	CI	0.0225166
Pontibacter_actiniarum	0	0	4	0	0.00211771	0.00166047	9	0.8	CI	0.0225166
Granulicoccus_phenolivorans	0	0	4	0	0.00183012	0.00165127	9	0.8	CI	0.0225166
Helicobacter_rodentium	0	0	4	0	0.00160803	0.0020672	9	0.8	CI	0.0225166
Capnocytophaga_granulosa	0	0	4	0	0.00121287	0.00130908	9	0.8	CI	0.0225166
Prevotella_melaninogenica	0	0	4	0	0.00311408	0.00420686	9	0.8	CI	0.0225166
Pedobacter_sp._V48	0	0	4	0	0.00234219	0.00176796	9	0.8	CI	0.0225166
Nautilia_profundicola	0	0	4	0	0.00128951	0.00183693	9	0.8	CI	0.0225166
Coprobacillus_sp._3_3_56FAA	0	0	4	0	0.0030732	0.00352285	9	0.8	CI	0.0225166
Methylocaldum_szegediense	0	0	4	0	0.00376443	0.00335701	9	0.8	CI	0.0225166
Lachnobacterium_bovis	0	0	4	0	0.00581457	0.00705097	9	0.8	CI	0.0225166
Neisseria_subflava	0	0	4	0	0.000637783	0.000698346	9	0.8	CI	0.0225166
Gimesia_maris	0	0	4	0	0.00235198	0.00262006	9	0.8	CI	0.0225166
Aeromonas_australiensis	0	0	4	0	0.00346834	0.00274976	9	0.8	CI	0.0225166	0.0764236
Thalassobacillus_devorans	0	0	4	0	0.00217349	0.00219861	9	0.8	CI	0.0225166	0.0764236
Peptoniphilus_harei	0	0	4	0	0.00466333	0.00528208	9	0.8	CI	0.0225166	0.0764236
Porphyromonas_endodontalis	0	0	4	0	0.0009502	0.000672923	9	0.8	CI	0.0225166	0.0764236
Lachnospiraceae_bacterium_NK4A179	0	0	4	0	0.00718392	0.00788664	9	0.8	CI	0.0225166	0.0764236
Thiobacillus_denitrificans	0	0	4	0	0.00438086	0.00477873	9	0.8	CI	0.0225166	0.0764236
Halonatronum_saccharophilum	0	0	4	0	0.00434804	0.00408962	9	0.8	CI	0.0225166	0.0764236
Streptococcus_parasanguinis	0.000303154	0.000329688	3	0.75	0.0183439	0.0158147	9	0.9	CI	0.0234984
Desulfosporosinus_youngiae	0.000224617	0.000161449	3	0.75	0.0139444	0.0112963	9	0.9	CI	0.0234984
Streptococcus_caballi	0.000247324	0.000170912	3	0.75	0.00795214	0.0081939	9	0.9	CI	0.0234984
Ruminococcus_sp._NK3A76	0.000137567	0.00013017	3	0.75	0.00595448	0.00408706	9	0.9	CI	0.0234984
Gemella_cuniculi	0.000227138	0.000206046	3	0.75	0.00991231	0.00882452	9	0.9	CI	0.0234984
Bacillus_thuringiensis	0.000238974	0.000166367	3	0.75	0.0223939	0.0263173	9	0.9	CI	0.0234984
Dorea_longicatena	0.00040877	0.000377431	3	0.75	0.0201839	0.0176017	9	0.9	CI	0.0234984
Treponema_primitia	0.000523747	0.000464408	3	0.75	0.0202164	0.0148808	9	0.9	CI	0.0234984
Clostridium_tetani	0.00024875	0.000291185	3	0.75	0.0239308	0.0205587	9	0.9	CI	0.0234984
Clostridium_tunisiense	0.0001225	0.00011317	3	0.75	0.0256734	0.0208352	9	0.9	CI	0.0234984
Lysinibacillus_varians	0.000335935	0.000243286	3	0.75	0.0130084	0.0116174	9	0.9	CI	0.0234984
Odoribacter_laneus	0.000366695	0.000456095	3	0.75	0.0248026	0.0136905	9	0.9	CI	0.0234984
Anaerotruncus_colihominis	0.000256361	0.000288213	3	0.75	0.0225325	0.018376	9	0.9	CI	0.0234984
Bacillus_panaciterrae	0.000182617	0.000142683	3	0.75	0.0210653	0.0248611	9	0.9	CI	0.0234984
Lacticigenium_naphtae	0.00027559	0.000271953	3	0.75	0.0245191	0.0253038	9	0.9	CI	0.0234984
[Bacillus]_selenitireducens	0.000537938	0.000586104	3	0.75	0.0193734	0.0182528	9	0.9	CI	0.0234984
Clostridium_sp._MSTE9	0.000346217	0.00035298	3	0.75	0.0260686	0.0236043	9	0.9	CI	0.0234984
Mannheimia_haemolytica	0.000277417	0.000198111	3	0.75	0.0114937	0.0157435	9	0.9	CI	0.0234984
Ruminococcaceae_bacterium_D16	0.000242975	0.00023695	3	0.75	0.0140631	0.0123677	9	0.9	CI	0.0234984
[Clostridium]_saccharolyticum	0.000615707	0.000818391	3	0.75	0.0239105	0.0189452	9	0.9	CI	0.0234984
Clostridium_drakei	0.000261173	0.000305308	3	0.75	0.00924142	0.00762163	9	0.9	CI	0.0234984
Verrucomicrobium_spinosum	0.000213096	0.000173694	3	0.75	0.0154106	0.0163736	9	0.9	CI	0.0234984
Clostridium_algidicarnis	0.000334457	0.000319916	3	0.75	0.0182715	0.0195515	9	0.9	CI	0.0234984
Streptococcus_sanguinis	0.000349363	0.000253432	3	0.75	0.00900247	0.0108128	9	0.9	CI	0.0234984	0.0764236
Thermobrachium_celere	0.000253963	0.000174824	3	0.75	0.0185466	0.0185345	9	0.9	CI	0.0234984	0.0764236
Bacillus_kribbensis	0.000352715	0.000225976	4	1	0.0147565	0.010798	9	0.9	CI	0.023976	0.0764236
Aeromonas_diversa	0.00135848	0.00174173	4	1	0.0280411	0.0372659	9	0.9	CI	0.023976
Chitinophaga_pinensis	0.00129982	0.000491502	4	1	0.0068217	0.00774319	9	0.9	CI	0.023976
Erysipelotrichaceae_bacterium_2_2_44A	0.000411085	0.000306401	4	1	0.024407	0.0231248	9	0.9	CI	0.023976
Bacteroides_propionicifaciens	0.000202658	0.000110385	4	1	0.011142	0.00738368	9	0.9	CI	0.023976
Plesiomonas_shigelloides	0.0161983	0.0167848	4	1	0.192023	0.219344	9	1	CI	0.023976
Bacteroides_gallinarum	0.000431966	0.000271325	4	1	0.0167288	0.0120229	9	0.9	CI	0.023976
Shewanella_sediminis	0.000204258	3.892e-05	4	1	0.00598114	0.00608915	9	0.9	CI	0.023976
Streptococcus_henryi	0.00104123	0.000578847	4	1	0.033586	0.036546	9	0.9	CI	0.023976
Microcoleus_vaginatus	0.146244	0.238803	12	1	0.00274586	0.00420378	6	0.9	BP	0.023976
Helcococcus_sueciensis	0.000218774	0.000137109	4	1	0.0169214	0.0174415	9	0.9	CI	0.023976
Vibrio_vulnificus	0.260076	0.308478	12	1	0.037306	0.0366067	6	1	BP	0.023976
Bacteroides_coprocola	0.00137637	0.000761964	4	1	0.0445429	0.0562522	9	0.9	CI	0.023976
Rhodovibrio_salinarum	0.105286	0.1655	12	1	0.00224537	0.00434013	6	1	BP	0.023976
Enterococcus_faecalis	0.0047772	0.00356769	4	1	0.02823	0.0257479	9	1	CI	0.023976
Grimontia_hollisae	0.00253069	0.00266597	4	0.75	0.0131386	0.00833988	9	1	CI	0.023976
Vibrio_fluvialis	0.303395	0.460523	12	1	0.019758	0.0238388	6	1	BP	0.023976
Batrachochytrium_dendrobatidis	0.104589	0.0878383	12	1	0.0190791	0.0385536	6	1	BP	0.023976
Vibrio_sp._RC586	0.0104816	0.0135555	4	1	0.15854	0.223104	9	1	CI	0.023976
Vibrio_furnissii	0.176064	0.261917	12	1	0.013075	0.0169955	6	1	BP	0.023976
Pedosphaera_parvula	0.000282806	0.000136261	4	1	0.0142533	0.0177569	9	0.9	CI	0.023976
Thermaerobacter_marianensis	0.00596539	0.00869173	11	0.75	4.6967e-05	0.000114429	6	0.2	BP	0.0260805
Mycoplasma_penetrans	0.0021665	0.0020566	11	0.75	3.754e-05	9.3222e-05	6	0.2	BP	0.0260805
uncultured_archaeon_GZfos37B2	0.00333773	0.00636233	10	0.5	0	0	6	0	BP	0.0274925	0.0824774
Escherichia_virus_K1_5	0.00138688	0.00186187	10	0.5	0	0	6	0	BP	0.0274925	0.0824774
Niveispirillum_irakense	0.00259481	0.00447598	10	0.5	0	0	6	0	BP	0.0274925
Methanococcoides_burtonii	0.00218062	0.0039421	10	0.5	0	0	6	0	BP	0.0274925
Rubellimicrobium_mesophilum	0.00224259	0.00258964	10	0.5	0	0	6	0	BP	0.0274925
Passalora_fulva	0.00247073	0.00292537	10	0.5	0	0	6	0	BP	0.0274925
unidentified_diatom_SGAD_101	0.00267379	0.00320628	10	0.5	0	0	6	0	BP	0.0274925
alpha_proteobacterium_BAL199	0.00159784	0.00308012	10	0.5	0	0	6	0	BP	0.0274925
Labrenzia_alexandrii	0.000965224	0.00175038	10	0.5	0	0	6	0	BP	0.0274925
Orpinomyces_sp._OUS1	0.000704125	0.00107744	10	0.5	0	0	6	0	BP	0.0274925
Janthinobacterium_sp._CG3	0.00149859	0.00245391	10	0.5	0	0	6	0	BP	0.0274925
Paracoccus_aestuarii	0.00355626	0.00698529	10	0.5	0	0	6	0	BP	0.0274925
Sedimentitalea_nanhaiensis	0.00131118	0.00229084	10	0.5	0	0	6	0	BP	0.0274925
Dinoroseobacter_shibae	0.00257819	0.00493223	10	0.5	0	0	6	0	BP	0.0274925
Erythrobacter_litoralis	0.0011081	0.00189142	10	0.5	0	0	6	0	BP	0.0274925
Sphingobium_yanoikuyae	0.000262615	0.000303652	10	0.5	0	0	6	0	BP	0.0274925
Flavobacterium_cucumis	0.000685078	0.000826067	10	0.5	0	0	6	0	BP	0.0274925
Histoplasma_capsulatum	0.00367706	0.00688434	10	0.5	0	0	6	0	BP	0.0274925
Vibrio_sp._N418	0.00275895	0.00442919	10	0.5	0	0	6	0	BP	0.0274925
Sphingobium_sp._PNB	0.00187377	0.00357405	10	0.5	0	0	6	0	BP	0.0274925
Desulfovibrio_gigas	0.00138488	0.00164179	10	0.5	0	0	6	0	BP	0.0274925
Dichelobacter_nodosus	0.000591495	0.000910295	10	0.5	0	0	6	0	BP	0.0274925
Cryphonectria_parasitica	0.0137115	0.0230343	10	0.5	0	0	6	0	BP	0.0274925
Sinorhizobium_meliloti	0.00256606	0.00438346	10	0.5	0	0	6	0	BP	0.0274925
Sulfitobacter_guttiformis	0.00281226	0.00516836	10	0.5	0	0	6	0	BP	0.0274925
Nostoc_sp._PCC_7120	0.00244155	0.00429624	10	0.5	0	0	6	0	BP	0.0274925
Paracoccus_marcusii	0.0019839	0.00305316	10	0.5	0	0	6	0	BP	0.0274925
Elioraea_tepidiphila	0.00207935	0.00259259	10	0.5	0	0	6	0	BP	0.0274925
Trichormus_azollae	0.0070146	0.0111373	10	0.5	0	0	6	0	BP	0.0274925
Methylobacterium_nodulans	0.000818047	0.00124613	10	0.5	0	0	6	0	BP	0.0274925
Fictibacillus_macauensis	0.000236549	0.000288005	4	0.5	0.0133501	0.0151811	9	0.9	CI	0.0276844
Melioribacter_roseus	0.000756108	0.000985933	4	0.5	0.00520081	0.00339058	9	0.9	CI	0.0276844
Gemella_haemolysans	0.000302627	0.000412988	4	0.5	0.00960992	0.0100313	9	0.9	CI	0.0276844
Prevotella_paludivivens	0.000304106	0.000375227	4	0.5	0.00470482	0.00510975	9	0.9	CI	0.0276844
Abiotrophia_defectiva	0.000218296	0.000260819	4	0.5	0.00654035	0.0069253	9	0.9	CI	0.0276844
Roseburia_hominis	0.000139224	0.000205894	4	0.5	0.018276	0.0160211	9	0.9	CI	0.0276844
Aquimarina_muelleri	0.00438922	0.0031986	12	1	0.000754106	0.000715953	6	0.7	BP	0.0276844
Wolbachia_endosymbiont_of_Drosophila_ananassae	0.000961323	0.0016754	4	0.5	0.106786	0.232289	9	1	CI	0.0282035
Tenacibaculum_ovolyticum	0.00746021	0.00442194	12	1	0.00200978	0.00160376	6	0.8	BP	0.0282035
endosymbiont_of_Acanthamoeba_sp._UWC8	0.000860982	0.00111424	4	0.5	0.0163074	0.0241027	9	1	CI	0.0282035
Runella_slithyformis	0.00069929	0.00139858	4	0.25	0.00478575	0.00461463	9	0.9	CI	0.031951
Magnaporthe_grisea	9.466e-05	0.000189321	4	0.25	0.0191662	0.0353994	9	0.9	CI	0.031951
Limnohabitans_sp._Rim47	6.0447e-05	0.000120894	4	0.25	0.00204096	0.00276076	9	0.9	CI	0.031951
Solibacillus_silvestris	0.000131542	0.000263084	4	0.25	0.00568252	0.00642596	9	0.9	CI	0.031951
Leptospira_interrogans	0.000150437	0.000300875	4	0.25	0.00548486	0.00649094	9	0.9	CI	0.031951
Shewanella_amazonensis	0.000439671	0.000879341	4	0.25	0.00733489	0.00724776	9	0.9	CI	0.031951
Yarrowia_lipolytica	3.5218e-05	7.0436e-05	4	0.25	0.0249841	0.0576805	9	0.9	CI	0.031951
Dehalobacter_sp._FTH1	0.000245269	0.000490539	4	0.25	0.00558953	0.00447257	9	0.9	CI	0.031951
Prevotella_sp._oral_taxon_317	0.000284265	0.000568531	4	0.25	0.00397254	0.00381438	9	0.9	CI	0.031951
Desulfobulbus_elongatus	0.00355947	0.0026283	11	0.75	0.000522598	0.0016526	6	0.1	BP	0.0335279
Sphingobacterium_spiritivorum	0.000162483	0.000147187	4	0.75	0.00755765	0.00582048	9	0.9	CI	0.033699
Chryseobacterium_luteum	5.97e-05	4.9013e-05	4	0.75	0.00325904	0.00327042	9	0.9	CI	0.033699
Bacillus_cytotoxicus	0.000416444	0.000511417	4	0.75	0.0128378	0.0146137	9	0.9	CI	0.033699
Segetibacter_koreensis	0.00214892	0.00128271	4	1	0.0129452	0.0141591	9	1	CI	0.035964	0.098378
Thermosinus_carboxydivorans	0.000655862	0.000957656	4	1	0.00936019	0.00821332	9	0.9	CI	0.035964
Flavobacterium_succinicans	0.034585	0.0219633	11	1	0.00893477	0.005683	6	0.9	BP	0.035964
Unclassfied	34.4118	3.37609	4	1	39.7416	3.28157	9	1	CI	0.035964
[Clostridium]_viride	0.000768278	0.000821806	4	1	0.0192399	0.0158267	9	0.9	CI	0.035964
Vibrio_sp._RC341	0.00512108	0.00759445	4	1	0.0803296	0.111268	9	1	CI	0.035964
Coraliomargarita_akajimensis	0.000331119	0.000210622	4	1	0.00797364	0.00654523	9	0.9	CI	0.035964
[Ruminococcus]_gnavus	0.00378754	0.00453196	4	1	0.0187866	0.0164337	9	1	CI	0.035964
Shewanella_sp._MR_4	1.77513	2.01769	11	1	0.142429	0.124798	6	1	BP	0.035964
Vibrio_mimicus	0.0362109	0.043528	4	1	0.46383	0.625929	9	1	CI	0.035964
Lachnospiraceae_bacterium_5_1_57FAA	0.000226089	0.000452178	4	0.25	0.0136515	0.0121591	9	0.8	CI	0.0359741
uncultured_Termite_group_1_bacterium	8.8385e-05	0.00017677	4	0.25	0.00732782	0.00700923	9	0.8	CI	0.0359741
Clostridium_saccharobutylicum	0.000109561	0.000219121	4	0.25	0.00493039	0.00473316	9	0.8	CI	0.0359741
Thermoanaerobacterium_thermosaccharolyticum	0.000126479	0.000252958	4	0.25	0.00683476	0.00505701	9	0.8	CI	0.0359741
Pedobacter_glucosidilyticus	3.9513e-05	7.9025e-05	4	0.25	0.00139439	0.00203087	9	0.8	CI	0.0359741
Geobacillus_vulcani	3.4034e-05	6.8068e-05	4	0.25	0.00771718	0.00998706	9	0.8	CI	0.0359741
Streptococcus_equinus	8.5358e-05	0.000170716	4	0.25	0.0046239	0.00442512	9	0.8	CI	0.0359741
Streptococcus_dysgalactiae	5.6583e-05	0.000113165	4	0.25	0.00848611	0.00880611	9	0.8	CI	0.0359741
Bacillus_acidiproducens	9.4738e-05	0.000189476	4	0.25	0.0057437	0.00763744	9	0.8	CI	0.0359741
Thermoanaerobacter_kivui	6.4801e-05	0.000129602	4	0.25	0.00825462	0.014669	9	0.8	CI	0.0359741
Thioalkalivibrio_thiocyanodenitrificans	7.3974e-05	0.000147947	4	0.25	0.0111433	0.0111573	9	0.8	CI	0.0359741
Neisseria_sp._oral_taxon_020	6.5323e-05	0.000130647	4	0.25	0.00322212	0.00297062	9	0.8	CI	0.0359741
Clostridium_tyrobutyricum	9.4738e-05	0.000189476	4	0.25	0.00410951	0.0032642	9	0.8	CI	0.0359741
Alistipes_sp._HGB5	8.4143e-05	0.000168285	4	0.25	0.00482157	0.00337643	9	0.8	CI	0.0359741
Acholeplasma_laidlawii	5.208e-05	0.000104159	4	0.25	0.00504288	0.00733589	9	0.8	CI	0.0359741
Bacillus_mycoides	7.451e-05	0.00014902	4	0.25	0.0104241	0.0135495	9	0.8	CI	0.0359741
Lactobacillus_fermentum	8.9504e-05	0.000179008	4	0.25	0.00643108	0.00654622	9	0.8	CI	0.0359741
Pedobacter_arcticus	2.2599e-05	4.5198e-05	4	0.25	0.00331235	0.00277092	9	0.8	CI	0.0359741
Bacteroides_sp._2_2_4	7.9081e-05	0.000158163	4	0.25	0.00331723	0.00280354	9	0.8	CI	0.0359741
Cohnella_panacarvi	0.000136487	0.000272974	4	0.25	0.00249289	0.00216256	9	0.8	CI	0.0359741
Lysinibacillus_fusiformis	0.000103848	0.000207695	4	0.25	0.0128567	0.0163176	9	0.8	CI	0.0359741
Roseburia_intestinalis	0.000109561	0.000219121	4	0.25	0.0159454	0.0186607	9	0.8	CI	0.0359741
Alistipes_onderdonkii	2.4179e-05	4.8359e-05	4	0.25	0.00208676	0.00224655	9	0.8	CI	0.0359741
Pseudopedobacter_saltans	0.000103089	0.000206178	4	0.25	0.00332441	0.00269878	9	0.8	CI	0.0359741
Intestinibacter_bartlettii	8.5034e-05	0.000170068	4	0.25	0.00763512	0.00703185	9	0.8	CI	0.0359741
Neisseria_sp._oral_taxon_014	6.1833e-05	0.000123666	4	0.25	0.0060264	0.00613096	9	0.8	CI	0.0359741
Sphaerochaeta_pleomorpha	4.7933e-05	9.5866e-05	4	0.25	0.00307145	0.00330139	9	0.8	CI	0.0359741
Lachnospiraceae_bacterium_oral_taxon_082	0.000231738	0.000463475	4	0.25	0.00742681	0.00957454	9	0.8	CI	0.0359741
Propionibacterium_freudenreichii	3.7328e-05	7.4655e-05	4	0.25	0.00106464	0.000875986	9	0.8	CI	0.0359741
Pseudobutyrivibrio_ruminis	5.6371e-05	0.000112741	4	0.25	0.00394564	0.00364689	9	0.8	CI	0.0359741
Anaeromusa_acidaminophila	6.7221e-05	0.000134442	4	0.25	0.00363598	0.00498149	9	0.8	CI	0.0359741
Oceanobacillus_picturae	0.000101836	0.000203673	4	0.25	0.0101705	0.0109137	9	0.8	CI	0.0359741
Clostridium_lundense	1.849e-05	3.698e-05	4	0.25	0.00840147	0.00857269	9	0.8	CI	0.0359741
Gaetbulibacter_saemankumensis	4.9241e-05	9.8482e-05	4	0.25	0.00214181	0.00322374	9	0.8	CI	0.0359741
Sphingomonas_sp._PAMC_26617	2.5597e-05	5.1194e-05	4	0.25	0.00130452	0.000971166	9	0.8	CI	0.0359741
Chryseobacterium_antarcticum	6.5588e-05	0.000131176	4	0.25	0.00183188	0.00231112	9	0.8	CI	0.0359741
Jonesia_denitrificans	1.5358e-05	3.0716e-05	4	0.25	0.00359825	0.00963733	9	0.8	CI	0.0359741
Pontibacter_sp._BAB1700	3.5414e-05	7.0828e-05	4	0.25	0.00164859	0.00145115	9	0.8	CI	0.0359741
Eikenella_corrodens	0.000191082	0.000382164	4	0.25	0.00626507	0.00559527	9	0.8	CI	0.0359741
Dyadobacter_beijingensis	3.368e-05	6.7361e-05	4	0.25	0.00143144	0.0013041	9	0.8	CI	0.0359741
Mannheimia_granulomatis	3.0779e-05	6.1558e-05	4	0.25	0.00238451	0.00441913	9	0.8	CI	0.0359741
Bacillus_cibi	3.5002e-05	7.0005e-05	4	0.25	0.00549037	0.00543982	9	0.8	CI	0.0359741
Vibrio_phage_vB_VchM_138	4.5252e-05	9.0504e-05	4	0.25	0.0101243	0.0231235	9	0.8	CI	0.0359741
Streptococcus_sp._AS20	3.3892e-05	6.7783e-05	4	0.25	0.00204534	0.00249282	9	0.8	CI	0.0359741
Desulfitobacterium_dehalogenans	7.1682e-05	0.000143365	4	0.25	0.0024018	0.00287025	9	0.8	CI	0.0359741
Vagococcus_lutrae	0.000138571	0.000277142	4	0.25	0.00813136	0.00736776	9	0.8	CI	0.0359741
Enterococcus_moraviensis	0.000110327	0.000220653	4	0.25	0.0154291	0.0164354	9	0.8	CI	0.0359741
Shimazuella_kribbensis	0.000113502	0.000227003	4	0.25	0.00459762	0.00519572	9	0.8	CI	0.0359741
Bacteroides_sp._D22	1.879e-05	3.758e-05	4	0.25	0.00335573	0.00232803	9	0.8	CI	0.0359741
Prevotella_marshii	3.0112e-05	6.0224e-05	4	0.25	0.00332526	0.00361268	9	0.8	CI	0.0359741
Capnocytophaga_sputigena	6.8104e-05	0.000136208	4	0.25	0.00294389	0.00275198	9	0.8	CI	0.0359741
Bacillus_thuringiensis_phage_MZTP02	0.000307838	0.000615677	4	0.25	0.00523338	0.00407061	9	0.8	CI	0.0359741
Flavonifractor_plautii	8.5264e-05	0.000170529	4	0.25	0.00890518	0.0102143	9	0.8	CI	0.0359741
Halomonas_zincidurans	6.2452e-05	0.000124904	4	0.25	0.00326614	0.00380662	9	0.8	CI	0.0359741
Beggiatoa_sp._PS	0.010784	0.00759637	11	1	0.00108784	0.00142313	6	0.5	BP	0.0359741
Salinicoccus_albus	0.000147947	0.000295894	4	0.25	0.0109609	0.0119165	9	0.8	CI	0.0359741
Streptococcus_entericus	0.000111311	0.000222622	4	0.25	0.00982233	0.0113496	9	0.8	CI	0.0359741
Burkholderia_pseudomallei	0.000266649	0.000533298	4	0.25	0.00701577	0.00452428	9	0.8	CI	0.0359741
Caldanaerobius_polysaccharolyticus	2.9863e-05	5.9726e-05	4	0.25	0.00304459	0.0032701	9	0.8	CI	0.0359741
Brachyspira_intermedia	0.000117115	0.000234229	4	0.25	0.0106761	0.0131555	9	0.8	CI	0.0359741
Peptostreptococcus_stomatis	0.0002259	0.000451799	4	0.25	0.00233383	0.00148309	9	0.8	CI	0.0359741
Blautia_producta	3.5836e-05	7.1671e-05	4	0.25	0.00764259	0.00638677	9	0.8	CI	0.0359741
Caldilinea_aerophila	0.00010081	0.000201619	4	0.25	0.00378756	0.00572554	9	0.8	CI	0.0359741
Pseudoalteromonas_rubra	8.9504e-05	0.000179008	4	0.25	0.0042414	0.00471791	9	0.8	CI	0.0359741
Streptococcus_porci	5.9616e-05	0.000119233	4	0.25	0.00783894	0.00781651	9	0.8	CI	0.0359741
Agarivorans_albus	6.7422e-05	0.000134844	4	0.25	0.00451529	0.00552889	9	0.8	CI	0.0359741
Hymenobacter_norwichensis	5.3372e-05	0.000106745	4	0.25	0.00220652	0.00225171	9	0.8	CI	0.0359741
Streptococcus_equi	7.5847e-05	0.000151695	4	0.25	0.00481375	0.00444535	9	0.8	CI	0.0359741
Fusobacterium_sp._CM1	5.6583e-05	0.000113165	4	0.25	0.00266674	0.0019543	9	0.8	CI	0.0359741
Opitutaceae_bacterium_TAV1	0.000141835	0.00028367	4	0.25	0.00632138	0.00565736	9	0.8	CI	0.0359741
Staphylococcus_vitulinus	8.0441e-05	0.000160881	4	0.25	0.00579643	0.00705453	9	0.8	CI	0.0359741
Psychromonas_arctica	3.4764e-05	6.9529e-05	4	0.25	0.00065129	0.000662982	9	0.8	CI	0.0359741
Anaeroarcus_burkinensis	7.7718e-05	0.000155436	4	0.25	0.00138515	0.00113649	9	0.8	CI	0.0359741
Prevotella_buccae	4.5597e-05	9.1195e-05	4	0.25	0.00155746	0.00254881	9	0.8	CI	0.0359741
Desulfosporosinus_sp._OT	0.000130927	0.000261854	4	0.25	0.00212572	0.00234163	9	0.8	CI	0.0359741
Paenibacillus_pinihumi	0.000150002	0.000300004	4	0.25	0.00784564	0.00700294	9	0.8	CI	0.0359741	0.098378
Pseudanabaena_sp._PCC_6802	0.0246163	0.0255057	11	1	0.00228863	0.00292506	6	0.6	BP	0.0381237
Leptolyngbya_sp._PCC_7376	0.0151783	0.0212456	11	0.75	0.000546638	0.00168723	6	0.2	BP	0.0393799
Geitlerinema_sp._PCC_8501	0.00933817	0.0125023	11	0.75	0.000599839	0.00178147	6	0.2	BP	0.0393799
Helicobacter_pylori	0.00149274	0.00176335	11	0.75	0.000157152	0.000339535	6	0.2	BP	0.0393799
Mastigocoleus_testarum	0.00673708	0.012891	11	0.75	4.2682e-05	0.000127305	6	0.2	BP	0.0393799
Leptospira_yanagawae	0.000261596	0.000321838	4	0.5	0.00844603	0.00767287	9	0.9	CI	0.0394288
Treponema_lecithinolyticum	0.000210978	0.000243663	4	0.5	0.0134282	0.012928	9	0.9	CI	0.0394288
Scytonema_hofmannii	0.00784925	0.00675357	11	1	0.00137986	0.00157155	6	0.7	BP	0.0394288
Crocinitomix_catalasitica	0.00492915	0.00299777	11	1	0.00122605	0.0011322	6	0.8	BP	0.0400855
Cyanothece_sp._PCC_7424	0.111761	0.146082	11	1	0.00609559	0.00980533	6	0.8	BP	0.0400855
Lactococcus_raffinolactis	0.0026829	0.00504042	4	0.5	0.0147221	0.0130904	9	1	CI	0.0400855
Myroides_odoratus	0.0083136	0.00521553	11	1	0.00142464	0.000911665	6	0.8	BP	0.0400855	0.098378
Exiguobacterium_sibiricum	0	0	4	0	0.00569169	0.0074681	9	0.7	CI	0.0414731
Lactobacillus_hamsteri	0	0	4	0	0.000702807	0.000864689	9	0.7	CI	0.0414731
Thalassospira_lucentensis	0	0	4	0	0.00310622	0.00385818	9	0.7	CI	0.0414731
Corynebacterium_matruchotii	0	0	4	0	0.00127173	0.00258734	9	0.7	CI	0.0414731
Prevotella_baroniae	0	0	4	0	0.00176786	0.00203402	9	0.7	CI	0.0414731
Dactylosporangium_aurantiacum	0	0	4	0	0.000288919	0.000277921	9	0.7	CI	0.0414731
Desmospora_sp._8437	0	0	4	0	0.00176405	0.00206874	9	0.7	CI	0.0414731
Pseudoalteromonas_sp._BSi20429	0	0	4	0	0.00102623	0.00113627	9	0.7	CI	0.0414731
Flavobacteria_bacterium_MS024_2A	0	0	4	0	0.000646841	0.000617451	9	0.7	CI	0.0414731
Caldimonas_manganoxidans	0	0	4	0	0.00115526	0.00218495	9	0.7	CI	0.0414731
Salinimicrobium_terrae	0	0	4	0	0.00100281	0.00120331	9	0.7	CI	0.0414731
Methanosaeta_harundinacea	0	0	4	0	0.000741421	0.000632889	9	0.7	CI	0.0414731
Desulfovirgula_thermocuniculi	0	0	4	0	0.0018326	0.00213041	9	0.7	CI	0.0414731
Bacillus_pumilus	0	0	4	0	0.00522222	0.00679819	9	0.7	CI	0.0414731
Enterococcus_cecorum	0	0	4	0	0.000629152	0.000518666	9	0.7	CI	0.0414731
Brevibacterium_linens	0	0	4	0	0.000520008	0.000495782	9	0.7	CI	0.0414731
Bradyrhizobium_sp._WSM1743	0	0	4	0	0.0183245	0.0386439	9	0.7	CI	0.0414731
Candidatus_Regiella_insecticola	0	0	4	0	0.000480108	0.000478586	9	0.7	CI	0.0414731
Streptococcus_parauberis	0	0	4	0	0.00218247	0.00277262	9	0.7	CI	0.0414731
Faecalibacterium_prausnitzii	0	0	4	0	0.00344991	0.00323265	9	0.7	CI	0.0414731
Salmonella_virus_9NA	0	0	4	0	0.00412303	0.0112248	9	0.7	CI	0.0414731
Scardovia_wiggsiae	0	0	4	0	0.000638736	0.000838362	9	0.7	CI	0.0414731
Peptostreptococcus_anaerobius	0	0	4	0	0.0011394	0.00118708	9	0.7	CI	0.0414731
Anoxybacillus_kamchatkensis	0	0	4	0	0.00134441	0.00187989	9	0.7	CI	0.0414731
Gemella_morbillorum	0	0	4	0	0.00114167	0.00112302	9	0.7	CI	0.0414731
Leptotrichia_wadei	0	0	4	0	0.00149631	0.00145566	9	0.7	CI	0.0414731
Clostridium_sporogenes	0	0	4	0	0.000661124	0.000592121	9	0.7	CI	0.0414731
[Clostridium]_symbiosum	0	0	4	0	0.00348795	0.00327012	9	0.7	CI	0.0414731
Helcococcus_kunzii	0	0	4	0	0.00117625	0.00104673	9	0.7	CI	0.0414731
Kribbella_catacumbae	0	0	4	0	0.000515463	0.000562603	9	0.7	CI	0.0414731
Phocaeicola_abscessus	0	0	4	0	0.000737857	0.000666831	9	0.7	CI	0.0414731
Rhodanobacter_fulvus	0	0	4	0	0.000399103	0.000399711	9	0.7	CI	0.0414731
[Bacteroides]_pectinophilus	0	0	4	0	0.00112464	0.00176865	9	0.7	CI	0.0414731
Prevotella_buccalis	0	0	4	0	0.00124219	0.0023474	9	0.7	CI	0.0414731
Geobacillus_sp._A8	0	0	4	0	0.0018268	0.0021804	9	0.7	CI	0.0414731
Granulicatella_adiacens	0	0	4	0	0.00413488	0.00527116	9	0.7	CI	0.0414731
Actinomyces_gerencseriae	0	0	4	0	0.000412877	0.000387445	9	0.7	CI	0.0414731
Brevibacillus_sp._BC25	0	0	4	0	0.00503608	0.00592421	9	0.7	CI	0.0414731
Clostridium_autoethanogenum	0	0	4	0	0.00201245	0.00224453	9	0.7	CI	0.0414731
Echinicola_pacifica	0	0	4	0	0.00127033	0.00106154	9	0.7	CI	0.0414731
Arsenicicoccus_bolidensis	0	0	4	0	0.000946103	0.000999385	9	0.7	CI	0.0414731
Paenibacillus_assamensis	0	0	4	0	0.00580781	0.00831594	9	0.7	CI	0.0414731
Yersinia_rohdei	0	0	4	0	0.00117163	0.00128276	9	0.7	CI	0.0414731
Porphyromonas_catoniae	0	0	4	0	0.00200743	0.00188616	9	0.7	CI	0.0414731
Micrococcus_luteus	0	0	4	0	0.000526847	0.000561549	9	0.7	CI	0.0414731
Rhodopirellula_baltica	0	0	4	0	0.00157008	0.00170759	9	0.7	CI	0.0414731
Bacteroides_sp._D1	0	0	4	0	0.00194472	0.00224833	9	0.7	CI	0.0414731
Lachnospiraceae_bacterium_28_4	0	0	4	0	0.00441007	0.00725674	9	0.7	CI	0.0414731
Acidianus_hospitalis	0	0	4	0	0.00427747	0.00512887	9	0.7	CI	0.0414731
Sediminispirochaeta_bajacaliforniensis	0	0	4	0	0.00159358	0.00150346	9	0.7	CI	0.0414731
Aeromonas_phage_vB_AsaM_56	0	0	4	0	0.00624601	0.00983323	9	0.7	CI	0.0414731
Paenibacillus_terrigena	0	0	4	0	0.000241533	0.000225322	9	0.7	CI	0.0414731
Coprobacillus_sp._D7	0	0	4	0	0.00260148	0.00331112	9	0.7	CI	0.0414731
Pseudomonas_thermotolerans	0	0	4	0	0.000521158	0.000572163	9	0.7	CI	0.0414731
Cytophagales_bacterium_B6	0	0	4	0	0.000852071	0.000963834	9	0.7	CI	0.0414731
Geobacillus_sp._WSUCF1	0	0	4	0	0.00177182	0.00191747	9	0.7	CI	0.0414731
Stenoxybacter_acetivorans	0	0	4	0	0.000301266	0.000391931	9	0.7	CI	0.0414731
Streptococcus_marimammalium	0	0	4	0	0.00303261	0.00346639	9	0.7	CI	0.0414731
Methylophaga_aminisulfidivorans	0	0	4	0	0.0035406	0.0084928	9	0.7	CI	0.0414731
Meiothermus_chliarophilus	0	0	4	0	0.00169072	0.00200456	9	0.7	CI	0.0414731
Desulfotomaculum_acetoxidans	0	0	4	0	0.00158042	0.00147011	9	0.7	CI	0.0414731
Actinomyces_oris	0	0	4	0	0.000725224	0.00071883	9	0.7	CI	0.0414731
Propionibacterium_acidifaciens	0	0	4	0	0.00169961	0.00185506	9	0.7	CI	0.0414731
Ruminococcus_lactaris	0	0	4	0	0.00192301	0.00211985	9	0.7	CI	0.0414731
Alcaligenes_faecalis	0	0	4	0	0.00078	0.000906666	9	0.7	CI	0.0414731
Glutamicibacter_arilaitensis	0	0	4	0	0.000545678	0.000610908	9	0.7	CI	0.0414731
Basilea_psittacipulmonis	0	0	4	0	0.0023669	0.00265382	9	0.7	CI	0.0414731
Thauera_sp._28	0	0	4	0	0.000919491	0.00140242	9	0.7	CI	0.0414731
Macrococcus_caseolyticus	0	0	4	0	0.00426661	0.0057526	9	0.7	CI	0.0414731
Dickeya_paradisiaca	0	0	4	0	0.00341578	0.00305518	9	0.7	CI	0.0414731
Alicyclobacillus_acidocaldarius	0	0	4	0	0.000739149	0.000595093	9	0.7	CI	0.0414731
Marinomonas_mediterranea	0	0	4	0	0.000598282	0.000924761	9	0.7	CI	0.0414731
Frog_virus_3	0	0	4	0	0.0202083	0.0554255	9	0.7	CI	0.0414731
Pseudomonas_corrugata	0	0	4	0	0.000463503	0.000532245	9	0.7	CI	0.0414731
Geobacillus_sp._Y4.1MC1	0	0	4	0	0.00291895	0.00383188	9	0.7	CI	0.0414731
Mycoplasma_yeatsii	0	0	4	0	0.00333532	0.00458543	9	0.7	CI	0.0414731
Brochothrix_thermosphacta	0	0	4	0	0.007007	0.00728382	9	0.7	CI	0.0414731
[Ruminococcus]_torques	0	0	4	0	0.00345895	0.00292754	9	0.7	CI	0.0414731
Bilophila_sp._4_1_30	0	0	4	0	0.00180616	0.0018039	9	0.7	CI	0.0414731
Rhodoluna_lacicola	0	0	4	0	0.000290679	0.000287111	9	0.7	CI	0.0414731
Pontibacillus_marinus	0	0	4	0	0.00528387	0.00742601	9	0.7	CI	0.0414731
Streptococcus_sp._oral_taxon_071	0	0	4	0	0.000697126	0.00127144	9	0.7	CI	0.0414731
Holophaga_foetida	0	0	4	0	0.00140181	0.00174591	9	0.7	CI	0.0414731
Actinomyces_suimastitidis	0	0	4	0	0.00117073	0.00109338	9	0.7	CI	0.0414731
Cardiobacterium_valvarum	0	0	4	0	0.00258207	0.0032011	9	0.7	CI	0.0414731
Neptunomonas_japonica	0	0	4	0	0.00204623	0.00299088	9	0.7	CI	0.0414731
Weeksella_virosa	0	0	4	0	0.000786642	0.000790097	9	0.7	CI	0.0414731
uncultured_organism	0	0	4	0	0.00253668	0.00373681	9	0.7	CI	0.0414731
Meiothermus_timidus	0	0	4	0	0.00348664	0.0046113	9	0.7	CI	0.0414731
Acholeplasma_modicum	0	0	4	0	0.000783326	0.000868755	9	0.7	CI	0.0414731
Leptotrichia_trevisanii	0	0	4	0	0.00226286	0.00207065	9	0.7	CI	0.0414731
Ferrimonas_senticii	0	0	4	0	0.00182327	0.0023721	9	0.7	CI	0.0414731
Lactobacillus_fuchuensis	0	0	4	0	0.00193583	0.00325316	9	0.7	CI	0.0414731
Bacillus_virus_GA1	0	0	4	0	0.0015206	0.0019028	9	0.7	CI	0.0414731
Pantoea_sp._GM01	0	0	4	0	0.00212518	0.00260471	9	0.7	CI	0.0414731
Streptococcus_iniae	0	0	4	0	0.0113422	0.0158036	9	0.7	CI	0.0414731
Bacillus_sp._1NLA3E	0	0	4	0	0.00420594	0.00560587	9	0.7	CI	0.0414731
Listeria_welshimeri	0	0	4	0	0.00398138	0.00691211	9	0.7	CI	0.0414731
Peptoniphilus_sp._BV3C26	0	0	4	0	0.000807951	0.000850567	9	0.7	CI	0.0414731
Candidatus_Jettenia_caeni	0	0	4	0	0.00162896	0.00210129	9	0.7	CI	0.0414731
Microvirgula_aerodenitrificans	0	0	4	0	0.000638197	0.000773862	9	0.7	CI	0.0414731
Elizabethkingia_miricola	0	0	4	0	0.00202506	0.00241056	9	0.7	CI	0.0414731
Corynebacterium_ulcerans	0	0	4	0	0.00152209	0.00161688	9	0.7	CI	0.0414731
Winogradskyella_sp._PG_2	0	0	4	0	0.00331085	0.00713273	9	0.7	CI	0.0414731
Sporolactobacillus_inulinus	0	0	4	0	0.0023262	0.00334344	9	0.7	CI	0.0414731
Lachnoanaerobaculum_sp._OBRC5_5	0	0	4	0	0.0034552	0.00325833	9	0.7	CI	0.0414731
Myxococcus_fulvus	0	0	4	0	0.000987678	0.00120599	9	0.7	CI	0.0414731
Methanococcoides_methylutens	0	0	4	0	0.00113154	0.00111107	9	0.7	CI	0.0414731
Eubacterium_xylanophilum	0	0	4	0	0.0022651	0.00320684	9	0.7	CI	0.0414731
Pseudomonas_bauzanensis	0	0	4	0	0.00158157	0.00166211	9	0.7	CI	0.0414731
Brevibacillus_brevis	0	0	4	0	0.000957298	0.000913768	9	0.7	CI	0.0414731
Prevotella_veroralis	0	0	4	0	0.000709418	0.000740571	9	0.7	CI	0.0414731
Prevotella_pleuritidis	0	0	4	0	0.00188972	0.00203067	9	0.7	CI	0.0414731
Aestuariimicrobium_kwangyangense	0	0	4	0	0.00568513	0.00624942	9	0.7	CI	0.0414731
Beutenbergia_cavernae	0	0	4	0	0.00045573	0.000458509	9	0.7	CI	0.0414731
Exiguobacterium_undae	0	0	4	0	0.00711837	0.00951517	9	0.7	CI	0.0414731
Aromatoleum_aromaticum	0	0	4	0	0.00135705	0.0012894	9	0.7	CI	0.0414731
Psychroflexus_gondwanensis	0	0	4	0	0.000867929	0.000711095	9	0.7	CI	0.0414731
Nosema_ceranae	0	0	4	0	0.0423243	0.0843141	9	0.7	CI	0.0414731
Planktothrix_prolifica	0	0	4	0	0.000689492	0.00105946	9	0.7	CI	0.0414731
Pseudomonas_donghuensis	0	0	4	0	0.000794025	0.000848405	9	0.7	CI	0.0414731
Prevotella_sp._oral_taxon_299	0	0	4	0	0.000886498	0.000899142	9	0.7	CI	0.0414731
Enterobacteriaceae_bacterium_9_2_54FAA	0	0	4	0	0.000960123	0.00113196	9	0.7	CI	0.0414731
Chlorobium_phaeobacteroides	0	0	4	0	0.00104273	0.00155856	9	0.7	CI	0.0414731
Jiangella_gansuensis	0	0	4	0	0.0173175	0.0457271	9	0.7	CI	0.0414731
Microbacterium_laevaniformans	0	0	4	0	0.000435653	0.000479898	9	0.7	CI	0.0414731
Ruminococcus_callidus	0	0	4	0	0.000883103	0.000952857	9	0.7	CI	0.0414731
Halalkalibacillus_halophilus	0	0	4	0	0.00428921	0.00591464	9	0.7	CI	0.0414731
Bacillus_aryabhattai	0	0	4	0	0.0026145	0.00321472	9	0.7	CI	0.0414731
Ochrobactrum_rhizosphaerae	0	0	4	0	0.000333042	0.000392602	9	0.7	CI	0.0414731
Microbispora_rosea	0	0	4	0	0.000553038	0.000671098	9	0.7	CI	0.0414731
Leminorella_grimontii	0	0	4	0	0.00219808	0.0025706	9	0.7	CI	0.0414731
Kurthia_massiliensis	0	0	4	0	0.00645	0.00768634	9	0.7	CI	0.0414731
Indibacter_alkaliphilus	0	0	4	0	0.000735676	0.000717916	9	0.7	CI	0.0414731
Providencia_rustigianii	0	0	4	0	0.00157895	0.00173227	9	0.7	CI	0.0414731
Arthrobacter_sp._35/47	0	0	4	0	0.000271516	0.000285039	9	0.7	CI	0.0414731
Desulfotomaculum_hydrothermale	0	0	4	0	0.00111224	0.00142998	9	0.7	CI	0.0414731
Nitrincola_lacisaponensis	0	0	4	0	0.000632421	0.000507264	9	0.7	CI	0.0414731
Porphyromonas_gingivicanis	0	0	4	0	0.0011976	0.00114264	9	0.7	CI	0.0414731
Gelidibacter_mesophilus	0	0	4	0	0.00126831	0.00176341	9	0.7	CI	0.0414731
uncultured_planctomycete	0	0	4	0	0.000534376	0.000496903	9	0.7	CI	0.0414731
Sediminispirochaeta_smaragdinae	0	0	4	0	0.0013438	0.00203377	9	0.7	CI	0.0414731
Chryseobacterium_halperniae	0	0	4	0	0.00124198	0.00125298	9	0.7	CI	0.0414731
Desulfococcus_oleovorans	0	0	4	0	0.0018657	0.00296074	9	0.7	CI	0.0414731
Enterococcus_asini	0	0	4	0	0.000508362	0.000447135	9	0.7	CI	0.0414731
Streptococcus_hongkongensis	0	0	4	0	0.00239602	0.00312715	9	0.7	CI	0.0414731
Bacillus_chagannorensis	0	0	4	0	0.0015841	0.00162218	9	0.7	CI	0.0414731
[Haemophilus]_ducreyi	0	0	4	0	0.000811257	0.00130395	9	0.7	CI	0.0414731
Lachnospiraceae_bacterium_3_1_46FAA	0	0	4	0	0.00153036	0.00240874	9	0.7	CI	0.0414731
Thiomicrospira_crunogena	0	0	4	0	0.000925968	0.000848467	9	0.7	CI	0.0414731
Aerococcus_urinae	0	0	4	0	0.00460286	0.00520529	9	0.7	CI	0.0414731
Deferrisoma_camini	0	0	4	0	0.000750726	0.000868358	9	0.7	CI	0.0414731
[Clostridium]_josui	0	0	4	0	0.00119436	0.00138596	9	0.7	CI	0.0414731
Prevotella_brevis	0	0	4	0	0.0057836	0.00609707	9	0.7	CI	0.0414731
Ornithinibacillus_scapharcae	0	0	4	0	0.00736434	0.00965893	9	0.7	CI	0.0414731
Actinokineospora_enzanensis	0	0	4	0	0.000731103	0.0010448	9	0.7	CI	0.0414731
marine_gamma_proteobacterium_HTCC2143	0	0	4	0	0.000958444	0.00159325	9	0.7	CI	0.0414731
Acidobacteria_bacterium_KBS_146	0	0	4	0	0.000512234	0.000817298	9	0.7	CI	0.0414731
Austwickia_chelonae	0	0	4	0	0.000811972	0.000911151	9	0.7	CI	0.0414731
Tenacibaculum_maritimum	0	0	4	0	0.00258139	0.003517	9	0.7	CI	0.0414731
Enterococcus_durans	0	0	4	0	0.00330273	0.00401424	9	0.7	CI	0.0414731
Actinomyces_vaccimaxillae	0	0	4	0	0.000933331	0.00121121	9	0.7	CI	0.0414731
Oxalobacter_formigenes	0	0	4	0	0.00184497	0.00327108	9	0.7	CI	0.0414731
Nitrosomonas_sp._Is79A3	0	0	4	0	0.0016382	0.00218759	9	0.7	CI	0.0414731
Ruminococcus_champanellensis	0	0	4	0	0.00151502	0.00123041	9	0.7	CI	0.0414731
Terriglobus_roseus	0	0	4	0	0.00174698	0.00270861	9	0.7	CI	0.0414731
Enterovirus_B	0	0	4	0	0.0605976	0.12176	9	0.7	CI	0.0414731
Lachnoanaerobaculum_saburreum	0	0	4	0	0.00215336	0.00249079	9	0.7	CI	0.0414731
Murine_leukemia_related_retroviruses	0	0	4	0	0.0173565	0.0377953	9	0.7	CI	0.0414731
Xanthomonas_oryzae	0	0	4	0	0.00152259	0.00203477	9	0.7	CI	0.0414731
Neisseria_sp._GT4A_CT1	0	0	4	0	0.00166508	0.00182445	9	0.7	CI	0.0414731
Marinobacter_sp._BSs20148	0	0	4	0	0.000443663	0.00048638	9	0.7	CI	0.0414731
Thermoactinomyces_vulgaris	0	0	4	0	0.00278379	0.00349023	9	0.7	CI	0.0414731
Owenweeksia_hongkongensis	0	0	4	0	0.0019689	0.00182071	9	0.7	CI	0.0414731
Paraoerskovia_marina	0	0	4	0	0.000373845	0.000548405	9	0.7	CI	0.0414731
Slackia_sp._CM382	0	0	4	0	0.00470182	0.00545206	9	0.7	CI	0.0414731
Paenibacillus_dendritiformis	0	0	4	0	0.000720729	0.000909652	9	0.7	CI	0.0414731
Prevotella_loescheii	0	0	4	0	0.000924355	0.000869548	9	0.7	CI	0.0414731
Bacillus_azotoformans	0	0	4	0	0.00617403	0.00729239	9	0.7	CI	0.0414731
Brevibacillus_massiliensis	0	0	4	0	0.0078581	0.00977229	9	0.7	CI	0.0414731
Streptococcus_infantis	0	0	4	0	0.00520256	0.00592275	9	0.7	CI	0.0414731
Rhodanobacter_sp._115	0	0	4	0	0.000699709	0.000865672	9	0.7	CI	0.0414731
Prevotella_bergensis	0	0	4	0	0.00149568	0.00280179	9	0.7	CI	0.0414731
Desulfotomaculum_alcoholivorax	0	0	4	0	0.00119347	0.00232141	9	0.7	CI	0.0414731	0.098378
Bacillus_clausii	0	0	4	0	0.00425533	0.00438609	9	0.7	CI	0.0414731	0.098378
Enterococcus_caccae	0	0	4	0	0.0029828	0.00442701	9	0.7	CI	0.0414731	0.098378
Brachyspira_innocens	0	0	4	0	0.0018081	0.00219905	9	0.7	CI	0.0414731	0.098378
Buttiauxella_agrestis	0	0	4	0	0.000534119	0.000491598	9	0.7	CI	0.0414731	0.098378
Megamonas_rupellensis	0	0	4	0	0.000921922	0.00142681	9	0.7	CI	0.0414731	0.098378
Synechococcus_elongatus	0.00842654	0.0130684	11	0.75	9.8931e-05	0.000202909	6	0.3	BP	0.0417507
Desulfatibacillum_aliphaticivorans	0.0147957	0.00999527	11	0.75	0.000692261	0.00146174	6	0.3	BP	0.0417507
Ehrlichia_ruminantium	0.000925727	0.00185145	4	0.25	0.00691754	0.00675051	9	0.9	CI	0.0452824
Auricularia_delicata	0.0617466	0.0399825	11	1	0.0188531	0.0415715	6	0.4	BP	0.0469062
Sulfurospirillum_arcachonense	0.000314402	0.000352216	4	0.75	0.0271577	0.0497819	9	0.9	CI	0.0474705
Shewanella_halifaxensis	0.000529939	0.000922968	4	0.75	0.00720886	0.00697475	9	0.9	CI	0.0474705
Subdoligranulum_sp._4_3_54A2FAA	4.6027e-05	9.2055e-05	4	0.25	0.00229234	0.0035582	9	0.8	CI	0.0508688	0.117923
Haemophilus_sputorum	0.000111139	0.000222279	4	0.25	0.00316013	0.0046305	9	0.8	CI	0.0508688
Methanomethylovorans_hollandica	0.000109462	0.000218923	4	0.25	0.00529688	0.00566592	9	0.8	CI	0.0508688
Arthrobacter_sp._SB	3.0102e-05	6.0204e-05	4	0.25	0.00100215	0.0022699	9	0.8	CI	0.0508688
Ureibacillus_thermosphaericus	0.000108001	0.000216003	4	0.25	0.00822887	0.010833	9	0.8	CI	0.0508688
Clavibacter_michiganensis	3.5453e-05	7.0907e-05	4	0.25	0.000423224	0.000428286	9	0.8	CI	0.0508688
Shewanella_haliotis	0.000119952	0.000239905	4	0.25	0.00369056	0.00343413	9	0.8	CI	0.0508688
Verrucomicrobiae_bacterium_DG1235	6.2549e-05	0.000125098	4	0.25	0.00333051	0.00473431	9	0.8	CI	0.0508688
Dickeya_dianthicola	4.4009e-05	8.8017e-05	4	0.25	0.00176335	0.00131161	9	0.8	CI	0.0508688
Prevotella_ruminicola	0.000173988	0.000347977	4	0.25	0.00424647	0.00429971	9	0.8	CI	0.0508688
Corynebacterium_pseudogenitalium	6.7711e-05	0.000135423	4	0.25	0.00308896	0.00287349	9	0.8	CI	0.0508688
Desulfosporosinus_acidiphilus	0.000202939	0.000405877	4	0.25	0.00412336	0.00409096	9	0.8	CI	0.0508688
Propionicicella_superfundia	4.5141e-05	9.0282e-05	4	0.25	0.00133779	0.00173166	9	0.8	CI	0.0508688
Erysipelatoclostridium_ramosum	8.8526e-05	0.000177052	4	0.25	0.00238396	0.00260025	9	0.8	CI	0.0508688
[Clostridium]_hylemonae	7.0662e-05	0.000141324	4	0.25	0.00283925	0.00264614	9	0.8	CI	0.0508688
Oenococcus_alcoholitolerans	4.8694e-05	9.7387e-05	4	0.25	0.00123176	0.00150506	9	0.8	CI	0.0508688
Acetonema_longum	0.000506257	0.00101251	4	0.25	0.00569726	0.00538722	9	0.8	CI	0.0508688
Lachnospiraceae_bacterium_3_1	5.6796e-05	0.000113592	4	0.25	0.00576658	0.00758895	9	0.8	CI	0.0508688
Thermacetogenium_phaeum	6.4133e-05	0.000128266	4	0.25	0.00283758	0.00340075	9	0.8	CI	0.0508688
Thermoanaerobacter_thermohydrosulfuricus	0.000178268	0.000356536	4	0.25	0.00733034	0.00884199	9	0.8	CI	0.0508688
Endozoicomonas_elysicola	0.000150992	0.000177977	4	0.5	0.00638631	0.00530786	9	0.8	CI	0.0535424
Chitinilyticum_aquatile	0.000148765	0.000188702	4	0.5	0.0034633	0.00412877	9	0.8	CI	0.0535424
Bacillus_cellulosilyticus	0.000182824	0.000251873	4	0.5	0.00566416	0.0056256	9	0.8	CI	0.0535424
Vibrio_alginolyticus	0.0102279	0.0145539	11	1	0.0011174	0.00168494	6	0.6	BP	0.0535424
Pedobacter_agri	3.9894e-05	5.0604e-05	4	0.5	0.00154784	0.00222177	9	0.8	CI	0.0535424
Prevotella_sp._oral_taxon_473	0.000180321	0.000249204	4	0.5	0.00386681	0.00378646	9	0.8	CI	0.0535424
Vitreoscilla_stercoraria	0.000214157	0.000366355	4	0.5	0.00422989	0.00342349	9	0.8	CI	0.0535424
Prevotella_maculosa	0.00014431	0.00024398	4	0.5	0.00286358	0.00335126	9	0.8	CI	0.0535424
Dehalobacter_sp._E1	0.000142124	0.000180278	4	0.5	0.00588567	0.00541989	9	0.8	CI	0.0535424
Bacteroides_stercoris	0.00046723	0.000544834	4	0.5	0.0191697	0.0173173	9	0.8	CI	0.0535424
[Clostridium]_aerotolerans	0.000191725	0.000221684	4	0.5	0.0198469	0.0209474	9	0.8	CI	0.0535424
Desulfovibrio_vulgaris	9.1105e-05	0.00010841	4	0.5	0.00243395	0.00257841	9	0.8	CI	0.0535424
Oscillibacter_valericigenes	0.000445914	0.000649397	4	0.5	0.0209158	0.0223692	9	0.8	CI	0.0535424
Algoriphagus_machipongonensis	0.00433987	0.00329578	11	1	0.000882024	0.000798007	6	0.6	BP	0.0535424
Flavobacteriaceae_bacterium_3519_10	0.0043114	0.00261572	11	1	0.00131445	0.00139768	6	0.6	BP	0.0535424
Paludibacterium_yongneupense	7.2574e-05	9.1043e-05	4	0.5	0.00144937	0.00130741	9	0.8	CI	0.0535424
Thermoanaerobacterium_aotearoense	0.00028723	0.000417731	4	0.5	0.0129647	0.0142252	9	0.8	CI	0.0535424
Caldicellulosiruptor_lactoaceticus	0.000158711	0.000205304	4	0.5	0.0166083	0.017811	9	0.8	CI	0.0535424
Desulfitobacterium_metallireducens	0.000251243	0.000292819	4	0.5	0.013058	0.00883247	9	0.8	CI	0.0535424
Bacillus_ginsengihumi	0.000198974	0.000252389	4	0.5	0.00758757	0.00858743	9	0.8	CI	0.0535424
Sphingobacterium_sp._PM2_P1_29	7.137e-05	9.2166e-05	4	0.5	0.00129044	0.000958837	9	0.8	CI	0.0535424
Streptococcus_massiliensis	9.393e-05	0.000114745	4	0.5	0.00392027	0.00396166	9	0.8	CI	0.0535424
Neisseria_elongata	0.000372568	0.000444698	4	0.5	0.00454456	0.00417543	9	0.8	CI	0.0535424
Ignavibacterium_album	0.000279632	0.000379684	4	0.5	0.00411608	0.00550286	9	0.8	CI	0.0535424
Streptococcus_pyogenes	0.000109286	0.000142637	4	0.5	0.0107475	0.0108457	9	0.8	CI	0.0535424
Caldanaerobacter_subterraneus	0.00015482	0.00025372	4	0.5	0.00970784	0.00936024	9	0.8	CI	0.0535424
Bacillus_aquimaris	0.000105578	0.000122076	4	0.5	0.0065323	0.00733965	9	0.8	CI	0.0535424
Paenibacillus_durus	0.000104171	0.000120449	4	0.5	0.00741971	0.00946909	9	0.8	CI	0.0535424
Clostridium_carboxidivorans	0.000584852	0.000953668	4	0.5	0.0151705	0.0122234	9	0.8	CI	0.0535424
Anaerophaga_thermohalophila	0.00216634	0.00329788	4	1	0.0117002	0.00713564	9	0.9	CI	0.0539461
Streptococcus_ferus	0.000401691	0.000194819	4	1	0.0117356	0.0109006	9	0.9	CI	0.0539461
Cryptococcus_neoformans	0.225525	0.137226	11	1	0.0790759	0.168324	6	1	BP	0.0539461
Shewanella_sp._MR_7	1.66909	1.92177	11	1	0.158084	0.140549	6	1	BP	0.0539461
Ferrimonas_balearica	0.00271982	0.00338103	4	1	0.0120488	0.0115272	9	1	CI	0.0539461
Thioploca_ingrica	0.00673511	0.00583898	11	1	0.00134001	0.00238155	6	0.7	BP	0.0551572
Flavobacterium_frigidarium	0.00717973	0.00357875	11	1	0.00229925	0.00443771	6	0.7	BP	0.0551572
Thermoanaerobacterium_xylanolyticum	0.0025472	0.00509441	4	0.25	0.0103601	0.00504017	9	1	CI	0.0551572
Capnocytophaga_canimorsus	0.0154675	0.01223	11	1	0.00364071	0.00286011	6	0.8	BP	0.0559674
Desulfobacula_toluolica	0.00499608	0.00598456	10	0.75	0.000549785	0.00130207	6	0.2	BP	0.0580422
Alteromonas_naphthalenivorans	0.00187688	0.00312334	11	1	0.000175796	0.000337835	6	0.3	BP	0.0590596
Desulfovibrio_magneticus	0.0414866	0.0391216	11	0.75	0.000390894	0.00069185	6	0.4	BP	0.0590596
Enterococcus_saccharolyticus	0.00104622	0.00124992	4	0.75	0.0137764	0.0159977	9	0.9	CI	0.0656947
Aliivibrio_fischeri	0.00230689	0.0015924	4	0.75	0.00557439	0.00309332	9	0.9	CI	0.0656947
Arenibacter_latericius	0.0006798	0.00119132	4	0.75	0.00414698	0.00463513	9	0.9	CI	0.0656947
Bacteroides_sp._4_3_47FAA	0.00013442	0.000148445	4	0.75	0.0125981	0.0186559	9	0.9	CI	0.0656947
Chthoniobacter_flavus	0.000330227	0.000315841	4	0.75	0.0122817	0.010804	9	0.9	CI	0.0656947
Brachybacterium_faecium	0.000193115	0.000386229	4	0.25	0.00155433	0.00252077	9	0.8	CI	0.0706145
Cotesia_sesamiae_bracovirus	0.000429145	0.00085829	4	0.25	0.0432891	0.101277	9	0.8	CI	0.0706145
Lactobacillus_saerimneri	0.000194494	0.000388988	4	0.25	0.00549335	0.00684449	9	0.8	CI	0.0706145
IncJ_plasmid_R391	0.00138511	0.000933371	11	1	0.000423265	0.000639439	6	0.5	BP	0.0706145
Aquimarina_agarivorans	0.00188262	0.00111518	11	1	0.000552534	0.000818166	6	0.5	BP	0.0706145
Streptococcus_gordonii	9.7007e-05	0.000194015	4	0.25	0.00228655	0.00321135	9	0.8	CI	0.0706145
Aliivibrio_logei	9.9538e-05	0.000199075	4	0.25	0.00139302	0.00180485	9	0.8	CI	0.0706145
Enterococcus_dispar	0	0	4	0	0.00167067	0.00219006	9	0.6	CI	0.0716912
Streptococcus_castoreus	0	0	4	0	0.00171763	0.00222803	9	0.6	CI	0.0716912
Rhodococcus_fascians	0	0	4	0	0.000203426	0.000219563	9	0.6	CI	0.0716912
Raphidiopsis_brookii	0	0	4	0	0.00826381	0.0145935	9	0.6	CI	0.0716912
Vibrio_phage_VBP47	0	0	4	0	0.000823438	0.00146104	9	0.6	CI	0.0716912
Streptococcus_canis	0	0	4	0	0.00169209	0.00219504	9	0.6	CI	0.0716912
Rubrivivax_benzoatilyticus	0	0	4	0	0.0010341	0.00164351	9	0.6	CI	0.0716912
Lactobacillus_hayakitensis	0	0	4	0	0.000969585	0.00111238	9	0.6	CI	0.0716912
Hahella_ganghwensis	0	0	4	0	0.00171863	0.00185628	9	0.6	CI	0.0716912
Halobacillus_trueperi	0	0	4	0	0.00228383	0.00331125	9	0.6	CI	0.0716912
Hydrogenophaga_sp._PBC	0	0	4	0	0.000573336	0.000640653	9	0.6	CI	0.0716912
Blautia_hansenii	0	0	4	0	0.000819716	0.00108126	9	0.6	CI	0.0716912
Treponema_saccharophilum	0	0	4	0	0.0027813	0.0039194	9	0.6	CI	0.0716912
Pseudarthrobacter_siccitolerans	0	0	4	0	0.000327387	0.000349747	9	0.6	CI	0.0716912
Streptococcus_infantarius	0	0	4	0	0.00126374	0.00142445	9	0.6	CI	0.0716912
Desulfovibrio_salexigens	0	0	4	0	0.00137582	0.00235912	9	0.6	CI	0.0716912
Blautia_obeum	0	0	4	0	0.00103973	0.00175108	9	0.6	CI	0.0716912
Lactobacillus_plantarum	0	0	4	0	0.00417227	0.00520722	9	0.6	CI	0.0716912
Microvirga_lotononidis	0	0	4	0	0.00115882	0.00193075	9	0.6	CI	0.0716912
Chlorobium_chlorochromatii	0	0	4	0	0.000272877	0.000350764	9	0.6	CI	0.0716912
Finegoldia_magna	0	0	4	0	0.00135128	0.00169963	9	0.6	CI	0.0716912
Dorea_formicigenerans	0	0	4	0	0.00372084	0.00394106	9	0.6	CI	0.0716912
Methanobrevibacter_ruminantium	0	0	4	0	0.00136838	0.00189657	9	0.6	CI	0.0716912
Desulfovibrio_piger	0	0	4	0	0.00094836	0.00120475	9	0.6	CI	0.0716912
Alicyclobacillus_contaminans	0	0	4	0	0.00174199	0.00260405	9	0.6	CI	0.0716912
Demetria_terragena	0	0	4	0	0.000502597	0.000581454	9	0.6	CI	0.0716912
Paenibacillus_sp._HGF5	0	0	4	0	0.00210736	0.00240833	9	0.6	CI	0.0716912
Laribacter_hongkongensis	0	0	4	0	0.000687506	0.000752012	9	0.6	CI	0.0716912
Bacillus_weihenstephanensis	0	0	4	0	0.00121258	0.00151465	9	0.6	CI	0.0716912
Desulfurispora_thermophila	0	0	4	0	0.00142824	0.00222396	9	0.6	CI	0.0716912
Halomonas_anticariensis	0	0	4	0	0.000410497	0.000412775	9	0.6	CI	0.0716912
Aerococcus_urinaeequi	0	0	4	0	0.000628038	0.000770895	9	0.6	CI	0.0716912
Arenimonas_oryziterrae	0	0	4	0	0.000922682	0.00101522	9	0.6	CI	0.0716912
Salmonella_phage_FSL_SP_076	0	0	4	0	0.000259953	0.000270728	9	0.6	CI	0.0716912
Acinetobacter_guillouiae	0	0	4	0	0.000692837	0.00127411	9	0.6	CI	0.0716912
Methylotenera_mobilis	0	0	4	0	0.000417042	0.000490452	9	0.6	CI	0.0716912
Eubacterium_ventriosum	0	0	4	0	0.00116499	0.00191929	9	0.6	CI	0.0716912
Synergistes_sp._3_1_syn1	0	0	4	0	0.00167498	0.001909	9	0.6	CI	0.0716912
Amycolatopsis_benzoatilytica	0	0	4	0	0.000179926	0.000210589	9	0.6	CI	0.0716912
Fibrisoma_limi	0	0	4	0	0.00137172	0.0026214	9	0.6	CI	0.0716912
Burkholderia_multivorans	0	0	4	0	0.000395507	0.00045469	9	0.6	CI	0.0716912
Azospirillum_brasilense	0	0	4	0	0.000350688	0.000516262	9	0.6	CI	0.0716912
Nitrosococcus_oceani	0	0	4	0	0.000382827	0.000505228	9	0.6	CI	0.0716912
Pseudomonas_taeanensis	0	0	4	0	0.000733765	0.00118182	9	0.6	CI	0.0716912
Staphylococcus_carnosus	0	0	4	0	0.00201375	0.00299192	9	0.6	CI	0.0716912
Parabacteroides_sp._D25	0	0	4	0	0.0011944	0.00237178	9	0.6	CI	0.0716912
Marinomonas_sp._MWYL1	0	0	4	0	0.00393594	0.00664825	9	0.6	CI	0.0716912
Saccharibacillus_kuerlensis	0	0	4	0	0.0022418	0.00474552	9	0.6	CI	0.0716912
Serratia_fonticola	0	0	4	0	0.000774762	0.000884829	9	0.6	CI	0.0716912
Clostridium_novyi	0	0	4	0	0.000935307	0.000997804	9	0.6	CI	0.0716912
Butyricicoccus_desmolans	0	0	4	0	0.00322727	0.00523346	9	0.6	CI	0.0716912
Ruminococcus_albus	0	0	4	0	0.000537029	0.000651211	9	0.6	CI	0.0716912
Shuttleworthia_satelles	0	0	4	0	0.000611753	0.000660516	9	0.6	CI	0.0716912
Fusobacterium_sp._oral_taxon_370	0	0	4	0	0.00117465	0.00122431	9	0.6	CI	0.0716912
Bacillus_infantis	0	0	4	0	0.000969073	0.0012267	9	0.6	CI	0.0716912
Pyramidobacter_piscolens	0	0	4	0	0.00228089	0.00301247	9	0.6	CI	0.0716912
Enterobacter_phage_Enc34	0	0	4	0	0.00181714	0.0032637	9	0.6	CI	0.0716912
Butyrivibrio_crossotus	0	0	4	0	0.000931525	0.0011225	9	0.6	CI	0.0716912
Actinoplanes_utahensis	0	0	4	0	0.000241655	0.000261022	9	0.6	CI	0.0716912
Facklamia_hominis	0	0	4	0	0.000766554	0.00115918	9	0.6	CI	0.0716912
Sporolactobacillus_vineae	0	0	4	0	0.00224036	0.00309425	9	0.6	CI	0.0716912
Actinomyces_sp._ph3	0	0	4	0	0.000570777	0.000591403	9	0.6	CI	0.0716912
Providencia_stuartii	0	0	4	0	0.000809345	0.000927837	9	0.6	CI	0.0716912
Brachyspira_murdochii	0	0	4	0	0.000812718	0.000769625	9	0.6	CI	0.0716912
Acholeplasma_axanthum	0	0	4	0	0.00205668	0.00342182	9	0.6	CI	0.0716912
Cobetia_crustatorum	0	0	4	0	0.000319895	0.000328408	9	0.6	CI	0.0716912
Burkholderia_sp._BT03	0	0	4	0	0.000945905	0.00124023	9	0.6	CI	0.0716912
Streptomyces_prunicolor	0	0	4	0	0.00033577	0.000347919	9	0.6	CI	0.0716912
Mobilicoccus_pelagius	0	0	4	0	0.000610497	0.000709954	9	0.6	CI	0.0716912
Cyanobium_gracile	0	0	4	0	0.00114007	0.00237358	9	0.6	CI	0.0716912
Simonsiella_muelleri	0	0	4	0	0.000467357	0.000748563	9	0.6	CI	0.0716912
Francisella_noatunensis	0	0	4	0	0.000508993	0.000704685	9	0.6	CI	0.0716912
Leptotrichia_shahii	0	0	4	0	0.000723713	0.000944045	9	0.6	CI	0.0716912
Paenibacillus_odorifer	0	0	4	0	0.00117137	0.00170984	9	0.6	CI	0.0716912
Streptococcus_sinensis	0	0	4	0	0.00193772	0.00261057	9	0.6	CI	0.0716912
Enterococcus_haemoperoxidus	0	0	4	0	0.00660525	0.00832866	9	0.6	CI	0.0716912
Arsenophonus_nasoniae	0	0	4	0	0.00178518	0.00229784	9	0.6	CI	0.0716912
Pleomorphomonas_oryzae	0	0	4	0	0.000493564	0.000652375	9	0.6	CI	0.0716912
Desulfotignum_balticum	0	0	4	0	0.000993248	0.00131162	9	0.6	CI	0.0716912
[Eubacterium]_nodatum	0	0	4	0	0.00205711	0.00216109	9	0.6	CI	0.0716912
Acidovorax_sp._CF316	0	0	4	0	0.00122039	0.00132014	9	0.6	CI	0.0716912
Marinobacter_daepoensis	0	0	4	0	0.000511503	0.000791597	9	0.6	CI	0.0716912
Anaerococcus_vaginalis	0	0	4	0	0.000670346	0.00103859	9	0.6	CI	0.0716912
Cellulomonas_gilvus	0	0	4	0	0.000464808	0.000503643	9	0.6	CI	0.0716912
Sphingomonas_sp.	0	0	4	0	0.000192704	0.000206507	9	0.6	CI	0.0716912
Bacillus_vallismortis	0	0	4	0	0.000973667	0.00130493	9	0.6	CI	0.0716912
Lactobacillus_vaginalis	0	0	4	0	0.000857486	0.00104266	9	0.6	CI	0.0716912
Beggiatoa_alba	0	0	4	0	0.00040522	0.000504882	9	0.6	CI	0.0716912
Actinoplanes_subtropicus	0	0	4	0	0.000211676	0.000283449	9	0.6	CI	0.0716912
Kutzneria_albida	0	0	4	0	0.00299225	0.00413483	9	0.6	CI	0.0716912
Campylobacter_jejuni	0	0	4	0	0.00129846	0.00204157	9	0.6	CI	0.0716912
Geobacillus_sp._G11MC16	0	0	4	0	0.000301822	0.000294031	9	0.6	CI	0.0716912
Bacillus_oceanisediminis	0	0	4	0	0.00056159	0.00083659	9	0.6	CI	0.0716912
Dehalococcoides_mccartyi	0	0	4	0	0.0068017	0.0179335	9	0.6	CI	0.0716912
Pseudoalteromonas_marina	0	0	4	0	0.00400466	0.011213	9	0.6	CI	0.0716912
Streptococcus_sp._ACS2	0	0	4	0	0.00118633	0.00188414	9	0.6	CI	0.0716912
Chlorobium_phaeovibrioides	0	0	4	0	0.000754665	0.00113397	9	0.6	CI	0.0716912
Anaerococcus_prevotii	0	0	4	0	0.00156721	0.00195979	9	0.6	CI	0.0716912
Microbulbifer_agarilyticus	0	0	4	0	0.0010211	0.00112692	9	0.6	CI	0.0716912
Fibrobacter_succinogenes	0	0	4	0	0.00105162	0.00162527	9	0.6	CI	0.0716912
Colwellia_psychrerythraea	0	0	4	0	0.0008613	0.00119955	9	0.6	CI	0.0716912
uncultured_Akkermansia_sp._SMG25	0	0	4	0	0.00188569	0.00261358	9	0.6	CI	0.0716912
Calditerrivibrio_nitroreducens	0	0	4	0	0.0144605	0.0385065	9	0.6	CI	0.0716912
Prevotella_sp._BV3P1	0	0	4	0	0.000730847	0.000901046	9	0.6	CI	0.0716912
Streptomyces_sclerotialus	0	0	4	0	0.000223732	0.00027299	9	0.6	CI	0.0716912
Psychromonas_hadalis	0	0	4	0	0.00602085	0.00787905	9	0.6	CI	0.0716912
Cronobacter_turicensis	0	0	4	0	0.00026216	0.000345571	9	0.6	CI	0.0716912
Bacillus_niacini	0	0	4	0	0.000983451	0.00115421	9	0.6	CI	0.0716912
Actinomyces_sp._oral_taxon_448	0	0	4	0	0.000338097	0.000374039	9	0.6	CI	0.0716912
Hahella_chejuensis	0	0	4	0	0.00170817	0.00341924	9	0.6	CI	0.0716912
Bacillus_sp._SB49	0	0	4	0	0.00157807	0.0021096	9	0.6	CI	0.0716912
Sphingomonas_sp._MM_1	0	0	4	0	0.00200384	0.00446801	9	0.6	CI	0.0716912
Taylorella_asinigenitalis	0	0	4	0	0.000236606	0.000288105	9	0.6	CI	0.0716912
Bacillus_licheniformis	0	0	4	0	0.0019016	0.00269998	9	0.6	CI	0.0716912
Clostridium_sp._ATCC_BAA_442	0	0	4	0	0.000615029	0.00113247	9	0.6	CI	0.0716912
Prevotella_fusca	0	0	4	0	0.000587197	0.000746351	9	0.6	CI	0.0716912
Lactobacillus_sakei	0	0	4	0	0.000724176	0.00107857	9	0.6	CI	0.0716912
Porphyromonas_somerae	0	0	4	0	0.000592254	0.000582674	9	0.6	CI	0.0716912
Methanosarcina_acetivorans	0	0	4	0	0.00142162	0.00234352	9	0.6	CI	0.0716912
Nannizzia_gypsea	0	0	4	0	0.00122117	0.00184018	9	0.6	CI	0.0716912
Bacillus_amyloliquefaciens	0	0	4	0	0.000904442	0.00114794	9	0.6	CI	0.0716912
Kutzneria_sp._744	0	0	4	0	0.00030915	0.000347803	9	0.6	CI	0.0716912
Weissella_confusa	0	0	4	0	0.000720007	0.000716777	9	0.6	CI	0.0716912
Desulfitobacterium_dichloroeliminans	0	0	4	0	0.00104915	0.00173671	9	0.6	CI	0.0716912
Alteromonas_australica	0	0	4	0	0.00291615	0.00363594	9	0.6	CI	0.0716912
Roseovarius_sp._TM1035	0	0	4	0	0.00121354	0.00149638	9	0.6	CI	0.0716912
Dictyoglomus_thermophilum	0	0	4	0	0.00200513	0.00273794	9	0.6	CI	0.0716912
Stackebrandtia_nassauensis	0	0	4	0	0.000222564	0.000284144	9	0.6	CI	0.0716912
Erwinia_sp._Ejp617	0	0	4	0	0.000587453	0.0010556	9	0.6	CI	0.0716912
Carboxydothermus_ferrireducens	0	0	4	0	0.00112648	0.00122704	9	0.6	CI	0.0716912
Leptospira_fainei	0	0	4	0	0.000342589	0.00047915	9	0.6	CI	0.0716912
Methylophaga_thiooxydans	0	0	4	0	0.000475965	0.00045476	9	0.6	CI	0.0716912
Pseudomonas_savastanoi	0	0	4	0	0.000295387	0.000303951	9	0.6	CI	0.0716912
Microcystis_sp._T1_4	0	0	4	0	0.000437365	0.000528922	9	0.6	CI	0.0716912
Streptococcus_sp._AS14	0	0	4	0	0.000677909	0.00106727	9	0.6	CI	0.0716912
Lactobacillus_mucosae	0	0	4	0	0.00141635	0.00236554	9	0.6	CI	0.0716912
Leptotrichia_buccalis	0	0	4	0	0.000490123	0.000501659	9	0.6	CI	0.0716912
Streptococcus_criceti	0	0	4	0	0.00223286	0.00255916	9	0.6	CI	0.0716912
Brachybacterium_phenoliresistens	0	0	4	0	0.000546929	0.000651468	9	0.6	CI	0.0716912
Rhizobium_grahamii	0	0	4	0	0.000402295	0.000573454	9	0.6	CI	0.0716912
Rhodococcus_ruber	0	0	4	0	0.000255836	0.00030921	9	0.6	CI	0.0716912
Chloroherpeton_thalassium	0	0	4	0	0.000913355	0.00109586	9	0.6	CI	0.0716912
[Eubacterium]_hallii	0	0	4	0	0.00072974	0.00118554	9	0.6	CI	0.0716912
Dermacoccus_sp._Ellin185	0	0	4	0	0.000289788	0.000394725	9	0.6	CI	0.0716912
Thermodesulfobacterium_thermophilum	0	0	4	0	0.000385097	0.000424816	9	0.6	CI	0.0716912
Pseudomonas_sp._Eur1_9.41	0	0	4	0	0.00094548	0.0013224	9	0.6	CI	0.0716912
Bacillus_anthracis	0	0	4	0	0.00237322	0.00335075	9	0.6	CI	0.0716912
Sporolactobacillus_laevolacticus	0	0	4	0	0.00319017	0.00665047	9	0.6	CI	0.0716912
Paenibacillus_alvei	0	0	4	0	0.00074437	0.000975424	9	0.6	CI	0.0716912
Candidatus_Microthrix_parvicella	0	0	4	0	0.0015717	0.00220482	9	0.6	CI	0.0716912
Anaerostipes_sp._3_2_56FAA	0	0	4	0	0.00136492	0.00256612	9	0.6	CI	0.0716912
Paenibacillus_sp._1_49	0	0	4	0	0.000540238	0.000573277	9	0.6	CI	0.0716912
Gloeocapsa_sp._PCC_7428	0	0	4	0	0.000910583	0.00123836	9	0.6	CI	0.0716912
Agrococcus_lahaulensis	0	0	4	0	0.000894593	0.00105971	9	0.6	CI	0.0716912
Xanthomonas_arboricola	0	0	4	0	0.00489064	0.00631974	9	0.6	CI	0.0716912
Streptococcus_phocae	0	0	4	0	0.00113471	0.00157234	9	0.6	CI	0.0716912
Rothia_dentocariosa	0	0	4	0	0.000358454	0.000461713	9	0.6	CI	0.0716912
Tolumonas_auensis	0	0	4	0	0.00133359	0.00242579	9	0.6	CI	0.0716912
Rhodococcus_erythropolis	0	0	4	0	0.0002641	0.000256135	9	0.6	CI	0.0716912
Ruminiclostridium_thermocellum	0	0	4	0	0.00311011	0.00442482	9	0.6	CI	0.0716912
Rhizobium_tropici	0	0	4	0	0.000622482	0.000877132	9	0.6	CI	0.0716912
Ruminococcus_gauvreauii	0	0	4	0	0.00327076	0.00386738	9	0.6	CI	0.0716912
Actinomyces_georgiae	0	0	4	0	0.000320238	0.00034548	9	0.6	CI	0.0716912
Acholeplasma_palmae	0	0	4	0	0.00328197	0.00426974	9	0.6	CI	0.0716912
Ideonella_sp._B508_1	0	0	4	0	0.000749093	0.000926502	9	0.6	CI	0.0716912
Desulfobacter_curvatus	0	0	4	0	0.00130534	0.0022747	9	0.6	CI	0.0716912
Staphylococcus_hyicus	0	0	4	0	0.000662226	0.00102941	9	0.6	CI	0.0716912
Acidipropionibacterium_acidipropionici	0	0	4	0	0.000763953	0.00106346	9	0.6	CI	0.0716912
Streptococcus_australis	0	0	4	0	0.00321685	0.00496807	9	0.6	CI	0.0716912
Bacillus_endophyticus	0	0	4	0	0.00318138	0.00468197	9	0.6	CI	0.0716912
Enterococcus_hirae	0	0	4	0	0.000702365	0.000893009	9	0.6	CI	0.0716912
Pontibacter_roseus	0	0	4	0	0.0016153	0.00186296	9	0.6	CI	0.0716912
Moraxella_bovoculi	0	0	4	0	0.000748764	0.000934346	9	0.6	CI	0.0716912
Moritella_sp._PE36	0	0	4	0	0.000960306	0.00196923	9	0.6	CI	0.0716912
Streptococcus_sp._C150	0	0	4	0	0.00217689	0.00404321	9	0.6	CI	0.0716912
gamma_proteobacterium_IMCC1989	0	0	4	0	0.000813903	0.000821888	9	0.6	CI	0.0716912
Shewanella_woodyi	0	0	4	0	0.000638009	0.000722745	9	0.6	CI	0.0716912
Oribacterium_sp._NK2B42	0	0	4	0	0.000396038	0.000414251	9	0.6	CI	0.0716912
Clostridium_kluyveri	0	0	4	0	0.000974594	0.000912918	9	0.6	CI	0.0716912
Planctopirus_limnophila	0	0	4	0	0.000552031	0.000603101	9	0.6	CI	0.0716912
Capnocytophaga_ochracea	0	0	4	0	0.00169222	0.00200848	9	0.6	CI	0.0716912
Desulfurobacterium_thermolithotrophum	0	0	4	0	0.00159635	0.00181281	9	0.6	CI	0.0716912
Bacteroides_sp._3_2_5	0	0	4	0	0.000813905	0.00102964	9	0.6	CI	0.0716912
Streptococcus_constellatus	0	0	4	0	0.000489817	0.000667043	9	0.6	CI	0.0716912
Geobacillus_kaustophilus	0	0	4	0	0.0019849	0.00242297	9	0.6	CI	0.0716912
Actinomyces_naeslundii	0	0	4	0	0.000522887	0.000578674	9	0.6	CI	0.0716912
Pseudomonas_plecoglossicida	0	0	4	0	0.000577028	0.00105941	9	0.6	CI	0.0716912
Hugenholtzia_roseola	0	0	4	0	0.000722365	0.000771451	9	0.6	CI	0.0716912
Acidipropionibacterium_jensenii	0	0	4	0	0.000345998	0.000410405	9	0.6	CI	0.0716912
Bifidobacterium_subtile	0	0	4	0	0.000620725	0.00066652	9	0.6	CI	0.0716912
Brevibacillus_borstelensis	0	0	4	0	0.000529295	0.000578275	9	0.6	CI	0.0716912
Shuttleworthia_sp._MSX8B	0	0	4	0	0.00068672	0.00119868	9	0.6	CI	0.0716912
Leptospira_santarosai	0	0	4	0	0.000397334	0.000643339	9	0.6	CI	0.0716912
Saccharomonospora_cyanea	0	0	4	0	0.000209318	0.000223028	9	0.6	CI	0.0716912
Propionimicrobium_lymphophilum	0	0	4	0	0.000286658	0.000336375	9	0.6	CI	0.0716912
Bacillus_pseudofirmus	0	0	4	0	0.000884262	0.00114198	9	0.6	CI	0.0716912
Desulfocurvus_vexinensis	0	0	4	0	0.00190808	0.00449039	9	0.6	CI	0.0716912
Chryseobacterium_gregarium	0	0	4	0	0.00147408	0.00206147	9	0.6	CI	0.0716912
Geobacter_uraniireducens	0	0	4	0	0.000801463	0.00122657	9	0.6	CI	0.0716912
Walleye_epidermal_hyperplasia_virus_2	0	0	4	0	0.0263434	0.0561029	9	0.6	CI	0.0716912
Saccharospirillum_impatiens	0	0	4	0	0.00104458	0.00142127	9	0.6	CI	0.0716912	0.140625
Enterorhabdus_caecimuris	0	0	4	0	0.000308453	0.000326188	9	0.6	CI	0.0716912	0.140625
Thermanaerovibrio_velox	0	0	4	0	0.000496438	0.000670504	9	0.6	CI	0.0716912	0.140625
Candida_parapsilosis	0	0	4	0	0.015417	0.026229	9	0.6	CI	0.0716912	0.140625
Gemmata_obscuriglobus	0	0	4	0	0.000712152	0.000723829	9	0.6	CI	0.0716912	0.140625
Brachybacterium_squillarum	0	0	4	0	0.000272249	0.000328205	9	0.6	CI	0.0716912	0.140625
Corynebacterium_jeikeium	0	0	4	0	0.000231412	0.000239574	9	0.6	CI	0.0716912	0.140625
Salmonella_phage_iEPS5	0	0	4	0	0.000730659	0.00109399	9	0.6	CI	0.0716912	0.140625
Prevotella_bryantii	0.000129261	0.000181406	4	0.5	0.00186003	0.00178237	9	0.8	CI	0.0738536
Parabacteroides_sp._20_3	0.000383386	0.00061133	4	0.5	0.00389284	0.00349562	9	0.8	CI	0.0738536
Butyrivibrio_proteoclasticus	0.000219272	0.000324526	4	0.5	0.00819836	0.00754658	9	0.8	CI	0.0738536
Enterococcus_pallens	0.00041686	0.000677494	4	0.5	0.0111906	0.0125776	9	0.8	CI	0.0738536
Desulfotomaculum_reducens	0.00125314	0.00200838	4	0.5	0.005375	0.00410832	9	0.8	CI	0.0738536
Blautia_hydrogenotrophica	0.000153782	0.000227599	4	0.5	0.00717691	0.00637919	9	0.8	CI	0.0738536
Bacillus_halodurans	0.000186418	0.000240738	4	0.5	0.00896107	0.0093857	9	0.8	CI	0.0738536
Opitutus_terrae	0.000175807	0.000233466	4	0.5	0.00433228	0.00411217	9	0.8	CI	0.0738536
Emticicia_oligotrophica	0.00248016	0.00161241	11	1	0.00104981	0.00127956	6	0.6	BP	0.0738536
Actinoplanes_sp._N902_109	0.000256958	0.000390646	4	0.5	0.00852383	0.0103319	9	0.8	CI	0.0738536
Lachnospiraceae_bacterium_2_1_46FAA	0.000228639	0.000328608	4	0.75	0.00655338	0.00706716	9	0.8	CI	0.0758007	0.145881
Bacteroides_xylanisolvens	0.00042378	0.000475824	4	0.75	0.0105265	0.0113667	9	0.8	CI	0.0758007
Photobacterium_halotolerans	0.000805975	0.00124045	4	0.5	0.00342873	0.00222916	9	0.9	CI	0.0758007
Clostridium_celatum	0.000499215	0.000486599	4	0.75	0.0285292	0.0315917	9	0.8	CI	0.0758007
Rhodothermus_marinus	0.000203266	0.000172567	4	0.75	0.00334114	0.00260208	9	0.8	CI	0.0758007
Lachnospiraceae_bacterium_JC7	0.000395138	0.00030234	4	0.75	0.0073003	0.00618758	9	0.8	CI	0.0758007
Syntrophothermus_lipocalidus	0.00042058	0.000490255	4	0.75	0.0127622	0.0142765	9	0.8	CI	0.0758007
Clostridium_acetobutylicum	0.00162337	0.00290072	4	0.5	0.00780086	0.00778733	9	0.9	CI	0.0758007
Porphyromonas_macacae	0.000233183	0.000352181	4	0.75	0.00559619	0.00413611	9	0.8	CI	0.0758007
Neisseria_shayeganii	0.000348182	0.000475809	4	0.75	0.020384	0.0204314	9	0.8	CI	0.0758007
Alistipes_finegoldii	0.00022113	0.000344331	4	0.75	0.00951519	0.00755491	9	0.8	CI	0.0758007
Brevibacillus_laterosporus	0.000384357	0.000327933	4	0.75	0.0193834	0.0223305	9	0.8	CI	0.0758007
uncultured_bacterium	0.0315887	0.0287563	4	1	0.101043	0.0718271	9	1	CI	0.0759241
Bacteroides_clarus	0.00307847	0.00172688	4	1	0.0130716	0.0101915	9	0.9	CI	0.0759241
Tannerella_forsythia	0.0184631	0.0344426	4	1	0.0540918	0.0312243	9	1	CI	0.0759241
Arenibacter_certesii	0.00456021	0.00251837	11	1	0.00226731	0.00242875	6	0.9	BP	0.0759241
Shewanella_sp._W3_18_1	0.00671514	0.00626262	4	1	0.0586773	0.0533121	9	1	CI	0.0759241
Aeromonas_aquatica	0.00424826	0.00762676	4	1	0.0186427	0.0146392	9	0.9	CI	0.0759241
Vibrio_cholerae	0.161977	0.212861	4	1	1.10981	1.46662	9	1	CI	0.0759241
Shewanella_sp._ANA_3	0.955721	1.09388	11	1	0.143837	0.134947	6	1	BP	0.0759241
Aeromonas_sobria	0.00154737	0.0012967	4	1	0.00964785	0.00736337	9	0.9	CI	0.0759241
Vibrio_harveyi	0.0352958	0.0472079	11	1	0.00415578	0.00481476	6	0.8	BP	0.076775
Blautia_wexlerae	8.8535e-05	0.00017707	4	0.25	0.00256724	0.00334193	9	0.7	CI	0.0773368
Dyadobacter_crusticola	6.1598e-05	0.000123196	4	0.25	0.000664063	0.000700654	9	0.7	CI	0.0773368
Streptobacillus_moniliformis	0.000243901	0.000487802	4	0.25	0.00153592	0.00142911	9	0.7	CI	0.0773368
Desulfotignum_phosphitoxidans	7.155e-05	0.0001431	4	0.25	0.0022511	0.00331718	9	0.7	CI	0.0773368
Paenibacillus_sp._Y412MC10	1.5183e-05	3.0366e-05	4	0.25	0.00162945	0.00194686	9	0.7	CI	0.0773368
Pedobacter_jeongneungensis	1.6718e-05	3.3437e-05	4	0.25	0.00137202	0.00132358	9	0.7	CI	0.0773368
Exiguobacterium_mexicanum	4.8215e-05	9.643e-05	4	0.25	0.0093614	0.0114433	9	0.7	CI	0.0773368
Salinispora_arenicola	6.7221e-05	0.000134442	4	0.25	0.00100592	0.00118505	9	0.7	CI	0.0773368
Paenibacillus_stellifer	0.000104137	0.000208274	4	0.25	0.00136456	0.00131158	9	0.7	CI	0.0773368
Virgibacillus_alimentarius	3.6903e-05	7.3805e-05	4	0.25	0.0049949	0.00646253	9	0.7	CI	0.0773368
Rhodopirellula_sp._SWK7	3.9817e-05	7.9635e-05	4	0.25	0.00352341	0.00545113	9	0.7	CI	0.0773368
Gemmatimonas_aurantiaca	1.6467e-05	3.2934e-05	4	0.25	0.000835517	0.00122057	9	0.7	CI	0.0773368
Lachnospiraceae_bacterium_5_1_63FAA	5.0003e-05	0.000100007	4	0.25	0.0027232	0.00362272	9	0.7	CI	0.0773368
Pseudomonas_alcaligenes	0.00013315	0.0002663	4	0.25	0.00164262	0.00270632	9	0.7	CI	0.0773368
Propionibacterium_sp._oral_taxon_192	0.000105539	0.000211079	4	0.25	0.00425849	0.0039633	9	0.7	CI	0.0773368
Pirellula_staleyi	1.7802e-05	3.5605e-05	4	0.25	0.00167437	0.00187294	9	0.7	CI	0.0773368
Staphylococcus_warneri	7.4594e-05	0.000149189	4	0.25	0.00324957	0.00416802	9	0.7	CI	0.0773368
Pseudoclavibacter_faecalis	4.7933e-05	9.5866e-05	4	0.25	0.000932595	0.00094028	9	0.7	CI	0.0773368
Bacillus_bogoriensis	0.000232728	0.000465456	4	0.25	0.010704	0.013619	9	0.7	CI	0.0773368
Bacillus_gaemokensis	5.4001e-05	0.000108001	4	0.25	0.00260141	0.00325397	9	0.7	CI	0.0773368
Gracilibacillus_halophilus	8.8535e-05	0.00017707	4	0.25	0.00418901	0.00481283	9	0.7	CI	0.0773368
Thiocapsa_marina	9.7689e-05	0.000195377	4	0.25	0.0105926	0.015686	9	0.7	CI	0.0773368
Shewanella_frigidimarina	4.4022e-05	8.8045e-05	4	0.25	0.0020064	0.00255915	9	0.7	CI	0.0773368
Streptococcus_uberis	8.2763e-05	0.000165527	4	0.25	0.0016435	0.00186785	9	0.7	CI	0.0773368
Paenibacillus_wynnii	4.1236e-05	8.2471e-05	4	0.25	0.00176009	0.00219098	9	0.7	CI	0.0773368
Lachnospiraceae_bacterium_6_1_63FAA	8.7506e-05	0.000175011	4	0.25	0.0079566	0.00831718	9	0.7	CI	0.0773368
Prevotella_dentalis	1.4186e-05	2.8371e-05	4	0.25	0.00110539	0.00119036	9	0.7	CI	0.0773368
Thermosediminibacter_oceani	0.000204419	0.000408838	4	0.25	0.00136983	0.00115345	9	0.7	CI	0.0773368
Treponema_azotonutricium	0.000146081	0.000292162	4	0.25	0.00152654	0.00155485	9	0.7	CI	0.0773368
Melissococcus_plutonius	0.000152118	0.000304237	4	0.25	0.0044511	0.00480508	9	0.7	CI	0.0773368
Pelobacter_seleniigenes	5.5744e-05	0.000111489	4	0.25	0.00238552	0.00314141	9	0.7	CI	0.0773368
Catenibacterium_mitsuokai	7.8687e-05	0.000157374	4	0.25	0.00543888	0.00602091	9	0.7	CI	0.0773368
Bacillus_stratosphericus	7.7513e-05	0.000155026	4	0.25	0.00302746	0.00371165	9	0.7	CI	0.0773368
Macrophomina_phaseolina	0.110985	0.152138	11	0.75	0.000267002	0.000436088	6	0.5	BP	0.0773368
Streptococcus_porcinus	5.4001e-05	0.000108001	4	0.25	0.00186492	0.00212023	9	0.7	CI	0.0773368
Eremococcus_coleocola	9.2907e-05	0.000185815	4	0.25	0.00151389	0.00179715	9	0.7	CI	0.0773368
Methanoregula_formicica	3.3671e-05	6.7342e-05	4	0.25	0.00147111	0.00147848	9	0.7	CI	0.0773368
uncultured_archaeon	0.00838526	0.00830783	10	0.75	0.00145169	0.00337972	6	0.4	BP	0.082435
Glaciecola_nitratireducens	0.00138481	0.00133023	10	0.75	0.000422902	0.00123295	6	0.2	BP	0.0835296
Cytophaga_aurantiaca	0.00126844	0.000864979	10	0.75	0.000392083	0.00087138	6	0.2	BP	0.0835296
Psychromonas_sp._CNPT3	0.00106659	0.00160142	10	0.5	3.8837e-05	0.000122813	7	0.1	BP	0.0943958
Sphingomonas_sp._KA1	0.00231058	0.00413557	10	0.5	2.4569e-05	7.7694e-05	7	0.1	BP	0.0943958
Schwanniomyces_occidentalis	0.00336977	0.00650043	10	0.5	2.937e-06	9.289e-06	7	0.1	BP	0.0943958
Cronobacter_condimenti	0.000627823	0.000774654	10	0.5	1.9189e-05	6.0681e-05	7	0.1	BP	0.0943958
Kineosphaera_limosa	0.000143311	0.000286623	4	0.25	0.00183789	0.00200688	9	0.8	CI	0.0962499
Gemella_bergeri	7.1876e-05	0.000143751	4	0.25	0.000745486	0.000763727	9	0.8	CI	0.0962499
Prevotella_amnii	0.000244208	0.000488416	4	0.25	0.00265249	0.00389288	9	0.8	CI	0.0962499
uncultured_Desulfobacterium_sp.	8.7893e-05	0.000175785	4	0.25	0.00112067	0.00183764	9	0.8	CI	0.0962499
Psychrobacter_lutiphocae	0.00114362	0.000878136	10	0.75	0.000332803	0.000322207	6	0.6	BP	0.0962499
Hydrogenivirga_sp._128_5_R1_1	0.000175107	0.000350214	4	0.25	0.000994008	0.00107854	9	0.8	CI	0.0962499
Vibrio_fortis	0.0110861	0.0170773	10	1	0.00185067	0.00358308	6	0.6	BP	0.100069
Vibrio_halioticoli	0.000212684	0.000246276	4	0.5	0.00150108	0.00118698	9	0.8	CI	0.100069
Streptococcus_gallolyticus	0.000669096	0.00122133	4	0.5	0.0104282	0.0111736	9	0.8	CI	0.100069
Anditalea_andensis	9.9995e-05	0.000115484	4	0.5	0.00175859	0.00226207	9	0.8	CI	0.100069
Bacteroides_sp._2_1_56FAA	0.000318017	0.000424325	4	0.5	0.00427591	0.00489928	9	0.8	CI	0.100069
Cellvibrio_japonicus	0.000478864	0.000827286	4	0.5	0.00250922	0.00209432	9	0.8	CI	0.100069
Bavariicoccus_seileri	0.00502475	0.00437929	10	1	0.00285942	0.00495195	6	0.6	BP	0.100069
Catellicoccus_marimammalium	0.000238711	0.000347169	4	0.5	0.00319865	0.00361186	9	0.8	CI	0.100069
Bacteroidetes_bacterium_oral_taxon_272	0.000131261	0.000160976	4	0.5	0.00586623	0.0067008	9	0.8	CI	0.100069	0.18902
Prevotella_copri	0.000681314	0.00095871	4	0.75	0.00590625	0.00604667	9	0.8	CI	0.102355
Curvibacter_putative_symbiont_of_Hydra_magnipapillata	0.00016536	0.00016784	4	0.75	0.00278034	0.0040598	9	0.8	CI	0.102355
Zobellia_galactanivorans	0.00262339	0.00160605	10	1	0.00134021	0.00108972	6	0.8	BP	0.103496
Echinicola_vietnamensis	0.00782688	0.00693047	10	1	0.00232678	0.00178217	6	0.8	BP	0.103496
Alishewanella_jeotgali	0.000190721	0.000381441	5	0.25	0.00349969	0.00350241	9	0.7	CI	0.105414
Amycolatopsis_alba	2.126e-05	4.252e-05	5	0.25	0.000257609	0.000284527	9	0.7	CI	0.105414
Capnocytophaga_sp._oral_taxon_332	0.000135132	0.000270265	5	0.25	0.00108453	0.000987642	9	0.7	CI	0.105414
Ruania_albidiflava	6.2309e-05	0.000124617	5	0.25	0.000440793	0.000516842	9	0.7	CI	0.105414
Algoriphagus_vanfongensis	0.000182742	0.000365484	5	0.25	0.00225485	0.0024632	9	0.7	CI	0.105414
Oceanimonas_smirnovii	7.0005e-05	0.000140009	5	0.25	0.00261348	0.00525753	9	0.7	CI	0.105414
Shewanella_colwelliana	5.3821e-05	0.000107643	5	0.25	0.00228757	0.00309431	9	0.7	CI	0.105414
Streptococcus_mitis	0.000173434	0.000346868	5	0.25	0.00410961	0.00461622	9	0.7	CI	0.105414
Acidipropionibacterium_thoenii	4.733e-05	9.466e-05	5	0.25	0.000423652	0.000473806	9	0.7	CI	0.105414
Desulfurispirillum_indicum	2.5715e-05	5.1429e-05	5	0.25	0.00123428	0.0015112	9	0.7	CI	0.105414
Edwardsiella_tarda	0.000306384	0.000612767	5	0.25	0.00254719	0.00312327	9	0.7	CI	0.105414	0.193154
Microcystis_aeruginosa	0.0131351	0.00759862	10	1	0.00563843	0.00410276	6	0.9	BP	0.105894
Rhizopus_oryzae	0.612374	0.315953	10	1	0.531882	1.03458	6	1	BP	0.105894
Vibrio_variabilis	0.0194067	0.0279866	4	1	0.0472292	0.0349699	9	1	CI	0.105894
Shewanella_sp._HN_41	0.0387797	0.0292904	4	1	0.442327	0.40799	9	1	CI	0.105894
Treponema_caldarium	0.188157	0.12404	10	1	0.0491898	0.0445024	6	1	BP	0.105894
Mesoflavibacter_zeaxanthinifaciens	0.0103201	0.00708702	10	1	0.0046292	0.00344147	6	0.9	BP	0.105894
Trametes_cinnabarina	0.371259	0.167569	10	1	0.262493	0.526623	6	1	BP	0.105894
Thanatephorus_cucumeris	0.108127	0.0671939	10	1	0.123582	0.243349	6	1	BP	0.105894
Escherichia_phage_N4	0.00161202	0.00161331	10	0.75	0.000216104	0.000346869	6	0.4	BP	0.112805
Olleya_marilimosa	0.00180393	0.00181906	10	0.75	0.000254137	0.000400184	6	0.4	BP	0.112805
Candidatus_Kuenenia_stuttgartiensis	0.00503746	0.00443905	10	0.75	0.00115328	0.0012497	6	0.7	BP	0.115715
Desulfobulbus_japonicus	0.00176842	0.00221192	10	0.75	0.000412185	0.000985472	6	0.3	BP	0.117313
Rhodanobacter_thiooxydans	0	0	5	0	0.0001996	0.000287046	8	0.5	CI	0.117408
Aminobacterium_mobile	0	0	5	0	0.000498236	0.000725487	8	0.5	CI	0.117408
Pseudomonas_agarici	0	0	5	0	0.00155351	0.00408386	8	0.5	CI	0.117408
Dokdonia_donghaensis	0	0	5	0	0.000634856	0.000826196	8	0.5	CI	0.117408
Edwardsiella_phage_eiDWF	0	0	5	0	0.00030903	0.000504362	8	0.5	CI	0.117408
Streptococcus_sp._GMD6S	0	0	5	0	0.000776026	0.00158714	8	0.5	CI	0.117408
Actinomyces_massiliensis	0	0	5	0	0.000284988	0.000313409	8	0.5	CI	0.117408
Saprospira_grandis	0	0	5	0	0.000265427	0.000409433	8	0.5	CI	0.117408
Burkholderia_phage_BcepNazgul	0	0	5	0	0.000513734	0.000924124	8	0.5	CI	0.117408
Hydrocarboniphaga_effusa	0	0	5	0	0.00042402	0.000517111	8	0.5	CI	0.117408
Pseudomonas_tolaasii	0	0	5	0	0.0197268	0.0380343	8	0.5	CI	0.117408
Phaeospirillum_molischianum	0	0	5	0	0.000358232	0.000563982	8	0.5	CI	0.117408
Cutibacterium_granulosum	0	0	5	0	0.000427764	0.000494375	8	0.5	CI	0.117408
Methanococcus_maripaludis	0	0	5	0	0.000614702	0.00104491	8	0.5	CI	0.117408
Simkania_negevensis	0	0	5	0	0.0019329	0.0039342	8	0.5	CI	0.117408
Paenibacillus_macerans	0	0	5	0	0.00102706	0.00135164	8	0.5	CI	0.117408
Chitinilyticum_litopenaei	0	0	5	0	0.000458099	0.000672792	8	0.5	CI	0.117408
Gramella_echinicola	0	0	5	0	0.000181798	0.000240529	8	0.5	CI	0.117408
Rheinheimera_sp._A13L	0	0	5	0	0.000156152	0.000260158	8	0.5	CI	0.117408
Eisenibacter_elegans	0	0	5	0	0.000540757	0.000602458	8	0.5	CI	0.117408
Clostridium_sp._L2_50	0	0	5	0	0.000274073	0.000435946	8	0.5	CI	0.117408
Haematomicrobium_sanguinis	0	0	5	0	0.000290363	0.000377653	8	0.5	CI	0.117408
Achromobacter_xylosoxidans	0	0	5	0	0.000972811	0.00203738	8	0.5	CI	0.117408
Jannaschia_sp._CCS1	0	0	5	0	0.000281687	0.000339498	8	0.5	CI	0.117408
Psychrobacter_sp._1501(2011)	0	0	5	0	0.000247431	0.000279851	8	0.5	CI	0.117408
Desulfovibrio_inopinatus	0	0	5	0	0.000477232	0.000682055	8	0.5	CI	0.117408
Deinococcus_proteolyticus	0	0	5	0	0.000608891	0.000824436	8	0.5	CI	0.117408
Rhizobium_favelukesii	0	0	5	0	0.00103834	0.00284674	8	0.5	CI	0.117408
Sphingomonas_sp._A1	0	0	5	0	0.000227175	0.000310152	8	0.5	CI	0.117408
Candidatus_Solibacter_usitatus	0	0	5	0	0.000526305	0.000637423	8	0.5	CI	0.117408
Epulopiscium_sp._N.t._morphotype_B	0	0	5	0	0.00054956	0.000915961	8	0.5	CI	0.117408
Hymenobacter_aerophilus	0	0	5	0	0.000657227	0.000760511	8	0.5	CI	0.117408
Lactobacillus_amylolyticus	0	0	5	0	0.00111674	0.00174372	8	0.5	CI	0.117408
Halomonas_lutea	0	0	5	0	0.000455804	0.000680299	8	0.5	CI	0.117408
Oceanospirillum_maris	0	0	5	0	0.000556647	0.000756521	8	0.5	CI	0.117408
Streptomyces_violaceoruber	0	0	5	0	0.00355272	0.00512362	8	0.5	CI	0.117408
Oleispira_antarctica	0	0	5	0	0.000677322	0.00132297	8	0.5	CI	0.117408
Lechevalieria_aerocolonigenes	0	0	5	0	0.000199802	0.000242846	8	0.5	CI	0.117408
Effusibacillus_pohliae	0	0	5	0	0.000627449	0.000846382	8	0.5	CI	0.117408
Meiothermus_cerbereus	0	0	5	0	0.00125271	0.00208752	8	0.5	CI	0.117408
Polaromonas_sp._JS666	0	0	5	0	0.000346425	0.000448188	8	0.5	CI	0.117408
Streptomyces_megasporus	0	0	5	0	0.000280794	0.000376059	8	0.5	CI	0.117408
Actinobacillus_porcinus	0	0	5	0	0.000593208	0.0010789	8	0.5	CI	0.117408
Thiothrix_lacustris	0	0	5	0	0.00053072	0.00105384	8	0.5	CI	0.117408
Megasphaera_genomosp._type_1	0	0	5	0	0.000298155	0.000362438	8	0.5	CI	0.117408
Bacillus_virus_phi29	0	0	5	0	0.000513915	0.000671593	8	0.5	CI	0.117408
Streptococcus_sp._oral_taxon_058	0	0	5	0	0.000389955	0.000584867	8	0.5	CI	0.117408
Budvicia_aquatica	0	0	5	0	0.000209257	0.00024938	8	0.5	CI	0.117408
Pseudothermotoga_thermarum	0	0	5	0	0.000834331	0.00141811	8	0.5	CI	0.117408
Paenibacillus_massiliensis	0	0	5	0	0.000355922	0.000432028	8	0.5	CI	0.117408
Brevibacterium_ravenspurgense	0	0	5	0	0.00026665	0.000348229	8	0.5	CI	0.117408
Erwinia_toletana	0	0	5	0	0.000384655	0.000760543	8	0.5	CI	0.117408
Actinoalloteichus_spitiensis	0	0	5	0	0.000324789	0.000562091	8	0.5	CI	0.117408
Methanobrevibacter_smithii	0	0	5	0	0.00064406	0.000935791	8	0.5	CI	0.117408
Lactococcus_phage_P087	0	0	5	0	0.000456569	0.000926138	8	0.5	CI	0.117408
Sedimenticola_selenatireducens	0	0	5	0	0.000863556	0.00150499	8	0.5	CI	0.117408
Humibacter_albus	0	0	5	0	0.000157065	0.000209742	8	0.5	CI	0.117408
Paraburkholderia_phymatum	0	0	5	0	0.000814042	0.00105948	8	0.5	CI	0.117408
Enterobacter_phage_EcP1	0	0	5	0	0.000365872	0.000849236	8	0.5	CI	0.117408
uncultured_rumen_bacterium	0	0	5	0	0.00138174	0.00372122	8	0.5	CI	0.117408
Chryseobacterium_haifense	0	0	5	0	0.00174732	0.00376108	8	0.5	CI	0.117408
Conchiformibius_kuhniae	0	0	5	0	0.000458381	0.000711597	8	0.5	CI	0.117408
Chitiniphilus_shinanonensis	0	0	5	0	0.000375477	0.00064851	8	0.5	CI	0.117408
Geobacter_sulfurreducens	0	0	5	0	0.000888781	0.00118662	8	0.5	CI	0.117408
Microbacterium_paraoxydans	0	0	5	0	0.00147256	0.0025014	8	0.5	CI	0.117408
Nitratiruptor_sp._SB155_2	0	0	5	0	0.00160419	0.00303884	8	0.5	CI	0.117408
Actinotignum_urinale	0	0	5	0	0.000270882	0.000337661	8	0.5	CI	0.117408
Glycomyces_arizonensis	0	0	5	0	0.000131564	0.000170958	8	0.5	CI	0.117408
Nocardiopsis_valliformis	0	0	5	0	0.000221441	0.000315229	8	0.5	CI	0.117408
Asaia_astilbis	0	0	5	0	0.000404211	0.000533862	8	0.5	CI	0.117408
Actinomyces_urogenitalis	0	0	5	0	0.000370945	0.00043246	8	0.5	CI	0.117408
Staphylococcus_epidermidis	0	0	5	0	0.000338544	0.000394293	8	0.5	CI	0.117408
Corynebacterium_like_bacterium_B27	0	0	5	0	0.000259132	0.000390864	8	0.5	CI	0.117408
Nitrosomonas_europaea	0	0	5	0	0.000308392	0.000338611	8	0.5	CI	0.117408
gamma_proteobacterium_HdN1	0	0	5	0	0.00038232	0.000595583	8	0.5	CI	0.117408
Achromobacter_arsenitoxydans	0	0	5	0	0.000259005	0.000416324	8	0.5	CI	0.117408
Corynebacterium_durum	0	0	5	0	0.000368172	0.000496059	8	0.5	CI	0.117408
Tetragenococcus_muriaticus	0	0	5	0	0.000187347	0.00037297	8	0.5	CI	0.117408
Slackia_heliotrinireducens	0	0	5	0	0.000369603	0.000496792	8	0.5	CI	0.117408
Pseudomonas_extremaustralis	0	0	5	0	0.00122302	0.00263144	8	0.5	CI	0.117408
Exiguobacterium_antarcticum	0	0	5	0	0.000324955	0.000522299	8	0.5	CI	0.117408
Bacillus_luciferensis	0	0	5	0	0.00148112	0.00193494	8	0.5	CI	0.117408
Kocuria_rhizophila	0	0	5	0	0.000131485	0.00017364	8	0.5	CI	0.117408
Burkholderia_cenocepacia	0	0	5	0	0.000339487	0.000458033	8	0.5	CI	0.117408
Succinatimonas_hippei	0	0	5	0	0.000345247	0.000447627	8	0.5	CI	0.117408
Bacillus_safensis	0	0	5	0	0.000765447	0.00120057	8	0.5	CI	0.117408
Burkholderia_sp._TJI49	0	0	5	0	0.000191068	0.000277802	8	0.5	CI	0.117408
[Eubacterium]_eligens	0	0	5	0	0.000776535	0.00142127	8	0.5	CI	0.117408
Cupriavidus_sp._SK_4	0	0	5	0	0.000169161	0.000198917	8	0.5	CI	0.117408
Roseiflexus_sp._RS_1	0	0	5	0	0.000757348	0.0012519	8	0.5	CI	0.117408
Stigmatella_aurantiaca	0	0	5	0	0.000395537	0.000699233	8	0.5	CI	0.117408
Staphylococcus_simiae	0	0	5	0	0.000730864	0.00113757	8	0.5	CI	0.117408
Actinomyces_slackii	0	0	5	0	0.000248708	0.000328748	8	0.5	CI	0.117408
Corynebacterium_freiburgense	0	0	5	0	0.000198934	0.000220168	8	0.5	CI	0.117408
Lactobacillus_acidophilus	0	0	5	0	0.000860583	0.00104365	8	0.5	CI	0.117408
Methylomonas_sp._LW13	0	0	5	0	0.000561192	0.00107339	8	0.5	CI	0.117408
Solimonas_variicoloris	0	0	5	0	0.000345072	0.000453314	8	0.5	CI	0.117408
Halobacteroides_halobius	0	0	5	0	0.000464152	0.000587544	8	0.5	CI	0.117408
Ferrimonas_futtsuensis	0	0	5	0	0.000410338	0.000483691	8	0.5	CI	0.117408
Pyrococcus_sp._NA2	0	0	5	0	0.000282811	0.000352538	8	0.5	CI	0.117408
[Clostridium]_aminophilum	0	0	5	0	0.000299658	0.000416133	8	0.5	CI	0.117408
Clostridium_sp._SS2/1	0	0	5	0	0.00033888	0.00065432	8	0.5	CI	0.117408
Paenarthrobacter_nicotinovorans	0	0	5	0	0.000163942	0.000233113	8	0.5	CI	0.117408
Leptospira_vanthielii	0	0	5	0	0.000217385	0.00025434	8	0.5	CI	0.117408
unidentified_phage	0	0	5	0	0.00046742	0.00054898	8	0.5	CI	0.117408
Treponema_denticola	0	0	5	0	0.00143206	0.00255246	8	0.5	CI	0.117408
Leucobacter_chromiiresistens	0	0	5	0	0.00126015	0.00249508	8	0.5	CI	0.117408
Brucella_abortus	0	0	5	0	0.000232364	0.00024729	8	0.5	CI	0.117408
Micavibrio_aeruginosavorus	0	0	5	0	0.000188691	0.0002827	8	0.5	CI	0.117408
Lachnospiraceae_bacterium_3_1_57FAA_CT1	0	0	5	0	0.000834267	0.00163296	8	0.5	CI	0.117408
Prevotella_sp._MSX73	0	0	5	0	0.00023561	0.000293357	8	0.5	CI	0.117408
Desulfovibrio_sp._6_1_46AFAA	0	0	5	0	0.000564656	0.000902179	8	0.5	CI	0.117408
Kangiella_aquimarina	0	0	5	0	0.000431782	0.000835424	8	0.5	CI	0.117408
Lactobacillus_salivarius	0	0	5	0	0.000453476	0.000690436	8	0.5	CI	0.117408
Cellulomonas_flavigena	0	0	5	0	0.000257558	0.000350198	8	0.5	CI	0.117408
Rivularia_sp._PCC_7116	0	0	5	0	0.000534321	0.000860135	8	0.5	CI	0.117408
Deinococcus_marmoris	0	0	5	0	0.000499396	0.000687991	8	0.5	CI	0.117408
Pelodictyon_phaeoclathratiforme	0	0	5	0	0.000251739	0.000387244	8	0.5	CI	0.117408
Streptomyces_toyocaensis	0	0	5	0	0.000369694	0.000421143	8	0.5	CI	0.117408
Clostridium_ljungdahlii	0	0	5	0	0.000929914	0.0012432	8	0.5	CI	0.117408
Sphingobium_sp._AP49	0	0	5	0	0.000634714	0.00103473	8	0.5	CI	0.117408
Salipiger_mucosus	0	0	5	0	0.000505362	0.000769071	8	0.5	CI	0.117408
Capnocytophaga_sp._oral_taxon_324	0	0	5	0	0.000435522	0.000527121	8	0.5	CI	0.117408
Arthrobacter_sp._I3	0	0	5	0	0.000309961	0.000355159	8	0.5	CI	0.117408
Pimelobacter_simplex	0	0	5	0	0.000226709	0.000291793	8	0.5	CI	0.117408
Sulfurihydrogenibium_azorense	0	0	5	0	0.000495491	0.000607978	8	0.5	CI	0.117408
Psychromonas_ingrahamii	0	0	5	0	0.000769077	0.00123845	8	0.5	CI	0.117408
Agromyces_italicus	0	0	5	0	0.000183112	0.000319081	8	0.5	CI	0.117408
Anaerostipes_hadrus	0	0	5	0	0.000536353	0.000669018	8	0.5	CI	0.117408
Comamonas_sp._B_9	0	0	5	0	0.000356575	0.000415949	8	0.5	CI	0.117408
Desulfovibrio_cuneatus	0	0	5	0	0.000321197	0.000527366	8	0.5	CI	0.117408
Methanococcus_voltae	0	0	5	0	0.00208064	0.00538062	8	0.5	CI	0.117408
Geobacillus_thermodenitrificans	0	0	5	0	0.00147179	0.00216551	8	0.5	CI	0.117408
Synechococcus_sp._RS9917	0	0	5	0	0.000329133	0.00058199	8	0.5	CI	0.117408
Thermobifida_fusca	0	0	5	0	0.000432611	0.00064049	8	0.5	CI	0.117408
Porphyromonas_asaccharolytica	0	0	5	0	0.000311803	0.000357775	8	0.5	CI	0.117408
Nocardia_farcinica	0	0	5	0	0.000200674	0.000270999	8	0.5	CI	0.117408
Streptococcus_sp._oral_taxon_056	0	0	5	0	0.000378561	0.000674319	8	0.5	CI	0.117408
Rheinheimera_baltica	0	0	5	0	0.000233746	0.000457014	8	0.5	CI	0.117408
Aliiglaciecola_lipolytica	0	0	5	0	0.00036814	0.000473186	8	0.5	CI	0.117408
Salinicoccus_carnicancri	0	0	5	0	0.00303078	0.0044461	8	0.5	CI	0.117408
Rhodococcus_equi	0	0	5	0	0.000205932	0.00026062	8	0.5	CI	0.117408
Peptostreptococcaceae_bacterium_AS15	0	0	5	0	0.000612292	0.000985076	8	0.5	CI	0.117408
Leucobacter_salsicius	0	0	5	0	0.00210189	0.00294746	8	0.5	CI	0.117408
Propionimicrobium_sp._BV2F7	0	0	5	0	0.000269467	0.000349355	8	0.5	CI	0.117408
Selenomonas_sputigena	0	0	5	0	0.000425375	0.000524917	8	0.5	CI	0.117408
Nevskia_soli	0	0	5	0	0.000180875	0.000209334	8	0.5	CI	0.117408
[Eubacterium]_siraeum	0	0	5	0	0.000562781	0.000755074	8	0.5	CI	0.117408
Pseudomonas_sp._GM21	0	0	5	0	0.000380477	0.0006977	8	0.5	CI	0.117408
Megasphaera_sp._BV3C16_1	0	0	5	0	0.000461669	0.000653081	8	0.5	CI	0.117408
Paenibacillus_sp._Aloe_11	0	0	5	0	0.00117435	0.00142176	8	0.5	CI	0.117408
Bacillus_pseudomycoides	0	0	5	0	0.000977165	0.00133756	8	0.5	CI	0.117408
Ferroglobus_placidus	0	0	5	0	0.0010026	0.00165284	8	0.5	CI	0.117408
Prevotella_nanceiensis	0	0	5	0	0.000770028	0.00106582	8	0.5	CI	0.117408
Peptoniphilus_sp._oral_taxon_386	0	0	5	0	0.000667178	0.00101599	8	0.5	CI	0.117408
Elusimicrobium_minutum	0	0	5	0	0.000330788	0.000555469	8	0.5	CI	0.117408
Trichophyton_tonsurans	0.00265544	0.00235869	10	0.75	0.00298247	0.00889392	6	0.2	BP	0.117408
Enterococcus_villorum	0	0	5	0	0.000364104	0.000555898	8	0.5	CI	0.117408
Thauera_terpenica	0	0	5	0	0.00123435	0.0029583	8	0.5	CI	0.117408
Jonquetella_anthropi	0	0	5	0	0.000464961	0.000754913	8	0.5	CI	0.117408
Ferrimonas_kyonanensis	0	0	5	0	0.000220131	0.00026867	8	0.5	CI	0.117408
Yokenella_regensburgei	0	0	5	0	0.000428236	0.000585655	8	0.5	CI	0.117408
Pelobacter_carbinolicus	0	0	5	0	0.00218624	0.00447104	8	0.5	CI	0.117408
Frankia_sp._QA3	0	0	5	0	0.000205213	0.000266174	8	0.5	CI	0.117408
Halorubrum_litoreum	0	0	5	0	0.00019489	0.000296742	8	0.5	CI	0.117408	0.193154
Rhodopseudomonas_palustris	0	0	5	0	0.00136737	0.00339083	8	0.5	CI	0.117408	0.193154
Paraburkholderia_mimosarum	0	0	5	0	0.000590656	0.00111989	8	0.5	CI	0.117408	0.193154
Leuconostoc_pseudomesenteroides	0	0	5	0	0.000233336	0.000409804	8	0.5	CI	0.117408	0.193154
Streptococcus_sp._I_G2	0	0	5	0	0.000194373	0.000268862	8	0.5	CI	0.117408	0.193154
Legionella_massiliensis	0	0	5	0	0.000326997	0.000382265	8	0.5	CI	0.117408	0.193154
Erwinia_tracheiphila	0	0	5	0	0.000744459	0.00114284	8	0.5	CI	0.117408	0.193154
Xenorhabdus_nematophila	8.8718e-05	0.000102913	5	0.5	0.00226926	0.00265875	9	0.7	CI	0.128844
Peptoanaerobacter_stomatis	0.000328489	0.00041317	5	0.5	0.00476134	0.00582103	9	0.7	CI	0.128844
Carnobacterium_inhibens	0.000306281	0.000392337	5	0.5	0.00896065	0.00972111	9	0.7	CI	0.128844
Marinobacter_hydrocarbonoclasticus	0.00304234	0.00318477	10	0.75	0.000629908	0.000731631	6	0.6	BP	0.128844
Bibersteinia_trehalosi	0.000199128	0.000238595	5	0.5	0.00490363	0.0064289	9	0.7	CI	0.128844
Spirosoma_luteum	0.000281743	0.000563486	5	0.25	0.0010085	0.000774421	9	0.8	CI	0.128844
uncultured_marine_bacterium_MedDCM_OCT_S05_C114	4.1827e-05	4.8306e-05	5	0.5	0.000620762	0.000607287	9	0.7	CI	0.128844
Methylomicrobium_buryatense	0.0137007	0.0199552	10	0.75	0.00056044	0.000766008	6	0.6	BP	0.128844
Salmonella_virus_SP31	0.00294817	0.0030951	10	1	0.00150805	0.00252437	6	0.5	BP	0.128844
Proteus_mirabilis	0.00460872	0.00624686	10	1	0.00122994	0.00206567	6	0.5	BP	0.128844
Edwardsiella_hoshinae	0.0006555	0.001311	5	0.25	0.00247361	0.0022873	9	0.8	CI	0.128844
Dickeya_dadantii	0.000226006	0.000281612	5	0.5	0.00267521	0.00383812	9	0.8	CI	0.133222
Centipeda_periodontii	0.000231731	0.0002687	5	0.5	0.00146805	0.00149933	9	0.8	CI	0.133222
Citrobacter_freundii	0.000144636	0.000237571	5	0.5	0.00127137	0.0023268	9	0.8	CI	0.133222
Shewanella_piezotolerans	0.000565366	0.000815313	5	0.5	0.0045299	0.00500084	9	0.8	CI	0.133222
Rudanella_lutea	0.000578202	0.00110674	5	0.5	0.00240219	0.0022918	9	0.8	CI	0.133222
Oceanobacillus_oncorhynchi	0.000757775	0.000780803	5	0.75	0.0101688	0.0107188	9	0.8	CI	0.135832
Vibrio_rotiferianus	0.00182407	0.00322483	5	0.5	0.00770699	0.00784715	9	0.9	CI	0.135832
Thiorhodococcus_drewsii	0.0198064	0.0176648	10	0.75	0.00241912	0.0022106	6	0.8	BP	0.135832
Desulfococcus_multivorans	0.00849575	0.00548489	10	1	0.00310882	0.00356911	6	0.8	BP	0.137131
Iodobacteriophage_phiPLPE	0.000158309	0.000316618	5	0.25	0.00358349	0.00417926	9	0.7	CI	0.141032
Desulfitibacter_alkalitolerans	8.5743e-05	0.000171486	5	0.25	0.00235143	0.00405767	9	0.7	CI	0.141032
Shewanella_algae	0.00013315	0.0002663	5	0.25	0.000783919	0.00098515	9	0.7	CI	0.141032
Virgibacillus_sp._SK37	0.000435672	0.000871344	5	0.25	0.00230122	0.0023443	9	0.7	CI	0.141032
Brachymonas_chironomi	0.000106157	0.000212313	5	0.25	0.00172021	0.00424857	9	0.7	CI	0.141032
Cedecea_neteri	0.000276438	0.000552877	5	0.25	0.00310075	0.00351414	9	0.7	CI	0.141032
Arthrobacter_sp._PAO19	6.6568e-05	0.000133137	5	0.25	0.000284294	0.000282586	9	0.7	CI	0.141032
Marinithermus_hydrothermalis	0.00015856	0.00031712	5	0.25	0.00326435	0.00571362	9	0.7	CI	0.141032
Sorangium_cellulosum	0.00424738	0.00576228	10	0.75	0.00116587	0.00264418	6	0.5	BP	0.141032
Gilliamella_apicola	0.000116116	0.000232232	5	0.25	0.000974874	0.00112825	9	0.7	CI	0.141032
Ilumatobacter_coccineus	0.000139996	0.000279992	5	0.25	0.000861253	0.000892524	9	0.7	CI	0.141032
Phycicoccus_jejuensis	7.9804e-05	0.000159608	5	0.25	0.000523626	0.000536247	9	0.7	CI	0.141032
Aeromonas_hydrophila	0.772068	1.46072	5	1	1.3631	1.06714	9	1	CI	0.141858	0.229675
Shewanella_putrefaciens	0.0573896	0.0591919	5	1	0.282813	0.266636	9	1	CI	0.141858
Shewanella_decolorationis	0.518006	0.582604	10	1	0.169087	0.161346	6	1	BP	0.141858
Spirochaeta_thermophila	2.604e-05	5.208e-05	5	0.25	0.00179909	0.00335655	8	0.6	CI	0.151376
uncultured_verrucomicrobium_HF0500_18J03	5.9988e-05	0.000119975	5	0.25	0.000794902	0.000829815	8	0.6	CI	0.151376
Thiocystis_violascens	8.3254e-05	0.000166509	5	0.25	0.00201123	0.00319869	8	0.6	CI	0.151376
Bacillus_fordii	4.9847e-05	9.9694e-05	5	0.25	0.000860453	0.00120051	8	0.6	CI	0.151376
[Eubacterium]_yurii	0.000130647	0.000261294	5	0.25	0.00214323	0.00240936	8	0.6	CI	0.151376
Gallibacterium_genomosp._1	9.466e-05	0.000189321	5	0.25	0.00118373	0.00162615	8	0.6	CI	0.151376
Butyrivibrio_fibrisolvens	7.4143e-05	0.000148286	5	0.25	0.00173836	0.00195114	8	0.6	CI	0.151376
Leptonema_illini	5.3115e-05	0.000106231	5	0.25	0.00177652	0.00197994	8	0.6	CI	0.151376
Aerococcus_viridans	8.5517e-05	0.000171034	5	0.25	0.0017463	0.00234268	8	0.6	CI	0.151376
Capnocytophaga_sp._oral_taxon_380	3.6242e-05	7.2484e-05	5	0.25	0.000661233	0.000867908	8	0.6	CI	0.151376
Streptococcus_macacae	4.0136e-05	8.0272e-05	5	0.25	0.00146404	0.00197299	8	0.6	CI	0.151376
Blastopirellula_marina	0.000123256	0.000246511	5	0.25	0.00209083	0.00327348	8	0.6	CI	0.151376
Chthonomonas_calidirosea	2.5995e-05	5.199e-05	5	0.25	0.000517	0.000581866	8	0.6	CI	0.151376
Paenibacillus_alginolyticus	9.0462e-05	0.000180925	5	0.25	0.000658333	0.000628179	8	0.6	CI	0.151376
[Clostridium]_glycyrrhizinilyticum	8.7569e-05	0.000175138	5	0.25	0.00112179	0.00117811	8	0.6	CI	0.151376
Novosphingobium_sp._PP1Y	0.00240416	0.00480831	9	0.25	0	0	7	0	BP	0.154729	0.246123
Sphingobium_xenophagum	0.00506589	0.0101318	9	0.25	0	0	7	0	BP	0.154729
Nostoc_sp._Nephroma_parile_cyanobiont	0.000433122	0.000866244	9	0.25	0	0	7	0	BP	0.154729
Roseobacter_sp._MED193	3.0916e-05	6.1833e-05	9	0.25	0	0	7	0	BP	0.154729
Cedecea_davisae	4.9542e-05	9.9084e-05	9	0.25	0	0	7	0	BP	0.154729
Agaricus_bisporus	0.0014387	0.00287739	9	0.25	0	0	7	0	BP	0.154729
Meyerozyma_guilliermondii	0.000579344	0.00115869	9	0.25	0	0	7	0	BP	0.154729
Sphingopyxis_sp._LC363	0.000150002	0.000300004	9	0.25	0	0	7	0	BP	0.154729
Sulfitobacter_sp._NAS_14.1	0.000165308	0.000330617	9	0.25	0	0	7	0	BP	0.154729
Martelella_sp._AD_3	0.00101251	0.00202503	9	0.25	0	0	7	0	BP	0.154729
Nitrosospira_multiformis	0.000132789	0.000265577	9	0.25	0	0	7	0	BP	0.154729
Marssonina_brunnea	0.00186198	0.00372396	9	0.25	0	0	7	0	BP	0.154729
Candidatus_Hodgkinia_cicadicola	0.000342972	0.000685944	9	0.25	0	0	7	0	BP	0.154729
Photobacterium_phosphoreum	0.000194774	0.000389549	9	0.25	0	0	7	0	BP	0.154729
Glomus_cerebriforme	0.000327195	0.000654391	9	0.25	0	0	7	0	BP	0.154729
Chelativorans_sp._BNC1	0.000272273	0.000544545	9	0.25	0	0	7	0	BP	0.154729
Idiomarina_sp._A28L	0.000639483	0.00127896	9	0.25	0	0	7	0	BP	0.154729
Planktothrix_phage_PaV_LD	0.000139361	0.000278722	9	0.25	0	0	7	0	BP	0.154729
Fusarium_oxysporum	0.00179957	0.00359915	9	0.25	0	0	7	0	BP	0.154729
Synechococcus_sp._JA_3_3Ab	0.000363467	0.000726933	9	0.25	0	0	7	0	BP	0.154729
Roseobacter_sp._AzwK_3b	0.00055228	0.00110456	9	0.25	0	0	7	0	BP	0.154729
Idiomarina_sediminum	0.000753499	0.001507	9	0.25	0	0	7	0	BP	0.154729
uncultured_Flavobacteriia_bacterium	0.000259204	0.000518407	9	0.25	0	0	7	0	BP	0.154729
Cycloclasticus_sp._P1	0.000411567	0.000823133	9	0.25	0	0	7	0	BP	0.154729
Paracoccus_aminophilus	0.000245458	0.000490916	9	0.25	0	0	7	0	BP	0.154729
Atopobium_sp._BS2	0.000279314	0.000558628	9	0.25	0	0	7	0	BP	0.154729
Xylella_fastidiosa	0.000139361	0.000278722	9	0.25	0	0	7	0	BP	0.154729
Mesorhizobium_plurifarium	0.000255122	0.000510243	9	0.25	0	0	7	0	BP	0.154729
Agrobacterium_tumefaciens	0.000161464	0.000322928	9	0.25	0	0	7	0	BP	0.154729
Pectobacterium_wasabiae	0.000270004	0.000540007	9	0.25	0	0	7	0	BP	0.154729
Loktanella_vestfoldensis	0.000261756	0.000523513	9	0.25	0	0	7	0	BP	0.154729
Silicibacter_sp._TrichCH4B	8.3939e-05	0.000167878	9	0.25	0	0	7	0	BP	0.154729
Sulfitobacter_donghicola	0.00143206	0.00286413	9	0.25	0	0	7	0	BP	0.154729
Roseobacter_denitrificans	6.5588e-05	0.000131176	9	0.25	0	0	7	0	BP	0.154729
Azorhizobium_caulinodans	0.000571773	0.00114354	9	0.25	0	0	7	0	BP	0.154729
Belliella_baltica	0.00136623	0.00208554	5	0.75	0.00589867	0.00792322	9	0.9	CI	0.156843	0.246123
Desulfocapsa_sulfexigens	0.00698571	0.00472994	10	0.75	0.00231076	0.00169392	6	0.9	BP	0.156843
Marivirga_tractuosa	0.00166042	0.00247149	10	0.75	0.000285193	0.000616693	7	0.3	BP	0.158677
Sulfurospirillum_deleyianum	0.00029344	0.000586881	5	0.25	0.0191863	0.0359015	8	0.8	CI	0.169429
Desulfotalea_psychrophila	0.0006555	0.001311	5	0.25	0.00235314	0.00302471	8	0.8	CI	0.169429
Aquimarina_agarilytica	0.000111214	0.000128593	5	0.5	0.0017548	0.00279649	8	0.7	CI	0.169429
Vibrio_sinaloensis	0.0111738	0.0173301	10	1	0.00234158	0.00430275	6	0.6	BP	0.1743
Listeria_fleischmannii	0.000702241	0.0011224	5	0.5	0.0105626	0.0138114	8	0.8	CI	0.1743
Dehalobacter_sp._CF	0.000500878	0.000815261	5	0.5	0.00724605	0.00928958	8	0.8	CI	0.1743
Streptococcus_plurextorum	0.000594189	0.000907647	5	0.5	0.00737007	0.00867402	8	0.8	CI	0.1743
Pseudomonas_stutzeri	0.00102855	0.00132911	5	0.5	0.00320997	0.00394879	8	0.9	CI	0.177193
Paraglaciecola_polaris	0.0081702	0.00884574	10	1	0.00282536	0.00358127	6	0.7	BP	0.177193
Thiothrix_nivea	0.00150639	0.00195821	5	0.5	0.00282103	0.00199128	8	0.9	CI	0.177193
Vibrio_ponticus	0.0145076	0.0198908	10	1	0.00316532	0.00523477	6	0.7	BP	0.177193
Psychroflexus_torquis	0.00277034	0.0022671	10	0.75	0.000885562	0.000784168	6	0.8	BP	0.177193
Bernardetia_litoralis	0.00393725	0.0031964	10	1	0.0013074	0.00121726	6	0.8	BP	0.178631
Acinetobacter_calcoaceticus	0	0	6	0	0.000467751	0.000748994	8	0.4	CI	0.183991	0.264326
Prevotella_falsenii	0	0	6	0	0.000349204	0.000624063	8	0.4	CI	0.183991	0.264326
Methylacidiphilum_infernorum	0	0	6	0	0.00150338	0.00361969	8	0.4	CI	0.183991	0.264326
Paenibacillus_zanthoxyli	0	0	6	0	0.000184445	0.000263542	8	0.4	CI	0.183991	0.264326
Dasania_marina	0	0	6	0	0.000452872	0.000991651	8	0.4	CI	0.183991	0.264326
Rhodoferax_ferrireducens	0	0	6	0	0.000322358	0.000497926	8	0.4	CI	0.183991	0.264326
Silicibacter_phage_DSS3phi2	0	0	6	0	0.000154594	0.000238679	8	0.4	CI	0.183991
Brevibacterium_casei	0	0	6	0	0.000198791	0.000284221	8	0.4	CI	0.183991
Cloacibacillus_evryensis	0	0	6	0	0.000285432	0.000374373	8	0.4	CI	0.183991
Verrucomicrobia_bacterium_LP2A	0	0	6	0	0.00070109	0.00137295	8	0.4	CI	0.183991
Campylobacter_rectus	0	0	6	0	0.00187481	0.00321877	8	0.4	CI	0.183991
Pantoea_ananatis	0	0	6	0	0.000361164	0.000707665	8	0.4	CI	0.183991
Pseudoclavibacter_soli	0	0	6	0	0.00178958	0.00452339	8	0.4	CI	0.183991
Mesorhizobium_australicum	0	0	6	0	0.000141331	0.000230225	8	0.4	CI	0.183991
Citrobacter_braakii	0	0	6	0	0.00225486	0.0048823	8	0.4	CI	0.183991
Chryseobacterium_palustre	0.00167417	0.00307776	10	0.5	4.1884e-05	8.9858e-05	7	0.2	BP	0.183991
Synechococcus_sp._WH_5701	0.000712341	0.000893617	10	0.5	8.7127e-05	0.000250243	7	0.2	BP	0.183991
Anaerolinea_thermophila	0	0	6	0	0.000128832	0.000191767	8	0.4	CI	0.183991
Pseudomonas_nitroreducens	0	0	6	0	0.000694646	0.00128665	8	0.4	CI	0.183991
Campylobacter_gracilis	0	0	6	0	0.00065477	0.00112807	8	0.4	CI	0.183991
Lebetimonas_sp._JS032	0	0	6	0	0.000390727	0.000748973	8	0.4	CI	0.183991
Bordetella_hinzii	0	0	6	0	0.000459515	0.000721049	8	0.4	CI	0.183991
Streptococcus_sp._2_1_36FAA	0	0	6	0	0.000170946	0.000294679	8	0.4	CI	0.183991
Actinomyces_sp._oral_taxon_170	0	0	6	0	0.000225915	0.00031157	8	0.4	CI	0.183991
Marinobacterium_rhizophilum	0	0	6	0	0.000625494	0.0010851	8	0.4	CI	0.183991
Salsuginibacillus_kocurii	0	0	6	0	0.00089446	0.0016382	8	0.4	CI	0.183991
Sphingomonas_sp._PR090111_T3T_6A	0	0	6	0	0.000675315	0.00118854	8	0.4	CI	0.183991
Dickeya_solani	0	0	6	0	0.000564308	0.0011744	8	0.4	CI	0.183991
Synechococcus_phage_S_SKS1	0	0	6	0	0.000193934	0.000321504	8	0.4	CI	0.183991
Streptococcus_macedonicus	0	0	6	0	0.00024914	0.000475683	8	0.4	CI	0.183991
Escherichia_virus_AKFV33	0	0	6	0	8.4332e-05	0.000133775	8	0.4	CI	0.183991
Sulfuricella_denitrificans	0	0	6	0	0.000201351	0.000354075	8	0.4	CI	0.183991
Acidothermus_cellulolyticus	0	0	6	0	0.000358412	0.000494117	8	0.4	CI	0.183991
Synechococcus_sp._KORDI_49	0	0	6	0	0.000155609	0.000201987	8	0.4	CI	0.183991
Deefgea_rivuli	0	0	6	0	0.000185961	0.000268731	8	0.4	CI	0.183991
Nocardia_carnea	0	0	6	0	0.000145116	0.000198968	8	0.4	CI	0.183991
Acidithiobacillus_ferrivorans	0	0	6	0	0.000133041	0.000196125	8	0.4	CI	0.183991
Clostridiales_bacterium_NK3B98	0	0	6	0	0.0005621	0.001116	8	0.4	CI	0.183991
Photorhabdus_temperata	0	0	6	0	0.000888858	0.00139306	8	0.4	CI	0.183991
Streptococcus_vestibularis	0	0	6	0	0.000483892	0.00109446	8	0.4	CI	0.183991
Mycoplasma_mycoides	0	0	6	0	0.000239234	0.000489347	8	0.4	CI	0.183991
symbiont_bacterium_of_Hymeniacidon_perlevis	0.0103253	0.0148586	10	0.5	0.000162708	0.000357888	7	0.2	BP	0.183991
Coprococcus_eutactus	0	0	6	0	0.000670442	0.00118094	8	0.4	CI	0.183991
Amorphus_coralli	0	0	6	0	0.000267586	0.000500719	8	0.4	CI	0.183991
Sulfurihydrogenibium_yellowstonense	0	0	6	0	0.000617102	0.00109034	8	0.4	CI	0.183991
Veillonella_magna	0	0	6	0	0.000488099	0.000749499	8	0.4	CI	0.183991
Sphaerulina_musiva	0	0	6	0	0.000361884	0.000551922	8	0.4	CI	0.183991
Prevotella_multisaccharivorax	0	0	6	0	0.000732482	0.00108084	8	0.4	CI	0.183991
Gemmobacter_nectariphilus	0	0	6	0	0.00125353	0.00247929	8	0.4	CI	0.183991
Frateuria_aurantia	0	0	6	0	0.000294952	0.000432029	8	0.4	CI	0.183991
Actinobaculum_sp._oral_taxon_183	0	0	6	0	0.000144068	0.000226486	8	0.4	CI	0.183991
Xanthomonas_hortorum	0	0	6	0	0.000144486	0.000209121	8	0.4	CI	0.183991
Aliagarivorans_marinus	0	0	6	0	0.000125281	0.000225841	8	0.4	CI	0.183991
Collinsella_stercoris	0	0	6	0	0.000257512	0.000392419	8	0.4	CI	0.183991
Spirosoma_spitsbergense	0	0	6	0	0.000828261	0.00142859	8	0.4	CI	0.183991
Desulfovibrio_desulfuricans	0	0	6	0	0.000334137	0.000683406	8	0.4	CI	0.183991
Salmonella_phage_SE2	0	0	6	0	0.000689914	0.0013917	8	0.4	CI	0.183991
Klebsiella_oxytoca	0	0	6	0	0.000519902	0.000919714	8	0.4	CI	0.183991
Campylobacter_concisus	0	0	6	0	0.0029787	0.00621213	8	0.4	CI	0.183991
Streptomyces_exfoliatus	0	0	6	0	0.000262498	0.000347059	8	0.4	CI	0.183991
Enterocytozoon_bieneusi	0	0	6	0	0.000330678	0.000703639	8	0.4	CI	0.183991
Coprococcus_comes	0	0	6	0	0.000811392	0.00157705	8	0.4	CI	0.183991
Atopobium_vaginae	0	0	6	0	0.000205697	0.00032633	8	0.4	CI	0.183991
Porphyromonas_uenonis	0	0	6	0	0.000567579	0.00105679	8	0.4	CI	0.183991
Desulfurobacterium_sp._TC5_1	0	0	6	0	0.00118838	0.00249786	8	0.4	CI	0.183991
Pseudomonas_sp._GM67	0	0	6	0	0.0112822	0.0343079	8	0.4	CI	0.183991
Colwellia_piezophila	0	0	6	0	0.000437465	0.000633697	8	0.4	CI	0.183991
Cellvibrio_sp._BR	0	0	6	0	0.000417031	0.000866354	8	0.4	CI	0.183991
Microbispora_sp._ATCC_PTA_5024	0	0	6	0	0.000311356	0.000440385	8	0.4	CI	0.183991
Anaerococcus_tetradius	0	0	6	0	0.000417567	0.000709502	8	0.4	CI	0.183991
Proteus_vulgaris	0	0	6	0	0.000190123	0.000348775	8	0.4	CI	0.183991
Eggerthella_sp._HGA1	0	0	6	0	0.000287471	0.000458843	8	0.4	CI	0.183991
Prevotella_denticola	0	0	6	0	0.000688829	0.00141369	8	0.4	CI	0.183991
Yersinia_phage_PY54	0	0	6	0	0.000775793	0.00167299	8	0.4	CI	0.183991
Glaciibacter_superstes	0	0	6	0	0.000172006	0.000275556	8	0.4	CI	0.183991
Modestobacter_marinus	0	0	6	0	0.000197092	0.000299481	8	0.4	CI	0.183991
Cycloclasticus_sp._PY97M	0	0	6	0	0.000213853	0.000293035	8	0.4	CI	0.183991
Helicobacter_typhlonius	0	0	6	0	0.000616383	0.00131211	8	0.4	CI	0.183991
Methyloversatilis_universalis	0	0	6	0	0.000680221	0.00152575	8	0.4	CI	0.183991
Gillisia_limnaea	0	0	6	0	0.000204175	0.000362752	8	0.4	CI	0.183991
Stomatobaculum_longum	0	0	6	0	0.000315979	0.000538407	8	0.4	CI	0.183991
Sulfurimonas_denitrificans	0	0	6	0	0.000979621	0.0020658	8	0.4	CI	0.183991
Chitinimonas_koreensis	0	0	6	0	0.00049622	0.000728234	8	0.4	CI	0.183991
Actinoplanes_phage_phiAsp2	0	0	6	0	0.00158777	0.00266648	8	0.4	CI	0.183991
Curvibacter_lanceolatus	0	0	6	0	0.000445876	0.000673021	8	0.4	CI	0.183991
Chondromyces_apiculatus	0	0	6	0	0.000562535	0.00122654	8	0.4	CI	0.183991
Spirochaeta_africana	0	0	6	0	0.000193421	0.000261815	8	0.4	CI	0.183991
Thiomicrospira_sp._Milos_T2	0	0	6	0	0.000246482	0.000417051	8	0.4	CI	0.183991
Vibrio_phage_pYD38_A	0	0	6	0	0.00073912	0.0011246	8	0.4	CI	0.183991
Citromicrobium_sp._JLT1363	0	0	6	0	0.00024497	0.000546999	8	0.4	CI	0.183991
Paenibacillus_sp._oral_taxon_786	0	0	6	0	0.00026127	0.00039813	8	0.4	CI	0.183991
Methylobacterium_populi	0	0	6	0	0.000395188	0.000810073	8	0.4	CI	0.183991
Bordetella_avium	0	0	6	0	0.000118384	0.000193513	8	0.4	CI	0.183991
Legionella_sainthelensi	0	0	6	0	0.000151403	0.000229523	8	0.4	CI	0.183991
Kocuria_polaris	0	0	6	0	0.000182769	0.000239386	8	0.4	CI	0.183991
Parabacteroides_sp._D26	0	0	6	0	0.000224539	0.000385557	8	0.4	CI	0.183991
Xanthomonas_axonopodis	0	0	6	0	0.000127102	0.000181224	8	0.4	CI	0.183991
[truncated: 972 more rows]
